# Supplementary material for: Spatial proteomics reveals signal sequence characteristics correlated with localization in cyanobacteria
Source: Plant Physiol. 2025 Aug 6;198(4):kiaf186. doi: 10.1093/plphys/kiaf186 (PMC12341915; doi:10.1093/plphys/kiaf186)
Supplement: kiaf186_Supplementary_Data [file kiaf186_supplementary_data.zip]

Archive with 16 entries (16 files):
- Fig S1 - microscopy colorblind 600 dpi.tiff
- Fig S2 - biotinylation blots of APEX2 strains 600 dpi lines.tiff
- Fig S3 - MS quality control blots lines fixed.tiff
- Fig S5 - Comparison between lumen proteomes 600 dpi.tiff
- Fig S6 - differential labeling within compartments 600 dpi.tiff
- Fig S8 - membrane proteomics analysis 600 dpi.tiff
- PLPHYS-2025-0612_Supplemental Figures and Text.pdf
- Supplementary compartmentalome text final.pdf
- Table S1. PCC 6803 localization database.xlsx
- Table S2. Control proteins with known localizations.xlsx
- Table S3 - Proteomics localization results.xlsx
- Table S4 - Signal sequence analysis.xlsx
- Table S5 - Statistically significant PCC 7002 SS.xlsx
- Table S6 - homologs in other cyanobacteria species.xlsx
- Table S7. Signal sequence analysis in other species.xlsx
- Table S8 - Statistically significant in 6803 7120 and 7421.xlsx
