# Supplementary material for: Spatial proteomics reveals signal sequence characteristics correlated with localization in cyanobacteria
Source: Plant Physiol. 2025 Aug 6;198(4):kiaf186. doi: 10.1093/plphys/kiaf186 (PMC12341915; doi:10.1093/plphys/kiaf186)
Supplement: kiaf186_Supplementary_Data [file kiaf186_supplementary_data.zip › Table S1. PCC 6803 localization database.xlsx]

## Sheet: 6803 localization database
Unitprot identifier	Gene locus	Gene names in Literature	Predicted transmembrane helices	Predicted topology	Gram - prediction	neg SP(Sec/SPI)	neg TAT(TAT/SPI)	neg LIPO(Sec/SPII)	neg OTHER	neg CS Position	Gram + prediction	pos SP(Sec/SPI)	pos TAT(TAT/SPI)	pos LIPO(Sec/SPII)	pos OTHER	pos CS Position	Gene Product	Functional Sub-Category	Functional Category	thylakoid membrane/lumen	plasma membrane	periplasm	unknown	ribosome large	ribosome small	soluble	membrane	membrane-associated	extracellular	cytoplasmic	outer membrane	PDM	thylakoid lumen	Baers Soluble	Baers Thylakoid Membrane	Baers Plasma Membrane	Baers Unknown	Baers Large Ribosomal Unit	Baers Small Ribosomal Subunit	Agarwal 40k Thylakoid Membrane	Agarwal 90k Thylakoid Membrane	Agarwal 150k Thylakoid Membrane	Fulda Periplasmic Proteins	Huang 2002 Plasma Membrane	Huang 2004 Outer Membrane	Huang 2006 Plasma Membrane	Kwon Membrane Proteins	Li Plasma Membrane Proteins	Liberton Thylakoid Membrane
P74773	sgl0001		0	o	OTHER	0.036324	0.003332	0.017435	0.94291		OTHER	0.116395	0.0041	0.022284	0.857221		hypothetical protein	Random proteins (Hypothetical)	Random proteins (Hypothetical)	0	0	0	0	0	0	0	0	0	0	0	0	0	0
P72716	sgl0002		1	o11-33i	OTHER	0.003255	0.00034	0.009804	0.986602		OTHER	0.016945	0.001731	0.059244	0.92208		hypothetical protein	Random proteins (Hypothetical)	Random proteins (Hypothetical)	0	0	0	0	0	0	0	0	0	0	0	0	0	0
Q55683	sll0002	ponA, pbp1, pbp1a	1	i185-207o	OTHER	0.025947	0.023969	0.003624	0.94646		OTHER	0.0318	0.004715	0.002713	0.960772		penicillin-binding protein	Peptidoglycan polymerization	Cell Envelope	1	3	0	1	0	0	2	2	1	0	0	0	0	0				Unknown
Q55680	sll0005	spkH	0	o	OTHER	0.039953	0.002296	0.003748	0.954003		OTHER	0.00991	0.000588	0.001301	0.988201		hypothetical protein	Random proteins (Hypothetical)	Random proteins (Hypothetical)	1	1	0	2	0	0	2	3	0	0	0	0	0	0				Unknown
Q55679	sll0006	aat, aspC	0	o	OTHER	0.006833	0.003707	0.000838	0.988621		OTHER	0.0091	0.001113	0.000779	0.989008		putative aminotransferase	Lysine biosynthesis	Amino acid biosynthesis	0	0	0	1	0	0	5	3	1	0	0	0	0	0	Soluble proteins
Q55678	sll0007		0	o	OTHER	0.096271	0.006227	0.012561	0.884941		OTHER	0.034882	0.006605	0.005255	0.953258		hypothetical protein	Random proteins (Hypothetical)	Random proteins (Hypothetical)	0	0	0	1	0	0	3	1	0	0	0	0	0	0				Unknown
Q55677	sll0008		1	i12-31o	SP(Sec/SPI)	0.664909	0.004716	0.011299	0.319076	CS pos: 29-30. AQA-IA. Pr: 0.3240	SP(Sec/SPI)	0.951845	0.009644	0.005979	0.032532	CS pos: 31-32. AIA-GE. Pr: 0.6420	unknown protein	Unknown Proteins	Unknown Proteins	1	0	0	1	0	0	3	1	1	0	0	0	0	1				Unknown
Q55675	sll0010		0	o	OTHER	0.008034	0.003254	0.003131	0.985581		OTHER	0.018768	0.000541	0.001986	0.978705		unknown protein	Unknown Proteins	Unknown Proteins	0	0	0	0	0	0	0	0	0	0	0	0	0	0
Q57495	sll0012 sll0677 sll1860 slr0350 slr0703	ISY523f, IS5Sc	0	o	OTHER	0.004357	0.009404	0.006377	0.979863		OTHER	0.008856	0.002219	0.016084	0.972842		putative transposase [ISY523f: 2482725 - 2483595]	Transposon-related functions	Other Categories	0	0	0	0	0	0	0	0	0	0	0	0	0	0
Q55666	sll0016	mltA	1	i5-22o	SP(Sec/SPI)	0.854702	0.005701	0.070201	0.069396	CS pos: 24-25. LRA-QS. Pr: 0.5901	SP(Sec/SPI)	0.882517	0.015313	0.051971	0.050199	CS pos: 24-25. LRA-QS. Pr: 0.4832	probable membrane-bound lytic transglycosylase A	Peptidoglycan degradation	Cell Envelope	0	1	0	1	1	0	3	1	1	0	0	0	0	0					Large ribosomal protein
Q55665	sll0017	hemL, gsa	0	o	OTHER	0.030384	0.024001	0.002677	0.942938		OTHER	0.037823	0.021827	0.003664	0.936686		glutamate-1-semialdehyde aminomutase	Heme biosynthesis	Biosynthesis of cofactors, prosthetic groups, and carriers	0	0	0	1	0	0	8	3	1	2	0	0	0	0	Soluble proteins
Q55664	sll0018	fda, cbbA, cfxA, fbaA, fbaII	0	o	OTHER	0.009871	0.001231	0.001321	0.987577		OTHER	0.010345	0.000392	0.001061	0.988202		fructose-bisphosphate aldolase, class II	Glycolysis	Energy Metabolism	2	1	0	1	0	0	15	3	1	0	0	0	0	0	Soluble proteins								150k TM
Q55663	sll0019	dxr	0	o	OTHER	0.072761	0.00454	0.011546	0.911152		OTHER	0.04484	0.004358	0.002585	0.948217		1-deoxy-d-xylulose 5-phosphate reductoisomerase	Other	Other Categories	0	0	0	0	0	0	7	2	1	0	0	0	0	0	Soluble proteins
Q55662	sll0020	clpC	0	o	OTHER	0.00549	0.038906	0.000439	0.955165		OTHER	0.008134	0.008098	0.000624	0.983144		ATP-dependent Clp protease ATPase subunit	Degradation of proteins, peptides, and glycopeptides	Transcription / Translation	2	3	0	0	0	0	10	4	3	0	0	1	0	0	Soluble proteins												PM
Q55661	sll0021		0	o	OTHER	0.019408	0.002501	0.003213	0.974877		OTHER	0.009834	0.00118	0.001585	0.987401		probable exonuclease	Poorly characterised	DNA replication, restriction, modification, recombination, and repair	0	0	0	0	0	0	2	0	0	0	0	0	0	0	Soluble proteins
Q55659	sll0022		0	o	LIPO(Sec/SPII)	0.043138	0.002914	0.933436	0.020512	CS pos: 35-36. STS-CK. Pr: 0.9324	LIPO(Sec/SPII)	0.01784	0.004407	0.968967	0.008786	CS pos: 35-36. STS-CK. Pr: 0.9691	unknown protein	Unknown Proteins	Unknown Proteins	1	3	0	0	0	0	1	2	1	0	0	0	0	0			PM													TM
Q55658	sll0023		0	o	OTHER	0.003285	0.000708	0.000817	0.99519		OTHER	0.004326	0.000309	0.00071	0.994656		hypothetical protein	Random proteins (Hypothetical)	Random proteins (Hypothetical)	0	1	0	2	0	0	2	2	1	0	0	0	0	0				Unknown
Q55657	sll0024		0	o	OTHER	0.007686	0.00018	0.002696	0.989438		OTHER	0.003622	7e-05	0.000662	0.995646		unknown protein	Unknown Proteins	Unknown Proteins	0	0	0	0	0	0	0	0	0	0	0	0	0	0
Q55465	sll0026	ndhF4, ndhF	16	o10-28i40-62o90-112i119-138o142-164i185-203o282-304i317-339o343-365i377-399o409-431i451-473o493-515i535-557o567-586i599-621o	OTHER	0.004533	0.001846	0.002267	0.991354		OTHER	0.0242	0.003957	0.006109	0.965734		NADH dehydrogenase subunit 5 (involved in constitutive, low affinity CO2 uptake)	NADH dehydrogenase	Photosynthesis & Respiration	2	0	0	0	0	0	0	2	1	0	0	0	0	0																TM
Q55464	sll0027	ndhD4, ndhD	13	o4-19i31-53o73-95i108-125o129-151i162-184o204-226i239-261o271-291i298-320o325-347i367-389o404-426i	OTHER	0.02492	0.001756	0.011759	0.961565		OTHER	0.090426	0.01148	0.023273	0.874821		NADH dehydrogenase subunit 4 (involved in constitutive, low affinity CO2 uptake)	NADH dehydrogenase	Photosynthesis & Respiration	2	0	0	0	0	0	0	2	1	0	0	0	0	0		TM
Q55459	sll0030	cmpR, rbcR2, rbcR	0	o	OTHER	0.102187	0.012803	0.00246	0.88255		OTHER	0.027496	0.003122	0.001931	0.967452		cmp operon transcriptional regulator, LysR family protein	Regulatory Functions	Regulatory Functions	0	0	0	1	0	0	1	1	0	0	0	0	0	0				Unknown
Q55456	sll0031		0	o	OTHER	0.005741	0.002417	0.000753	0.99109		OTHER	0.009353	0.000808	0.001098	0.988741		hypothetical protein	Random proteins (Hypothetical)	Random proteins (Hypothetical)	0	0	0	0	0	0	0	0	0	0	0	0	0	0
Q55455	sll0033	crtH	0	o	OTHER	0.012552	0.007031	0.004115	0.976301		OTHER	0.01522	0.003171	0.006268	0.975341		carotene isomerase	Random proteins (Hypothetical)	Random proteins (Hypothetical)	1	1	0	1	0	0	2	2	1	0	0	0	0	0			PM
Q55454	sll0034	vanY	1	i40-59o	OTHER	0.01283	0.012142	0.007417	0.967611		OTHER	0.011774	0.007176	0.008089	0.972961		putative carboxypeptidase	Other	Other Categories	0	6	0	0	0	0	2	2	1	0	0	0	0	0			PM								PM		PM
Q55452	sll0036		0	o	OTHER	0.003494	0.003158	0.00049	0.992859		OTHER	0.004401	0.001807	0.000699	0.993093		hypothetical protein	Random proteins (Hypothetical)	Random proteins (Hypothetical)	0	2	0	0	0	0	4	2	1	0	0	0	0	0	Soluble proteins
Q55451	sll0037	cbiX	0	o	OTHER	0.031083	0.00117	0.001294	0.966453		OTHER	0.005518	0.000423	0.000609	0.99345		hypothetical protein	Vitamin B12 biosynthesis	Biosynthesis of cofactors, prosthetic groups, and carriers	0	0	0	2	0	0	2	2	1	0	0	1	0	0				Unknown
Q55448	sll0038	cheY, pixG, pisG, taxP1, rer1, rre36, patA, taxP	0	o	OTHER	0.029172	0.014476	0.00169	0.954663		OTHER	0.014231	0.008111	0.001808	0.97585		positive phototaxis protein, two-component response regulator PatA subfamily	Regulatory Functions	Regulatory Functions	0	1	0	2	0	0	2	4	1	0	0	0	0	0				Unknown										Membrane Protein
Q55447	sll0039	pixH, pisH, cheY, rre35, taxY1, taxY	0	o	OTHER	0.004144	0.002678	0.000401	0.992778		OTHER	0.003877	0.001243	0.000749	0.994132		positive phototaxis protein, two-component response regulator CheY subfamily	Regulatory Functions	Regulatory Functions	0	0	1	1	0	0	4	2	1	0	0	0	0	0	Soluble proteins
Q55446	sll0040	pixI, pisI, taxW1, taxW	0	o	OTHER	0.003207	0.006357	0.000718	0.989717		OTHER	0.014524	0.001206	0.001298	0.982972		positive phototaxis protein, homologous to chemotaxis protein CheW	Chemotaxis	Cellular Processes	0	0	0	1	0	0	3	2	1	0	0	0	0	0	Soluble proteins
Q55445	sll0041	pixJ1, pisJ1, taxD1, tsr, cheD, SypixJ1, pixJ	2	o201-223i247-266o	OTHER	0.019274	0.068647	0.002029	0.91005		OTHER	0.026491	0.028395	0.003008	0.942106		phytochrome-like photoreceptor protein for positive phototaxis; homologous to methyl-accepting chemotaxis protein	Chemotaxis	Cellular Processes	1	5	0	0	0	0	3	3	1	0	0	0	0	0			PM
Q55444	sll0042	pixJ2, pisJ2, tar, cheM, taxD'	0	o	OTHER	0.007063	0.019483	0.000753	0.972701		OTHER	0.009121	0.00599	0.001085	0.983804		methyl-accepting chemotaxis protein for positive phototaxis	Chemotaxis	Cellular Processes	0	0	0	1	0	0	2	1	0	0	0	1	0	0				Unknown
Q55443	sll0043	cheA, pixL, taxAY1, hik18, taxAY	0	o	OTHER	0.001958	0.031188	0.000316	0.966538		OTHER	0.003449	0.011045	0.000288	0.985217		positive phototaxis protein, homologous to chemotaxis protein CheA, two-component hybrid histidine kinase	Regulatory Functions	Regulatory Functions	0	2	0	1	0	0	3	3	1	0	0	0	0	0				Unknown										Membrane Protein
Q55442	sll0044		0	o	OTHER	0.022743	0.050992	0.001575	0.92469		OTHER	0.042732	0.037749	0.002776	0.916742		unknown protein	Unknown Proteins	Unknown Proteins	0	1	0	0	0	0	1	2	1	1	0	0	0	0			PM
Q55440	sll0045	spsA, sps	0	o	OTHER	0.074705	0.001282	0.009693	0.91432		OTHER	0.020254	0.000551	0.004899	0.974295		sucrose phosphate synthase	Sucrose metabolism	Energy Metabolism	0	0	0	0	0	0	3	2	1	0	0	0	0	0	Soluble proteins
Q55438	sll0047	ycf12, psb30	1	o15-34i	OTHER	0.017573	0.001632	0.010787	0.970008		OTHER	0.050557	0.005533	0.036848	0.907062		hypothetical protein YCF12	Photosystem II	Photosynthesis & Respiration	0	0	0	0	0	0	0	0	0	0	0	0	0	0
Q55437	sll0048		0	o	OTHER	0.011642	0.002519	0.000876	0.984964		OTHER	0.009088	0.001102	0.000974	0.988835		unknown protein	Unknown Proteins	Unknown Proteins	0	1	0	1	0	0	5	2	1	0	0	0	0	0	Soluble proteins
Q55162	sll0051		0	o	OTHER	0.010404	0.045919	0.001067	0.94261		OTHER	0.015194	0.008494	0.001212	0.9751		hypothetical protein	Random proteins (Hypothetical)	Random proteins (Hypothetical)	0	0	0	1	0	0	5	2	1	1	0	0	0	0
Q55160	sll0053	accC, fabG	0	o	OTHER	0.01117	0.002104	0.012629	0.974097		OTHER	0.013471	0.000928	0.009354	0.976247		biotin carboxylase	Fatty acid metabolism I	Fatty acid, phospholipid and sterol metabolism	1	1	0	1	0	0	3	2	1	0	0	0	0	0				Unknown
Q55159	sll0055	prp3	0	o	OTHER	0.008786	0.00043	0.000395	0.990389		OTHER	0.00861	0.000547	0.000476	0.990367		processing protease	Degradation of proteins, peptides, and glycopeptides	Transcription / Translation	0	0	0	0	0	0	2	1	1	0	0	0	0	0
Q59978	sll0057	grpE, greP	0	o	OTHER	0.014683	0.038411	0.00704	0.939867		OTHER	0.02651	0.014847	0.003979	0.954664		heat shock protein GrpE	Chaperones	Cellular Processes	2	0	0	1	0	0	12	3	1	0	0	0	0	0	Soluble proteins
Q55154	sll0058	dnaK1, dnaK, dnaK4	0	o	OTHER	0.03966	0.003138	0.090911	0.866291		OTHER	0.032428	0.001486	0.039537	0.926548		DnaK protein 1, heat shock protein 70, molecular chaperone	Chaperones	Cellular Processes	0	0	0	1	0	0	5	3	1	0	0	0	0	0	Soluble proteins
Q55153	sll0060		7	i13-31o41-58i71-93o159-181i213-235o245-267i308-330o	OTHER	0.000773	0.000489	0.002822	0.995916		OTHER	0.001774	0.001224	0.027381	0.969621		hypothetical protein	Random proteins (Hypothetical)	Random proteins (Hypothetical)	0	1	0	0	0	0	0	1	0	0	0	0	0	0														Membrane Protein
Q55148	sll0062		4	i12-34o44-66i73-95o99-121i	OTHER	0.016457	0.00012	0.00737	0.976054		OTHER	0.008997	0.000207	0.031617	0.959179		hypothetical protein	Random proteins (Hypothetical)	Random proteins (Hypothetical)	0	0	0	0	0	0	0	0	0	0	0	0	0	0
Q55147	sll0063		7	o20-42i49-71o86-108i181-203o233-255i268-290o328-350i	OTHER	0.004666	0.00142	0.002117	0.991796		OTHER	0.011534	0.002851	0.005088	0.980527		hypothetical protein	Random proteins (Hypothetical)	Random proteins (Hypothetical)	3	0	0	0	0	0	1	2	1	0	0	0	0	0		TM														TM
Q55146	sll0064		0	o	SP(Sec/SPI)	0.972259	0.005696	0.005386	0.016659	CS pos: 26-27. VQA-ET. Pr: 0.9329	SP(Sec/SPI)	0.979333	0.008188	0.003506	0.008974	CS pos: 26-27. VQA-ET. Pr: 0.9319	periplasmic protein, putative polar amino acid transport system substrate-binding protein	Other transport & Binding Proteins	Transport & Binding Proteins	0	0	3	1	0	0	5	0	1	0	0	0	0	0	Soluble proteins									Periplasmic
Q55141	sll0065	ilvN	0	o	OTHER	0.010316	0.019574	0.001482	0.968628		OTHER	0.010635	0.005118	0.001814	0.982433		acetolactate synthase small subunit	Isoleucine, valine, leucine biosynthesis	Amino acid biosynthesis	0	1	0	0	0	0	4	4	2	0	0	1	0	0	Soluble proteins
Q55140	sll0066		1	i113-135o	OTHER	0.005982	0.093393	0.00046	0.900164		OTHER	0.013895	0.039032	0.000799	0.946274		unknown protein	Unknown Proteins	Unknown Proteins	2	0	0	3	0	0	1	2	1	0	0	0	0	1				Unknown
Q55139	sll0067	gst, parB	0	o	OTHER	0.006096	0.00071	0.000716	0.992477		OTHER	0.004288	0.000267	0.000367	0.995078		glutathione S-transferase	Small redox enzymes	Cellular Processes	0	0	0	1	0	0	6	2	0	0	0	1	0	0	Soluble proteins
Q55138	sll0068		0	o	OTHER	0.378253	0.061686	0.04841	0.511651		SP(Sec/SPI)	0.476246	0.059204	0.049924	0.414626	CS pos: 38-39. SLS-GT. Pr: 0.1229	unknown protein	Unknown Proteins	Unknown Proteins	0	1	0	0	0	0	4	2	1	0	0	1	0	0	Soluble proteins
Q55137	sll0069		0	o	OTHER	0.06421	0.002417	0.01677	0.916603		OTHER	0.024382	0.001616	0.006595	0.967408		hypothetical protein	Random proteins (Hypothetical)	Random proteins (Hypothetical)	0	0	0	0	0	0	5	0	1	0	0	0	0	0	Soluble proteins
Q55135	sll0070	purU, tgs	0	o	OTHER	0.082694	0.001556	0.080294	0.835456		OTHER	0.034225	0.000549	0.028133	0.937094		phosphoribosylglycinamide formyltransferase	Purine ribonucleotide biosynthesis	Purines, pyrimidines, nucleosides, and nucleotides	1	0	0	0	0	0	3	2	1	0	0	0	0	0	Soluble proteins
Q55134	sll0071		0	o	OTHER	0.340781	0.001519	0.105794	0.551906		OTHER	0.154365	0.002329	0.09123	0.752076		hypothetical protein	Random proteins (Hypothetical)	Random proteins (Hypothetical)	1	1	0	1	0	0	2	2	1	0	0	0	0	0			PM
Q55133	sll0072		0	o	OTHER	0.003627	0.000445	0.000733	0.995194		OTHER	0.00422	0.000248	0.001081	0.994451		hypothetical protein	Random proteins (Hypothetical)	Random proteins (Hypothetical)	1	0	0	2	0	0	1	2	0	0	0	0	0	0				Unknown
Q55806	sll0078	thrS	0	o	OTHER	0.015724	0.008823	0.002577	0.972876		OTHER	0.01512	0.004454	0.002327	0.978099		threonyl-tRNA synthetase	Aminoacyl tRNA synthetases and tRNA modification	Transcription / Translation	1	0	0	1	0	0	4	2	1	0	0	0	0	0	Soluble proteins
P54899	sll0080	argC	0	o	OTHER	0.007078	0.008964	0.001042	0.982916		OTHER	0.019585	0.004662	0.00166	0.974093		N-acetyl-gamma-glutamyl-phosphate reductase	Arginine biosynthesis	Amino acid biosynthesis	0	1	0	1	0	0	6	3	1	0	0	0	0	0	Soluble proteins
Q55800	sll0082		2	i60-78o88-110i	OTHER	0.005047	0.016339	0.003682	0.974933		OTHER	0.032352	0.03041	0.015922	0.921316		hypothetical protein	Random proteins (Hypothetical)	Random proteins (Hypothetical)	0	0	0	0	0	0	0	0	0	0	0	0	0	0
Q55797	sll0083	gmhA	0	o	OTHER	0.013714	0.01241	0.00061	0.973266		OTHER	0.011579	0.005596	0.001398	0.981427		phosphoheptose isomerase	Random proteins (Surface polysaccharides, lipopolysaccharides and antigens)	Cell Envelope	0	0	0	0	0	0	4	1	0	0	0	0	0	0	Soluble proteins
Q55796	sll0084	hisB	0	o	OTHER	0.02967	0.002523	0.004042	0.963765		OTHER	0.016228	0.002398	0.003636	0.977738		putative phosphatase	Unknown Proteins	Unknown Proteins	0	0	0	1	0	0	1	0	0	0	0	0	0	0				Unknown
Q55795	sll0085		0	o	OTHER	0.009755	0.003215	0.010617	0.976413		OTHER	0.013303	0.00175	0.009145	0.975802		unknown protein	Unknown Proteins	Unknown Proteins	1	2	0	0	0	0	2	2	0	0	0	0	0	0			PM
Q55794	sll0086		0	o	OTHER	0.094727	0.016782	0.063429	0.825062		OTHER	0.070782	0.005068	0.080105	0.844044		putative arsenical pump-driving ATPase	Unknown Proteins	Unknown Proteins	1	1	0	1	0	0	4	3	1	0	0	0	0	0	Soluble proteins
Q55789	sll0088	sufR	0	o	SP(Sec/SPI)	0.538692	0.00191	0.250147	0.209251	CS pos: 32-33. SHS-TK. Pr: 0.3755	SP(Sec/SPI)	0.537834	0.00415	0.185294	0.272722	CS pos: 32-33. SHS-TK. Pr: 0.3359	hypothetical protein	Iron-sulfur cluster biosynthesis	Amino acid biosynthesis	0	0	0	0	0	0	2	1	0	0	0	0	0	0	Soluble proteins
Q55893	sll0092	ISY391c	0	i	OTHER	0.001726	0.00147	0.00032	0.996483		OTHER	0.002341	0.000514	0.000326	0.99682		putative transposase [ISY391c: 2997600 - 2998989]	Transposon-related functions	Other Categories	0	0	0	0	0	0	0	0	0	0	0	0	0	0
Q55885	sll0094	hik37	0	o	OTHER	0.011845	0.000834	0.001079	0.986243		OTHER	0.016592	0.001112	0.001572	0.980724		two-component sensor histidine kinase	Regulatory Functions	Regulatory Functions	0	0	0	0	0	0	3	1	0	0	0	0	0	0	Soluble proteins
Q55884	sll0095	spkL	3	o27-46i503-525o530-552i	OTHER	0.04979	0.013562	0.013229	0.923419		OTHER	0.070744	0.012006	0.012537	0.904713		hypothetical protein	Random proteins (Hypothetical)	Random proteins (Hypothetical)	0	2	0	0	0	0	0	1	0	0	0	0	0	0			PM
Q55883	sll0096		0	o	OTHER	0.004997	0.000323	0.001977	0.992703		OTHER	0.003099	0.000173	0.000748	0.995979		hypothetical protein	Random proteins (Hypothetical)	Random proteins (Hypothetical)	0	0	0	1	0	0	5	2	1	0	0	0	0	0	Soluble proteins
Q55880	sll0098		0	o	OTHER	0.117734	0.00497	0.009824	0.867472		OTHER	0.057077	0.006162	0.005069	0.931692		hypothetical protein	Random proteins (Hypothetical)	Random proteins (Hypothetical)	1	0	0	0	1	0	2	2	1	0	0	0	0	0					Large ribosomal protein
Q55879	sll0099	cobL	0	o	OTHER	0.026835	0.0024	0.003405	0.96736		OTHER	0.012152	0.001593	0.002549	0.983706		precorrin-6y C5, 15-methyltransferase (decarboxylating)	Vitamin B12 biosynthesis	Biosynthesis of cofactors, prosthetic groups, and carriers	1	1	0	1	0	0	1	1	1	0	0	0	0	0				Unknown
P54984	sll0100	ama	0	o	OTHER	0.025435	0.020745	0.005056	0.948765		OTHER	0.040166	0.004862	0.007262	0.94771		N-acyl-L-amino acid amidohydrolase	Random proteins (Glutamate family / Nitrogen assimilation)	Amino acid biosynthesis	0	0	0	1	0	0	2	2	1	0	0	1	0	0				Unknown
Q55878	sll0101		0	o	OTHER	0.001599	0.000681	0.000287	0.997433		OTHER	0.001085	0.000155	0.000255	0.998506		unknown protein	Unknown Proteins	Unknown Proteins	0	0	0	0	0	0	0	0	0	0	0	0	0	0
Q55875	sll0102		0	o	OTHER	0.075127	0.003136	0.000917	0.92082		OTHER	0.029222	0.00092	0.00139	0.968468		hypothetical protein	Random proteins (Hypothetical)	Random proteins (Hypothetical)	0	0	0	0	0	0	6	2	1	0	0	0	0	0	Soluble proteins
Q55874	sll0103		0	o	OTHER	0.010958	0.005398	0.001542	0.982103		OTHER	0.0088	0.001582	0.001449	0.988169		hypothetical protein	Random proteins (Hypothetical)	Random proteins (Hypothetical)	0	1	0	2	0	0	8	3	1	0	0	0	0	0				Unknown
Q55872	sll0107	eda, hga	0	o	OTHER	0.007365	0.010076	0.001965	0.980595		OTHER	0.011003	0.001928	0.002128	0.98494		KHG/KDPG aldolase	Unknown Proteins	Unknown Proteins	0	0	0	0	0	0	0	1	0	0	0	0	0	0
P54147	sll0108	amt1, amt	12	i42-64o86-108i128-150o180-202i211-230o245-267i280-302o317-339i346-363o367-389i402-419o434-456i	OTHER	0.072669	0.025284	0.002282	0.899764		OTHER	0.09545	0.009044	0.002937	0.89257		ammonium/methylammonium permease	Ammonium/methylammonium permease	Transport & Binding Proteins	0	3	0	0	0	0	1	4	1	0	0	0	0	0			PM
Q55869	sll0109	aroH	0	i	OTHER	0.011132	0.003627	0.001477	0.983765		OTHER	0.007234	0.002424	0.001054	0.989288		chorismate mutase	Phenylalanine/Tyrosine biosynthesis	Amino acid biosynthesis	0	0	0	1	0	0	3	0	0	0	0	0	0	0				Unknown
P0DJF8	sll0135		0	o	OTHER	0.195026	0.005355	0.029692	0.769927		OTHER	0.154211	0.006343	0.02824	0.811206		putative 5'-methylthioadenosine phosphorylase	Other	Other Categories	0	0	0	1	0	0	6	2	0	1	0	0	0	0	Soluble proteins
P74468	sll0136	pepP	0	o	TAT(Tat/SPI)	0.04503	0.592817	0.013188	0.348965	CS pos: 36-37. AVM-HN. Pr: 0.1387	OTHER	0.057573	0.427227	0.010932	0.504269		aminopeptidase P	Degradation of proteins, peptides, and glycopeptides	Transcription / Translation	1	0	0	0	0	0	6	1	1	0	0	0	0	0	Soluble proteins
P74462	sll0141		0	o	LIPO(Sec/SPII)	0.00366	0.000835	0.994575	0.000929	CS pos: 26-27. LMG-CS. Pr: 0.9956	LIPO(Sec/SPII)	0.033957	0.011247	0.953125	0.001671	CS pos: 26-27. LMG-CS. Pr: 0.9541	hypothetical protein	Random proteins (Hypothetical)	Random proteins (Hypothetical)	1	4	1	1	0	0	1	2	0	0	0	0	0	1			PM								PM
P74461	sll0142		12	i19-41o345-367i374-391o395-414i468-490o495-517i555-574o890-909i916-935o939-961i992-1014o1024-1046i	OTHER	0.01537	0.001151	0.003207	0.980272		OTHER	0.075401	0.004664	0.006445	0.913491		probable cation efflux system protein	Other transport & Binding Proteins	Transport & Binding Proteins	0	2	0	1	0	0	2	3	1	0	0	0	0	0			PM											Membrane Protein
P74457	sll0144	pyrH, smbA	0	o	OTHER	0.025659	0.000455	0.007226	0.96666		OTHER	0.027137	0.000696	0.003439	0.968728		uridine monophosphate kinase	Pyrimidine ribonucleotide biosynthesis	Purines, pyrimidines, nucleosides, and nucleotides	0	0	0	1	0	0	5	2	1	0	0	0	0	0	Soluble proteins
P74456	sll0145	frr, rrf	0	o	OTHER	0.008769	0.014752	0.001106	0.975373		OTHER	0.009999	0.004294	0.000848	0.984859		ribosome releasing factor	Protein modification and translation factors	Transcription / Translation	0	0	0	1	0	0	8	3	0	0	0	0	0	0	Soluble proteins
P74455	sll0146	natC	9	i5-27o31-53i60-82o133-155i175-197o207-229i259-281o296-318i339-361o	OTHER	0.005447	0.000184	0.006285	0.988084		OTHER	0.013948	0.000466	0.029014	0.956572		Integral membrane protein of the ABC-type, Nat permease for neutral amino acids	Nat neutral amino acid uptake system	Transport & Binding Proteins	0	3	0	0	0	0	1	2	1	0	0	0	0	0			PM
P74454	sll0147	cruA	0	o	OTHER	0.043806	0.001848	0.003886	0.95046		OTHER	0.022962	0.001867	0.007494	0.967676		hypothetical protein	Carotenoid biosynthesis	Biosynthesis of cofactors, prosthetic groups, and carriers	3	0	0	1	0	0	2	2	1	0	0	0	0	0		TM
P74453	sll0148		0	o	TAT(Tat/SPI)	0.002176	0.987752	0.000678	0.009394	CS pos: 34-35. SLA-SN. Pr: 0.4411	TAT(Tat/SPI)	0.007705	0.971131	0.003439	0.017725	CS pos: 34-35. SLA-SN. Pr: 0.5876	hypothetical protein	Random proteins (Hypothetical)	Random proteins (Hypothetical)	2	0	0	0	0	0	6	2	1	0	0	0	0	1	Soluble proteins															TM
P74452	sll0149		0	o	SP(Sec/SPI)	0.610168	0.015019	0.114686	0.260126	CS pos: 18-19. AFS-AE. Pr: 0.3268	OTHER	0.323219	0.041512	0.127323	0.507946		hypothetical protein	Random proteins (Hypothetical)	Random proteins (Hypothetical)	1	1	0	2	0	0	3	2	1	0	0	0	0	1				Unknown
Q55575	sll0154	cruE	2	o51-70i91-113o	OTHER	0.005314	0.019976	0.008412	0.966298		OTHER	0.007303	0.003889	0.011337	0.977472		hypothetical protein	Random proteins (Hypothetical)	Random proteins (Hypothetical)	0	3	0	0	0	0	2	4	0	0	0	0	0	0			PM											Membrane Protein
Q55572	sll0156		0	o	SP(Sec/SPI)	0.749233	0.086032	0.03434	0.130394	CS pos: 32-33. TES-AP. Pr: 0.6490	SP(Sec/SPI)	0.847641	0.033353	0.012585	0.106422	CS pos: 32-33. TES-AP. Pr: 0.7310	unknown protein	Unknown Proteins	Unknown Proteins	0	0	0	0	0	0	0	0	0	0	0	0	0	0
Q55571	sll0157		0	o	OTHER	0.002231	0.000642	0.000297	0.996831		OTHER	0.003507	0.00036	0.000362	0.995771		hypothetical protein	Random proteins (Hypothetical)	Random proteins (Hypothetical)	2	0	0	1	0	0	3	2	1	0	0	0	0	0	Soluble proteins
P52981	sll0158	glgB	0	o	OTHER	0.002083	0.000211	0.000542	0.997164		OTHER	0.002796	0.000139	0.004145	0.99292		1,4-alpha-glucan branching enzyme	Glycogen biosynthesis	Central Intermediary Metabolism	1	0	0	1	0	0	9	3	1	0	1	0	0	0	Soluble proteins
Q55570	sll0160		5	i13-35o58-80i101-123o143-165i205-223o	OTHER	0.008385	0.001602	0.005301	0.984712		OTHER	0.036559	0.004799	0.031899	0.926742		hypothetical protein	Random proteins (Hypothetical)	Random proteins (Hypothetical)	0	2	0	0	0	0	0	0	0	0	0	0	0	0			PM
Q55567	sll0161	ISY523p	0	o	OTHER	0.154734	0.008961	0.02402	0.812284		OTHER	0.061215	0.007222	0.018195	0.913368		putative transposase [ISY523p: 2328180 - 2329050]	Transposon-related functions	Other Categories	0	0	0	0	0	0	0	0	0	0	0	0	0	0
Q55564	sll0162		0	o	OTHER	0.001158	0.000407	0.000129	0.998306		OTHER	0.001008	0.000153	0.000204	0.998635		hypothetical protein	Random proteins (Hypothetical)	Random proteins (Hypothetical)	0	0	0	1	0	0	2	2	0	0	0	0	0	0				Unknown
Q55563	sll0163		0	o	OTHER	0.023342	0.000731	0.001491	0.974436		OTHER	0.009669	0.000348	0.000981	0.989002		WD-repeat protein	WD repeat protein	Other Categories	0	2	0	0	0	0	4	2	1	0	0	0	0	0	Soluble proteins
Q55562	sll0166	cobA/hemD, hemD	0	o	OTHER	0.008265	0.069662	0.001817	0.920256		OTHER	0.014081	0.077382	0.002638	0.905898		a fusion protein between uroporphyrinogen-III C-methyltransferase (CobA/CorA) and uroporphyrinogen-III synthase (HemD)	Heme biosynthesis	Biosynthesis of cofactors, prosthetic groups, and carriers	0	1	0	1	0	0	4	2	1	0	0	0	0	0				Unknown
Q55561	sll0167		0	o	SP(Sec/SPI)	0.760149	0.106629	0.028685	0.104537	CS pos: 32-33. VRS-QE. Pr: 0.7605	SP(Sec/SPI)	0.89192	0.075293	0.00741	0.025377	CS pos: 32-33. VRS-QE. Pr: 0.9045	unknown protein	Unknown Proteins	Unknown Proteins	0	1	2	1	0	0	1	0	1	0	0	0	0	0				Unknown
Q55560	sll0168		0	o	OTHER	0.173998	0.000996	0.078996	0.74601		OTHER	0.043661	0.001959	0.083844	0.870536		hypothetical protein	Random proteins (Hypothetical)	Random proteins (Hypothetical)	0	0	0	0	0	0	0	0	0	0	0	0	0	0
Q55559	sll0169	zipN, ftn2	1	i520-542o	OTHER	0.004583	0.002482	0.000645	0.99229		OTHER	0.002817	0.000646	0.000581	0.995955		cell division protein Ftn2 homolog	Cell division	Cellular Processes	0	4	0	0	0	0	1	3	1	0	0	0	0	0			PM											Membrane Protein
P22358	sll0170	dnak2, dnaK	0	o	OTHER	0.06761	0.00373	0.055624	0.873037		OTHER	0.067915	0.004019	0.023029	0.905037		DnaK protein 2, heat shock protein 70, molecular chaperone	Chaperones	Cellular Processes	3	1	0	1	0	0	13	3	1	0	1	0	0	0	Soluble proteins							90k TM
P54261	sll0171	gcvT	0	o	OTHER	0.003829	0.000671	0.000465	0.995036		OTHER	0.004253	0.000207	0.000483	0.995057		probable aminomethyltransferase	Glycine breakdown	Energy Metabolism	0	2	0	0	0	0	4	2	1	0	0	0	0	0	Soluble proteins
Q55558	sll0172		0	o	SP(Sec/SPI)	0.98966	0.000404	0.009229	0.000707	CS pos: 20-21. AAA-ET. Pr: 0.6255	SP(Sec/SPI)	0.794062	0.00163	0.199332	0.004976	CS pos: 20-21. AAA-ET. Pr: 0.4671	periplasmic protein, function unknown	Unknown Proteins	Unknown Proteins	0	0	4	1	0	0	5	2	1	1	0	0	0	0										Periplasmic
Q55557	sll0173	vgb	0	o	SP(Sec/SPI)	0.984101	0.00708	0.005036	0.003782	CS pos: 26-27. ALA-AP. Pr: 0.8918	SP(Sec/SPI)	0.964029	0.026379	0.005071	0.004521	CS pos: 26-27. ALA-AP. Pr: 0.8770	virginiamycin B hydrolase, periplasmic protein	Random proteins (Hypothetical)	Random proteins (Hypothetical)	1	0	3	1	0	0	5	3	1	1	0	3	0	1	Soluble proteins									Periplasmic		OM
Q55556	sll0174		0	o	SP(Sec/SPI)	0.972775	0.015956	0.010184	0.001085	CS pos: 28-29. AHA-EA. Pr: 0.8005	SP(Sec/SPI)	0.974961	0.02218	0.002143	0.000715	CS pos: 28-29. AHA-EA. Pr: 0.7777	hypothetical protein	Random proteins (Hypothetical)	Random proteins (Hypothetical)	0	1	0	0	0	0	1	0	0	0	0	0	0	0	Soluble proteins
Q55555	sll0175		0	o	OTHER	0.00197	0.00058	0.00022	0.99723		OTHER	0.001555	0.000224	0.00025	0.997971		hypothetical protein	Random proteins (Hypothetical)	Random proteins (Hypothetical)	0	0	0	0	1	0	2	1	1	0	0	0	0	0					Large ribosomal protein
Q55554	sll0176	inrS	0	o	OTHER	0.0158	0.007536	0.005432	0.971232		OTHER	0.011818	0.002974	0.007429	0.97778		hypothetical protein	Random proteins (Hypothetical)	Random proteins (Hypothetical)	0	0	0	2	0	0	1	1	1	0	0	1	0	0				Unknown
Q55553	sll0177		0	o	OTHER	0.011183	0.000274	0.000711	0.987832		OTHER	0.005952	0.000147	0.000531	0.99337		hypothetical protein	Random proteins (Hypothetical)	Random proteins (Hypothetical)	0	0	0	1	0	0	0	0	0	0	0	0	0	0				Unknown
Q55359	sll0178		1	o1273-1295i	OTHER	0.004962	0.000351	0.001141	0.993546		OTHER	0.013529	0.000198	0.00076	0.985512		hypothetical protein	Random proteins (Hypothetical)	Random proteins (Hypothetical)	0	3	0	0	0	0	2	3	0	0	0	0	0	0			PM											Membrane Protein
Q55778	sll0179	gltX	0	o	OTHER	0.004544	0.001304	0.000926	0.993225		OTHER	0.005712	0.000581	0.000922	0.992785		glutamyl-tRNA synthetase	Aminoacyl tRNA synthetases and tRNA modification	Transcription / Translation	0	0	0	1	0	0	9	3	1	0	0	0	0	0	Soluble proteins
Q55776	sll0180		0	o	LIPO(Sec/SPII)	0.005565	0.000562	0.993145	0.000727	CS pos: 23-24. NTA-CG. Pr: 0.9932	LIPO(Sec/SPII)	0.003446	0.004826	0.991218	0.000511	CS pos: 23-24. NTA-CG. Pr: 0.9910	hypothetical protein	Random proteins (Hypothetical)	Random proteins (Hypothetical)	2	9	1	1	0	0	2	3	1	0	0	2	0	1			PM								PM	OM	PM		PM
Q55775	sll0181		0	o	OTHER	0.006808	0.000772	0.000993	0.991427		OTHER	0.004378	0.00044	0.000895	0.994286		unknown protein	Unknown Proteins	Unknown Proteins	0	0	0	0	0	0	0	0	0	0	0	0	0	0
Q55774	sll0182		8	i37-66o86-108i121-143o158-180i242-264o268-290i340-362o382-401i	OTHER	0.014501	0.000411	0.002333	0.982754		OTHER	0.020503	0.000148	0.007129	0.97222		ABC transporter ATP-binding protein	Other transport & Binding Proteins	Transport & Binding Proteins	1	3	0	0	0	0	1	2	1	0	0	0	0	0			PM
Q55773	sll0183	rfrB	0	o	SP(Sec/SPI)	0.995211	0.00031	0.003832	0.000647	CS pos: 21-22. AHG-AN. Pr: 0.9403	SP(Sec/SPI)	0.954905	0.003186	0.026886	0.015023	CS pos: 21-22. AHG-AN. Pr: 0.8395	hypothetical protein	Random proteins (Hypothetical)	Random proteins (Hypothetical)	0	0	0	1	0	0	2	2	0	0	0	0	0	0	Soluble proteins
Q59996	sll0184	rpoD, sigC	0	o	OTHER	0.001116	0.001068	0.000112	0.997704		OTHER	0.001719	0.001017	0.000167	0.997097		group2 RNA polymerase sigma factor SigC	Sigma factors	Transcription / Translation	0	1	0	2	0	0	2	2	0	0	0	0	0	0				Unknown
Q55770	sll0185		0	o	OTHER	0.005452	0.012782	0.002607	0.979159		OTHER	0.00829	0.003865	0.003252	0.984592		hypothetical protein	Random proteins (Hypothetical)	Random proteins (Hypothetical)	4	0	0	0	0	0	5	3	1	0	0	0	0	0	Soluble proteins															TM
Q55762	sll0188		0	o	OTHER	0.00385	0.001099	0.000457	0.994594		OTHER	0.005759	0.00079	0.001194	0.992256		unknown protein	Unknown Proteins	Unknown Proteins	1	3	0	0	0	0	3	2	1	0	0	0	0	1			PM
Q55761	sll0189		0	o	OTHER	0.003043	0.000795	0.000486	0.995676		OTHER	0.004233	0.000327	0.000688	0.994752		hypothetical protein	Random proteins (Hypothetical)	Random proteins (Hypothetical)	0	0	0	0	0	0	1	1	0	0	0	0	0	0
P22039	sll0191		0	o	OTHER	0.005891	0.001184	0.000881	0.992044		OTHER	0.00471	0.000312	0.000626	0.994351		unknown protein	Unknown Proteins	Unknown Proteins	0	0	0	0	0	0	1	2	0	0	0	0	0	0
Q55704	sll0192		0	o	OTHER	0.022969	0.000658	0.003159	0.973214		OTHER	0.013742	0.000616	0.002517	0.983126		hypothetical protein	Random proteins (Hypothetical)	Random proteins (Hypothetical)	2	1	0	0	0	0	0	0	0	0	0	0	0	0			PM													TM
P54086	sll0194	tatC, ycf43	6	i40-62o82-104i125-147o173-195i207-226o231-253i	OTHER	0.016549	0.026904	0.000917	0.955629		OTHER	0.012885	0.002744	0.006016	0.978355		putative sec-independent protein translocase	Tat Pathway	Cellular Processes	0	0	0	0	0	0	0	0	0	0	0	0	0	0
Q55701	sll0195	lons	0	o	OTHER	0.002916	0.000316	0.000257	0.996511		OTHER	0.001296	0.000247	0.000293	0.998164		probable ATP-dependent protease	Degradation of proteins, peptides, and glycopeptides	Transcription / Translation	0	0	0	0	0	0	3	1	0	0	0	0	0	0	Soluble proteins
Q55699	sll0198		0	o	OTHER	0.006869	0.001324	0.002325	0.989483		OTHER	0.007129	0.000765	0.006595	0.985511		hypothetical protein	Random proteins (Hypothetical)	Random proteins (Hypothetical)	0	0	0	0	0	0	2	0	0	0	0	0	0	0	Soluble proteins
P21697	sll0199	petE	1	i5-27o	SP(Sec/SPI)	0.994037	0.002824	0.001947	0.001192	CS pos: 28-29. AAA-AN. Pr: 0.7828	SP(Sec/SPI)	0.991813	0.006401	0.001166	0.00062	CS pos: 28-29. AAA-AN. Pr: 0.6451	plastocyanin	Soluble electron carriers	Photosynthesis & Respiration	4	1	0	1	0	0	10	4	1	1	0	0	0	2	Soluble proteins							90k TM	150k TM					Membrane Protein
Q55697	sll0200 sll0699 sll1256 sll1436 sll1983 slr1715 slr1936 slr7104	ISY100s	0	o	OTHER	0.002612	0.001745	0.000553	0.99509		OTHER	0.003002	0.000847	0.000785	0.995366		putative transposase [ISY100s: 2524547 - 2525492]	Transposon-related functions	Other Categories	0	0	0	0	0	0	0	0	0	0	0	0	0	0
Q55696	sll0201 sll0651 sll0700 sll1257 sll1437 sll1984 slr0857 slr1716 slr1937 slr2113 slr7105	ISY100s	0	o	OTHER	0.010733	0.025295	0.003735	0.960237		OTHER	0.015934	0.005728	0.011936	0.966402		putative transposase [ISY100s: 2524547 - 2525492]	Transposon-related functions	Other Categories	0	0	0	0	0	0	0	0	0	0	0	0	0	0
Q55694	sll0202	gidA	0	o	OTHER	0.013186	0.058124	0.016507	0.912183		OTHER	0.043869	0.018756	0.03533	0.902044		glucose inhibited division protein	Cell division	Cellular Processes	0	0	0	0	0	0	4	2	1	0	0	1	0	0	Soluble proteins
Q55692	sll0204	gidA	0	o	OTHER	0.116329	0.011589	0.00973	0.862353		OTHER	0.112811	0.015983	0.011894	0.859311		glucose inhibited division protein	Cell division	Cellular Processes	0	0	0	0	0	0	4	2	1	0	0	0	0	0	Soluble proteins
Q55691	sll0205		0	o	OTHER	0.001653	0.000343	0.000199	0.997805		OTHER	0.001331	0.000103	0.000345	0.998221		hypothetical protein	Random proteins (Hypothetical)	Random proteins (Hypothetical)	0	0	0	0	0	0	1	0	0	0	0	0	0	0	Soluble proteins
Q55689	sll0207	rfbA	0	o	OTHER	0.007378	0.009941	0.002262	0.980418		OTHER	0.008802	0.003515	0.00431	0.983372		glucose-1-phosphate thymidylyltransferase	Rhamnose biosynthesis	Cell Envelope	0	0	0	0	0	0	4	1	1	0	0	1	0	0	Soluble proteins
Q55688	sll0208		0	o	OTHER	0.004038	0.003626	0.000914	0.991423		OTHER	0.005057	0.000544	0.000707	0.993691		hypothetical protein	Hydrocarbon biosynthesis	Fatty acid, phospholipid and sterol metabolism	1	0	0	1	0	0	4	1	0	0	0	0	0	1	Soluble proteins
Q55687	sll0209		0	o	OTHER	0.270162	0.004295	0.007903	0.717641		OTHER	0.094275	0.002044	0.005177	0.898504		hypothetical protein	Hydrocarbon biosynthesis	Fatty acid, phospholipid and sterol metabolism	0	0	0	2	0	0	2	2	1	0	0	1	0	0				Unknown
Q55684	sll0210		7	i7-29o89-111i132-154o164-186i238-257o272-294i303-325o	OTHER	0.200521	0.049823	0.004724	0.744933		SP(Sec/SPI)	0.53017	0.088686	0.009815	0.371329	CS pos: 31-32. AVA-QP. Pr: 0.3071	bacitracin resistance protein	Unknown Proteins	Unknown Proteins	0	1	0	0	0	0	0	0	0	0	0	0	0	0
P72724	sll0216		0	o	OTHER	0.017869	0.003397	0.007459	0.971275		OTHER	0.049874	0.005623	0.017575	0.926927		hypothetical protein	Random proteins (Hypothetical)	Random proteins (Hypothetical)	0	2	0	0	0	0	3	1	0	0	0	0	0	0	Soluble proteins
P72723	sll0217	flv4, flv, flv3, dfa2	0	o	OTHER	0.020125	0.00533	0.003011	0.971534		OTHER	0.010106	0.001783	0.002472	0.985639		flavoprotein	Flavoproteins	Other Categories	0	0	0	1	0	0	0	0	0	0	0	0	0	0
P72722	sll0218		4	i27-49o64-86i93-112o122-144i	OTHER	0.00054	0.000114	0.000224	0.999122		OTHER	0.001113	0.000127	0.000744	0.998017		hypothetical protein	Random proteins (Hypothetical)	Random proteins (Hypothetical)	0	0	0	0	0	0	0	0	0	0	0	0	0	0
P72721	sll0219	flv2, flv, dfa4	0	o	OTHER	0.031534	0.005857	0.002965	0.959644		OTHER	0.009686	0.002352	0.001344	0.986619		flavoprotein	Flavoproteins	Other Categories	0	2	0	0	0	0	1	0	0	0	0	0	0	0
P72720	sll0220	glmS	0	o	OTHER	0.010046	0.000945	0.002422	0.986586		OTHER	0.008064	0.000692	0.001902	0.989342		L-glutamine:D-fructose-6-P amidotransferase	UDP-N-Acetylglucosamine biosynthesis	Cell Envelope	0	0	0	1	0	0	7	3	1	0	0	1	0	0	Soluble proteins
P72719	sll0221	bcp, prxQ, prxQ-B2	1	i12-34o	SP(Sec/SPI)	0.617208	0.005347	0.013852	0.363594	CS pos: 26-27. GLA-DL. Pr: 0.2858	SP(Sec/SPI)	0.924755	0.014709	0.006117	0.054419	CS pos: 32-33. TYA-LG. Pr: 0.7619	bacterioferritin comigratory protein	Other transport & Binding Proteins	Transport & Binding Proteins	1	0	0	0	0	0	4	1	1	0	0	0	0	1	Soluble proteins
P72715	sll0222	phoA	1	i7-26o	OTHER	0.109711	0.00171	0.196244	0.692335		SP(Sec/SPI)	0.485692	0.006809	0.301142	0.206357	CS pos: 36-37. NLA-KD. Pr: 0.2063	putative purple acid phosphatase	Other	Other Categories	1	1	0	0	0	0	3	3	1	0	0	0	0	1	Soluble proteins													Membrane Protein
P72714	sll0223	ndhB	14	o15-37i44-66o81-103i110-129o133-152i165-187o207-229i249-271o281-300i309-326o336-358i378-400o410-432i466-488o	OTHER	0.005785	0.000238	0.000687	0.99329		OTHER	0.008142	0.000199	0.001507	0.990152		NADH dehydrogenase subunit 2	NADH dehydrogenase	Photosynthesis & Respiration	4	0	0	0	0	0	1	0	1	0	0	0	0	0		TM														TM
P72707	sll0224		0	o	SP(Sec/SPI)	0.984211	0.000123	0.01539	0.000276	CS pos: 23-24. SWA-GE. Pr: 0.9610	SP(Sec/SPI)	0.992181	0.000351	0.006855	0.000613	CS pos: 23-24. SWA-GE. Pr: 0.9792	amino-acid ABC transporter binding protein	Other transport & Binding Proteins	Transport & Binding Proteins	1	0	1	1	0	0	6	4	1	1	0	0	0	1	Soluble proteins
P72706	sll0225		0	o	OTHER	0.002987	0.008338	0.001433	0.987242		OTHER	0.002939	0.001475	0.000711	0.994875		unknown protein	Unknown Proteins	Unknown Proteins	0	0	0	1	0	0	0	0	0	0	0	0	0	0				Unknown
P72705	sll0226	ycf4	2	i26-48o63-85i	OTHER	0.005018	0.069076	0.002859	0.923047		OTHER	0.012843	0.054283	0.010533	0.92234		photosystem I assembly related protein	Photosystem I biogenesis/assembly	Photosynthesis & Respiration	4	2	0	0	0	0	3	4	1	0	0	0	0	0		TM														TM
P72704	sll0227	ppiB, cdv1	0	o	LIPO(Sec/SPII)	0.001934	0.000537	0.997063	0.000467	CS pos: 26-27. LTA-CN. Pr: 0.9977	LIPO(Sec/SPII)	0.004981	0.002288	0.992397	0.000334	CS pos: 26-27. LTA-CN. Pr: 0.9929	peptidyl-prolyl cis-trans isomerase B, periplasmic protein	Protein modification and translation factors	Transcription / Translation	4	4	4	1	0	0	4	4	1	0	0	0	0	1				Unknown						Periplasmic			PM			TM
P72703	sll0228	bcp, speB1	0	o	OTHER	0.020206	0.029153	0.001484	0.949157		OTHER	0.021336	0.007876	0.001481	0.969307		arginase	Arginine breakdown	Energy Metabolism	0	0	0	0	0	0	4	2	1	0	0	0	0	0	Soluble proteins
P72699	sll0230		1	i21-43o	OTHER	0.042756	0.022848	0.074626	0.85977		OTHER	0.193018	0.011496	0.138066	0.657419		hypothetical protein	Random proteins (Hypothetical)	Random proteins (Hypothetical)	0	0	0	0	0	0	6	2	1	0	0	0	0	0	Soluble proteins
P73902	sll0236		0	o	OTHER	0.01197	0.040406	0.000561	0.947063		OTHER	0.020835	0.019509	0.000699	0.958957		unknown protein	Unknown Proteins	Unknown Proteins	0	0	0	0	0	0	4	1	1	0	0	0	0	0	Soluble proteins
P73900	sll0237		0	o	LIPO(Sec/SPII)	0.005253	0.000136	0.993421	0.00119	CS pos: 23-24. VNG-CD. Pr: 0.9933	LIPO(Sec/SPII)	0.002093	0.000236	0.99683	0.000841	CS pos: 23-24. VNG-CD. Pr: 0.9958	unknown protein	Unknown Proteins	Unknown Proteins	0	2	0	1	0	0	1	2	1	0	0	0	0	0			PM
P73899	sll0238		13	i21-43o63-85i98-120o140-162i183-205o235-257i285-307o327-349i361-383o393-415i439-461o466-485i498-520o	OTHER	0.001292	0.000869	0.001519	0.99632		OTHER	0.005988	0.001134	0.003586	0.989292		unknown protein	Unknown Proteins	Unknown Proteins	0	1	0	0	0	0	0	0	0	0	0	0	0	0
P73898	sll0240		0	o	OTHER	0.023525	0.013072	0.008276	0.955127		OTHER	0.024526	0.005486	0.00522	0.964768		ABC transporter ATP-binding protein	Other transport & Binding Proteins	Transport & Binding Proteins	0	2	0	0	0	0	0	0	0	0	0	0	0	0			PM
P73897	sll0241		1	i7-26o	OTHER	0.098094	0.001167	0.054961	0.845777		OTHER	0.2115	0.010721	0.100227	0.677553		unknown protein	Unknown Proteins	Unknown Proteins	0	0	0	0	0	0	0	0	0	0	0	0	0	0
P73896	sll0242		5	i108-130o145-167i202-224o286-308i366-388o	OTHER	0.002228	0.000378	0.00033	0.997064		OTHER	0.020577	0.000312	0.00057	0.978541		unknown protein	Unknown Proteins	Unknown Proteins	0	2	0	0	0	0	2	2	1	0	0	0	0	0			PM
P73895	sll0243		0	o	OTHER	0.014436	0.004417	0.003457	0.977691		OTHER	0.026569	0.000689	0.002518	0.970224		unknown protein	Unknown Proteins	Unknown Proteins	0	0	0	1	0	0	1	2	1	0	0	0	0	0				Unknown
P73887	sll0244	galE, galD	1	i7-29o	OTHER	0.024365	0.001623	0.001805	0.972207		OTHER	0.018414	0.001292	0.002693	0.977601		UDP-glucose 4-epimerase	Random proteins (Sugars)	Energy Metabolism	0	0	0	0	0	0	5	0	1	0	0	0	0	0	Soluble proteins
P73886	sll0245		0	o	SP(Sec/SPI)	0.451756	0.088671	0.009354	0.450219	CS pos: 29-30. AEA-AN. Pr: 0.3884	SP(Sec/SPI)	0.481307	0.051821	0.006601	0.460271	CS pos: 29-30. AEA-AN. Pr: 0.4244	probable GTP binding protein	Other	Other Categories	0	2	0	0	0	0	7	3	1	0	0	1	0	0	Soluble proteins														PM
Q55274	sll0247	isiA, psbC	7	i26-48o58-77i90-112o136-158i203-225o240-262i301-323o	OTHER	0.004864	0.006619	0.000788	0.987729		OTHER	0.013624	0.004168	0.001982	0.980226		iron-stress chlorophyll-binding protein, homologous to psbC (CP43)	Iron-stress chlorophyll-binding protein	Photosynthesis & Respiration	5	0	0	0	0	0	1	1	0	0	0	0	0	0		TM						90k TM	150k TM
P27319	sll0248	isiB, fla	0	o	OTHER	0.021412	0.000727	0.002533	0.975328		OTHER	0.015763	0.000332	0.00175	0.982155		flavodoxin	Soluble electron carriers	Photosynthesis & Respiration	2	0	0	0	0	0	5	0	0	0	0	0	0	0	Soluble proteins							90k TM	150k TM
P73883	sll0249		0	o	OTHER	0.002114	0.000852	0.000283	0.99675		OTHER	0.004088	0.000441	0.000407	0.995065		hypothetical protein	Random proteins (Hypothetical)	Random proteins (Hypothetical)	0	0	0	0	0	0	0	0	0	0	0	0	0	0
P73881	sll0250	dfp	0	o	OTHER	0.057262	0.005248	0.017193	0.920297		OTHER	0.061773	0.005533	0.012565	0.920129		pantothenate metabolism flavoprotein	Coenzyme A biosynthesis	Biosynthesis of cofactors, prosthetic groups, and carriers	0	0	0	1	0	0	3	2	1	0	0	0	0	0				Unknown
P73876	sll0252		1	i39-61o	OTHER	0.077975	0.013529	0.015233	0.893263		OTHER	0.117144	0.009399	0.015168	0.858289		unknown protein	Unknown Proteins	Unknown Proteins	0	1	0	0	0	0	1	0	0	0	0	0	0	0
P73873	sll0253		0	o	OTHER	0.00951	0.000471	0.001912	0.988107		OTHER	0.013978	0.000148	0.000734	0.985139		hypothetical protein	Random proteins (Hypothetical)	Random proteins (Hypothetical)	0	0	0	1	0	0	2	0	0	0	0	0	0	0				Unknown
P73872	sll0254	CrtL(diox), crtL, crtU, cruE	0	o	TAT(Tat/SPI)	0.005986	0.861057	0.00167	0.131286	CS pos: 37-38. RLA-KP. Pr: 0.3916	TAT(Tat/SPI)	0.031638	0.869841	0.004884	0.093637	CS pos: 37-38. RLA-KP. Pr: 0.2885	probable phytoene dehydrogenase Rieske iron-sulfur component	Carotenoid biosynthesis	Biosynthesis of cofactors, prosthetic groups, and carriers	4	0	0	1	0	0	2	2	1	0	0	0	0	1		TM
P74415	sll0257		0	o	OTHER	0.005439	0.020872	0.000375	0.973314		OTHER	0.013954	0.006197	0.0005	0.979349		hypothetical protein	Random proteins (Hypothetical)	Random proteins (Hypothetical)	0	0	0	1	0	0	2	1	0	0	0	0	0	0				Unknown
Q55013	sll0258	psbV, petK, psbK	1	o4-26i	SP(Sec/SPI)	0.997318	0.000358	0.001721	0.000603	CS pos: 25-26. ANA-VE. Pr: 0.9188	SP(Sec/SPI)	0.99764	0.000651	0.001272	0.000437	CS pos: 25-26. ANA-VE. Pr: 0.9685	cytochrome c550	Photosystem II	Photosynthesis & Respiration	8	1	1	0	0	0	10	3	1	1	0	0	0	4	Soluble proteins								150k TM							TM
P74409	sll0260		3	o10-32i62-84o99-121i	OTHER	0.012082	0.003562	0.005989	0.978368		OTHER	0.108359	0.015626	0.016434	0.859582		hypothetical protein	Random proteins (Hypothetical)	Random proteins (Hypothetical)	0	3	0	0	0	0	1	3	1	0	0	0	0	0			PM											Membrane Protein
P74405	sll0261		2	o237-259i292-314o	OTHER	0.052735	0.000833	0.010692	0.93574		OTHER	0.04706	0.001429	0.007	0.944512		hypothetical protein	Random proteins (Hypothetical)	Random proteins (Hypothetical)	0	0	0	0	0	0	0	2	1	0	0	0	0	0
Q08871	sll0262	desD, des6	5	i41-60o64-86i162-184o204-226i231-253o	OTHER	0.006563	0.000166	0.00297	0.990301		OTHER	0.008772	0.00018	0.005877	0.985172		acyl-lipid desaturase (delta 6)	Fatty acid desaturation	Fatty acid, phospholipid and sterol metabolism	1	0	0	0	0	0	1	1	1	0	0	0	0	0																TM
P74404	sll0263		0	o	OTHER	0.003643	0.001059	0.000291	0.995007		OTHER	0.002936	0.000672	0.000391	0.996		unknown protein	Unknown Proteins	Unknown Proteins	0	1	0	0	0	0	2	0	0	0	0	0	0	0
P74403	sll0264		1	o304-326i	OTHER	0.017031	0.017871	0.014126	0.950972		OTHER	0.043185	0.005581	0.029945	0.921289		probable dioxygenase Rieske iron-sulfur component	Other	Other Categories	2	0	0	0	0	0	0	1	1	0	0	0	0	0		TM
P74402	sll0265		0	o	OTHER	0.009363	0.002639	0.000842	0.987157		OTHER	0.006881	0.001029	0.000841	0.991249		unknown protein	Unknown Proteins	Unknown Proteins	0	0	0	0	0	0	1	0	0	0	0	0	0	0	Soluble proteins
P74401	sll0266		0	o	OTHER	0.134922	0.023887	0.011165	0.830026		OTHER	0.058186	0.00672	0.005641	0.929453		unknown protein	Unknown Proteins	Unknown Proteins	0	0	0	0	0	0	1	2	0	0	0	0	0	0
P74400	sll0267		4	o20-42i202-224o239-258i541-563o	OTHER	0.002272	0.000358	0.001382	0.995988		OTHER	0.018893	0.000696	0.00199	0.97842		unknown protein	Unknown Proteins	Unknown Proteins	0	3	0	0	0	0	2	3	0	0	0	0	0	0			PM
P74399	sll0268		1	o27-49i	OTHER	0.027253	0.114884	0.006261	0.851602		OTHER	0.044198	0.09193	0.008462	0.85541		hypothetical protein	Random proteins (Hypothetical)	Random proteins (Hypothetical)	1	0	0	2	0	0	1	1	0	0	0	0	0	0				Unknown
P74398	sll0269		1	o5-27i	OTHER	0.106064	0.015155	0.019116	0.859665		SP(Sec/SPI)	0.579556	0.137339	0.0124	0.270705	CS pos: 36-37. ARA-AR. Pr: 0.4557	hypothetical protein	Random proteins (Hypothetical)	Random proteins (Hypothetical)	0	1	0	1	0	1	1	1	1	0	0	0	0	0						Small ribosomal protein
P74397	sll0270	priA	0	o	OTHER	0.115514	0.001025	0.001882	0.881579		OTHER	0.039175	0.000648	0.002278	0.957898		primosomal protein N'	DNA replication	DNA replication, restriction, modification, recombination, and repair	0	0	0	0	0	0	3	3	1	0	0	0	0	0
P74395	sll0271	nusB	0	o	OTHER	0.006846	0.012685	0.003037	0.977431		OTHER	0.008632	0.005318	0.00162	0.98443		N utilization substance protein B homolog	RNA synthesis, modification, and DNA transcription	Transcription / Translation	1	1	0	0	0	0	4	3	0	0	0	1	0	0	Soluble proteins
P74394	sll0272	ndhV	0	o	OTHER	0.013754	0.000857	0.002011	0.983379		OTHER	0.012356	0.001031	0.001888	0.984724		hypothetical protein	NADH dehydrogenase	Photosynthesis & Respiration	4	0	0	2	0	0	4	3	2	0	0	0	0	0				Unknown
P74393	sll0273	nhaS2, nhaP2	11	o28-50i57-74o79-96i109-131o136-158i208-230o250-272i285-307o322-344i357-376o386-408i	OTHER	0.004364	6.7e-05	0.003497	0.992073		OTHER	0.006238	7.9e-05	0.00346	0.990223		Na+/H+ antiporter	Na+/H+ antiporters (single subunit transporters)	Transport & Binding Proteins	0	2	0	0	0	0	0	3	1	0	0	0	0	0			PM											Membrane Protein
P74392	sll0274	rfrC	0	o	OTHER	0.184857	0.013933	0.011822	0.789389		OTHER	0.270442	0.014232	0.013896	0.70143		hypothetical protein	Random proteins (Hypothetical)	Random proteins (Hypothetical)	3	0	0	1	0	0	4	1	1	1	0	0	0	2				Unknown												TM
Q55917	sll0280		0	o	OTHER	0.002755	0.001166	0.000531	0.995548		OTHER	0.002775	0.000326	0.000617	0.996282		unknown protein	Unknown Proteins	Unknown Proteins	0	0	0	1	0	0	0	0	0	0	0	0	0	0				Unknown
Q55916	sll0281		0	o	OTHER	0.005269	0.002027	0.00825	0.984455		OTHER	0.007143	0.000553	0.064043	0.928261		unknown protein	Unknown Proteins	Unknown Proteins	0	0	0	1	0	0	2	2	0	0	0	0	0	0	Soluble proteins
Q55915	sll0282		0	o	OTHER	0.163815	0.002622	0.025023	0.80854		OTHER	0.08543	0.003134	0.009996	0.90144		unknown protein	Unknown Proteins	Unknown Proteins	0	0	0	0	0	0	0	0	0	0	0	0	0	0
Q55913	sll0283		4	i24-46o247-269i274-296o316-338i	OTHER	0.002207	0.000242	0.000383	0.997168		OTHER	0.013951	0.000163	0.00045	0.985436		hypothetical protein	Random proteins (Hypothetical)	Random proteins (Hypothetical)	0	3	0	0	0	0	1	3	1	0	0	0	0	0			PM
Q55912	sll0284		0	o	OTHER	0.01193	0.039363	0.000516	0.948191		OTHER	0.009885	0.047658	0.000594	0.941864		hypothetical protein	Random proteins (Hypothetical)	Random proteins (Hypothetical)	0	0	0	0	0	0	2	2	1	0	0	0	0	0	Soluble proteins
Q55911	sll0286	ycf52, cSNAT	0	o	OTHER	0.016479	0.00612	0.002504	0.974897		OTHER	0.007804	0.001845	0.001656	0.988696		hypothetical protein YCF52	Random proteins (Hypothetical)	Random proteins (Hypothetical)	1	0	0	1	0	0	1	1	0	0	0	0	0	0				Unknown
Q55901	sll0288	minC	0	o	OTHER	0.007519	0.019668	0.001165	0.971648		OTHER	0.037146	0.007186	0.002868	0.9528		septum site-determining protein MinC	Cell division (min)	Cellular Processes	0	0	0	1	0	0	2	2	1	0	0	0	0	0				Unknown
Q55900	sll0289	minD	0	o	OTHER	0.009603	0.00109	0.001682	0.987625		OTHER	0.006091	0.000605	0.001219	0.992085		septum site-determining protein MinD	Cell division (min)	Cellular Processes	1	5	0	0	0	0	3	3	2	0	0	0	0	0			PM				40k TM	90k TM	150k TM
Q55898	sll0290	ppk	0	o	OTHER	0.008116	0.000508	0.000383	0.990992		OTHER	0.003218	0.000198	0.000484	0.996099		polyphosphate kinase	Phosphorus compounds	Central Intermediary Metabolism	1	0	0	0	0	0	5	2	1	0	0	0	0	0	Soluble proteins
Q55547	sll0293		1	i7-29o	SP(Sec/SPI)	0.917192	0.059691	0.008449	0.014668	CS pos: 32-33. AEA-QD. Pr: 0.4385	SP(Sec/SPI)	0.900348	0.093733	0.001894	0.004025	CS pos: 32-33. AEA-QD. Pr: 0.8301	unknown protein	Unknown Proteins	Unknown Proteins	1	1	2	1	0	0	5	2	1	1	0	0	0	1	Soluble proteins
Q55546	sll0294		0	o	OTHER	0.004974	0.001849	0.000529	0.992647		OTHER	0.003382	0.000946	0.000538	0.995134		hypothetical protein	Random proteins (Hypothetical)	Random proteins (Hypothetical)	0	0	0	0	0	0	2	1	0	0	0	0	0	0	Soluble proteins
Q55543	sll0295		0	o	OTHER	0.003955	0.001383	0.001446	0.993216		OTHER	0.008385	0.000295	0.003931	0.98739		hypothetical protein	Random proteins (Hypothetical)	Random proteins (Hypothetical)	0	0	0	0	0	0	1	0	0	0	0	0	0	0	Soluble proteins
Q55539	sll0296		0	o	OTHER	0.017172	0.004013	0.005335	0.97348		OTHER	0.010752	0.004422	0.004187	0.980638		hypothetical protein	Random proteins (Hypothetical)	Random proteins (Hypothetical)	0	0	0	0	0	0	1	0	0	0	0	0	0	0	Soluble proteins
Q55538	sll0297		0	o	OTHER	0.010748	0.00138	0.002228	0.985644		OTHER	0.006649	0.000306	0.001527	0.991518		hypothetical protein	Random proteins (Hypothetical)	Random proteins (Hypothetical)	0	0	0	0	0	0	0	1	0	0	0	0	0	0
Q55537	sll0298		3	o86-108i115-137o170-192i	OTHER	0.011432	0.006361	0.002577	0.97963		OTHER	0.00911	0.00483	0.003122	0.982938		hypothetical protein	Random proteins (Hypothetical)	Random proteins (Hypothetical)	0	0	0	0	0	0	0	1	0	0	0	0	0	0														Membrane Protein
Q55532	sll0300	ribC	0	o	OTHER	0.028433	0.001303	0.004314	0.965951		OTHER	0.009059	0.000708	0.001463	0.98877		riboflavin synthase alpha chain	Riboflavin biosynthesis	Biosynthesis of cofactors, prosthetic groups, and carriers	0	0	0	0	0	0	1	0	1	0	0	0	0	0
Q55531	sll0301	rfrN	1	o15-37i	SP(Sec/SPI)	0.882446	0.012274	0.002588	0.102693	CS pos: 32-33. ALA-QA. Pr: 0.5843	SP(Sec/SPI)	0.967394	0.023052	0.001191	0.008363	CS pos: 32-33. ALA-QA. Pr: 0.4823	hypothetical protein	Random proteins (Hypothetical)	Random proteins (Hypothetical)	2	1	0	2	0	0	3	1	1	0	0	0	0	2				Unknown
Q55525	sll0306	rpoD, sigB, sigB2	0	o	OTHER	0.077717	0.004124	0.03712	0.881039		OTHER	0.084343	0.0051	0.027801	0.882757		RNA polymerase group 2 sigma factor	Sigma factors	Transcription / Translation	0	0	0	1	0	0	2	1	0	0	0	0	0	0				Unknown
Q55656	sll0309		0	o	OTHER	0.23097	0.004441	0.003393	0.761197		OTHER	0.038755	0.001309	0.002791	0.957145		unknown protein	Unknown Proteins	Unknown Proteins	0	0	0	0	0	0	2	0	0	0	0	0	0	0	Soluble proteins
Q55655	sll0310	rimI	0	o	OTHER	0.031296	0.003067	0.002714	0.962923		OTHER	0.068039	0.001566	0.003745	0.92665		hypothetical protein	Random proteins (Hypothetical)	Random proteins (Hypothetical)	0	0	0	0	0	0	1	0	0	0	0	0	0	0
Q55652	sll0312	appB	6	i20-42o113-135i147-169o197-216i259-281o301-323i	OTHER	0.022646	0.0013	0.002974	0.97308		OTHER	0.104239	0.004555	0.007332	0.883875		probable oligopeptides ABC transporter permease protein	Other transport & Binding Proteins	Transport & Binding Proteins	0	2	0	1	0	0	0	2	0	0	0	0	0	0			PM											Membrane Protein
Q55648	sll0314		0	o	SP(Sec/SPI)	0.748969	0.124585	0.009917	0.116529	CS pos: 38-39. AWA-GD. Pr: 0.8584	SP(Sec/SPI)	0.853263	0.089117	0.008875	0.048744	CS pos: 38-39. AWA-GD. Pr: 0.9187	periplasmic protein, function unknown	Random proteins (Hypothetical)	Random proteins (Hypothetical)	1	3	3	1	0	1	5	3	1	2	0	0	0	1						Small ribosomal protein				Periplasmic			PM
Q55646	sll0315	IS4Sa, ISY203i2, IS4S	0	o	OTHER	0.00208	0.00052	0.000261	0.997139		OTHER	0.003163	0.000192	0.000271	0.996374		putative transposase [ISY203i: 2443391 - 2443924, join 2444874 - 2445513]	Transposon-related functions	Other Categories	0	0	0	0	0	0	0	0	0	0	0	0	0	0
Q55644	sll0317	ISY203i1, IS4Sa, IS4S	1	i76-98o	OTHER	0.00148	0.000293	0.000552	0.997674		OTHER	0.001777	9.5e-05	0.000477	0.997651		putative transposase [ISY203i: 2443391 - 2443924, join 2444874 - 2445513]	Transposon-related functions	Other Categories	0	0	0	0	0	0	0	0	0	0	0	0	0	0
Q57473	sll0318		0	o	OTHER	0.01996	0.030712	0.004498	0.94483		OTHER	0.018496	0.009438	0.005129	0.966937		hypothetical protein	Random proteins (Hypothetical)	Random proteins (Hypothetical)	0	0	0	3	0	0	1	2	0	0	0	0	0	0				Unknown
P74789	sll0319		0	o	SP(Sec/SPI)	0.99057	0.005951	0.002435	0.001044	CS pos: 27-28. VSA-ST. Pr: 0.9487	SP(Sec/SPI)	0.981859	0.013804	0.002229	0.002108	CS pos: 27-28. VSA-ST. Pr: 0.8890	periplasmic protein, function unknown	Random proteins (Hypothetical)	Random proteins (Hypothetical)	1	0	4	2	0	0	4	3	1	2	0	3	0	1				Unknown						Periplasmic		OM
Q55641	sll0320	rnd	0	o	OTHER	0.004767	0.004446	0.000801	0.989986		OTHER	0.005833	0.000909	0.000763	0.992495		probable ribonuclease D	Degradation of RNA	Transcription / Translation	0	0	0	1	0	0	6	3	1	0	0	0	0	0	Soluble proteins
Q55639	sll0321		0	o	OTHER	0.042045	0.004985	0.00237	0.9506		OTHER	0.02997	0.00347	0.004406	0.962153		unknown protein	Unknown Proteins	Unknown Proteins	0	0	0	1	0	0	2	1	1	0	0	0	0	0				Unknown
Q55638	sll0322	hypF	0	o	OTHER	0.029873	0.002545	0.004112	0.96347		OTHER	0.022967	0.0014	0.003593	0.97204		putative hydrogenase expression/formation protein HypF	Hydrogenase biosynthesis/degradation	Other Categories	0	0	0	0	0	0	2	0	0	0	0	0	0	0	Soluble proteins
Q55634	sll0325		1	i13-35o	OTHER	0.061883	0.007531	0.074881	0.855704		OTHER	0.120364	0.019225	0.149263	0.711148		hypothetical protein	Random proteins (Hypothetical)	Random proteins (Hypothetical)	1	5	0	0	0	0	1	2	1	0	0	0	0	1			PM										PM
Q55600	sll0327		4	i20-42o47-69i82-101o111-133i	OTHER	0.15581	0.417653	0.001538	0.424999		OTHER	0.179453	0.287918	0.015533	0.517096		unknown protein	Unknown Proteins	Unknown Proteins	0	0	0	0	0	0	0	0	0	0	0	0	0	0
Q55599	sll0328		0	o	OTHER	0.007921	0.005618	0.002287	0.984174		OTHER	0.009924	0.00338	0.001901	0.984794		unknown protein	Unknown Proteins	Unknown Proteins	0	0	0	0	0	0	0	1	0	0	0	0	0	0
P52208	sll0329	gnd	0	o	OTHER	0.180805	0.025915	0.03357	0.759711		OTHER	0.191862	0.015326	0.017655	0.775157		6-phosphogluconate dehydrogenase	Pentose phosphate pathway	Energy Metabolism	2	0	0	1	0	0	12	3	1	1	0	0	0	0	Soluble proteins								150k TM
Q55596	sll0330	fabG	0	o	OTHER	0.03068	0.012497	0.001629	0.955194		OTHER	0.012007	0.002883	0.001477	0.983634		sepiapterine reductase	Unknown Proteins	Unknown Proteins	0	0	0	1	0	0	0	0	0	0	0	0	0	0				Unknown
Q55587	sll0335		0	o	OTHER	0.002639	0.000654	0.000377	0.99633		OTHER	0.003832	0.000237	0.000722	0.995209		hypothetical protein	Random proteins (Hypothetical)	Random proteins (Hypothetical)	0	1	0	0	0	0	5	2	1	0	0	0	0	0	Soluble proteins
Q57417	sll0336	accD, ycf11, zfpA, zfp	0	o	OTHER	0.010279	0.00153	0.001185	0.987006		OTHER	0.041823	0.001347	0.002198	0.954632		acetyl-CoA carboxylase beta subunit	Fatty acid metabolism I	Fatty acid, phospholipid and sterol metabolism	0	0	0	3	0	0	2	2	1	0	0	0	0	0				Unknown
Q55586	sll0337	phoR, hik7, sphS	0	o	OTHER	0.027141	0.002121	0.010097	0.960641		OTHER	0.012298	0.001364	0.009437	0.976901		phosphate sensor, two-component sensor histidine kinase	Regulatory Functions	Regulatory Functions	0	3	0	0	0	0	2	3	1	0	0	0	0	0			PM
Q55580	sll0350		0	o	OTHER	0.042621	0.039649	0.003627	0.914103		OTHER	0.092732	0.042387	0.002289	0.862591		hypothetical protein	Random proteins (Hypothetical)	Random proteins (Hypothetical)	0	1	0	0	0	0	2	2	1	0	0	0	0	0
P74437	sll0354		3	o5-24i37-56o108-130i	OTHER	0.002209	0.000343	0.000623	0.996825		OTHER	0.009462	0.000567	0.001722	0.988248		hypothetical protein	Random proteins (Hypothetical)	Random proteins (Hypothetical)	0	0	0	1	0	0	0	0	0	0	0	0	0	0
P74436	sll0355		10	i13-35o39-61i73-95o100-122i129-146o175-194i201-220o235-257i262-284o288-307i	OTHER	0.037085	0.014807	0.008093	0.940015		OTHER	0.235025	0.056737	0.016854	0.691384		hypothetical protein	Random proteins (Hypothetical)	Random proteins (Hypothetical)	0	0	0	0	0	0	0	0	0	0	0	0	0	0
P74435	sll0356	trpF	0	o	OTHER	0.06724	0.036934	0.010671	0.885155		OTHER	0.218866	0.031036	0.026626	0.723472		N-(5'-phosphoribosyl)anthranilate isomerase	Tryptophan biosynthesis	Amino acid biosynthesis	0	0	0	0	0	0	1	0	0	0	0	0	0	0
P74426	sll0359	cyAbrB, cyabrB1	0	o	OTHER	0.048882	0.008674	0.021784	0.92066		OTHER	0.034766	0.004127	0.011181	0.949926		hypothetical protein	Random proteins (Hypothetical)	Random proteins (Hypothetical)	1	0	0	2	0	0	7	3	1	0	0	1	0	0				Unknown
P74425	sll0360		8	o10-32i53-72o92-114i127-149o164-181i188-205o220-239i252-274o	OTHER	0.000436	0.0002	0.001028	0.998336		OTHER	0.004356	0.000526	0.002441	0.992677		hypothetical protein	Random proteins (Hypothetical)	Random proteins (Hypothetical)	0	0	0	0	0	0	0	1	0	0	0	0	0	0														Membrane Protein
P74424	sll0361		0	o	LIPO(Sec/SPII)	0.093643	0.011306	0.7346	0.16045	CS pos: 36-37. LIS-CG. Pr: 0.7137	LIPO(Sec/SPII)	0.142435	0.045529	0.763494	0.048542	CS pos: 36-37. LIS-CG. Pr: 0.7546	hypothetical protein	Random proteins (Hypothetical)	Random proteins (Hypothetical)	0	2	0	1	0	0	0	2	0	0	0	0	0	0			PM
P74423	sll0362	alaS, lovB	0	o	OTHER	0.003977	0.003829	0.000669	0.991524		OTHER	0.003593	0.001954	0.000644	0.993809		alanyl-tRNA synthetase	Aminoacyl tRNA synthetases and tRNA modification	Transcription / Translation	0	0	0	1	0	0	5	2	1	0	0	0	0	0	Soluble proteins
P74420	sll0364		0	o	OTHER	0.005187	0.001018	0.000936	0.99286		OTHER	0.003877	0.000211	0.000796	0.995116		hypothetical protein	Random proteins (Hypothetical)	Random proteins (Hypothetical)	0	0	0	0	0	0	0	0	0	0	0	0	0	0
Q55758	sll0368	pyrR	0	o	OTHER	0.00139	0.002439	0.000123	0.996048		OTHER	0.001575	0.000732	0.000224	0.997469		uracil phosphoribosyltransferase	Purines, pyrimidines, nucleosides, and nucleotides	Purines, pyrimidines, nucleosides, and nucleotides	1	0	0	1	0	0	2	2	1	0	0	1	0	0				Unknown												TM
Q55757	sll0369		4	o4-26i52-74o78-95i119-141o	OTHER	0.009467	0.001214	0.006469	0.98285		OTHER	0.043268	0.002786	0.02069	0.933255		unknown protein	Unknown Proteins	Unknown Proteins	0	1	0	1	0	0	0	1	0	0	0	0	0	0				Unknown
Q55756	sll0370	carB, pyrA	0	o	LIPO(Sec/SPII)	0.046099	0.082239	0.706436	0.165227	CS pos: 23-24. GQA-CE. Pr: 0.7580	LIPO(Sec/SPII)	0.02512	0.042112	0.763585	0.169183	CS pos: 23-24. GQA-CE. Pr: 0.7784	carbamoyl-phosphate synthase, pyrimidine-specific, large chain	Carbomyl-P metabolism	Energy Metabolism	0	0	0	1	0	0	8	3	1	0	0	0	0	0	Soluble proteins
Q55755	sll0371		0	o	OTHER	0.003447	0.001199	0.00062	0.994734		OTHER	0.003836	0.000162	0.000835	0.995167		unknown protein	Unknown Proteins	Unknown Proteins	0	0	0	0	0	0	0	0	0	0	0	0	0	0
Q55754	sll0372		5	o10-32i45-62o66-88i109-128o164-186i	OTHER	0.000308	5.8e-05	0.000402	0.999233		OTHER	0.001257	0.000153	0.007416	0.991174		hypothetical protein	Random proteins (Hypothetical)	Random proteins (Hypothetical)	0	0	0	0	0	0	0	0	0	0	0	0	0	0
P54902	sll0373	proA	0	o	OTHER	0.108471	0.055578	0.008587	0.827364		OTHER	0.080505	0.050094	0.005503	0.863898		gamma-glutamyl phosphate reductase	Proline biosynthesis	Amino acid biosynthesis	1	0	0	0	0	0	5	2	1	0	0	0	0	0	Soluble proteins
Q55753	sll0374	livG, urtE, braG, livF, livFH	0	o	OTHER	0.016078	0.000324	0.005256	0.978341		OTHER	0.018309	0.000662	0.007851	0.973177		urea transport system ATP-binding protein	Urea transport system	Transport & Binding Proteins	0	4	0	0	0	0	2	3	1	0	0	0	0	0			PM
Q55751	sll0376		2	i46-68o73-95i	OTHER	0.00962	0.00142	0.001368	0.987592		OTHER	0.009487	0.001477	0.002661	0.986375		unknown protein	Unknown Proteins	Unknown Proteins	0	1	0	1	0	0	1	1	0	0	0	0	0	0				Unknown
Q55750	sll0377	mfd	0	o	OTHER	0.002393	0.04625	0.001819	0.949538		OTHER	0.005078	0.014316	0.001844	0.978761		transcription-repair coupling factor	DNA replication	DNA replication, restriction, modification, recombination, and repair	0	0	0	2	0	0	3	2	1	0	0	1	0	0				Unknown
Q55749	sll0378	cobA, cysG	0	o	OTHER	0.012997	0.002881	0.003114	0.981008		OTHER	0.011883	0.000974	0.00154	0.985603		uroporphyrin-III C-methyltransferase	Vitamin B12 biosynthesis	Biosynthesis of cofactors, prosthetic groups, and carriers	0	0	0	0	0	0	5	1	1	0	0	0	0	0	Soluble proteins
Q55746	sll0379	lpxA	0	o	OTHER	0.02027	0.031064	0.002225	0.946441		OTHER	0.030824	0.010027	0.003428	0.95572		acyl-[acyl-carrier-protein]--UDP-N-acetylglucosamine o-acyltransferase	Lipopolysaccharide biosynthesis	Cell Envelope	0	0	0	2	0	0	3	2	1	0	0	1	0	0				Unknown
Q55745	sll0380	rfbW	0	o	SP(Sec/SPI)	0.904807	0.038408	0.004989	0.051796	CS pos: 24-25. VYA-SN. Pr: 0.9041	SP(Sec/SPI)	0.744968	0.079265	0.010108	0.165659	CS pos: 24-25. VYA-SN. Pr: 0.7650	probable glycosyltransferase	Random proteins (Surface polysaccharides, lipopolysaccharides and antigens)	Cell Envelope	1	1	0	1	0	0	2	2	1	0	0	0	0	0			PM
Q55744	sll0381		0	o	LIPO(Sec/SPII)	0.001481	0.000207	0.997943	0.000368	CS pos: 27-28. LSG-CG. Pr: 0.9986	LIPO(Sec/SPII)	0.000574	0.008481	0.990651	0.000294	CS pos: 27-28. LSG-CG. Pr: 0.9908	hypothetical protein	Random proteins (Hypothetical)	Random proteins (Hypothetical)	1	3	0	0	0	0	3	2	1	0	0	0	0	0			PM													TM
Q55743	sll0382		0	o	SP(Sec/SPI)	0.952985	0.00273	0.007174	0.037111	CS pos: 23-24. VLA-HG. Pr: 0.7997	SP(Sec/SPI)	0.923276	0.00748	0.009492	0.059753	CS pos: 23-24. VLA-HG. Pr: 0.4718	hypothetical protein	Random proteins (Hypothetical)	Random proteins (Hypothetical)	0	0	0	0	0	0	0	0	0	0	0	0	0	0
Q55742	sll0383	cbiM	6	o10-28i41-63o73-95i102-124o139-161i182-204o	OTHER	0.008628	0.000942	0.00184	0.98859		OTHER	0.018087	0.002684	0.005847	0.973382		cobalamin biosynthesis protein M	Vitamin B12 biosynthesis	Biosynthesis of cofactors, prosthetic groups, and carriers	0	1	0	0	0	0	0	1	0	0	0	0	0	0
Q55741	sll0384	cbiQ	4	o44-66i73-95o110-132i236-253o	OTHER	0.004225	0.000297	0.003472	0.992005		OTHER	0.003137	0.000343	0.013031	0.983489		unknown protein	Unknown Proteins	Unknown Proteins	0	2	0	0	0	0	0	1	0	0	0	0	0	0
Q55740	sll0385	cbiO	0	o	OTHER	0.041571	0.044251	0.007225	0.906952		OTHER	0.045054	0.017431	0.005989	0.931527		ATP-binding protein of ABC transporter	Other transport & Binding Proteins	Transport & Binding Proteins	0	1	0	1	0	0	1	2	0	0	0	0	0	0				Unknown										Membrane Protein
Q55735	sll0394		0	o	SP(Sec/SPI)	0.742406	0.047568	0.040269	0.169757	CS pos: 22-23. TLA-SV. Pr: 0.4183	SP(Sec/SPI)	0.884813	0.045804	0.012246	0.057137	CS pos: 37-38. AIA-LD. Pr: 0.8021	unknown protein	Unknown Proteins	Unknown Proteins	0	0	1	1	0	0	2	1	0	0	0	0	0	0
Q55734	sll0395		0	o	OTHER	0.010934	0.003178	0.00342	0.982469		OTHER	0.012118	0.001679	0.004867	0.981336		phosphoglycerate mutase	Other	Other Categories	0	0	0	0	0	0	8	3	1	0	0	0	0	0	Soluble proteins
Q55733	sll0396	rre28	0	o	OTHER	0.001955	0.000446	0.000205	0.997394		OTHER	0.002622	0.000391	0.000287	0.996699		two-component response regulator OmpR subfamily	Regulatory Functions	Regulatory Functions	0	0	0	0	0	0	3	2	0	0	0	0	0	0	Soluble proteins
Q55732	sll0397		5	o20-42i55-77o87-109i130-152o181-198i	OTHER	0.00088	9.7e-05	0.005067	0.993956		OTHER	0.001681	0.000158	0.025986	0.972175		hypothetical protein	Random proteins (Hypothetical)	Random proteins (Hypothetical)	0	0	0	0	0	0	0	0	0	0	0	0	0	0
Q55731	sll0398	dgt	0	o	OTHER	0.005012	0.003167	0.001207	0.990614		OTHER	0.003104	0.000683	0.000589	0.995623		deoxyguanosinetriphosphate triphosphohydrolase	Purine ribonucleotide biosynthesis	Purines, pyrimidines, nucleosides, and nucleotides	0	0	0	1	0	0	0	0	0	0	0	0	0	0				Unknown
Q55129	sll0400		0	o	OTHER	0.004401	0.006575	0.000494	0.98853		OTHER	0.004375	0.001499	0.000264	0.993861		hypothetical protein	Random proteins (Hypothetical)	Random proteins (Hypothetical)	0	0	0	1	0	0	4	2	1	0	0	0	0	0	Soluble proteins
Q59977	sll0401	gltA, gluT	0	o	OTHER	0.004238	0.003924	0.000906	0.990932		OTHER	0.005171	0.001266	0.000922	0.992641		citrate synthase	TCA cycle	Energy Metabolism	1	1	0	0	0	0	8	3	1	0	0	1	0	1	Soluble proteins
Q55128	sll0402	aat, aspC	0	o	OTHER	0.23782	0.02748	0.00978	0.72492		OTHER	0.166602	0.011593	0.009515	0.81229		aspartate aminotransferase	Aspartate / glutamate exchange	Amino acid biosynthesis	0	0	0	1	0	0	7	3	1	1	0	0	0	0	Soluble proteins
Q55126	sll0403		2	o20-42i116-138o	OTHER	0.00288	0.000597	0.011935	0.984587		OTHER	0.011643	0.000764	0.021447	0.966147		unknown protein	Unknown Proteins	Unknown Proteins	0	1	0	0	0	0	0	0	0	0	0	0	0	0
Q55124	sll0404	glcD, glcD1	0	o	OTHER	0.020094	0.000306	0.000674	0.978927		OTHER	0.006641	0.000252	0.000454	0.992652		glycolate oxidase subunit GlcD	Glycolate metabolism	Energy Metabolism	2	0	0	1	0	0	2	2	1	0	0	0	0	0				Unknown												TM
Q55123	sll0405		0	o	OTHER	0.009782	0.007051	0.003182	0.979986		OTHER	0.011059	0.001213	0.002715	0.985013		unknown protein	Unknown Proteins	Unknown Proteins	0	0	0	0	0	0	4	0	0	0	0	0	0	0	Soluble proteins
Q55122	sll0406		0	o	OTHER	0.011192	0.002082	0.005592	0.981135		OTHER	0.011986	0.001486	0.004709	0.981819		unknown protein	Unknown Proteins	Unknown Proteins	0	0	0	0	0	0	2	2	0	0	0	0	0	0	Soluble proteins
Q55118	sll0408		1	i20-39o	OTHER	0.254721	0.051371	0.016678	0.67723		SP(Sec/SPI)	0.458315	0.116285	0.018511	0.406889	CS pos: 38-39. GWS-LP. Pr: 0.2676	peptidyl-prolyl cis-trans isomerase	Protein modification and translation factors	Transcription / Translation	8	1	0	0	0	0	11	3	2	0	0	0	0	3	Soluble proteins															TM
Q55117	sll0409	menC	0	o	OTHER	0.009067	0.001678	0.001088	0.988167		OTHER	0.008989	0.00088	0.000898	0.989233		similar to O-succinylbenzoate-CoA synthase	Menoquinone	Biosynthesis of cofactors, prosthetic groups, and carriers	0	0	0	0	0	0	1	2	0	0	0	0	0	0
Q55116	sll0410		0	o	OTHER	0.002757	0.000362	0.000236	0.996645		OTHER	0.004269	0.000237	0.000335	0.995158		hypothetical protein	Random proteins (Hypothetical)	Random proteins (Hypothetical)	0	0	0	3	0	0	2	1	0	0	0	0	0	0				Unknown
Q55115	sll0412		2	i7-29o393-415i	OTHER	0.466199	0.00538	0.029366	0.499054		OTHER	0.241753	0.012825	0.041184	0.704239		hypothetical protein	Random proteins (Hypothetical)	Random proteins (Hypothetical)	3	0	0	1	0	0	1	3	0	0	0	0	0	0		TM												Membrane Protein
Q55114	sll0413		0	o	OTHER	0.006253	0.004989	0.000465	0.988293		OTHER	0.004239	0.001279	0.000428	0.994053		hypothetical protein	Random proteins (Hypothetical)	Random proteins (Hypothetical)	0	3	0	0	0	0	1	2	0	0	0	0	0	0			PM
Q55112	sll0414	rfrI	0	o	OTHER	0.015322	0.028098	0.001333	0.955246		OTHER	0.062267	0.00703	0.002286	0.928417		hypothetical protein	Random proteins (Hypothetical)	Random proteins (Hypothetical)	0	1	0	1	0	0	2	2	0	0	0	1	0	0				Unknown
P22040	sll0415		0	o	OTHER	0.382397	0.006573	0.159492	0.451538		OTHER	0.404287	0.025562	0.107939	0.462211		ATP-binding protein of ABC transporter	Other transport & Binding Proteins	Transport & Binding Proteins	0	2	0	2	0	0	0	1	0	0	0	0	0	0			PM
P22034	sll0416	groEL2, cpn60-2, groEL-2, cpn60, groEL, csp60	0	o	OTHER	0.009545	0.056391	0.001142	0.932923		OTHER	0.012652	0.012404	0.00185	0.973094		60 kDa chaperonin 2, GroEL2, molecular chaperone	Chaperones	Cellular Processes	4	3	0	1	0	0	13	3	1	0	1	0	0	0	Soluble proteins						40k TM	90k TM	150k TM		PM		PM
P74388	sll0418	vte1	1	i5-27o	OTHER	0.403904	0.020374	0.055181	0.520541		SP(Sec/SPI)	0.625303	0.125275	0.075585	0.173837	CS pos: 29-30. ARG-YQ. Pr: 0.3389	2-methyl-6-phytylbenzoquinone methyltransferase	Tocopherol biosynthesis	Biosynthesis of cofactors, prosthetic groups, and carriers	4	0	0	0	0	0	1	2	1	0	0	0	0	0																TM
P74387	sll0419		4	i2-24o34-56i96-118o133-152i	OTHER	0.026772	0.000319	0.006612	0.966297		OTHER	0.138102	0.002031	0.056057	0.80381		unknown protein	Unknown Proteins	Unknown Proteins	1	0	0	0	0	0	0	1	1	0	0	0	0	0
P74386	sll0420	ureB	0	o	OTHER	0.017669	0.000911	0.002776	0.978645		OTHER	0.019425	0.000541	0.003628	0.976406		urease beta subunit	Urease	Central Intermediary Metabolism	0	0	0	1	0	0	4	2	1	1	0	0	0	0	Soluble proteins
P74384	sll0421	purB	0	o	OTHER	0.003142	0.000649	0.000471	0.995738		OTHER	0.004706	0.000253	0.000745	0.994296		adenylosuccinate lyase	Purine ribonucleotide biosynthesis	Purines, pyrimidines, nucleosides, and nucleotides	1	1	0	1	0	0	6	3	1	0	0	0	0	0	Soluble proteins
P74383	sll0422		0	o	OTHER	0.03123	0.024089	0.002945	0.941736		OTHER	0.023667	0.012596	0.002739	0.960999		asparaginase	Unknown Proteins	Unknown Proteins	0	0	0	1	0	0	4	2	1	0	0	0	0	0	Soluble proteins
P74382	sll0423		0	o	OTHER	0.085009	0.003826	0.008796	0.902369		OTHER	0.098754	0.002979	0.010751	0.887516		hypothetical protein	Random proteins (Hypothetical)	Random proteins (Hypothetical)	0	0	0	0	0	0	0	0	0	0	0	0	0	0
P74381	sll0424		0	o	OTHER	0.025431	0.004353	0.001003	0.969213		OTHER	0.020227	0.002546	0.001572	0.975655		hypothetical protein	Random proteins (Hypothetical)	Random proteins (Hypothetical)	0	1	0	1	0	0	2	2	0	0	0	0	0	0				Unknown
P74380	sll0426		0	o	SP(Sec/SPI)	0.985347	0.001244	0.012085	0.001324	CS pos: 28-29. VTA-QS. Pr: 0.8165	SP(Sec/SPI)	0.988248	0.002693	0.007462	0.001598	CS pos: 28-29. VTA-QS. Pr: 0.6836	unknown protein	Unknown Proteins	Unknown Proteins	0	0	1	0	0	0	1	0	0	0	0	0	0	0
P10549	sll0427	psbO	1	i7-29o	SP(Sec/SPI)	0.96683	0.00324	0.005346	0.024585	CS pos: 28-29. AFA-VD. Pr: 0.9474	SP(Sec/SPI)	0.992849	0.00355	0.00108	0.002522	CS pos: 28-29. AFA-VD. Pr: 0.9832	photosystem II manganese-stabilizing polypeptide	Photosystem II	Photosynthesis & Respiration	9	6	0	1	0	0	11	4	2	0	0	0	0	2				Unknown					150k TM		PM		PM	Membrane Protein	PM	TM
P74376	sll0428		0	o	OTHER	0.002059	0.000306	0.000208	0.997428		OTHER	0.00167	9.1e-05	0.000177	0.998062		unknown protein	Unknown Proteins	Unknown Proteins	0	0	0	0	0	0	3	1	1	0	0	0	0	0	Soluble proteins
P74702	sll0430	htpG	0	o	OTHER	0.001083	0.002707	0.000122	0.996088		OTHER	0.001935	0.001847	0.000147	0.996071		HtpG, heat shock protein 90, molecular chaperone	Chaperones	Cellular Processes	1	1	0	0	0	0	10	3	1	0	0	0	0	0	Soluble proteins
P75027	sll0431 sll1397 slr1075	ISY100h	0	o	OTHER	0.002612	0.001745	0.000553	0.99509		OTHER	0.003002	0.000847	0.000785	0.995366		putative transposase [ISY100h: 3512289 - 3513235]	Transposon-related functions	Other Categories	0	0	0	0	0	0	0	0	0	0	0	0	0	0
P74692	sll0436		0	o	OTHER	0.004287	0.001582	0.000673	0.993457		OTHER	0.003442	0.0008	0.001288	0.99447		hypothetical protein	Random proteins (Hypothetical)	Random proteins (Hypothetical)	1	0	0	1	0	0	1	1	0	0	0	0	0	0				Unknown
P74688	sll0441		1	i12-34o	OTHER	0.05032	0.002828	0.008089	0.938764		OTHER	0.040522	0.001916	0.006652	0.95091		unknown protein	Unknown Proteins	Unknown Proteins	0	1	0	1	0	0	3	3	0	0	0	1	0	0				Unknown										Membrane Protein
P74687	sll0442		3	o4-26i33-55o65-84i	OTHER	0.000505	0.000116	0.001441	0.997938		OTHER	0.003835	0.000186	0.00918	0.986799		hypothetical protein	Random proteins (Hypothetical)	Random proteins (Hypothetical)	0	0	0	0	0	0	0	0	0	0	0	0	0	0
P74685	sll0443		0	o	LIPO(Sec/SPII)	0.000749	5.1e-05	0.999023	0.000178	CS pos: 16-17. LAG-CG. Pr: 0.9995	LIPO(Sec/SPII)	0.001318	9.1e-05	0.998312	0.000279	CS pos: 16-17. LAG-CG. Pr: 0.9989	unknown protein	Unknown Proteins	Unknown Proteins	1	6	1	0	0	0	2	2	1	0	0	0	0	1			PM										PM
P74684	sll0444		4	i7-29o49-68i89-111o124-146i	OTHER	0.000735	7.9e-05	0.003068	0.996118		OTHER	0.015636	0.000636	0.058493	0.925236		unknown protein	Unknown Proteins	Unknown Proteins	0	0	0	0	0	0	0	0	0	0	0	0	0	0
P74683	sll0445		0	o	OTHER	0.229644	0.00151	0.040201	0.728645		OTHER	0.077363	0.001625	0.033282	0.88773		unknown protein	Unknown Proteins	Unknown Proteins	0	1	0	2	0	0	2	2	1	0	0	0	0	0			PM
P74682	sll0446		0	o	OTHER	0.008557	0.004336	0.000741	0.986366		OTHER	0.009174	0.002583	0.001171	0.987072		unknown protein	Unknown Proteins	Unknown Proteins	0	2	0	1	0	0	4	3	1	0	0	0	0	0				Unknown
P74681	sll0447		1	i13-35o	OTHER	0.009182	0.00144	0.002709	0.986669		OTHER	0.056366	0.001843	0.00686	0.934931		unknown protein	Unknown Proteins	Unknown Proteins	0	3	0	0	0	0	1	2	1	0	0	0	0	0			PM
P74680	sll0448		1	i147-166o	SP(Sec/SPI)	0.97513	0.00837	0.00345	0.01305	CS pos: 24-25. VYA-QQ. Pr: 0.9773	SP(Sec/SPI)	0.928203	0.008437	0.006527	0.056834	CS pos: 24-25. VYA-QQ. Pr: 0.9069	unknown protein	Unknown Proteins	Unknown Proteins	0	0	0	0	0	0	0	1	0	0	0	0	0	0
P74679	sll0449		0	o	OTHER	0.00187	0.001164	0.000311	0.996655		OTHER	0.002063	0.000327	0.00029	0.997321		unknown protein	Unknown Proteins	Unknown Proteins	0	0	0	1	0	0	1	1	0	0	0	0	0	0				Unknown
P74677	sll0450	norB, norZ	14	i21-43o241-263i292-314o337-359i372-394o419-441i454-476o491-513i526-548o553-575i595-617o632-654i671-693o721-743i	OTHER	0.070557	0.003735	0.013576	0.912132		OTHER	0.260576	0.009534	0.034166	0.695724		cytochrome b subunit of nitric oxide reductase	Random proteins (Glutamate family / Nitrogen assimilation)	Amino acid biosynthesis	2	0	0	0	0	0	0	3	1	0	0	0	0	0														Membrane Protein		TM
P74676	sll0451		0	o	OTHER	0.002837	0.001722	0.000402	0.99504		OTHER	0.002811	0.000567	0.000862	0.99576		hypothetical protein	Random proteins (Hypothetical)	Random proteins (Hypothetical)	1	0	0	0	0	1	2	1	0	0	0	0	0	0						Small ribosomal protein
Q55187	sll0454	pheS	0	o	OTHER	0.012781	0.007414	0.036432	0.943373		OTHER	0.007778	0.004132	0.05596	0.93213		phenylalanyl-tRNA synthetase alpha chain	Aminoacyl tRNA synthetases and tRNA modification	Transcription / Translation	0	0	0	1	0	0	5	2	1	0	0	1	0	0	Soluble proteins
P52986	sll0455	thrA, hom	0	o	OTHER	0.113697	0.004696	0.091034	0.790574		OTHER	0.070168	0.006448	0.016742	0.906642		homoserine dehydrogenase	Threonine biosynthesis	Amino acid biosynthesis	0	0	0	1	0	0	5	2	1	0	0	0	0	0	Soluble proteins
Q55184	sll0456		0	o	OTHER	0.148612	0.003271	0.3212	0.526917		OTHER	0.043894	0.004213	0.178294	0.773599		hypothetical protein	Random proteins (Hypothetical)	Random proteins (Hypothetical)	4	0	0	0	0	0	2	2	1	0	0	0	0	0		TM														TM
Q55170	sll0459	uvrB	0	o	OTHER	0.011692	0.035129	0.000635	0.952543		OTHER	0.013456	0.022357	0.00066	0.963527		excinuclease ABC subunit B	DNA repair	DNA replication, restriction, modification, recombination, and repair	0	1	0	0	0	0	4	3	1	0	0	0	0	0	Soluble proteins
Q55167	sll0461	proA	0	o	OTHER	0.003798	0.026342	0.000982	0.968878		OTHER	0.007404	0.009848	0.001671	0.981077		gamma-glutamyl phosphate reductase	Proline biosynthesis	Amino acid biosynthesis	0	0	0	0	0	0	5	2	1	0	0	0	0	0	Soluble proteins
Q55166	sll0462		8	o10-27i32-54o64-86i147-169o205-227i234-256o266-288i301-323o	OTHER	0.002058	0.000283	0.002246	0.995412		OTHER	0.00982	0.001793	0.005211	0.983176		hypothetical protein	Random proteins (Hypothetical)	Random proteins (Hypothetical)	0	1	0	0	0	0	0	0	0	0	0	0	0	0
Q55850	sll0467	queA	0	o	OTHER	0.004708	0.000838	0.001016	0.993438		OTHER	0.005966	0.000353	0.001089	0.992592		S-adenosylmethionine:tRNA ribosyltransferase-isomerase	Aminoacyl tRNA synthetases and tRNA modification	Transcription / Translation	0	0	0	2	0	0	2	2	1	0	0	1	0	0				Unknown
Q55848	sll0469	prsA, prs	0	o	OTHER	0.010928	0.034547	0.004024	0.950501		OTHER	0.009811	0.014784	0.003491	0.971913		ribose-phosphate pyrophosphokinase	Purine ribonucleotide biosynthesis	Purines, pyrimidines, nucleosides, and nucleotides	0	0	0	2	0	0	4	3	1	0	0	0	0	0				Unknown
Q55847	sll0470		1	i19-38o	SP(Sec/SPI)	0.688618	0.042284	0.017875	0.251223	CS pos: 38-39. GFA-QG. Pr: 0.4337	SP(Sec/SPI)	0.848145	0.0615	0.011036	0.079319	CS pos: 38-39. GFA-QG. Pr: 0.5107	hypothetical protein	Random proteins (Hypothetical)	Random proteins (Hypothetical)	1	1	1	1	0	0	4	3	1	1	0	0	0	0	Soluble proteins
Q55846	sll0471		0	o	SP(Sec/SPI)	0.921933	0.013271	0.034875	0.029921	CS pos: 26-27. GQT-AP. Pr: 0.4393	SP(Sec/SPI)	0.87471	0.039052	0.0455	0.040738	CS pos: 26-27. GQT-AP. Pr: 0.4690	hypothetical protein	Random proteins (Hypothetical)	Random proteins (Hypothetical)	0	1	0	0	0	0	3	2	1	0	0	1	0	0	Soluble proteins
Q55839	sll0473		1	i29-46o	OTHER	0.004992	0.000793	0.007817	0.986398		OTHER	0.012768	0.000928	0.012222	0.974082		unknown protein	Unknown Proteins	Unknown Proteins	0	0	0	0	0	0	0	1	0	0	0	0	0	0
Q55838	sll0474	hik28	2	o15-34i193-215o	OTHER	0.088	0.003393	0.031505	0.877102		OTHER	0.227948	0.01068	0.061905	0.699466		two-component hybrid sensor and regulator	Regulatory Functions	Regulatory Functions	0	1	0	0	0	0	1	1	0	0	0	0	0	0			PM
Q55834	sll0477	exbB1, exbB	3	o41-63i140-162o188-210i	OTHER	0.01673	0.014008	0.013867	0.955395		OTHER	0.022968	0.00207	0.020615	0.954347		putative biopolymer transport ExbB-like protein	Manganese transport system	Transport & Binding Proteins	0	1	0	0	0	0	1	1	0	0	0	1	0	0			PM
Q55833	sll0478	exbD	1	i12-34o	OTHER	0.08982	0.001569	0.007445	0.901166		OTHER	0.438509	0.0044	0.017054	0.540037		unknown protein	Unknown Proteins	Unknown Proteins	0	1	0	0	0	0	0	1	0	0	0	0	0	0			PM											Membrane Protein
Q55832	sll0479	exbD	1	i20-39o	OTHER	0.223524	0.014492	0.014896	0.747088		SP(Sec/SPI)	0.522594	0.013806	0.028856	0.434744	CS pos: 39-40. NLA-EE. Pr: 0.2379	unknown protein	Unknown Proteins	Unknown Proteins	0	1	0	0	0	0	0	0	0	0	0	0	0	0			PM
Q55828	sll0480		0	o	OTHER	0.008605	0.026708	0.000503	0.964184		OTHER	0.011591	0.014593	0.001177	0.972639		probable aminotransferase	Other	Other Categories	0	0	0	1	0	0	8	3	1	1	0	0	0	0	Soluble proteins
Q55827	sll0481		3	o32-54i75-97o101-123i	OTHER	0.001663	0.000521	0.004514	0.993302		OTHER	0.002583	0.00057	0.00648	0.990367		unknown protein	Unknown Proteins	Unknown Proteins	0	1	0	0	0	0	0	0	0	0	0	0	0	0
Q55826	sll0482		0	o	TAT(Tat/SPI)	0.046603	0.651581	0.006471	0.295345	CS pos: 65-66. AQA-AN. Pr: 0.2061	TAT(Tat/SPI)	0.05264	0.581072	0.00818	0.358107	CS pos: 65-66. AQA-AN. Pr: 0.1462	unknown protein	Unknown Proteins	Unknown Proteins	0	2	0	1	0	0	1	2	1	0	0	0	0	0				Unknown
Q55821	sll0484		0	o	OTHER	0.051719	0.00307	0.002127	0.943083		OTHER	0.01838	0.000927	0.000885	0.979808		ATP-binding protein of ABC transporter	Other transport & Binding Proteins	Transport & Binding Proteins	0	1	0	2	0	0	1	2	0	0	0	0	0	0				Unknown
Q55820	sll0485	rre30	0	o	OTHER	0.00507	0.000642	0.000384	0.993904		OTHER	0.005026	0.000192	0.000547	0.994236		two-component response regulator NarL subfamily	Regulatory Functions	Regulatory Functions	0	0	0	0	0	0	2	0	0	0	0	0	0	0	Soluble proteins
Q55819	sll0486	kaiB3, kaiB	0	o	OTHER	0.031603	0.005199	0.004601	0.958597		OTHER	0.010642	0.000524	0.003871	0.984964		circadian clock protein KaiB homolog	Circadian rhythm	Other Categories	0	0	0	2	0	0	1	1	0	0	0	0	0	0				Unknown
Q55818	sll0487	cpcM	0	o	OTHER	0.056018	0.008813	0.003256	0.931912		OTHER	0.088406	0.002041	0.002221	0.907331		hypothetical protein	Random proteins (Hypothetical)	Random proteins (Hypothetical)	0	0	0	0	0	0	3	2	1	0	0	0	0	0	Soluble proteins
Q55817	sll0488		0	o	OTHER	0.004312	0.003716	0.000388	0.991584		OTHER	0.011002	0.001036	0.000567	0.987395		hypothetical protein	Random proteins (Hypothetical)	Random proteins (Hypothetical)	0	0	0	0	0	0	3	0	0	0	0	0	0	0	Soluble proteins
Q55816	sll0489		0	o	OTHER	0.008175	0.011412	0.000935	0.979478		OTHER	0.00881	0.006469	0.000894	0.983828		ATP-binding protein of ABC transporter	Other transport & Binding Proteins	Transport & Binding Proteins	0	3	0	0	0	0	1	2	1	0	0	0	0	0			PM
Q55496	sll0493	KtrA	0	o	OTHER	0.021846	0.025873	0.00547	0.946811		OTHER	0.015297	0.006461	0.00773	0.970512		hypothetical protein	Random proteins (Hypothetical)	Random proteins (Hypothetical)	0	3	0	0	0	0	2	2	1	0	0	0	0	0			PM
Q55495	sll0494		0	o	SP(Sec/SPI)	0.99414	0.000361	0.003257	0.002242	CS pos: 22-23. IHA-QE. Pr: 0.9933	SP(Sec/SPI)	0.976779	0.000621	0.003188	0.019412	CS pos: 22-23. IHA-QE. Pr: 0.9580	unknown protein	Unknown Proteins	Unknown Proteins	0	0	0	0	0	0	0	0	0	0	0	0	0	0
P52276	sll0495	asnS	0	o	OTHER	0.0042	0.00314	0.000411	0.99225		OTHER	0.006019	0.00037	0.000454	0.993157		asparaginyl-tRNA synthetase	Aminoacyl tRNA synthetases and tRNA modification	Transcription / Translation	1	0	0	0	0	0	5	3	1	0	0	0	0	0	Soluble proteins													Membrane Protein		TM
Q55494	sll0496		6	i32-54o81-103i116-138o312-329i341-363o367-389i	OTHER	0.049352	0.004951	0.005434	0.940263		OTHER	0.098221	0.004139	0.006013	0.891626		hypothetical protein	Random proteins (Hypothetical)	Random proteins (Hypothetical)	0	0	0	0	0	0	1	1	0	0	0	0	0	0
Q55492	sll0497		0	o	OTHER	0.004924	0.002228	0.001201	0.991647		OTHER	0.004628	0.000519	0.001529	0.993323		hypothetical protein	Random proteins (Hypothetical)	Random proteins (Hypothetical)	0	0	0	1	0	0	6	2	1	0	0	0	0	0	Soluble proteins
Q55491	sll0498		2	i5-27o31-53i	OTHER	0.013832	0.000242	0.046203	0.939723		OTHER	0.035796	0.000579	0.04053	0.923094		hypothetical protein	Random proteins (Hypothetical)	Random proteins (Hypothetical)	0	3	0	0	0	0	1	1	0	0	0	0	0	0			PM
Q55489	sll0499		0	o	OTHER	0.014093	0.00091	0.004196	0.980801		OTHER	0.009687	0.000652	0.001221	0.988439		hypothetical protein	Random proteins (Hypothetical)	Random proteins (Hypothetical)	0	1	1	0	0	0	3	2	1	0	0	1	0	0	Soluble proteins
Q55487	sll0501		2	o230-249i262-284o	OTHER	0.001474	0.00052	0.000169	0.997836		OTHER	0.002118	0.000137	0.000294	0.997452		probable glycosyltransferase	Other	Other Categories	0	2	0	1	0	0	0	1	0	0	0	0	0	0			PM											Membrane Protein
Q55486	sll0502	argS	0	o	OTHER	0.030997	0.004992	0.002042	0.961969		OTHER	0.01038	0.002113	0.002112	0.985394		arginyl-tRNA-synthetase	Aminoacyl tRNA synthetases and tRNA modification	Transcription / Translation	0	1	0	0	0	0	5	2	1	0	0	0	0	0	Soluble proteins
Q55485	sll0503		0	o	OTHER	0.003601	0.001128	0.000348	0.994923		OTHER	0.004864	0.000202	0.000467	0.994468		hypothetical protein	Random proteins (Hypothetical)	Random proteins (Hypothetical)	1	0	0	0	0	0	0	0	0	0	0	0	0	0
Q55484	sll0504	lysA	0	o	OTHER	0.056247	0.007622	0.012033	0.924098		OTHER	0.04536	0.004757	0.012887	0.936996		diaminopimelate decarboxylase	Lysine biosynthesis	Amino acid biosynthesis	0	0	0	0	0	0	5	3	1	0	0	0	0	0	Soluble proteins
Q55483	sll0505		2	o10-32i39-56o	OTHER	0.000488	0.000103	0.000474	0.998935		OTHER	0.002125	0.000159	0.000784	0.996931		hypothetical protein	Random proteins (Hypothetical)	Random proteins (Hypothetical)	1	3	0	0	0	0	2	3	1	0	0	0	0	0			PM											Membrane Protein
Q55482	sll0506		0	o	OTHER	0.00438	0.001046	0.000515	0.994059		OTHER	0.011561	0.000438	0.000553	0.987448		undecaprenyl pyrophosphate synthetase	Other	Other Categories	0	0	0	1	0	0	2	1	1	0	0	1	0	0				Unknown
Q55481	sll0507	rfrO	2	o320-342i354-373o	OTHER	0.003924	0.00872	0.001123	0.986233		OTHER	0.003383	0.002232	0.000596	0.993789		probable cation transporter	Other transport & Binding Proteins	Transport & Binding Proteins	0	3	0	0	0	0	0	2	1	0	0	0	0	0			PM
Q55479	sll0508		0	o	OTHER	0.006468	0.003417	0.00102	0.989094		OTHER	0.009351	0.001667	0.001368	0.987614		unknown protein	Unknown Proteins	Unknown Proteins	0	0	0	1	0	0	0	0	1	0	0	1	0	0				Unknown
Q55478	sll0509		0	o	OTHER	0.017453	0.033717	0.002175	0.946656		OTHER	0.046301	0.031714	0.003697	0.918288		similar to 5',5'''-P-1,P-4-tetraphosphate phosphorylase II	Purine ribonucleotide biosynthesis	Purines, pyrimidines, nucleosides, and nucleotides	0	1	0	0	0	0	3	2	0	0	0	0	0	0	Soluble proteins
Q55474	sll0513		0	o	OTHER	0.002864	0.01201	0.000399	0.984727		OTHER	0.008927	0.004608	0.000506	0.985959		hypothetical protein	Random proteins (Hypothetical)	Random proteins (Hypothetical)	1	1	0	0	0	0	2	2	1	0	0	0	0	0			PM
Q55470	sll0514		0	o	OTHER	0.071245	0.002397	0.000993	0.925365		OTHER	0.011453	0.000565	0.001618	0.986364		hypothetical protein	Random proteins (Hypothetical)	Random proteins (Hypothetical)	0	0	0	1	0	0	1	1	0	0	0	0	0	0				Unknown
Q57014	sll0517	rbp1, rbpA, rbpA1	0	o	OTHER	0.006411	0.000619	0.000797	0.992172		OTHER	0.004287	0.000363	0.000629	0.994721		putative RNA binding protein	Nucleoproteins	Transcription / Translation	0	0	0	2	0	0	3	2	0	0	0	0	0	0				Unknown
Q55466	sll0518		0	o	SP(Sec/SPI)	0.497866	0.004088	0.041296	0.45675	CS pos: 16-17. PLA-LE. Pr: 0.2697	OTHER	0.343712	0.00871	0.042338	0.60524		unknown protein	Unknown Proteins	Unknown Proteins	0	0	0	0	0	0	5	2	1	0	0	0	0	0	Soluble proteins
P26522	sll0519	ndhA	8	o29-51i98-120o130-152i165-187o202-224i254-276o305-327i340-362o	OTHER	0.0013	0.0017	0.001092	0.995908		OTHER	0.003194	0.001127	0.002112	0.993567		NADH dehydrogenase subunit 1	NADH dehydrogenase	Photosynthesis & Respiration	6	0	0	0	0	0	1	5	1	0	0	0	0	0		TM					40k TM	90k TM						Membrane Protein		TM
P26525	sll0520	ndhI	0	o	OTHER	0.004013	0.006207	0.001503	0.988277		OTHER	0.005156	0.000865	0.001841	0.992137		NADH dehydrogenase subunit NdhI	NADH dehydrogenase	Photosynthesis & Respiration	7	1	0	0	0	0	2	5	1	0	0	0	0	0		TM					40k TM	90k TM								TM
P26523	sll0521	ndhG	5	o10-29i31-53o58-80i100-122o144-166i	OTHER	0.000488	0.000104	0.001071	0.998337		OTHER	0.004614	0.000646	0.020294	0.974446		NADH dehydrogenase subunit 6	NADH dehydrogenase	Photosynthesis & Respiration	2	0	0	0	0	0	0	4	1	0	0	0	0	0
P26524	sll0522	ndhE	2	i7-24o63-85i	OTHER	0.015073	0.000362	0.01174	0.972825		OTHER	0.076788	0.002743	0.041616	0.878853		NADH dehydrogenase subunit 4L	NADH dehydrogenase	Photosynthesis & Respiration	3	0	0	0	0	0	0	1	1	0	0	0	0	0																TM
Q55521	sll0524		0	o	OTHER	0.015976	0.008092	0.00436	0.971572		OTHER	0.01847	0.009	0.003341	0.969189		hypothetical protein	Random proteins (Hypothetical)	Random proteins (Hypothetical)	0	0	0	1	0	0	5	2	1	0	0	0	0	0	Soluble proteins
Q55519	sll0525		0	o	OTHER	0.012609	0.000731	0.000992	0.985668		OTHER	0.011057	0.000135	0.000899	0.98791		hypothetical protein	Random proteins (Hypothetical)	Random proteins (Hypothetical)	1	0	0	1	0	0	0	0	0	0	0	0	0	0				Unknown
Q55518	sll0528		6	i20-42o52-74i81-103o113-135i148-170o201-232i	OTHER	0.003112	0.000169	0.00273	0.99399		OTHER	0.009542	0.000276	0.003584	0.986598		hypothetical protein	Random proteins (Hypothetical)	Random proteins (Hypothetical)	2	0	0	1	0	0	0	0	1	0	0	0	0	0		TM
Q55517	sll0529		0	o	OTHER	0.135437	0.004046	0.005569	0.854948		OTHER	0.035639	0.002511	0.005763	0.956088		hypothetical protein	Random proteins (Hypothetical)	Random proteins (Hypothetical)	0	0	0	1	0	0	11	3	1	0	0	0	0	0	Soluble proteins
Q55511	sll0533	tig	0	o	OTHER	0.004214	0.00668	0.00092	0.988185		OTHER	0.004211	0.003306	0.000684	0.991799		trigger factor	Random proteins (Protein and peptide secretion)	Cellular Processes	1	0	0	2	0	0	10	3	1	0	0	0	0	0				Unknown
Q59993	sll0534	clpP2, clpP, clpP2s	0	o	OTHER	0.003984	0.002751	0.000863	0.992402		OTHER	0.004758	0.000469	0.000531	0.994242		ATP-dependent Clp protease proteolytic subunit 2	Degradation of proteins, peptides, and glycopeptides	Transcription / Translation	0	1	0	1	0	0	5	3	1	0	0	0	0	0	Soluble proteins
Q55510	sll0535	clpX, clpXs	0	o	OTHER	0.032824	0.001546	0.00608	0.959551		OTHER	0.027189	0.00044	0.002691	0.96968		ATP-dependent Clp protease ATPase subunit	Degradation of proteins, peptides, and glycopeptides	Transcription / Translation	0	1	0	0	0	0	3	2	1	0	0	1	0	0	Soluble proteins
Q55509	sll0536	kchX	3	i12-34o38-55i62-84o	OTHER	0.003705	0.000345	0.005202	0.990748		OTHER	0.083715	0.001231	0.048003	0.867052		probable potassium channel protein	Transport & Binding Proteins	Transport & Binding Proteins	0	0	0	0	0	0	0	0	0	0	0	0	0	0
P54148	sll0537	amt3, amt	10	o4-26i47-66o86-108i115-137o161-183i203-220o235-257i270-304o319-341i353-375o	OTHER	0.016281	0.000648	0.022678	0.960393		OTHER	0.111564	0.006901	0.186653	0.694882		ammonium/methylammonium permease	Ammonium/methylammonium permease	Transport & Binding Proteins	0	2	0	0	0	0	0	0	0	0	0	0	0	0
Q55411	sll0539		0	o	OTHER	0.418929	0.038936	0.010229	0.531905		SP(Sec/SPI)	0.584988	0.025094	0.009043	0.380876	CS pos: 51-52. ATG-AE. Pr: 0.2661	unknown protein	Unknown Proteins	Unknown Proteins	0	0	0	0	0	0	1	0	0	0	0	0	0	0
Q55410	sll0540	pstS	1	i7-29o	OTHER	0.015683	0.001118	0.009224	0.973975		OTHER	0.056545	0.008338	0.1036	0.831516		phosphate-binding protein PstS homolog	Phosphate transport system	Transport & Binding Proteins	0	4	0	0	0	0	2	2	1	0	0	0	0	0			PM
Q55406	sll0541	desC, des9	4	o50-72i81-100o115-137i196-218o	OTHER	0.00251	0.000869	0.00108	0.995541		OTHER	0.004775	0.000408	0.004084	0.990733		acyl-lipid desaturase (delta 9)	Fatty acid desaturation	Fatty acid, phospholipid and sterol metabolism	2	0	0	0	0	0	1	2	1	0	0	0	0	0		TM
Q55404	sll0542	acs	0	o	OTHER	0.002105	0.000907	0.000328	0.99666		OTHER	0.003738	0.000774	0.002183	0.993305		acetyl-coenzyme A synthetase	Pyruvate and acetyl-CoA metabolism	Energy Metabolism	1	0	0	1	0	0	6	2	1	1	0	0	0	0	Soluble proteins
Q55401	sll0543		3	i21-40o78-100i112-134o	OTHER	0.015854	0.009949	0.001345	0.972852		OTHER	0.13728	0.029367	0.003059	0.830294		hypothetical protein	Random proteins (Hypothetical)	Random proteins (Hypothetical)	0	0	0	0	0	0	0	0	0	0	0	0	0	0
Q55399	sll0544		0	o	OTHER	0.005135	0.000503	0.000896	0.993466		OTHER	0.004204	0.000382	0.000839	0.994575		hypothetical protein	Random proteins (Hypothetical)	Random proteins (Hypothetical)	0	1	0	0	0	0	1	2	0	0	0	1	0	0			PM
Q55398	sll0545		6	i26-48o89-108i115-133o153-175i182-201o206-228i	OTHER	0.008833	0.000333	0.010769	0.980064		OTHER	0.015331	0.000422	0.015002	0.969245		hypothetical protein	Random proteins (Hypothetical)	Random proteins (Hypothetical)	0	0	0	0	0	0	0	1	1	0	0	0	0	0
Q55397	sll0546		0	o	OTHER	0.007606	0.010104	0.00078	0.981509		OTHER	0.01079	0.007294	0.001254	0.980662		probable translation initiation factor	Protein modification and translation factors	Transcription / Translation	0	0	0	1	0	0	0	1	0	0	0	0	0	0				Unknown
Q55396	sll0547		0	o	OTHER	0.001901	0.000421	0.000206	0.997472		OTHER	0.001867	0.000121	0.000234	0.997778		unknown protein	Unknown Proteins	Unknown Proteins	0	0	0	0	0	0	3	0	0	0	0	0	0	0	Soluble proteins
Q55394	sll0549		0	o	OTHER	0.023596	0.005051	0.004233	0.967121		OTHER	0.030728	0.002701	0.004908	0.961662		hypothetical protein	Random proteins (Hypothetical)	Random proteins (Hypothetical)	0	0	0	1	0	0	1	1	0	0	0	0	0	0				Unknown
Q55393	sll0550	flv3, flv	0	o	OTHER	0.008998	0.001276	0.001467	0.988259		OTHER	0.006642	0.000697	0.000612	0.992048		flavoprotein	Flavoproteins	Other Categories	1	0	0	1	0	0	8	2	1	0	0	1	0	0	Soluble proteins
Q55391	sll0552		2	i92-110o120-139i	OTHER	0.0629	0.175116	0.003423	0.758561		OTHER	0.140581	0.083357	0.001701	0.774361		unknown protein	Unknown Proteins	Unknown Proteins	0	0	0	0	0	0	0	1	0	0	0	1	0	0
Q55390	sll0553		0	o	OTHER	0.013421	0.000822	0.001664	0.984094		OTHER	0.012017	0.00052	0.001077	0.986386		hypothetical protein	Random proteins (Hypothetical)	Random proteins (Hypothetical)	2	2	0	0	0	0	6	2	1	0	0	0	0	0	Soluble proteins
Q55389	sll0554	ftrC	0	i	OTHER	0.005515	0.002032	0.001109	0.991345		OTHER	0.008049	0.000661	0.001694	0.989596		ferredoxin-thioredoxin reductase, catalytic chain	Small redox enzymes	Cellular Processes	0	0	0	0	0	0	5	0	0	0	0	0	0	0	Soluble proteins
P53581	sll0555	map-3, mapC	0	o	OTHER	0.123618	0.203224	0.065639	0.607519		OTHER	0.150197	0.183074	0.046278	0.620451		methionine aminopeptidase	Protein modification and translation factors	Transcription / Translation	0	0	0	0	0	0	1	1	0	0	0	0	0	0
Q55388	sll0556	nhaS6	12	o6-28i33-52o62-81i94-113o118-140i152-174o189-211i224-246o280-302i309-331o341-360i373-390o	OTHER	0.002304	0.000163	0.001772	0.995762		OTHER	0.008871	0.0004	0.011361	0.979367		Na+/H+ antiporter	Na+/H+ antiporters (single subunit transporters)	Transport & Binding Proteins	2	1	0	0	0	0	1	0	1	0	0	0	0	0		TM														TM
P72583	sll0558	ycf53, GUN4	0	o	OTHER	0.002754	0.003914	0.000361	0.992972		OTHER	0.00653	0.000812	0.000664	0.991994		hypothetical protein YCF53	Random proteins (Hypothetical)	Random proteins (Hypothetical)	0	2	0	2	0	0	2	2	1	0	0	0	0	0				Unknown
P74749	sll0563		0	o	OTHER	0.002612	0.008417	0.001085	0.987887		OTHER	0.003878	0.004745	0.001654	0.989722		unknown protein	Unknown Proteins	Unknown Proteins	0	0	0	1	0	0	3	1	0	0	0	0	0	0	Soluble proteins
P74743	sll0564		0	o	OTHER	0.095133	0.41323	0.015647	0.475991		OTHER	0.164798	0.387385	0.010475	0.437342		hypothetical protein	Random proteins (Hypothetical)	Random proteins (Hypothetical)	0	0	0	1	0	0	2	1	0	0	0	1	0	0				Unknown
P74742	sll0565		0	o	OTHER	0.002777	0.011404	0.00068	0.985139		OTHER	0.002658	0.005242	0.000585	0.991515		hypothetical protein	Random proteins (Hypothetical)	Random proteins (Hypothetical)	0	4	0	1	0	0	1	1	0	0	0	0	0	0			PM								PM		PM
P74739	sll0567	fur, furA	0	o	OTHER	0.002026	0.000504	0.000361	0.997109		OTHER	0.001774	0.000225	0.000375	0.997626		ferric uptake regulation protein	Regulatory Functions	Regulatory Functions	2	0	0	1	0	0	2	1	1	0	0	0	0	0				Unknown												TM
P74737	sll0569	recA, RecASyn	0	o	OTHER	0.011114	0.051822	0.000548	0.936516		OTHER	0.014138	0.020184	0.000967	0.964711		RecA gene product	DNA repair	DNA replication, restriction, modification, recombination, and repair	1	2	0	2	0	0	4	4	1	0	0	0	0	0				Unknown			40k TM	90k TM
P74734	sll0572		0	o	OTHER	0.008851	0.025387	0.003581	0.962181		OTHER	0.012187	0.012804	0.00382	0.971189		hypothetical protein	Random proteins (Hypothetical)	Random proteins (Hypothetical)	0	0	0	0	0	0	4	2	1	0	0	0	0	0	Soluble proteins
P74733	sll0573	arcC	0	o	OTHER	0.026527	0.009485	0.005544	0.958444		OTHER	0.037163	0.008042	0.007462	0.947333		carbamate kinase	Unknown Proteins	Unknown Proteins	0	0	0	0	0	0	2	0	0	0	0	0	0	0	Soluble proteins
P74731	sll0574	rfbA	6	i37-59o64-86i114-136o156-178i185-207o241-260i	OTHER	0.001526	0.000222	0.00035	0.997902		OTHER	0.003502	0.000186	0.002089	0.994224		probable permease protein of lipopolysaccharide ABC transporter	Transport & Binding Proteins	Transport & Binding Proteins	0	2	0	0	0	0	0	1	1	0	0	0	0	0
P74730	sll0575	rfbB	0	o	OTHER	0.002715	0.001486	0.000376	0.995423		OTHER	0.005237	0.000361	0.000449	0.993953		probable lipopolysaccharide ABC transporter ATP binding subunit	Other transport & Binding Proteins	Transport & Binding Proteins	0	4	0	0	0	0	2	2	1	0	0	0	0	0			PM												PM
P74729	sll0576		1	i5-27o	SP(Sec/SPI)	0.582658	0.01285	0.038493	0.366	CS pos: 24-25. LLA-AG. Pr: 0.4866	OTHER	0.424741	0.003554	0.062557	0.509148		putative sugar-nucleotide epimerase/dehydratease	Other	Other Categories	1	1	0	1	0	0	7	3	1	0	1	0	0	0	Soluble proteins
P74725	sll0577		0	o	SP(Sec/SPI)	0.940759	0.004163	0.049421	0.005657	CS pos: 26-27. AIA-AS. Pr: 0.8184	SP(Sec/SPI)	0.935004	0.013563	0.043406	0.008028	CS pos: 26-27. AIA-AS. Pr: 0.6192	hypothetical protein	Random proteins (Hypothetical)	Random proteins (Hypothetical)	0	0	0	1	0	0	2	1	1	0	0	0	0	0				Unknown
P74724	sll0578	purK	0	o	OTHER	0.111244	0.009748	0.017428	0.861581		OTHER	0.080196	0.007941	0.015044	0.896819		phosphoribosylaminoimidazole carboxylase ATPase subunit	Purine ribonucleotide biosynthesis	Purines, pyrimidines, nucleosides, and nucleotides	0	0	0	0	0	0	3	2	1	0	0	1	0	0	Soluble proteins
Q55866	sll0584	ycf36	3	o46-68i75-97o154-172i	OTHER	0.008936	0.020177	0.001361	0.969527		OTHER	0.014292	0.011773	0.000488	0.973446		hypothetical protein YCF36	Random proteins (Hypothetical)	Random proteins (Hypothetical)	1	0	0	1	0	0	0	0	0	0	0	0	0	0				Unknown
Q55865	sll0585		0	o	OTHER	0.008882	0.003662	0.004543	0.982913		OTHER	0.008693	0.000923	0.001318	0.989067		hypothetical protein	Random proteins (Hypothetical)	Random proteins (Hypothetical)	0	1	0	1	0	0	3	2	1	0	0	1	0	0	Soluble proteins
Q55864	sll0586		0	o	LIPO(Sec/SPII)	0.198814	0.082257	0.456933	0.261996	CS pos: 20-21. AIN-CA. Pr: 0.4331	LIPO(Sec/SPII)	0.124509	0.035326	0.492941	0.347223	CS pos: 20-21. AIN-CA. Pr: 0.4613	hypothetical protein	Random proteins (Hypothetical)	Random proteins (Hypothetical)	0	0	0	2	0	0	2	1	0	0	0	0	0	0				Unknown
Q55863	sll0587	pyk1, pk, pykF, pyk	0	o	OTHER	0.020139	0.010715	0.003289	0.965856		OTHER	0.018836	0.007534	0.001849	0.971781		pyruvate kinase	Glycolysis	Energy Metabolism	0	0	0	1	0	0	5	2	1	0	0	0	0	0	Soluble proteins
Q55862	sll0588		0	o	SP(Sec/SPI)	0.757976	0.005021	0.123153	0.11385	CS pos: 18-19. ANT-IE. Pr: 0.3690	SP(Sec/SPI)	0.697886	0.023495	0.067271	0.211348	CS pos: 28-29. VEA-EA. Pr: 0.2547	unknown protein	Unknown Proteins	Unknown Proteins	0	0	1	0	0	0	5	2	1	1	0	0	0	0	Soluble proteins
Q55859	sll0590		6	o4-26i157-179o222-244i277-299o319-341i354-376o	SP(Sec/SPI)	0.833826	0.001602	0.048161	0.116412	CS pos: 27-28. GVA-QN. Pr: 0.5359	SP(Sec/SPI)	0.943036	0.005376	0.026756	0.024832	CS pos: 27-28. GVA-QN. Pr: 0.3668	unknown protein	Unknown Proteins	Unknown Proteins	0	2	0	0	0	0	0	0	0	0	0	0	0	0			PM
Q55855	sll0593	glk, cglk	0	o	OTHER	0.050471	0.015628	0.007121	0.92678		OTHER	0.088757	0.015427	0.008353	0.887463		glucokinase	Glycolysis	Energy Metabolism	0	0	0	0	0	0	6	3	1	0	0	0	0	0	Soluble proteins
Q55854	sll0594		0	o	OTHER	0.023921	0.002284	0.004908	0.968887		OTHER	0.016305	0.000837	0.002881	0.979977		transcriptional regulator	Regulatory Functions	Regulatory Functions	0	0	0	0	0	0	2	0	0	0	0	0	0	0
Q55853	sll0595		0	o	SP(Sec/SPI)	0.780568	0.118527	0.021784	0.079121	CS pos: 30-31. LKA-GS. Pr: 0.2716	SP(Sec/SPI)	0.794099	0.144103	0.009422	0.052376	CS pos: 35-36. ATA-IA. Pr: 0.2381	unknown protein	Unknown Proteins	Unknown Proteins	1	0	1	1	0	0	3	1	1	1	0	0	0	1				Unknown
Q55852	sll0596		0	o	OTHER	0.016281	0.002999	0.001357	0.979363		OTHER	0.01945	0.002023	0.001548	0.97698		hypothetical protein	Random proteins (Hypothetical)	Random proteins (Hypothetical)	0	0	0	0	0	0	6	2	1	0	0	0	0	0	Soluble proteins
Q55851	sll0597		8	i25-42o52-74i81-103o172-194i223-245o250-272i279-301o321-343i	OTHER	0.000916	0.000121	0.001099	0.997865		OTHER	0.00123	0.000133	0.003462	0.995174		hypothetical protein	Random proteins (Hypothetical)	Random proteins (Hypothetical)	1	0	0	1	0	0	1	0	1	0	0	0	0	0				Unknown
P55175	sll0601		0	o	OTHER	0.032221	0.001173	0.002577	0.964029		OTHER	0.007542	0.000313	0.000364	0.991781		nitrilase homolog	Unknown Proteins	Unknown Proteins	0	0	0	1	0	0	4	2	1	0	0	0	0	0				Unknown
Q55726	sll0602		1	o648-670i	OTHER	0.004537	0.000311	0.001199	0.993953		OTHER	0.00376	0.000215	0.001437	0.994587		hypothetical protein	Random proteins (Hypothetical)	Random proteins (Hypothetical)	1	4	0	0	0	0	3	2	1	0	0	0	0	0			PM
Q55725	sll0603	menD	0	o	OTHER	0.017343	0.033712	0.005158	0.943787		OTHER	0.035195	0.019966	0.009773	0.935066		menaquinone biosynthesis protein MenD	Menoquinone	Biosynthesis of cofactors, prosthetic groups, and carriers	0	0	0	0	0	0	4	1	1	0	0	0	0	0	Soluble proteins
Q55723	sll0606		1	i19-41o	OTHER	0.007627	0.001132	0.004389	0.986853		OTHER	0.024189	0.001539	0.011601	0.962672		hypothetical protein	Random proteins (Hypothetical)	Random proteins (Hypothetical)	0	5	1	0	0	0	2	4	1	0	0	0	0	0			PM								PM		PM	Membrane Protein
Q55720	sll0608	ycf49	3	o5-27i39-61o71-93i	OTHER	0.037554	0.00306	0.03086	0.928526		OTHER	0.110917	0.008338	0.037019	0.843726		hypothetical protein YCF49	Random proteins (Hypothetical)	Random proteins (Hypothetical)	0	0	0	0	0	0	0	0	0	0	0	0	0	0
Q55719	sll0609		3	o20-42i51-73o88-110i	OTHER	0.004314	0.000442	0.001203	0.99404		OTHER	0.002955	0.000197	0.006117	0.990731		hypothetical protein	Random proteins (Hypothetical)	Random proteins (Hypothetical)	0	0	0	0	0	0	0	0	0	0	0	0	0	0
Q55713	sll0611		0	o	OTHER	0.007585	0.000912	0.002072	0.989431		OTHER	0.007432	0.000663	0.001207	0.990698		hypothetical protein	Random proteins (Hypothetical)	Random proteins (Hypothetical)	0	0	0	1	0	0	1	1	0	0	0	0	0	0				Unknown
Q57396	sll0613	ruvB	0	o	OTHER	0.005442	0.00666	0.000708	0.987189		OTHER	0.008888	0.001451	0.000589	0.989071		Holliday junction DNA helicase RuvB	DNA replication	DNA replication, restriction, modification, recombination, and repair	0	0	0	1	0	0	1	1	0	0	0	0	0	0				Unknown
Q79F24	sll0614		0	o	OTHER	0.002372	0.00221	0.000312	0.995106		OTHER	0.002364	0.000221	0.000269	0.997145		unknown protein	Unknown Proteins	Unknown Proteins	0	0	0	0	0	0	1	0	0	0	0	0	0	0
P52876	sll0615		4	i36-58o62-84i148-170o185-202i	OTHER	0.002872	0.000223	0.007731	0.989174		OTHER	0.002271	0.000141	0.019183	0.978404		hypothetical protein	Random proteins (Hypothetical)	Random proteins (Hypothetical)	1	1	0	1	0	0	2	2	1	0	0	0	0	0				Unknown												TM
Q55709	sll0616	secA	0	o	OTHER	0.002973	0.000324	0.000618	0.996085		OTHER	0.001234	0.000129	0.000208	0.998429		preprotein translocase SecA subunit	Sec Pathway	Cellular Processes	2	2	0	0	0	0	8	5	1	0	0	0	0	0	Soluble proteins													Membrane Protein
Q55707	sll0617	vipp1, im30	0	o	OTHER	0.002173	0.001081	0.00063	0.996115		OTHER	0.001536	0.000248	0.000274	0.997941		plasma membrane protein essential for thylakoid formation	Random proteins (Hypothetical)	Random proteins (Hypothetical)	6	7	0	0	0	1	7	4	2	0	0	0	0	0						Small ribosomal protein	40k TM	90k TM	150k TM		PM		PM		PM	TM
P74579	sll0621	dsbD, cycZ	6	o32-54i74-96o100-122i149-171o186-208i221-243o	OTHER	0.007837	0.002017	0.002207	0.987939		OTHER	0.015313	0.001585	0.003018	0.980085		putative c-type cytochrome biogenesis protein CcdA	Other	Other Categories	0	0	0	0	0	0	0	0	0	0	0	0	0	0
P74578	sll0622	nadA	0	o	OTHER	0.007389	0.002111	0.000508	0.989992		OTHER	0.00696	0.001107	0.000612	0.991321		quinolinate synthetase	Nicotinate and nicotinamide biosynthesis	Biosynthesis of cofactors, prosthetic groups, and carriers	0	0	0	1	0	0	2	2	0	0	0	0	0	0				Unknown
P74577	sll0623		0	o	LIPO(Sec/SPII)	0.056333	0.002512	0.885697	0.055458	CS pos: 36-37. MVS-CS. Pr: 0.8772	LIPO(Sec/SPII)	0.074009	0.007165	0.866849	0.051976	CS pos: 36-37. MVS-CS. Pr: 0.8499	unknown protein	Unknown Proteins	Unknown Proteins	0	0	1	0	0	0	5	0	1	0	0	0	0	0	Soluble proteins
P74575	sll0624		0	o	OTHER	0.001818	0.000829	0.000228	0.997124		OTHER	0.002137	0.000106	0.000256	0.997501		unknown protein	Unknown Proteins	Unknown Proteins	0	0	0	0	0	0	0	0	0	0	0	0	0	0
P74574	sll0625		0	o	OTHER	0.002871	0.001294	0.000172	0.995663		OTHER	0.004973	0.000623	0.000559	0.993846		unknown protein	Unknown Proteins	Unknown Proteins	1	0	0	0	0	0	3	2	0	0	0	0	0	0	Soluble proteins
P74573	sll0626	lim17	0	o	OTHER	0.013797	0.01008	0.000756	0.975367		OTHER	0.005706	0.002493	0.000929	0.990872		putative neutral invertase	Other	Other Categories	0	0	0	2	0	0	2	2	0	0	0	0	0	0				Unknown
P74564	sll0629	psaK, psaK2	2	i20-42o67-89i	OTHER	0.030198	0.000737	0.017897	0.951169		OTHER	0.045577	0.001684	0.058338	0.894401		alternative photosystem I reaction center subunit X	Photosystem I	Photosynthesis & Respiration	2	0	0	1	0	0	1	3	1	0	0	0	0	0
P74563	sll0630		0	o	SP(Sec/SPI)	0.98931	0.002377	0.006727	0.001586	CS pos: 27-28. ANA-GK. Pr: 0.9152	SP(Sec/SPI)	0.986182	0.007863	0.00458	0.001375	CS pos: 27-28. ANA-GK. Pr: 0.9593	unknown protein	Unknown Proteins	Unknown Proteins	1	0	1	2	0	0	2	2	1	0	0	1	0	1				Unknown
P74562	sll0631	nadB	0	o	OTHER	0.03293	0.025059	0.258656	0.683355		OTHER	0.060253	0.021898	0.402529	0.51532		L-aspartate oxidase	Nicotinate and nicotinamide biosynthesis	Biosynthesis of cofactors, prosthetic groups, and carriers	0	0	0	0	0	0	5	2	1	0	0	0	0	0	Soluble proteins
P72966	sll0634	btpA	0	o	OTHER	0.047445	0.022867	0.005655	0.924033		OTHER	0.055435	0.008792	0.004855	0.930918		photosystem I biogenesis protein BtpA	Photosystem I biogenesis/assembly	Photosynthesis & Respiration	1	2	0	1	0	0	4	2	1	0	0	0	0	0				Unknown
P72965	sll0635	thiE	0	o	OTHER	0.008217	0.001439	0.001036	0.989308		OTHER	0.003897	0.000402	0.000702	0.994999		probable thiamine-phosphate pyrophosphorylase	Thiamin biosynthesis	Biosynthesis of cofactors, prosthetic groups, and carriers	0	1	0	1	0	0	4	2	1	0	0	0	0	0	Soluble proteins
P72963	sll0638		1	i29-51o	TAT(Tat/SPI)	0.215355	0.780026	0.000806	0.003813	CS pos: 48-49. AFA-QT. Pr: 0.9515	TAT(Tat/SPI)	0.440799	0.553883	0.001461	0.003857	CS pos: 48-49. AFA-QT. Pr: 0.9472	periplasmic protein, function unknown	Random proteins (Hypothetical)	Random proteins (Hypothetical)	0	0	3	0	0	0	4	0	1	0	0	0	0	0	Soluble proteins									Periplasmic
P72962	sll0639		0	o	OTHER	0.036319	0.045225	0.005647	0.91281		OTHER	0.03425	0.043976	0.001844	0.919929		hypothetical protein	Random proteins (Hypothetical)	Random proteins (Hypothetical)	0	0	0	0	0	0	3	2	1	0	0	0	0	0	Soluble proteins
P72958	sll0640	sac1	12	i7-29o39-61i66-88o103-125i146-168o183-205i422-444o459-481i488-510o515-537i544-566o586-608i	OTHER	0.000813	9.7e-05	0.000346	0.998745		OTHER	0.00209	0.000154	0.000976	0.99678		probable sodium/sulfate symporter	Other transport & Binding Proteins	Transport & Binding Proteins	0	2	0	1	0	0	1	2	1	0	0	0	0	0			PM
P72957	sll0641		9	i16-38o84-106i127-149o169-188i200-222o270-287i294-316o320-337i358-380o	OTHER	0.036244	0.000609	0.014066	0.949081		OTHER	0.137295	0.002391	0.041056	0.819257		unknown protein	Unknown Proteins	Unknown Proteins	0	1	0	0	0	0	0	2	0	0	0	0	0	0			PM
P72955	sll0643	ureG	0	o	OTHER	0.008423	0.002588	0.001574	0.987415		OTHER	0.010973	0.001083	0.002997	0.984946		urease accessory protein G	Urease	Central Intermediary Metabolism	0	1	0	0	0	0	3	2	1	0	0	0	0	0	Soluble proteins
P72953	sll0644		0	o	OTHER	0.085219	0.086866	0.007574	0.820341		OTHER	0.062091	0.078329	0.005489	0.854091		probable esterase	Other	Other Categories	0	0	0	0	0	0	4	1	0	0	0	0	0	0	Soluble proteins
P72952	sll0645		0	o	SP(Sec/SPI)	0.867247	0.049456	0.026059	0.057238	CS pos: 29-30. SYG-ST. Pr: 0.5392	SP(Sec/SPI)	0.886734	0.073793	0.017311	0.022162	CS pos: 29-30. SYG-ST. Pr: 0.6756	unknown protein	Unknown Proteins	Unknown Proteins	1	0	1	0	0	0	5	1	1	1	0	0	0	1	Soluble proteins
P72951	sll0646	cya2	4	i13-35o326-343i356-378o382-404i	OTHER	0.003341	0.001303	0.002097	0.993259		OTHER	0.009255	0.003955	0.002814	0.983975		guanylyl cyclase	Regulatory Functions	Regulatory Functions	0	3	0	0	0	0	0	3	1	0	0	0	0	0			PM											Membrane Protein
P72950	sll0647		0	o	OTHER	0.1806	0.004687	0.024841	0.789872		OTHER	0.024932	0.001938	0.012456	0.960674		unknown protein	Unknown Proteins	Unknown Proteins	0	0	0	0	0	0	3	0	0	0	0	0	0	0
P72949	sll0648	lim	10	i7-29o49-71i84-101o136-158i171-190o195-212i224-246o256-278i299-321o326-348i	OTHER	0.000432	7.8e-05	0.001601	0.997889		OTHER	0.012261	0.000687	0.014077	0.972975		probable glycosyltransferase	Unknown Proteins	Unknown Proteins	0	1	0	0	0	0	0	1	0	0	0	0	0	0
P72948	sll0649	rre3	0	o	OTHER	0.002605	0.000549	0.000267	0.996579		OTHER	0.002481	0.000126	0.000391	0.997002		two-component response regulator OmpR subfamily	Regulatory Functions	Regulatory Functions	0	1	0	0	0	0	3	1	0	0	0	0	0	0	Soluble proteins
P72947	sll0650	ISY100j	0	o	OTHER	0.002612	0.001745	0.000553	0.99509		OTHER	0.003002	0.000847	0.000785	0.995366		putative transposase [ISY100j: 421739 - 422684]	Transposon-related functions	Other Categories	0	0	0	0	0	0	0	0	0	0	0	0	0	0
P72939	sll0654	phoA	0	o	OTHER	0.068697	0.018555	0.010149	0.902599		OTHER	0.023581	0.003817	0.006378	0.966223		alkaline phosphatase	Other	Other Categories	0	0	1	1	0	0	5	2	1	2	0	1	0	0
P72938	sll0656	nucH	0	o	OTHER	0.02121	0.002424	0.001215	0.97515		OTHER	0.020472	0.002855	0.001274	0.975399		unknown protein	Unknown Proteins	Unknown Proteins	0	0	1	1	0	0	3	2	1	2	0	1	0	0
Q55986	sll0657	mraY	9	o20-38i50-72o92-114i119-136o156-173i186-203o218-235i240-259o279-301i	OTHER	0.018037	0.000682	0.008496	0.972784		OTHER	0.078108	0.00165	0.033287	0.886954		phospho-N-acetylmuramoyl-pentapeptide-transferase	Peptidoglycan biosynthesis	Cell Envelope	2	0	0	0	0	0	0	2	1	0	0	0	0	0		TM
Q55985	sll0658		0	o	OTHER	0.007867	0.000691	0.000726	0.990716		OTHER	0.021907	0.001689	0.000896	0.975509		hypothetical protein	Random proteins (Hypothetical)	Random proteins (Hypothetical)	0	0	0	0	0	0	0	0	0	0	0	0	0	0
Q55984	sll0659	cruP	0	o	OTHER	0.029234	0.00645	0.003314	0.961002		OTHER	0.016622	0.001964	0.001996	0.979418		hypothetical protein; lycopene cyclase	Carotenoid biosynthesis	Biosynthesis of cofactors, prosthetic groups, and carriers	1	1	0	2	0	0	2	2	1	0	0	0	0	0				Unknown
Q55982	sll0660	pdxA	0	o	OTHER	0.021598	0.007581	0.002962	0.967859		OTHER	0.027499	0.003541	0.002572	0.966389		pyridoxal phosphate biosynthetic protein PdxA	Pyridoxine biosynthesis	Biosynthesis of cofactors, prosthetic groups, and carriers	0	0	0	1	0	0	3	2	0	0	0	0	0	0				Unknown
Q55981	sll0661	ycf35	0	o	OTHER	0.006859	0.007472	0.000958	0.98471		OTHER	0.012458	0.001576	0.000714	0.985252		hypothetical protein YCF35	Random proteins (Hypothetical)	Random proteins (Hypothetical)	0	0	0	1	0	0	2	1	1	0	0	0	0	0				Unknown
Q55980	sll0662	fed7	0	o	OTHER	0.010228	0.00213	0.001532	0.98611		OTHER	0.013815	0.00153	0.000669	0.983985		4Fe-4S type iron-sulfur protein	Putative ferredoxins	Photosynthesis & Respiration	0	0	0	0	0	0	3	1	0	0	0	0	0	0	Soluble proteins
Q55977	sll0664		0	o	OTHER	0.018004	0.001457	0.001421	0.979118		OTHER	0.008912	0.00025	0.00123	0.989609		unknown protein	Unknown Proteins	Unknown Proteins	0	0	0	0	0	0	0	0	0	0	0	0	0	0
Q55976	sll0665	ISY523r	0	o	OTHER	0.003398	0.005446	0.00419	0.986966		OTHER	0.006867	0.001532	0.009584	0.982017		putative transposase [ISY523r: 3109761 - 3110626]	Transposon-related functions	Other Categories	0	0	0	0	0	0	0	0	0	0	0	0	0	0
Q55975	sll0666	ISY523r	0	o	OTHER	0.015998	0.000482	0.003403	0.980118		OTHER	0.034084	0.001259	0.006227	0.95843		putative transposase [ISY523r: 3109761 - 3110626]	Transposon-related functions	Other Categories	0	0	0	0	0	0	0	0	0	0	0	0	0	0
Q55974	sll0667	ISY352e2	0	o	OTHER	0.006489	0.004208	0.00097	0.988332		OTHER	0.020792	0.00074	0.001258	0.97721		putative transposase [ISY352e: 2921301 - 2921595, join 3108631 - 3109754]	Transposon-related functions	Other Categories	0	0	0	0	0	0	0	1	0	1	0	0	0	0
Q55973	sll0668	ISY352e2	0	o	OTHER	0.041846	0.003447	0.040104	0.914603		OTHER	0.130144	0.001538	0.0268	0.841519		putative transposase [ISY352e: 2921301 - 2921595, join 3108631 - 3109754]	Transposon-related functions	Other Categories	0	0	0	0	0	0	0	0	0	0	0	0	0	0
Q55970	sll0669		0	o	OTHER	0.008666	0.003505	0.000209	0.98762		OTHER	0.013977	0.000928	0.000258	0.984837		unknown protein	Unknown Proteins	Unknown Proteins	0	0	0	0	0	0	0	0	0	0	0	0	0	0
Q55969	sll0670		1	o13-35i	OTHER	0.080687	0.002547	0.025585	0.891181		SP(Sec/SPI)	0.521775	0.011749	0.017833	0.448643	CS pos: 35-36. VSA-QT. Pr: 0.4760	hypothetical protein	Random proteins (Hypothetical)	Random proteins (Hypothetical)	0	0	0	0	0	0	0	0	0	0	0	0	0	0
Q55968	sll0671		2	i305-327o342-364i	OTHER	0.015609	0.016324	0.004634	0.963432		OTHER	0.015494	0.003413	0.002781	0.978312		probable cation transporter	Other transport & Binding Proteins	Transport & Binding Proteins	0	1	0	1	0	0	0	1	0	0	0	0	0	0				Unknown
Q59999	sll0672	pacL	10	i78-100o113-130i274-296o311-330i737-759o764-783i815-833o848-870i877-899o914-931i	OTHER	0.380245	0.004228	0.047103	0.568424		OTHER	0.160394	0.003441	0.026622	0.809543		cation-transporting p-type ATPase PacL	Other transport & Binding Proteins	Transport & Binding Proteins	0	4	0	0	0	0	3	3	1	0	0	0	0	0			PM											Membrane Protein
Q55966	sll0676		0	o	OTHER	0.222218	0.030989	0.003873	0.742921		OTHER	0.070349	0.00919	0.009207	0.911254		hypothetical protein	Random proteins (Hypothetical)	Random proteins (Hypothetical)	0	1	0	1	0	0	0	0	0	0	0	0	0	0				Unknown
Q55965	sll0678		4	i7-29o49-71i78-100o104-126i	OTHER	0.002095	9.4e-05	0.004731	0.993081		OTHER	0.015545	0.000331	0.043222	0.940902		hypothetical protein	Random proteins (Hypothetical)	Random proteins (Hypothetical)	0	0	0	0	0	0	0	0	0	0	0	0	0	0
Q55200	sll0679	sphX	0	o	LIPO(Sec/SPII)	0.004551	0.000172	0.994924	0.000353	CS pos: 23-24. ISA-CT. Pr: 0.9956	LIPO(Sec/SPII)	0.005737	0.000825	0.993001	0.000438	CS pos: 23-24. ISA-CT. Pr: 0.9931	periplasmic phosphate-binding protein of ABC transporter	Phosphate transport system	Transport & Binding Proteins	0	4	0	1	0	0	3	2	1	0	0	0	0	0			PM												PM
Q55199	sll0680	pstS, phoS, pstS1, pstB	1	i13-35o	LIPO(Sec/SPII)	0.009956	0.000823	0.985602	0.003619	CS pos: 29-30. LAA-CG. Pr: 0.9864	LIPO(Sec/SPII)	0.003972	0.000473	0.994403	0.001151	CS pos: 29-30. LAA-CG. Pr: 0.9951	phosphate-binding periplasmic protein precursor (PBP)	Phosphate transport system	Transport & Binding Proteins	1	4	1	1	0	0	5	3	2	1	0	1	0	0			PM										PM
Q55198	sll0681	pstC, phoW, pstC1	6	i28-50o79-101i122-144o169-191i221-243o288-310i	OTHER	0.012669	0.005055	0.005693	0.976582		OTHER	0.02399	0.00655	0.005581	0.963879		phosphate transport system permease protein PstC homolog	Phosphate transport system	Transport & Binding Proteins	0	0	0	0	0	0	0	1	1	0	0	1	0	0
Q55197	sll0682	pstA, phoT, pstA1	6	i23-45o65-99i112-134o139-161i189-211o259-281i	OTHER	0.001258	0.001385	0.037467	0.959889		OTHER	0.003289	0.001442	0.115903	0.879366		phosphate transport system permease protein PstA homolog	Phosphate transport system	Transport & Binding Proteins	0	1	0	0	0	0	1	2	1	0	0	0	0	0
Q55196	sll0683	phoT, pstB, pstB1	0	o	OTHER	0.009049	0.003671	0.0013	0.98598		OTHER	0.028003	0.000912	0.002965	0.96812		phosphate transport ATP-binding protein PstB homolog	Phosphate transport system	Transport & Binding Proteins	0	3	0	1	0	0	3	3	2	0	0	0	0	0			PM											Membrane Protein
Q55195	sll0684	phoT, pstB, pstB1'	0	o	OTHER	0.070887	0.003137	0.005303	0.920673		OTHER	0.076747	0.000816	0.009315	0.913122		phosphate transport ATP-binding protein PstB homolog	Phosphate transport system	Transport & Binding Proteins	0	2	0	1	0	0	2	2	2	0	0	0	0	0			PM
Q55194	sll0685		1	i7-29o	SP(Sec/SPI)	0.718535	0.193934	0.080097	0.007435	CS pos: 29-30. SLS-SP. Pr: 0.1146	SP(Sec/SPI)	0.643511	0.313353	0.039781	0.003354	CS pos: 36-37. SVA-QM. Pr: 0.3995	hypothetical protein	Random proteins (Hypothetical)	Random proteins (Hypothetical)	0	0	0	0	0	0	2	2	0	0	0	0	0	0
Q55193	sll0686		7	i13-35o71-93i113-135o145-167i179-201o216-238i251-273o	OTHER	0.026544	0.005576	0.018189	0.949691		OTHER	0.228502	0.032111	0.057402	0.681985		probable cytochrome c-type biogenesis protein	Other	Other Categories	0	0	0	0	0	0	0	1	0	0	0	0	0	0
Q55192	sll0687	sigI	0	o	OTHER	0.002963	0.000919	0.000534	0.995584		OTHER	0.003447	0.000384	0.000724	0.995444		RNA polymerase ECF-type (group 3) sigma factor	Sigma factors	Transcription / Translation	0	0	0	0	0	0	0	0	0	0	0	0	0	0
Q55191	sll0688		0	o	OTHER	0.002614	0.00948	0.000415	0.987491		OTHER	0.003834	0.003458	0.000464	0.992243		unknown protein	Unknown Proteins	Unknown Proteins	0	0	0	0	0	0	0	0	0	0	0	0	0	0
Q55190	sll0689	nhaS3, napA1	9	o20-42i148-170o175-197i210-232o242-264i281-303o362-384i391-413o423-440i	OTHER	0.06102	0.000545	0.008814	0.929621		OTHER	0.015337	0.000452	0.004557	0.979654		Na+/H+ antiporter	Na+/H+ antiporters (single subunit transporters)	Transport & Binding Proteins	4	0	0	0	0	0	3	4	1	0	0	0	0	0		TM												Membrane Protein		TM
Q55189	sll0690	vapC	0	o	OTHER	0.002073	0.001103	0.000408	0.996415		OTHER	0.003835	0.000624	0.000871	0.99467		probable transcription regulator	Regulatory Functions	Regulatory Functions	0	0	0	0	0	0	0	0	0	0	0	0	0	0
Q55188	sll0691		4	o10-32i39-61o98-120i133-155o	OTHER	0.000651	0.000268	0.00172	0.99736		OTHER	0.006481	0.001492	0.024343	0.967684		hypothetical protein	Random proteins (Hypothetical)	Random proteins (Hypothetical)	1	0	0	1	0	0	0	1	1	0	0	0	0	0
P72685	sll0696		7	o24-46i53-75o104-126i133-155o192-211i223-245o260-277i	OTHER	0.002854	0.000511	0.008281	0.988354		OTHER	0.008448	0.000879	0.028264	0.962409		hypothetical protein	Random proteins (Hypothetical)	Random proteins (Hypothetical)	0	0	0	1	0	0	0	0	0	0	0	0	0	0				Unknown
P20169	sll0698	hik33, chk33, ycf26, dspA, nblS, dfr	2	o33-55i201-223o	OTHER	0.004581	0.002226	0.001519	0.991674		OTHER	0.024499	0.003223	0.003451	0.968826		drug sensory protein A, low temperature sensor, two-component sensor histidine kinase	Unknown Proteins	Unknown Proteins	5	0	0	0	0	0	0	3	1	0	0	0	0	1		TM												Membrane Protein		TM
P72679	sll0702		1	i7-29o	SP(Sec/SPI)	0.868405	0.004011	0.121368	0.006216	CS pos: 28-29. VQA-IP. Pr: 0.8414	SP(Sec/SPI)	0.894827	0.010685	0.088461	0.006027	CS pos: 28-29. VQA-IP. Pr: 0.8401	unknown protein	Unknown Proteins	Unknown Proteins	0	0	0	0	0	0	1	0	0	0	0	0	0	0
P72678	sll0703		0	o	OTHER	0.198902	0.004829	0.137969	0.658301		OTHER	0.044764	0.003073	0.157547	0.794616		unknown protein	Unknown Proteins	Unknown Proteins	0	3	0	0	0	0	1	1	1	0	0	0	0	0			PM
P72676	sll0704	nifS2	0	o	OTHER	0.023442	0.002161	0.001266	0.973132		OTHER	0.01147	0.001458	0.000869	0.986202		cysteine desulfurase	Iron-sulfur cluster biosynthesis	Amino acid biosynthesis	0	0	0	0	0	0	2	2	1	0	0	0	0	0	Soluble proteins
P72666	sll0708	ksgA	0	o	OTHER	0.013902	0.023331	0.002043	0.960724		OTHER	0.014714	0.009555	0.002834	0.972897		dimethyladenosine transferase	Unknown Proteins	Unknown Proteins	0	1	0	2	0	0	1	1	0	0	0	0	0	0				Unknown
P72665	sll0709	llaI.2, llal.2	0	o	OTHER	0.006267	0.000576	0.001817	0.99134		OTHER	0.003424	0.000325	0.000567	0.995684		putative endonuclease	Poorly characterised	DNA replication, restriction, modification, recombination, and repair	0	0	0	1	0	0	4	1	0	0	0	0	0	0	Soluble proteins
P72664	sll0710		0	o	OTHER	0.00696	0.000992	0.001631	0.990417		OTHER	0.005936	0.000326	0.000993	0.992745		unknown protein	Unknown Proteins	Unknown Proteins	0	0	0	1	0	0	1	1	0	0	0	0	0	0				Unknown
P72663	sll0711	ipk	0	o	OTHER	0.017029	0.004789	0.0024	0.975781		OTHER	0.020347	0.003688	0.0015	0.974465		isopentenyl monophosphate kinase	Other	Other Categories	1	0	0	1	0	0	5	1	1	0	0	0	0	0				Unknown
P72662	sll0712	cysM	0	o	OTHER	0.006426	0.001713	0.00144	0.990421		OTHER	0.005729	0.000648	0.001534	0.992089		cysteine synthase	Cysteine biosynthesis	Amino acid biosynthesis	0	0	0	0	0	0	6	2	1	0	0	0	0	0	Soluble proteins
P72660	sll0716	lepB1, lepB	1	i13-35o	OTHER	0.025752	0.001442	0.002351	0.970455		OTHER	0.143122	0.004838	0.005291	0.846748		leader peptidase I (signal peptidase I)	Leader peptidase	Cellular Processes	3	1	0	0	0	0	1	1	1	0	0	0	0	0			PM													TM
P74650	sll0720		0	o	OTHER	0.00502	0.000627	0.006331	0.988021		OTHER	0.012121	0.000593	0.013996	0.97329		RTX toxin activating protein homolog	Random proteins (Cell killing)	Cellular Processes	0	0	0	0	0	0	0	0	0	0	0	0	0	0
P74649	sll0721		0	o	OTHER	0.015186	0.008261	0.002274	0.974279		OTHER	0.021974	0.001821	0.001594	0.974611		unknown protein	Unknown Proteins	Unknown Proteins	0	0	0	1	0	0	1	2	1	0	0	0	0	0
P74648	sll0722		0	o	OTHER	0.010707	0.002083	0.003081	0.984128		OTHER	0.007293	0.000438	0.001073	0.991196		unknown protein	Unknown Proteins	Unknown Proteins	0	0	0	0	0	0	0	1	0	0	0	0	0	0
P74647	sll0723		0	o	OTHER	0.004025	0.000547	0.000484	0.994944		OTHER	0.00536	0.000221	0.000511	0.993909		unknown protein	Unknown Proteins	Unknown Proteins	1	1	1	0	0	0	3	2	1	3	0	1	0	0
P74643	sll0726	pgm	0	o	OTHER	0.263305	0.006113	0.118015	0.612566		OTHER	0.250638	0.009985	0.068059	0.671318		phosphoglucomutase	Glycolysis	Energy Metabolism	0	0	0	1	0	0	10	4	1	0	1	0	0	0	Soluble proteins
P74642	sll0727		11	o4-23i103-125o140-157i164-186o196-230i242-264o284-306i313-335o350-372i381-398o431-453i	SP(Sec/SPI)	0.432162	0.005462	0.208279	0.354097	CS pos: 24-25. NLA-SK. Pr: 0.1612	SP(Sec/SPI)	0.450663	0.020609	0.21412	0.314608	CS pos: 24-25. NLA-SK. Pr: 0.2410	hypothetical protein	Random proteins (Hypothetical)	Random proteins (Hypothetical)	0	3	0	0	0	0	0	2	0	0	0	0	0	0			PM
P74638	sll0728	accA	0	o	OTHER	0.001776	0.005356	0.000339	0.992528		OTHER	0.003177	0.001252	0.000458	0.995112		acetyl-CoA carboxylase alpha subunit	Fatty acid metabolism I	Fatty acid, phospholipid and sterol metabolism	1	0	0	2	0	0	3	2	1	0	0	0	0	0				Unknown
P74637	sll0729		0	o	OTHER	0.015728	0.002056	0.00223	0.979987		OTHER	0.008143	0.000766	0.001599	0.989492		probable DNA methyltransferase	Poorly characterised	DNA replication, restriction, modification, recombination, and repair	0	1	0	0	0	0	2	0	0	0	0	0	0	0	Soluble proteins														PM
P74634	sll0732		0	o	TAT(Tat/SPI)	0.020869	0.593086	0.004338	0.381708	CS pos: 57-58. AQA-LV. Pr: 0.1603	TAT(Tat/SPI)	0.027232	0.516417	0.007928	0.448423	CS pos: 57-58. AQA-LV. Pr: 0.1307	hypothetical protein	Random proteins (Hypothetical)	Random proteins (Hypothetical)	0	0	0	0	0	0	0	0	0	0	0	0	0	0
P74633	sll0733		2	o26-44i51-68o	OTHER	0.004714	0.000223	0.007016	0.988046		OTHER	0.010292	0.001495	0.030175	0.958038		unknown protein	Unknown Proteins	Unknown Proteins	1	1	0	0	0	0	0	2	0	0	0	0	0	0		TM
P74630	sll0735		0	o	OTHER	0.023951	0.000253	0.001232	0.974565		OTHER	0.009873	0.000175	0.000697	0.989254		hypothetical protein	Random proteins (Hypothetical)	Random proteins (Hypothetical)	2	0	0	1	0	0	7	3	1	0	0	0	0	0	Soluble proteins
P74629	sll0736		1	i12-34o	OTHER	0.116091	0.000836	0.027835	0.855238		SP(Sec/SPI)	0.719395	0.006508	0.03103	0.243067	CS pos: 37-38. SSA-SP. Pr: 0.6245	hypothetical protein	Random proteins (Hypothetical)	Random proteins (Hypothetical)	0	1	0	1	0	0	0	0	0	0	0	1	0	0				Unknown
O06944	sll0737		12	o47-69i78-100o110-129i142-164o203-221i228-245o250-267i274-296o367-389i410-432o442-459i472-494o	OTHER	0.002427	0.000762	0.028337	0.968474		OTHER	0.006103	0.001139	0.064251	0.928507		hypothetical protein	Random proteins (Hypothetical)	Random proteins (Hypothetical)	0	2	0	1	0	0	0	1	1	0	0	0	0	0			PM
Q55994	sll0738	modA	1	i5-27o	LIPO(Sec/SPII)	0.002579	9.6e-05	0.996562	0.000763	CS pos: 17-18. LTA-CG. Pr: 0.9970	LIPO(Sec/SPII)	0.002058	0.000177	0.997168	0.000597	CS pos: 17-18. LTA-CG. Pr: 0.9974	molybdate-binding periplasmic protein	Molybdate transport system	Transport & Binding Proteins	0	0	1	0	0	0	0	1	0	0	0	0	0	0
Q55993	sll0739	modBC	5	o15-34i46-68o83-102i136-158o192-214i	OTHER	0.002794	0.001206	0.004735	0.991264		OTHER	0.019685	0.006025	0.018039	0.956251		ATP-binding protein of molybdate ABC transporter	Molybdate transport system	Transport & Binding Proteins	0	1	0	0	0	0	1	1	0	0	0	0	0	0			PM											Membrane Protein
Q55992	sll0740		0	o	OTHER	0.011649	0.043497	0.007384	0.937471		OTHER	0.017382	0.021302	0.009599	0.951717		hypothetical protein	Random proteins (Hypothetical)	Random proteins (Hypothetical)	0	0	0	0	0	0	3	0	0	0	0	0	0	0	Soluble proteins
P52965	sll0741	nifJ, Pfo, PFOR	0	o	OTHER	0.026434	0.009023	0.001934	0.96261		OTHER	0.033015	0.011416	0.002747	0.952822		pyruvate flavodoxin oxidoreductase	Pyruvate dehydrogenase	Energy Metabolism	0	0	0	0	0	0	5	2	1	0	0	0	0	0	Soluble proteins
Q55991	sll0742		0	o	OTHER	0.002416	0.000202	0.000797	0.996586		OTHER	0.003154	0.000114	0.002206	0.994527		hypothetical protein	Random proteins (Hypothetical)	Random proteins (Hypothetical)	0	0	0	0	0	0	2	0	0	0	0	0	0	0	Soluble proteins
Q55990	sll0743		0	o	OTHER	0.002118	0.000234	0.003851	0.993797		OTHER	0.002889	9.8e-05	0.00358	0.993433		hypothetical protein	Random proteins (Hypothetical)	Random proteins (Hypothetical)	0	0	0	1	0	0	1	0	0	0	0	0	0	0				Unknown
Q55989	sll0744		0	o	OTHER	0.01372	0.003659	0.304246	0.678375		OTHER	0.011056	0.000881	0.184929	0.803134		hypothetical protein	Random proteins (Hypothetical)	Random proteins (Hypothetical)	1	0	0	0	0	0	2	2	1	0	0	0	0	0	Soluble proteins
Q55988	sll0745	pfkA, pfkB2	0	o	OTHER	0.03281	0.003412	0.004256	0.959522		OTHER	0.04569	0.001821	0.004069	0.94842		phosphofructokinase	Glycolysis	Energy Metabolism	0	1	0	0	0	0	3	0	1	0	0	0	0	0	Soluble proteins
Q55631	sll0749		1	i13-35o	OTHER	0.135528	0.008543	0.016008	0.83992		OTHER	0.290133	0.028574	0.036481	0.644811		hypothetical protein	Random proteins (Hypothetical)	Random proteins (Hypothetical)	0	8	0	0	0	0	1	2	1	0	0	0	0	0			PM								PM		PM		PM
Q55630	sll0750	hik8, sasA, sarA	0	o	OTHER	0.005814	0.000966	0.001184	0.992036		OTHER	0.005801	0.000437	0.001714	0.992048		two-component sensor histidine kinase, KaiC-interacting protein, involved in circadian rhythm	Regulatory Functions	Regulatory Functions	0	0	0	1	1	0	3	2	1	0	0	0	0	0					Large ribosomal protein
Q55628	sll0751	ycf22, sltB2	1	i13-35o	OTHER	0.001012	0.000449	0.001568	0.996972		OTHER	0.00784	0.00141	0.005573	0.985177		hypothetical protein YCF22	Random proteins (Hypothetical)	Random proteins (Hypothetical)	0	1	0	1	0	0	0	0	0	0	0	0	0	0				Unknown
Q55627	sll0752		0	o	OTHER	0.008596	0.008818	0.001253	0.981334		OTHER	0.006805	0.000908	0.000985	0.991302		hypothetical protein	Random proteins (Hypothetical)	Random proteins (Hypothetical)	0	7	0	0	0	0	3	2	1	0	0	0	0	0			PM								PM
Q55626	sll0753	folD	0	o	OTHER	0.014362	0.011161	0.001712	0.972765		OTHER	0.012259	0.005665	0.001848	0.980228		FolD bifunctional protein	Unknown Proteins	Unknown Proteins	0	0	0	1	0	0	6	1	1	0	0	0	0	0	Soluble proteins
Q55625	sll0754		0	i	OTHER	0.004113	0.015024	0.000543	0.98032		OTHER	0.00896	0.002136	0.000896	0.988008		ribosome binding factor A	Ribosomal proteins: synthesis and modification	Transcription / Translation	0	0	0	2	0	0	4	2	1	0	0	0	0	0				Unknown
Q55624	sll0755	tpx, 2-CP, 2-cys prx, ycf42	0	o	OTHER	0.001668	0.000451	0.000295	0.997586		OTHER	0.001833	0.000236	0.00052	0.997411		thioredoxin peroxidase	Random proteins (Detoxification)	Cellular Processes	0	1	0	1	0	0	4	2	1	0	0	0	0	0				Unknown
Q55623	sll0756		0	o	OTHER	0.05987	0.002095	0.002867	0.935168		OTHER	0.111784	0.00383	0.008144	0.876241		unknown protein	Unknown Proteins	Unknown Proteins	0	0	1	1	0	0	5	0	1	0	0	0	0	0	Soluble proteins
Q55621	sll0757	purF	0	o	OTHER	0.010062	0.002042	0.000912	0.986983		OTHER	0.017972	0.000716	0.000917	0.980396		amidophosphoribosyltransferase	Purine ribonucleotide biosynthesis	Purines, pyrimidines, nucleosides, and nucleotides	1	0	0	1	0	0	4	2	1	0	0	0	0	0	Soluble proteins
Q55619	sll0759		0	o	OTHER	0.039683	0.009685	0.004044	0.946588		OTHER	0.053409	0.003609	0.004362	0.93862		ABC transporter ATP-binding protein	Other transport & Binding Proteins	Transport & Binding Proteins	4	0	0	0	0	0	2	3	1	0	0	0	0	0		TM														TM
Q55618	sll0760	ycf38	6	i49-71o86-108i129-151o166-188i195-217o267-289i	OTHER	0.017909	0.003661	0.020284	0.958146		OTHER	0.019157	0.001152	0.022776	0.956915		hypothetical protein YCF38	Random proteins (Hypothetical)	Random proteins (Hypothetical)	1	0	0	0	0	0	0	1	1	0	0	0	0	0
Q55617	sll0761		0	i	SP(Sec/SPI)	0.976323	0.009576	0.010156	0.003945	CS pos: 29-30. VQG-QS. Pr: 0.8777	SP(Sec/SPI)	0.962133	0.016906	0.013589	0.007372	CS pos: 29-30. VQG-QS. Pr: 0.8258	unknown protein	Unknown Proteins	Unknown Proteins	0	0	1	0	0	0	0	0	0	0	0	0	0	0
Q55616	sll0762		1	i9-26o	SP(Sec/SPI)	0.664193	0.001021	0.051415	0.283371	CS pos: 25-26. VVA-WE. Pr: 0.6223	SP(Sec/SPI)	0.620607	0.005629	0.177461	0.196303	CS pos: 25-26. VVA-WE. Pr: 0.4238	unknown protein	Unknown Proteins	Unknown Proteins	0	2	0	0	0	0	0	0	0	0	0	0	0	0			PM
Q55615	sll0763		0	o	OTHER	0.008553	0.005564	0.001169	0.984714		OTHER	0.007175	0.001421	0.000901	0.990502		hypothetical protein	Random proteins (Hypothetical)	Random proteins (Hypothetical)	0	0	0	1	0	0	0	1	0	0	0	0	0	0				Unknown
Q55614	sll0764	urtD, livG	0	o	OTHER	0.002573	0.000834	0.000356	0.996237		OTHER	0.005618	0.000756	0.000515	0.993112		urea transport system ATP-binding protein	Urea transport system	Transport & Binding Proteins	1	4	0	0	0	0	4	3	2	0	0	0	0	0			PM												PM
Q55613	sll0765		0	o	OTHER	0.006123	0.001467	0.000615	0.991795		OTHER	0.005667	0.00081	0.000644	0.99288		hypothetical protein	Random proteins (Hypothetical)	Random proteins (Hypothetical)	0	0	0	0	0	0	0	0	0	0	0	0	0	0
P52601	sll0766	radC	0	o	OTHER	0.006522	0.056731	0.001181	0.935565		OTHER	0.011106	0.016366	0.001742	0.970786		DNA repair protein RadC	DNA repair	DNA replication, restriction, modification, recombination, and repair	0	0	0	1	0	0	2	1	0	0	0	0	0	0				Unknown
P48957	sll0767	rplT, rpl20, rpl	0	i	OTHER	0.007755	0.064666	0.002202	0.925376		OTHER	0.010043	0.039383	0.005304	0.94527		50S ribosomal protein L20	Large ribosomal subunit protein	Transcription / Translation	1	0	0	0	1	0	4	3	1	0	0	0	0	0					Large ribosomal protein		40k TM	90k TM	150k TM
P15729	sll0771	glcP, gtr, tgr	12	i16-38o53-75i88-107o111-133i150-172o187-206i266-288o303-325i332-354o364-395i408-430o435-457i	OTHER	0.005992	0.002056	0.002017	0.989934		OTHER	0.044901	0.007683	0.010628	0.936788		glucose transport protein	Other transport & Binding Proteins	Transport & Binding Proteins	0	3	0	0	0	0	1	1	1	0	0	0	0	0			PM
P15730	sll0772		0	o	SP(Sec/SPI)	0.986836	0.002031	0.003783	0.00735	CS pos: 21-22. SEA-QT. Pr: 0.9580	SP(Sec/SPI)	0.894461	0.005292	0.007296	0.092951	CS pos: 21-22. SEA-QT. Pr: 0.7816	probable porin; major outer membrane protein	Random proteins (Membranes, lipoproteins, and porins)	Cell Envelope	1	0	0	0	0	0	1	4	0	2	0	1	0	0							40k TM	90k TM	150k TM
Q55958	sll0775		0	o	SP(Sec/SPI)	0.825981	0.005957	0.166583	0.001479	CS pos: 30-31. ALA-GY. Pr: 0.6628	SP(Sec/SPI)	0.911559	0.017021	0.068734	0.002686	CS pos: 30-31. ALA-GY. Pr: 0.7479	unknown protein	Unknown Proteins	Unknown Proteins	0	0	0	0	0	0	0	0	0	0	0	0	0	0
P54735	sll0776	spkD, pknA, spdK	1	o326-348i	OTHER	0.003823	0.00897	0.000647	0.986559		OTHER	0.005649	0.001023	0.000777	0.992552		serine/threonine kinase	Regulatory Functions	Regulatory Functions	0	1	0	1	0	0	1	3	1	0	0	0	0	0			PM											Membrane Protein
Q55957	sll0777		1	i25-47o	OTHER	0.000531	0.000972	0.000575	0.997922		OTHER	0.005865	0.000514	0.001975	0.991646		putative carboxypeptidase	Other	Other Categories	0	1	0	0	0	0	1	1	1	0	0	0	0	0
Q55956	sll0778		6	i529-551o566-588i618-640o650-672i685-703o762-783i	OTHER	0.005541	0.001583	0.001227	0.99165		OTHER	0.005577	0.000353	0.001046	0.993025		ABC transporter, ATP-binding protein	Other transport & Binding Proteins	Transport & Binding Proteins	0	2	0	0	0	0	1	1	0	0	0	0	0	0			PM											Membrane Protein
Q55955	sll0779		1	i16-38o	OTHER	0.003283	0.00169	0.007934	0.987093		OTHER	0.012085	0.003043	0.010245	0.974627		unknown protein	Unknown Proteins	Unknown Proteins	0	0	0	2	0	0	1	2	0	0	0	1	0	0				Unknown										Membrane Protein
Q55954	sll0780		0	o	OTHER	0.026597	0.083237	0.002192	0.887974		OTHER	0.037866	0.064394	0.004021	0.893719		unknown protein	Unknown Proteins	Unknown Proteins	0	0	0	0	0	0	0	0	0	0	0	0	0	0
Q55953	sll0781		0	o	OTHER	0.013041	0.00238	0.002812	0.981767		OTHER	0.012164	0.000845	0.003038	0.983953		hypothetical protein	Random proteins (Hypothetical)	Random proteins (Hypothetical)	0	0	0	1	0	0	7	2	0	1	0	0	0	0	Soluble proteins
Q55952	sll0782		0	o	OTHER	0.005386	0.001487	0.003075	0.990053		OTHER	0.006269	0.000435	0.004914	0.988382		transcriptional regulator	Regulatory Functions	Regulatory Functions	0	0	0	0	0	0	0	0	0	0	0	0	0	0
Q55950	sll0783		0	o	OTHER	0.003809	0.000563	0.000659	0.994969		OTHER	0.003782	0.000261	0.000333	0.995624		unknown protein	Unknown Proteins	Unknown Proteins	0	0	0	0	0	0	4	0	1	0	0	0	0	0	Soluble proteins
Q55949	sll0784	merR	0	o	OTHER	0.094216	0.021829	0.007278	0.876676		OTHER	0.073873	0.008841	0.004635	0.912651		nitrilase	Random proteins (Glutamate family / Nitrogen assimilation)	Amino acid biosynthesis	0	0	0	0	0	0	1	1	0	0	0	0	0	0
Q55948	sll0785		0	o	OTHER	0.07561	0.065559	0.006391	0.85244		OTHER	0.086801	0.016483	0.008274	0.888442		unknown protein	Unknown Proteins	Unknown Proteins	0	0	0	0	0	0	0	0	0	0	0	0	0	0
Q55947	sll0786		0	o	OTHER	0.004573	0.001856	0.000925	0.992646		OTHER	0.003634	0.000523	0.000521	0.995322		unknown protein	Unknown Proteins	Unknown Proteins	0	0	0	0	0	0	0	0	0	0	0	0	0	0
Q55946	sll0787		0	o	OTHER	0.004617	0.001376	0.000602	0.993404		OTHER	0.006688	0.000463	0.00068	0.992169		hypothetical protein	Random proteins (Hypothetical)	Random proteins (Hypothetical)	0	0	0	0	0	0	1	0	0	0	0	0	0	0
Q55943	sll0788	copM	1	o4-26i	SP(Sec/SPI)	0.61491	0.011066	0.238174	0.135851	CS pos: 24-25. VTA-VY. Pr: 0.2451	SP(Sec/SPI)	0.465661	0.068856	0.221306	0.244177	CS pos: 24-25. VTA-VY. Pr: 0.2326	hypothetical protein	Random proteins (Hypothetical)	Random proteins (Hypothetical)	0	0	0	1	0	0	1	0	1	0	0	0	0	0				Unknown
Q55942	sll0789	copR, rre34, rreC	0	o	OTHER	0.00369	0.000131	0.000339	0.995839		OTHER	0.004741	0.000165	0.000805	0.994289		two-component response regulator OmpR subfamily	Regulatory Functions	Regulatory Functions	0	0	0	0	0	0	0	0	0	0	0	0	0	0
Q55941	sll0790	hik31, copS, hikC, chk31	2	o15-34i184-206o	OTHER	0.067141	0.005907	0.164222	0.76273		OTHER	0.141428	0.01073	0.276202	0.57164		two-component sensor histidine kinase	Regulatory Functions	Regulatory Functions	0	1	0	0	0	0	1	1	0	0	0	0	0	0
Q55940	sll0792	ziaR, smtB, pacR	0	o	OTHER	0.004078	0.002643	0.000499	0.992779		OTHER	0.002693	0.000413	0.000512	0.996382		Zinc-responsive repressor ZiaR	Regulatory Functions	Regulatory Functions	0	0	0	1	0	0	1	2	0	0	0	0	0	0				Unknown
Q55939	sll0793	ziaB	4	i5-27o32-50i57-79o89-106i	OTHER	0.003742	0.000512	0.01843	0.977315		OTHER	0.007228	0.001464	0.047416	0.943892		hypothetical protein	Random proteins (Hypothetical)	Random proteins (Hypothetical)	0	0	0	0	0	0	0	0	0	0	0	0	0	0
Q55938	sll0794	cbiC, cobH, coaR, corR, merR	0	o	OTHER	0.012726	0.003729	0.002511	0.981034		OTHER	0.009252	0.001029	0.001752	0.987966		cobalt-dependent transcriptional regulator	Vitamin B12 biosynthesis	Biosynthesis of cofactors, prosthetic groups, and carriers	0	1	0	0	0	0	3	1	0	0	0	0	0	0			PM
Q55933	sll0797	nrsR, rppA, rre33	0	o	OTHER	0.002171	8e-05	0.000295	0.997453		OTHER	0.0032	8.3e-05	0.000609	0.996107		redox-responsive and/or Ni(II)-responsive regulator, two-component response regulator OmpR subfamily	Regulatory Functions	Regulatory Functions	0	0	0	0	0	0	0	0	0	0	0	0	0	0
Q55932	sll0798	nrsS, rppB, hik30, rppA, NII	2	o15-37i187-209o	OTHER	0.01086	0.008768	0.004837	0.975535		OTHER	0.12947	0.046433	0.016562	0.807535		Ni(II)-sensor and/or redox sensor, two-component sensor histidine kinase	Regulatory Functions	Regulatory Functions	0	1	0	0	0	0	0	0	0	0	0	0	0	0			PM
Q55927	sll0800		0	o	OTHER	0.001977	0.000871	0.000224	0.996928		OTHER	0.002617	0.000209	0.000297	0.996877		hypothetical protein	Random proteins (Hypothetical)	Random proteins (Hypothetical)	0	0	0	0	0	0	0	0	0	0	0	0	0	0
P74066	sll0802		0	o	OTHER	0.001355	0.000181	0.00017	0.998294		OTHER	0.002901	9.6e-05	0.000503	0.9965		hypothetical protein	Random proteins (Hypothetical)	Random proteins (Hypothetical)	0	0	0	0	0	0	0	0	0	0	0	0	0	0
P74065	sll0803		0	o	OTHER	0.01687	0.00138	0.000881	0.980869		OTHER	0.002465	0.000158	0.000319	0.997057		hypothetical protein	Random proteins (Hypothetical)	Random proteins (Hypothetical)	0	0	0	0	0	0	0	0	0	0	0	0	0	0
P74064	sll0804		3	o307-329i349-371o386-408i	OTHER	0.011001	0.001678	0.002624	0.984697		OTHER	0.009972	0.000717	0.00395	0.985361		hypothetical protein	Random proteins (Hypothetical)	Random proteins (Hypothetical)	3	0	0	0	0	0	1	3	0	0	0	0	0	0		TM												Membrane Protein		TM
P74061	sll0807	rpe, cfxE	0	o	OTHER	0.039715	0.001031	0.004884	0.95437		OTHER	0.013587	0.000368	0.00135	0.984695		pentose-5-phosphate-3-epimerase	Pentose phosphate pathway	Energy Metabolism	0	0	0	1	0	0	11	2	1	1	0	0	0	0	Soluble proteins
P74059	sll0808	ISY508a	0	o	OTHER	0.002146	0.002288	0.000294	0.995272		OTHER	0.002386	0.000592	0.000431	0.99659		putative transposase [ISY508a: 1710788 - 1711753]	Transposon-related functions	Other Categories	0	0	0	0	0	0	0	0	0	0	0	0	0	0
P74052	sll0809	lplA	0	o	OTHER	0.003903	0.00327	0.000465	0.992362		OTHER	0.005573	0.002231	0.00119	0.991006		hypothetical protein	Lipoate biosynthesis	Biosynthesis of cofactors, prosthetic groups, and carriers	0	0	0	0	0	0	0	0	0	0	0	0	0	0
P74051	sll0810		0	o	OTHER	0.004568	0.000657	0.000877	0.993897		OTHER	0.007707	0.000361	0.001	0.990932		unknown protein	Unknown Proteins	Unknown Proteins	0	0	0	0	0	0	0	0	0	0	0	0	0	0
P74050	sll0811		0	o	OTHER	0.014607	0.006954	0.002764	0.975675		OTHER	0.027238	0.002313	0.003007	0.967443		unknown protein	Unknown Proteins	Unknown Proteins	0	0	0	0	0	0	0	0	0	0	0	0	0	0
P74047	sll0812		0	o	OTHER	0.014115	0.054773	0.017972	0.913141		OTHER	0.033318	0.02929	0.01563	0.921762		hypothetical protein	Random proteins (Hypothetical)	Random proteins (Hypothetical)	0	0	0	0	0	0	0	1	0	0	0	0	0	0
P74044	sll0813	coxB, ctaC, ctaCII, cta2	3	i5-24o48-70i91-113o	OTHER	0.013708	0.001147	0.01413	0.971015		OTHER	0.198128	0.014155	0.088406	0.699312		cytochrome c oxidase subunit II	Terminal oxidase 2	Photosynthesis & Respiration	0	8	0	0	0	0	0	3	1	0	0	0	0	0			PM								PM		PM
P74043	sll0814	cruF	8	i7-29o49-71i76-98o118-140i152-173o201-219i231-250o254-273i	OTHER	0.005432	0.001828	0.00736	0.98538		OTHER	0.059759	0.008479	0.051477	0.880285		hypothetical protein	Random proteins (Hypothetical)	Random proteins (Hypothetical)	2	0	0	0	0	0	0	2	1	0	0	0	0	1		TM
P74042	sll0815		0	o	OTHER	0.002555	0.003781	0.001307	0.992358		OTHER	0.004068	0.003897	0.003541	0.988494		unknown protein	Unknown Proteins	Unknown Proteins	0	1	0	2	0	0	1	2	1	0	0	0	0	0			PM
P74041	sll0816		0	o	OTHER	0.12191	0.004278	0.011673	0.862138		OTHER	0.08234	0.006031	0.007384	0.904246		probable oxidoreductase	Other	Other Categories	0	0	0	1	0	0	3	1	1	0	0	1	0	0				Unknown
P74040	sll0817	miaA, trpX	0	o	OTHER	0.225888	0.003788	0.059402	0.710923		OTHER	0.095549	0.00501	0.036699	0.862742		tRNA delta-2-isopentenylpyrophosphate (IPP) transferase	Aminoacyl tRNA synthetases and tRNA modification	Transcription / Translation	0	0	0	0	0	0	3	0	0	0	0	0	0	0	Soluble proteins
P74038	sll0818		0	o	OTHER	0.048796	0.002491	0.006907	0.941807		OTHER	0.027453	0.001144	0.002381	0.969022		tetrapyrrole methylase family protein	Other	Other Categories	0	0	0	1	0	0	2	1	0	0	0	0	0	0
P29256	sll0819	psaF	2	o88-110i123-145o	SP(Sec/SPI)	0.998327	0.000432	0.000918	0.000324	CS pos: 23-24. ASA-DD. Pr: 0.9444	SP(Sec/SPI)	0.996488	0.00181	0.001213	0.000489	CS pos: 23-24. ASA-DD. Pr: 0.9692	photosystem I reaction center subunit III precursor (PSI-F), plastocyanin (cyt c553) docking protein	Photosystem I	Photosynthesis & Respiration	8	4	0	0	0	0	3	6	1	1	0	0	0	0		TM					40k TM	90k TM	150k TM		PM		PM	Membrane Protein		TM
Q55434	sll0821	cph2	0	o	OTHER	0.002684	0.01748	0.000326	0.979511		OTHER	0.00262	0.00138	0.000352	0.995648		phytochrome-like protein	Random proteins (Hypothetical)	Random proteins (Hypothetical)	0	0	0	1	0	0	2	2	1	0	0	0	0	0				Unknown
Q55432	sll0822	cyAbrB2, abrB, abrB2	0	o	OTHER	0.00746	0.002921	0.001158	0.988461		OTHER	0.007379	0.00068	0.001047	0.990895		hypothetical protein	Random proteins (Hypothetical)	Random proteins (Hypothetical)	0	0	0	2	0	0	3	3	1	0	0	1	0	0				Unknown
Q55431	sll0823	sdhB	0	o	OTHER	0.011455	0.001088	0.00346	0.983997		OTHER	0.045033	0.000929	0.003882	0.950156		probable succinate dehydrogenase iron-sulfur protein	Succinate dehydrogenase	Energy Metabolism	0	0	0	1	0	0	1	0	0	0	0	0	0	0				Unknown
Q55428	sll0825	pcnB	0	o	OTHER	0.007588	0.008069	0.009341	0.975001		OTHER	0.007308	0.002987	0.01884	0.970866		polyA polymerase	Ribosomal proteins: synthesis and modification	Transcription / Translation	0	0	0	0	0	0	3	1	0	0	0	0	0	0	Soluble proteins
Q55425	sll0827		1	i21-40o	OTHER	0.0013	0.000381	0.000893	0.997426		OTHER	0.004279	0.000399	0.003305	0.992017		hypothetical protein	Random proteins (Hypothetical)	Random proteins (Hypothetical)	0	3	0	0	0	0	0	2	0	0	0	0	0	0			PM
Q55424	sll0828	nylA	0	o	OTHER	0.003219	0.004168	0.000992	0.991622		OTHER	0.003736	0.000891	0.000396	0.994978		putative amidase	Peptidoglycan degradation	Cell Envelope	0	0	0	1	0	0	4	2	1	0	0	0	0	0
Q55423	sll0829	rapQ	0	o	OTHER	0.04851	0.003926	0.007577	0.939987		OTHER	0.048594	0.002049	0.010427	0.93893		probable methyltransferase	Other	Other Categories	2	0	0	0	0	0	0	0	2	0	0	0	0	0
Q55421	sll0830	fus	0	o	OTHER	0.014615	0.030772	0.015126	0.939487		OTHER	0.030987	0.006694	0.011509	0.95081		elongation factor EF-G	Protein modification and translation factors	Transcription / Translation	0	0	0	1	0	0	5	2	1	0	0	0	0	0	Soluble proteins
Q55417	sll0832		0	o	OTHER	0.006134	0.000598	0.001697	0.991571		OTHER	0.007892	0.000299	0.00121	0.990599		hypothetical protein	Random proteins (Hypothetical)	Random proteins (Hypothetical)	0	1	0	0	0	0	0	0	0	0	0	0	0	0			PM
Q55416	sll0833	appC	6	i12-34o165-187i194-216o226-248i286-308o338-357i	SP(Sec/SPI)	0.479294	0.002011	0.044135	0.474561	CS pos: 30-31. IGA-DI. Pr: 0.2775	SP(Sec/SPI)	0.612508	0.004182	0.097947	0.285363	CS pos: 30-31. IGA-DI. Pr: 0.3191	probable oligopeptides ABC transporter permease protein	Other transport & Binding Proteins	Transport & Binding Proteins	0	2	0	1	0	0	0	3	1	0	0	0	0	0			PM											Membrane Protein
Q55415	sll0834	bicA	9	o15-37i44-66o90-112i125-147o194-216i248-270o285-307i328-350o375-397i	OTHER	0.06019	0.028838	0.008062	0.90291		OTHER	0.104204	0.027357	0.02787	0.840569		low affinity sulfate transporter	Other transport & Binding Proteins	Transport & Binding Proteins	0	2	0	0	0	0	1	2	1	0	0	0	0	0			PM
P73762	sll0837		1	i12-34o	SP(Sec/SPI)	0.797868	0.058052	0.066718	0.077362	CS pos: 30-31. VFS-QA. Pr: 0.4718	SP(Sec/SPI)	0.768316	0.173727	0.023886	0.034071	CS pos: 32-33. SQA-VL. Pr: 0.4986	periplasmic protein, function unknown	Random proteins (Hypothetical)	Random proteins (Hypothetical)	0	0	3	1	0	0	7	3	0	2	0	0	0	0	Soluble proteins									Periplasmic
P73761	sll0838	pyrF	0	o	OTHER	0.00338	0.003455	0.00025	0.992914		OTHER	0.007113	0.005132	0.000557	0.987199		orotidine 5' monophosphate decarboxylase	Pyrimidine ribonucleotide biosynthesis	Purines, pyrimidines, nucleosides, and nucleotides	0	0	0	0	0	0	6	1	1	0	0	0	0	0	Soluble proteins
P73760	sll0839		1	o15-37i	TAT(Tat/SPI)	0.306227	0.318091	0.079881	0.295801	CS pos: 40-41. AQA-RN. Pr: 0.5033	SP(Sec/SPI)	0.487416	0.396675	0.049079	0.06683	CS pos: 40-41. AQA-RN. Pr: 0.7354	hypothetical protein	Random proteins (Hypothetical)	Random proteins (Hypothetical)	0	2	1	0	0	0	0	0	0	0	0	0	0	0			PM
P73757	sll0842	nplT	0	o	OTHER	0.006604	0.004713	0.002286	0.986398		OTHER	0.010057	0.001167	0.00101	0.987765		neopullulanase	Unknown Proteins	Unknown Proteins	0	0	0	0	0	0	4	0	1	0	0	0	0	0	Soluble proteins
P73756	sll0843		0	o	SP(Sec/SPI)	0.990919	0.001393	0.003604	0.004084	CS pos: 28-29. VQA-FS. Pr: 0.9735	SP(Sec/SPI)	0.98574	0.007061	0.001792	0.005407	CS pos: 28-29. VQA-FS. Pr: 0.9641	unknown protein	Unknown Proteins	Unknown Proteins	0	0	0	0	0	0	0	0	0	0	0	0	0	0
P73755	sll0844		0	o	OTHER	0.084096	0.006466	0.005473	0.903965		OTHER	0.078896	0.007737	0.007133	0.906234		tRNA (5-methylaminomethyl-2-thiouridylate)-methyltransferase	Aminoacyl tRNA synthetases and tRNA modification	Transcription / Translation	0	0	0	0	0	0	3	2	1	0	0	0	0	0	Soluble proteins
P73752	sll0846		1	i21-40o	OTHER	0.012072	0.000267	0.002563	0.985098		OTHER	0.030821	0.00034	0.002109	0.96673		hypothetical protein	Random proteins (Hypothetical)	Random proteins (Hypothetical)	0	0	0	1	0	0	0	0	0	0	0	0	0	0				Unknown
P73751	sll0847		5	i7-25o35-56i96-118o133-155i176-198o	OTHER	0.026212	0.000518	0.019251	0.954019		OTHER	0.019917	0.000518	0.01315	0.966415		unknown protein	Unknown Proteins	Unknown Proteins	0	0	0	0	0	0	0	0	0	0	0	0	0	0
P49995	sll0848	dnaA	0	o	OTHER	0.02627	0.003197	0.003516	0.967017		OTHER	0.027872	0.004299	0.002642	0.965188		chromosomal replication initiator protein DnaA	DNA replication	DNA replication, restriction, modification, recombination, and repair	0	0	0	1	0	0	3	2	0	0	0	0	0	0				Unknown
P09192	sll0849 slr0927	psbD1, psbD, psbD-1, psbDI	6	i27-49o105-127i140-162o167-184i196-218o269-291i	OTHER	0.004034	0.000398	0.001313	0.994255		OTHER	0.008062	0.000526	0.00604	0.985372		photosystem II reaction center D2 protein	Photosystem II	Photosynthesis & Respiration	10	2	0	0	0	0	4	6	1	0	0	0	1	2		TM					40k TM	90k TM	150k TM					Membrane Protein		TM
P09193	sll0851	psbC	7	i36-58o95-117i148-170o190-212i225-247o257-279i411-433o	OTHER	0.003676	0.001214	0.002662	0.992447		OTHER	0.005341	0.000682	0.005004	0.988973		photosystem II CP43 protein	Photosystem II	Photosynthesis & Respiration	15	1	0	0	0	0	3	6	1	0	0	0	0	1		TM					40k TM	90k TM	150k TM					Membrane Protein		TM
P73747	sll0853	cpcU	0	o	OTHER	0.014808	0.006236	0.017467	0.961488		OTHER	0.015096	0.004626	0.01155	0.968728		hypothetical protein	Random proteins (Hypothetical)	Random proteins (Hypothetical)	0	0	0	2	0	0	3	2	1	0	0	0	0	0				Unknown
P73746	sll0854		0	o	OTHER	0.006418	0.002638	0.000382	0.990562		OTHER	0.006219	0.001524	0.000813	0.991443		hypothetical protein	Random proteins (Hypothetical)	Random proteins (Hypothetical)	0	0	0	1	0	0	5	1	1	0	0	0	0	0	Soluble proteins
P73745	sll0855		10	o31-53i66-88o173-195i208-227o247-269i281-303o313-335i342-364o379-398i411-433o	OTHER	0.004751	0.006605	0.000923	0.987721		OTHER	0.035241	0.005553	0.004778	0.954428		putative channel transporter	Transport & Binding Proteins	Transport & Binding Proteins	0	2	0	0	0	0	1	1	0	0	0	0	0	0
P73744	sll0856	rpoE, sigH, sigE	0	o	OTHER	0.003848	0.005679	0.003295	0.987179		OTHER	0.004328	0.001955	0.004566	0.989152		RNA polymerase ECF-type (group 3) sigma-E factor	Sigma factors	Transcription / Translation	0	0	0	0	0	0	1	0	0	0	0	0	0	0
P73743	sll0857	sigH	1	o68-90i	OTHER	0.009808	0.022103	0.006622	0.961467		OTHER	0.007448	0.006872	0.00216	0.983519		unknown protein	Unknown Proteins	Unknown Proteins	0	1	0	0	0	0	0	0	0	0	0	0	0	0
P73742	sll0858		1	i21-43o	TAT(Tat/SPI)	0.293486	0.367846	0.184215	0.154453	CS pos: 53-54. AMA-QN. Pr: 0.6211	SP(Sec/SPI)	0.503077	0.254056	0.149309	0.093558	CS pos: 53-54. AMA-QN. Pr: 0.7022	hypothetical protein	Random proteins (Hypothetical)	Random proteins (Hypothetical)	0	0	1	1	0	0	3	1	0	0	0	1	0	0	Soluble proteins
P73586	sll0860		0	o	OTHER	0.011434	0.000982	0.001676	0.985908		OTHER	0.007524	0.00052	0.001285	0.990671		hypothetical protein	Random proteins (Hypothetical)	Random proteins (Hypothetical)	0	0	0	0	0	0	3	1	1	0	0	0	0	0	Soluble proteins
P73585	sll0861		0	o	OTHER	0.002185	0.005889	0.00021	0.991717		OTHER	0.00172	0.001035	0.000149	0.997097		hypothetical protein	Random proteins (Hypothetical)	Random proteins (Hypothetical)	0	2	0	0	0	0	4	2	1	0	0	0	0	0	Soluble proteins
P73584	sll0862		11	o5-27i40-59o63-85i224-246o256-278i283-305o320-342i355-374o378-400i428-450o475-497i	OTHER	0.0002	9.8e-05	0.001786	0.997915		OTHER	0.002377	0.001032	0.034254	0.962337		hypothetical protein	Random proteins (Hypothetical)	Random proteins (Hypothetical)	3	0	0	0	0	0	0	3	1	0	0	0	0	0		TM												Membrane Protein		TM
P73583	sll0863		2	i29-51o71-93i	OTHER	0.001439	0.000378	0.004897	0.993286		OTHER	0.003425	0.000299	0.004128	0.992148		hypothetical protein	Random proteins (Hypothetical)	Random proteins (Hypothetical)	0	0	0	0	0	0	1	0	0	0	0	0	0	0
P73582	sll0864		0	o	OTHER	0.014753	0.000837	0.00414	0.98027		OTHER	0.019094	0.000242	0.002458	0.978206		hypothetical protein	Random proteins (Hypothetical)	Random proteins (Hypothetical)	0	0	0	0	0	0	1	0	0	0	0	0	0	0
P73580	sll0865	uvrC	0	o	OTHER	0.005813	0.001188	0.001073	0.991926		OTHER	0.003759	0.000649	0.000813	0.994779		excinuclease ABC subunit C	DNA repair	DNA replication, restriction, modification, recombination, and repair	0	0	0	1	0	0	1	1	0	0	0	0	0	0				Unknown
P73573	sll0867		0	o	OTHER	0.033733	0.01877	0.005839	0.941658		OTHER	0.019054	0.007015	0.004095	0.969836		hypothetical protein	Random proteins (Hypothetical)	Random proteins (Hypothetical)	0	1	0	0	0	0	3	2	1	0	0	0	0	0	Soluble proteins
P73572	sll0868	lipA, lip	0	o	OTHER	0.017217	0.010568	0.003411	0.968805		OTHER	0.019155	0.006238	0.003054	0.971553		lipoic acid synthetase	Lipoate biosynthesis	Biosynthesis of cofactors, prosthetic groups, and carriers	0	0	0	0	0	0	2	0	0	0	0	0	0	0	Soluble proteins
P73571	sll0869	aat	0	o	OTHER	0.009987	0.001359	0.003059	0.985595		OTHER	0.01186	0.000409	0.004002	0.983728		Leu/Phe-tRNA-protein transferase	Protein modification and translation factors	Transcription / Translation	0	0	0	0	0	0	0	0	0	0	0	0	0	0
P73568	sll0871		0	o	OTHER	0.231863	0.074685	0.03955	0.653903		OTHER	0.203231	0.080644	0.031805	0.68432		hypothetical protein	Random proteins (Hypothetical)	Random proteins (Hypothetical)	1	0	0	1	0	0	0	0	0	0	0	0	0	0																TM
P73565	sll0872		0	o	OTHER	0.054743	0.169616	0.010523	0.765119		OTHER	0.146169	0.133464	0.033209	0.687158		unknown protein	Unknown Proteins	Unknown Proteins	0	1	1	1	0	0	4	0	0	1	0	0	0	0	Soluble proteins
P73562	sll0873	napC	0	o	OTHER	0.001601	0.000945	0.000267	0.997187		OTHER	0.001925	0.000338	0.000448	0.99729		carboxynorspermidine decarboxylase	Other	Other Categories	0	0	0	0	0	0	5	2	1	0	0	0	0	0
P73555	sll0875		4	i13-35o50-72i103-120o183-205i	OTHER	0.00397	0.001537	0.006918	0.987575		OTHER	0.019876	0.002758	0.042072	0.935294		hypothetical protein	Random proteins (Hypothetical)	Random proteins (Hypothetical)	1	0	0	1	0	0	0	0	1	0	0	0	0	0		TM
P73554	sll0876	ruvA	0	o	OTHER	0.024523	0.010148	0.003285	0.962044		OTHER	0.06148	0.009093	0.003082	0.926345		Holliday junction DNA helicase RuvA	DNA replication	DNA replication, restriction, modification, recombination, and repair	0	1	0	0	0	0	3	2	0	0	0	0	0	0	Soluble proteins
P73552	sll0877		0	o	OTHER	0.002743	0.000544	0.000273	0.99644		OTHER	0.002767	0.000212	0.000311	0.996709		hypothetical protein	Random proteins (Hypothetical)	Random proteins (Hypothetical)	0	1	0	1	0	0	4	2	1	0	0	0	0	0	Soluble proteins
Q55362	sll0886		1	i7-29o	SP(Sec/SPI)	0.83341	0.011215	0.003144	0.152231	CS pos: 34-35. VWA-TE. Pr: 0.8446	SP(Sec/SPI)	0.97311	0.020337	0.00068	0.005872	CS pos: 34-35. VWA-TE. Pr: 0.9900	hypothetical protein	Random proteins (Hypothetical)	Random proteins (Hypothetical)	1	1	0	1	0	0	1	1	0	0	0	0	0	0				Unknown												TM
Q55361	sll0887		0	o	OTHER	0.015839	0.006084	0.002839	0.975239		OTHER	0.013745	0.005193	0.003371	0.977691		putative modulator of DNA gyrase; PmbA homolog	Poorly characterised	DNA replication, restriction, modification, recombination, and repair	0	0	0	1	0	0	8	2	1	0	0	0	0	0	Soluble proteins
Q55360	sll0888		0	o	OTHER	0.000991	0.000464	0.000125	0.99842		OTHER	0.000707	0.000129	0.000147	0.999016		hypothetical protein	Random proteins (Hypothetical)	Random proteins (Hypothetical)	0	0	0	0	0	0	3	1	0	0	0	0	0	0	Soluble proteins
Q55383	sll0891	citH, ldh, mdh	0	o	OTHER	0.022326	0.00274	0.009998	0.964936		OTHER	0.027868	0.002946	0.008387	0.960799		malate dehydrogenase	TCA cycle	Energy Metabolism	0	1	0	0	0	0	6	2	1	0	1	0	0	0	Soluble proteins
Q55382	sll0892	panD	0	o	OTHER	0.0034	0.000774	0.000352	0.995475		OTHER	0.002231	0.00018	0.0004	0.997188		aspartate 1-decarboxylase	Pantothenate biosynthesis	Biosynthesis of cofactors, prosthetic groups, and carriers	0	0	0	0	0	0	2	0	0	0	0	0	0	0	Soluble proteins
Q55507	sll0895	cysQ, amtA	0	o	OTHER	0.039926	0.008243	0.007285	0.944546		OTHER	0.036765	0.003944	0.010707	0.948584		CysQ protein homolog	Other transport & Binding Proteins	Transport & Binding Proteins	0	0	0	2	0	0	3	1	1	0	0	0	0	0				Unknown
Q55506	sll0896	ruvC	0	o	OTHER	0.0069	0.002378	0.000977	0.989745		OTHER	0.010826	0.001337	0.001522	0.986315		Holliday juction resolvase RuvC	DNA replication	DNA replication, restriction, modification, recombination, and repair	0	0	0	1	0	0	0	0	0	0	0	0	0	0				Unknown
Q55505	sll0897	dnaJ, dnaJ1, dnaJ4	0	o	OTHER	0.007624	0.001223	0.004589	0.986564		OTHER	0.007984	0.000615	0.002371	0.989031		DnaJ protein, heat shock protein 40, molecular chaperone	Chaperones	Cellular Processes	1	2	0	0	0	0	3	2	1	0	0	1	0	0			PM													TM
P52640	sll0898		0	o	OTHER	0.002857	0.002343	0.000673	0.994127		OTHER	0.004132	0.000647	0.000762	0.994459		hypothetical protein	Random proteins (Hypothetical)	Random proteins (Hypothetical)	0	0	0	1	0	0	2	1	1	0	0	0	0	0				Unknown
Q55504	sll0899	glmU	0	o	OTHER	0.018607	0.003372	0.004177	0.973844		OTHER	0.008458	0.00142	0.00199	0.988132		UDP-N-acetylglucosamine pyrophosphorylase	UDP-N-Acetylglucosamine biosynthesis	Cell Envelope	1	0	0	1	0	0	4	2	1	0	0	1	0	0	Soluble proteins
Q55503	sll0900	hisG	0	o	OTHER	0.002259	0.002203	0.000343	0.995195		OTHER	0.001585	0.000391	0.000309	0.997715		ATP phosphoribosyltransferase	Histidine biosynthesis	Amino acid biosynthesis	0	1	0	0	0	0	5	2	1	0	0	0	0	0	Soluble proteins
Q55498	sll0901	purE, ade6	0	o	OTHER	0.036435	0.003724	0.00523	0.954611		OTHER	0.037487	0.00303	0.005546	0.953938		phosphoribosylaminoimidazole carboxylase	Purine ribonucleotide biosynthesis	Purines, pyrimidines, nucleosides, and nucleotides	0	0	0	1	0	0	4	1	0	0	0	0	0	0	Soluble proteins
Q55497	sll0902	argF	0	o	OTHER	0.005825	0.006453	0.000637	0.987085		OTHER	0.006174	0.001496	0.001171	0.991158		ornithine carbamoyltransferase	Arginine biosynthesis	Amino acid biosynthesis	0	0	0	1	0	0	7	3	1	0	0	0	0	0	Soluble proteins
P74331	sll0905	maf	0	o	OTHER	0.277903	0.113883	0.008739	0.599476		OTHER	0.367686	0.153698	0.005575	0.473041		hypothetical protein	Random proteins (Hypothetical)	Random proteins (Hypothetical)	0	0	0	1	0	0	2	1	0	0	0	0	0	0				Unknown
P74322	sll0909	dnaJ	0	o	OTHER	0.002298	0.001344	0.000367	0.995991		OTHER	0.002007	0.001243	0.000258	0.996493		unknown protein	Unknown Proteins	Unknown Proteins	0	0	0	1	0	0	1	0	0	0	0	0	0	0				Unknown
P74321	sll0910		0	o	OTHER	0.003135	0.001123	0.000577	0.995166		OTHER	0.004545	0.000253	0.000783	0.994419		unknown protein	Unknown Proteins	Unknown Proteins	0	1	0	0	0	0	3	1	0	0	0	0	0	0			PM
P74320	sll0911		0	o	OTHER	0.003575	0.001397	0.00044	0.994588		OTHER	0.015783	0.000417	0.000733	0.983067		unknown protein	Unknown Proteins	Unknown Proteins	0	0	0	1	0	0	1	0	0	0	0	0	0	0				Unknown
P74317	sll0912		0	o	OTHER	0.00587	0.002166	0.000782	0.991183		OTHER	0.04812	0.000766	0.000627	0.950488		ABC transporter ATP binding protein	Other transport & Binding Proteins	Transport & Binding Proteins	0	1	0	1	0	0	3	2	1	0	0	0	0	0				Unknown
P74316	sll0913		0	o	OTHER	0.223207	0.001474	0.040666	0.734653		OTHER	0.354324	0.001697	0.031959	0.61202		hypothetical protein	Random proteins (Hypothetical)	Random proteins (Hypothetical)	0	0	0	0	0	0	2	0	0	0	0	0	0	0	Soluble proteins
P74310	sll0914		1	i13-35o	OTHER	0.034632	0.000715	0.00275	0.961903		OTHER	0.093263	0.002312	0.007177	0.897248		unknown protein	Unknown Proteins	Unknown Proteins	0	0	0	1	0	0	0	2	0	0	0	0	0	0				Unknown
P74305	sll0915	pqqE	0	o	SP(Sec/SPI)	0.943532	0.012183	0.004982	0.039302	CS pos: 34-35. AIA-AD. Pr: 0.7567	SP(Sec/SPI)	0.953877	0.037425	0.001377	0.007321	CS pos: 34-35. AIA-AD. Pr: 0.8859	periplasmic protease	Degradation of proteins, peptides, and glycopeptides	Transcription / Translation	1	1	4	0	0	0	3	2	1	1	0	3	0	0	Soluble proteins									Periplasmic		OM				TM
P74304	sll0916	cbiC, cobH	0	o	OTHER	0.0051	0.004239	0.001167	0.989494		OTHER	0.003336	0.000615	0.001049	0.995		precorrin isomerase, precorrin-8X methylmutase	Vitamin B12 biosynthesis	Biosynthesis of cofactors, prosthetic groups, and carriers	0	0	0	1	0	0	0	0	0	0	0	0	0	0				Unknown
P74299	sll0920	ppc	0	o	OTHER	0.109445	0.00128	0.031226	0.85805		OTHER	0.039714	0.000426	0.018976	0.940884		phosphoenolpyruvate carboxylase	Pyruvate and acetyl-CoA metabolism	Energy Metabolism	0	1	0	0	0	0	5	2	1	0	0	1	0	0	Soluble proteins
P74298	sll0921	rre25, ssp1	0	o	OTHER	0.002106	0.000729	0.000237	0.996928		OTHER	0.002102	0.000285	0.000269	0.997344		two-component response regulator NarL subfamily	Regulatory Functions	Regulatory Functions	0	2	0	1	0	0	2	2	1	0	0	0	0	0				Unknown
P72878	sll0922		0	o	OTHER	0.022766	0.000795	0.029456	0.946982		OTHER	0.027783	0.000776	0.041543	0.929898		unknown protein	Unknown Proteins	Unknown Proteins	0	0	0	0	0	0	0	0	0	0	0	0	0	0
P72877	sll0923	epsB	1	o716-738i	OTHER	0.009714	0.0024	0.001919	0.985967		OTHER	0.009076	0.003268	0.003508	0.984148		unknown protein	Unknown Proteins	Unknown Proteins	0	5	0	0	0	0	1	2	1	0	0	0	0	0			PM
P72876	sll0924		2	i21-43o91-113i	OTHER	0.020081	0.010006	0.005256	0.964656		OTHER	0.050997	0.012219	0.018903	0.917881		hypothetical protein	Random proteins (Hypothetical)	Random proteins (Hypothetical)	0	0	0	0	0	0	0	0	0	0	0	0	0	0
P72873	sll0925		0	o	OTHER	0.012016	0.001692	0.000855	0.985437		OTHER	0.019394	0.000535	0.00152	0.978551		hypothetical protein	Random proteins (Hypothetical)	Random proteins (Hypothetical)	0	0	0	0	0	0	3	1	0	0	0	0	0	0	Soluble proteins
P72872	sll0926		0	o	OTHER	0.001703	0.001922	0.000272	0.996103		OTHER	0.001656	0.00051	0.000351	0.997483		hypothetical protein	Random proteins (Hypothetical)	Random proteins (Hypothetical)	0	0	0	0	0	0	1	0	0	0	0	0	0	0
P72871	sll0927	metX	0	o	OTHER	0.024215	0.001513	0.004237	0.970034		OTHER	0.018564	0.000465	0.001441	0.97953		S-adenosylmethionine synthetase	Aminoacyl tRNA synthetases and tRNA modification	Transcription / Translation	0	0	0	1	0	0	8	3	1	1	0	0	0	0	Soluble proteins
P72870	sll0928	apcD	0	o	OTHER	0.013592	0.004439	0.001476	0.980493		OTHER	0.006395	0.002125	0.001151	0.99033		allophycocyanin-B	Phycobilisome	Photosynthesis & Respiration	1	0	0	1	0	0	8	4	1	0	0	0	0	0	Soluble proteins													Membrane Protein
P72869	sll0930		6	i5-24o34-53i81-103o118-135i137-154o169-191i	OTHER	0.003653	0.000513	0.001344	0.99449		OTHER	0.029862	0.001975	0.006893	0.961269		unknown protein	Unknown Proteins	Unknown Proteins	0	0	0	0	0	0	0	1	0	0	0	0	0	0
P72868	sll0931		1	i12-31o	OTHER	0.226339	0.04882	0.046133	0.678707		SP(Sec/SPI)	0.728494	0.07763	0.02567	0.168205	CS pos: 36-37. GNA-NQ. Pr: 0.4781	hypothetical protein	Random proteins (Hypothetical)	Random proteins (Hypothetical)	1	2	0	0	0	0	2	2	1	0	0	0	0	1			PM
P72867	sll0932		8	i12-34o49-71i84-106o116-135i221-240o245-267i274-294o314-336i	OTHER	0.01478	0.000825	0.002692	0.981704		OTHER	0.035894	0.003767	0.008649	0.95169		hypothetical protein	Random proteins (Hypothetical)	Random proteins (Hypothetical)	1	2	0	0	0	0	0	0	0	0	0	0	0	0			PM
P72865	sll0933		2	i63-85o95-117i	OTHER	0.010758	0.027904	0.003212	0.958126		OTHER	0.019063	0.020272	0.003893	0.956773		hypothetical protein	Random proteins (Hypothetical)	Random proteins (Hypothetical)	1	0	0	1	0	0	1	3	1	0	0	1	0	0				Unknown
P72864	sll0934	ccmA	0	o	OTHER	0.003275	0.001192	0.000547	0.994986		OTHER	0.003207	0.000307	0.000386	0.996099		carboxysome formation protein CcmA	Carboxysome proteins	Photosynthesis & Respiration	0	0	0	0	0	0	9	3	1	0	0	0	0	0	Soluble proteins
P72861	sll0936		0	o	OTHER	0.009826	0.012675	0.000622	0.976877		OTHER	0.014699	0.003774	0.001107	0.980421		putative oxidoreductase	Other	Other Categories	1	1	0	0	0	0	5	2	1	0	0	0	0	0	Soluble proteins
P72859	sll0938		0	o	OTHER	0.02999	0.050203	0.003894	0.915912		OTHER	0.024885	0.022068	0.005253	0.947794		aspartate transaminase	Unknown Proteins	Unknown Proteins	0	0	0	0	0	0	4	0	0	0	0	0	0	0	Soluble proteins
P72858	sll0939		0	o	OTHER	0.001528	0.00111	0.000786	0.996577		OTHER	0.031762	0.011244	0.002704	0.954289		hypothetical protein	Random proteins (Hypothetical)	Random proteins (Hypothetical)	0	1	0	0	0	0	0	0	0	0	0	0	0	0
P72853	sll0943		0	o	SP(Sec/SPI)	0.990002	0.000813	0.007533	0.001651	CS pos: 22-23. ALA-GV. Pr: 0.9682	SP(Sec/SPI)	0.85563	0.019375	0.085819	0.039176	CS pos: 22-23. ALA-GV. Pr: 0.6731	unknown protein	Unknown Proteins	Unknown Proteins	0	0	1	0	0	0	0	0	0	0	0	0	0	0
P77971	sll0944		0	o	OTHER	0.008602	0.002509	0.005753	0.983135		OTHER	0.007567	0.00091	0.001883	0.98964		hypothetical protein	Random proteins (Hypothetical)	Random proteins (Hypothetical)	0	0	0	0	0	0	3	0	1	0	0	0	0	0
P74521	sll0945	glgA, glgA1, glnA1	0	o	OTHER	0.134883	0.001125	0.016723	0.847269		OTHER	0.036066	0.000897	0.007074	0.955963		glycogen synthase	Glycogen biosynthesis	Central Intermediary Metabolism	1	0	0	1	0	0	8	3	1	0	0	0	0	0	Soluble proteins
P74518	sll0947	lrtA	0	o	OTHER	0.008088	0.001876	0.001126	0.98891		OTHER	0.005512	0.000396	0.000648	0.993445		light repressed protein A homolog	Unknown Proteins	Unknown Proteins	3	4	0	2	0	0	6	3	2	0	0	1	0	0				Unknown			40k TM	90k TM			PM		PM		PM
P73154	sll0980		0	o	OTHER	0.005241	0.012204	0.001181	0.981374		OTHER	0.012452	0.010597	0.00235	0.9746		unknown protein	Unknown Proteins	Unknown Proteins	0	0	0	1	0	0	1	2	0	0	0	0	0	0				Unknown
P73153	sll0981		0	o	OTHER	0.004827	0.002669	0.00038	0.992125		OTHER	0.006625	0.000547	0.000435	0.992392		unknown protein	Unknown Proteins	Unknown Proteins	0	1	0	2	0	0	1	2	1	0	0	0	0	0				Unknown
P73152	sll0982		0	o	OTHER	0.021877	0.038021	0.004792	0.935309		OTHER	0.036609	0.006657	0.006214	0.95052		unknown protein	Unknown Proteins	Unknown Proteins	3	2	0	2	0	0	3	2	1	0	0	0	0	0				Unknown
P73151	sll0983		0	o	OTHER	0.002159	0.009679	0.000261	0.9879		OTHER	0.002218	0.00235	0.000281	0.99515		hypothetical protein	Random proteins (Hypothetical)	Random proteins (Hypothetical)	0	0	0	0	0	0	2	1	0	0	0	0	0	0	Soluble proteins
P73149	sll0984		0	o	OTHER	0.032047	0.006929	0.023327	0.937698		OTHER	0.056892	0.005129	0.047516	0.890463		hypothetical protein	Random proteins (Hypothetical)	Random proteins (Hypothetical)	0	0	0	0	0	0	0	0	0	0	0	0	0	0
P73148	sll0985	pamA	8	i7-26o41-60i239-261o314-336i383-405o420-442i469-491o495-517i	OTHER	0.011098	0.001134	0.004199	0.983569		OTHER	0.101244	0.006919	0.006317	0.88552		unknown protein	Unknown Proteins	Unknown Proteins	0	3	0	0	0	0	1	2	1	0	0	0	0	0			PM
P73147	sll0986	ISY120f	0	o	OTHER	0.010444	0.001097	0.003177	0.985282		OTHER	0.005339	0.000445	0.001186	0.99303		putative transposase [ISY120f(partial copy): 664387 - 664775]	Transposon-related functions	Other Categories	0	0	0	0	0	0	0	0	0	0	0	0	0	0
P73138	sll0990		0	o	OTHER	0.013499	0.00122	0.000942	0.984339		OTHER	0.015492	0.000448	0.000621	0.983439		glutathione-dependent formaldehyde dehydrogenase	Other	Other Categories	1	0	0	1	0	0	3	2	1	0	0	0	0	0				Unknown												TM
P73137	sll0992		0	o	OTHER	0.058606	0.01751	0.043257	0.880627		OTHER	0.075551	0.005651	0.043652	0.875145		putative esterase	Other	Other Categories	0	0	0	0	0	0	3	0	0	0	0	0	0	0
P73132	sll0993	kchX	3	i26-45o50-69i76-98o	OTHER	0.000991	0.001138	0.000858	0.997013		OTHER	0.002467	0.000705	0.004134	0.992694		potassium channel	Other transport & Binding Proteins	Transport & Binding Proteins	0	3	0	0	0	0	1	2	0	0	0	0	0	0			PM
P73131	sll0994		3	i33-55o111-133i146-168o	OTHER	0.001069	0.000206	0.002057	0.996668		OTHER	0.001511	0.000212	0.002369	0.995908		hypothetical protein	Random proteins (Hypothetical)	Random proteins (Hypothetical)	0	2	0	0	0	0	1	2	1	0	0	0	0	0			PM
P73130	sll0995		0	o	OTHER	0.002533	0.000342	0.000314	0.996811		OTHER	0.003358	0.000166	0.000353	0.996123		hypothetical protein	Random proteins (Hypothetical)	Random proteins (Hypothetical)	0	0	0	0	0	0	4	2	1	0	0	0	0	0	Soluble proteins
P73127	sll0996		0	o	OTHER	0.06605	0.018791	0.063843	0.851316		OTHER	0.049907	0.006962	0.031214	0.911916		hypothetical protein	Random proteins (Hypothetical)	Random proteins (Hypothetical)	0	0	0	0	0	0	4	2	1	0	0	0	0	0	Soluble proteins
P73126	sll0997		0	o	LIPO(Sec/SPII)	0.026872	0.000797	0.970844	0.001488	CS pos: 24-25. LSA-CA. Pr: 0.9710	LIPO(Sec/SPII)	0.014173	0.002153	0.982809	0.000865	CS pos: 24-25. LSA-CA. Pr: 0.9801	hypothetical protein	Random proteins (Hypothetical)	Random proteins (Hypothetical)	3	0	1	1	0	0	4	1	1	1	0	0	0	2	Soluble proteins
P73123	sll0998	ycf30, rbcR, lysR	0	o	OTHER	0.003565	0.002808	0.000496	0.993131		OTHER	0.004535	0.001263	0.000715	0.993487		LysR family transcriptional regulator	Regulatory Functions	Regulatory Functions	0	1	0	1	0	0	2	2	2	0	0	1	0	0				Unknown
P73030	sll1001	sltC1	0	o	OTHER	0.002089	0.001369	0.000357	0.996185		OTHER	0.002122	0.000536	0.000392	0.99695		ATP-binding protein of ABC transporter	Other transport & Binding Proteins	Transport & Binding Proteins	0	1	0	2	0	0	1	1	0	0	0	0	0	0			PM
P73029	sll1002	ycf22, sltB1	1	i13-35o	OTHER	0.005043	0.000738	0.002335	0.991885		OTHER	0.163636	0.006505	0.009762	0.820097		hypothetical protein YCF22	Random proteins (Hypothetical)	Random proteins (Hypothetical)	0	2	0	1	0	0	2	3	1	0	0	0	0	0			PM											Membrane Protein
P73025	sll1003	hik13	0	o	OTHER	0.002992	0.000847	0.000174	0.995987		OTHER	0.001502	0.0003	0.000204	0.997993		two-component sensor histidine kinase	Regulatory Functions	Regulatory Functions	0	0	0	0	0	0	2	1	0	0	0	0	0	0	Soluble proteins
P73024	sll1004	cruG	3	o4-23i294-316o326-348i	OTHER	0.066891	0.005823	0.019385	0.9079		OTHER	0.166465	0.056809	0.069199	0.707527		hypothetical protein	Random proteins (Hypothetical)	Random proteins (Hypothetical)	3	0	0	0	0	0	2	3	1	0	0	0	0	0		TM														TM
P73023	sll1005		0	o	OTHER	0.01418	0.001612	0.009872	0.974337		OTHER	0.012641	0.000986	0.007647	0.978726		MazG protein homolog	Regulatory Functions	Regulatory Functions	0	0	0	0	0	0	3	0	0	0	0	0	0	0	Soluble proteins
P73022	sll1006		10	i62-84o89-111i118-140o160-179i186-208o212-234i246-265o270-288i293-315o319-338i	OTHER	0.00578	0.001032	0.000393	0.992794		OTHER	0.008076	0.000401	0.000946	0.990577		unknown protein	Unknown Proteins	Unknown Proteins	0	1	0	0	0	0	0	0	0	0	0	0	0	0			PM
P73019	sll1009	frpC	0	o	OTHER	0.00747	0.001977	0.001277	0.989276		OTHER	0.006472	0.000389	0.000672	0.992467		unknown protein	Unknown Proteins	Unknown Proteins	1	1	1	1	0	0	3	1	1	3	0	1	0	0	Soluble proteins
P73013	sll1011	rfrJ, dnaJ	0	o	OTHER	0.001682	0.001251	0.000264	0.996803		OTHER	0.001711	0.000309	0.000398	0.997582		hypothetical protein	Random proteins (Hypothetical)	Random proteins (Hypothetical)	0	0	0	1	0	0	1	1	1	0	0	0	0	0				Unknown
P72935	sll1017	amt2, amt1, amt	12	i7-29o44-63i76-98o133-152i159-178o193-215i228-250o270-292i299-318o322-341i354-376o391-413i	SP(Sec/SPI)	0.70501	0.001773	0.009435	0.283781	CS pos: 27-28. AQA-QT. Pr: 0.6826	SP(Sec/SPI)	0.733559	0.004192	0.025382	0.236868	CS pos: 27-28. AQA-QT. Pr: 0.6596	ammonium/methylammonium permease	Ammonium/methylammonium permease	Transport & Binding Proteins	0	1	0	1	0	0	0	1	1	0	0	0	0	0
P72934	sll1018	pyrC	0	o	OTHER	0.007119	0.00138	0.001809	0.989692		OTHER	0.008646	0.000692	0.001136	0.989526		dihydroorotase	Unknown Proteins	Unknown Proteins	0	0	0	1	0	0	4	1	1	0	0	0	0	0	Soluble proteins
P72933	sll1019	gloB	0	o	OTHER	0.007564	0.001231	0.000718	0.990486		OTHER	0.007138	0.000427	0.000911	0.991524		hydroxyacylglutathione hydrolase	Pyruvate and acetyl-CoA metabolism	Energy Metabolism	0	0	0	0	0	0	4	1	1	0	0	0	0	0	Soluble proteins
P72930	sll1020		0	o	OTHER	0.008725	0.001957	0.002714	0.986603		OTHER	0.016672	0.000863	0.002967	0.979497		probable glycosyltransferase	Other	Other Categories	0	1	0	2	0	0	1	2	1	0	0	0	0	0			PM
P72929	sll1021		1	i60-82o	OTHER	0.122684	0.038543	0.018718	0.820054		OTHER	0.154552	0.040752	0.016838	0.787859		hypothetical protein	Random proteins (Hypothetical)	Random proteins (Hypothetical)	1	7	0	0	0	0	3	3	1	0	0	0	0	0			PM								PM		PM
P72928	sll1022		7	o20-42i62-84o88-105i117-134o149-171i183-200o204-223i	OTHER	0.039821	0.004107	0.004375	0.951697		OTHER	0.212551	0.008897	0.008117	0.770435		hypothetical protein	Random proteins (Hypothetical)	Random proteins (Hypothetical)	1	0	0	0	0	0	0	1	0	0	0	0	0	0
P72927	sll1023	sucC	0	o	OTHER	0.006297	0.014884	0.001404	0.977416		OTHER	0.027182	0.002986	0.00106	0.968772		succinyl-CoA synthetase beta chain	Succinyl-CoA synthetase	Energy Metabolism	0	1	0	0	0	0	4	2	1	0	0	1	0	0	Soluble proteins
P72926	sll1024		0	o	OTHER	0.009825	0.000701	0.003718	0.985755		OTHER	0.048089	0.002274	0.006467	0.943169		hypothetical protein	Random proteins (Hypothetical)	Random proteins (Hypothetical)	0	0	0	0	0	0	0	1	0	0	0	0	0	0
P72924	sll1025		0	o	OTHER	0.088807	0.017309	0.004654	0.889229		OTHER	0.022519	0.007923	0.006419	0.96314		hypothetical protein	Random proteins (Hypothetical)	Random proteins (Hypothetical)	0	0	0	0	0	0	4	1	1	0	0	0	0	0	Soluble proteins
P72762	sll1027	gltD	0	o	OTHER	0.066275	0.008592	0.002187	0.922946		OTHER	0.16755	0.008718	0.002509	0.821223		NADH-dependent glutamate synthase small subunit	Glutamate biosynthesis	Amino acid biosynthesis	0	0	0	1	0	0	5	3	1	0	0	0	0	0	Soluble proteins
P72761	sll1028	ccmK2, ccmK	0	o	OTHER	0.070864	0.008399	0.00238	0.918357		OTHER	0.03539	0.004253	0.002123	0.958235		carbon dioxide concentrating mechanism protein CcmK	Carboxysome proteins	Photosynthesis & Respiration	2	1	0	1	0	0	10	3	2	1	0	0	0	0	Soluble proteins										PM
P72760	sll1029	ccmK1, ccmK	0	o	OTHER	0.329452	0.006743	0.00388	0.659925		OTHER	0.178373	0.006615	0.004438	0.810575		carbon dioxide concentrating mechanism protein CcmK	Carboxysome proteins	Photosynthesis & Respiration	2	1	0	1	0	0	11	3	1	1	0	0	0	0	Soluble proteins										PM
P72759	sll1030	ccmL	0	o	OTHER	0.02726	0.001027	0.005702	0.966012		OTHER	0.021851	0.000811	0.002004	0.975334		carbon dioxide concentrating mechanism protein CcmL, putative carboxysome assembly protein	Carboxysome proteins	Photosynthesis & Respiration	1	0	0	0	0	0	4	1	1	0	0	0	0	0	Soluble proteins															TM
P72758	sll1031	ccmM	0	o	OTHER	0.199065	0.090346	0.033669	0.67692		OTHER	0.129025	0.046067	0.032172	0.792736		carbon dioxide concentrating mechanism protein CcmM, putative carboxysome structural protein	Carboxysome proteins	Photosynthesis & Respiration	1	3	0	1	0	0	6	4	2	0	0	2	0	0			PM									OM
P72757	sll1032	ccmN	0	o	OTHER	0.020628	0.01108	0.001617	0.966675		OTHER	0.026253	0.016481	0.001773	0.955493		carbon dioxide concentrating mechanism protein CcmN, putative carboxysome assembly protein	Carboxysome proteins	Photosynthesis & Respiration	0	0	0	2	0	0	1	2	1	0	0	1	0	0				Unknown
P72756	sll1033		0	o	OTHER	0.061819	0.001744	0.028096	0.908342		OTHER	0.027306	0.000711	0.005736	0.966247		probable protein phosphatase	Other	Other Categories	0	1	0	0	0	0	4	3	1	0	0	1	0	0	Soluble proteins
P72753	sll1035	upp, uraP	0	o	OTHER	0.001788	0.000259	0.000265	0.997688		OTHER	0.002338	0.000175	0.000327	0.99716		uracil phosphoribosyltransferase	Purines, pyrimidines, nucleosides, and nucleotides	Purines, pyrimidines, nucleosides, and nucleotides	1	1	0	1	0	0	5	3	1	0	0	0	0	0	Soluble proteins
P72751	sll1036		0	o	OTHER	0.025733	0.002432	0.002303	0.969531		OTHER	0.017688	0.00158	0.001545	0.979187		hypothetical protein	Random proteins (Hypothetical)	Random proteins (Hypothetical)	0	0	0	0	0	0	2	1	1	0	0	0	0	0
P72750	sll1037		0	o	LIPO(Sec/SPII)	0.002905	0.000332	0.993058	0.003705	CS pos: 13-14. FVG-CT. Pr: 0.9954	LIPO(Sec/SPII)	0.012934	0.001101	0.953092	0.032873	CS pos: 13-14. FVG-CT. Pr: 0.9572	unknown protein	Unknown Proteins	Unknown Proteins	0	2	0	0	0	0	1	1	0	0	0	0	0	0			PM
P72738	sll1039		0	o	OTHER	0.003671	0.005061	0.004457	0.98681		OTHER	0.003006	0.002072	0.001623	0.993299		hypothetical protein	Random proteins (Hypothetical)	Random proteins (Hypothetical)	1	0	0	0	0	0	3	1	0	0	0	0	0	0	Soluble proteins
P72735	sll1040		6	i13-35o300-322i431-453o473-495i516-538o542-564i	SP(Sec/SPI)	0.932355	0.041712	0.004141	0.021792	CS pos: 32-33. ATA-QI. Pr: 0.9412	SP(Sec/SPI)	0.935774	0.056578	0.002065	0.005583	CS pos: 32-33. ATA-QI. Pr: 0.9369	unknown protein	Unknown Proteins	Unknown Proteins	0	2	0	0	0	0	1	2	0	0	0	0	0	0			PM											Membrane Protein
P72734	sll1041	sltC2	0	o	OTHER	0.003574	0.001458	0.000381	0.994587		OTHER	0.003517	0.000398	0.000451	0.995635		similar to sulfate transport ATP-binding protein CysA	Other transport & Binding Proteins	Transport & Binding Proteins	0	3	0	1	0	0	1	1	1	0	0	0	0	0			PM								PM
P72659	sll1043	pnp	0	o	OTHER	0.008914	0.281251	0.002318	0.707517		OTHER	0.030967	0.098951	0.003301	0.866781		polyribonucleotide nucleotidyltransferase	RNA synthesis, modification, and DNA transcription	Transcription / Translation	1	0	0	1	0	0	16	3	1	0	1	0	0	0	Soluble proteins
P72658	sll1045	mutT	0	o	OTHER	0.008549	0.002344	0.000639	0.988468		OTHER	0.012341	0.000733	0.000555	0.98637		mutator MutT protein	DNA repair	DNA replication, restriction, modification, recombination, and repair	0	0	0	0	0	0	3	0	0	0	0	0	0	0	Soluble proteins
P72653	sll1049		0	o	OTHER	0.008391	0.002012	0.000775	0.988822		OTHER	0.010428	0.000654	0.001129	0.987788		hypothetical protein	Random proteins (Hypothetical)	Random proteins (Hypothetical)	0	0	0	0	0	0	4	2	1	0	0	0	0	0	Soluble proteins
P72652	sll1051	cpcF	0	o	OTHER	0.012408	0.097076	0.001853	0.888664		OTHER	0.021417	0.043268	0.002584	0.932731		phycocyanin alpha-subunit phycocyanobilin lyase	Phycobilisome	Photosynthesis & Respiration	0	0	0	0	0	0	3	2	0	0	0	0	0	0	Soluble proteins
P72651	sll1052		4	i12-34o47-69i76-98o104-123i	OTHER	0.00721	0.000269	0.006223	0.986298		OTHER	0.014468	0.000897	0.059343	0.925292		hypothetical protein	Random proteins (Hypothetical)	Random proteins (Hypothetical)	0	1	0	0	0	0	0	1	0	0	0	0	0	0
P72647	sll1053		1	i40-59o	OTHER	0.001664	0.001336	0.00248	0.994521		OTHER	0.005028	0.002475	0.004285	0.988212		hypothetical protein	Random proteins (Hypothetical)	Random proteins (Hypothetical)	1	6	1	0	0	0	2	3	1	0	0	0	0	1			PM								PM			Membrane Protein	PM
P72646	sll1054		0	o	OTHER	0.002858	0.000772	0.000215	0.996155		OTHER	0.003491	0.000981	0.000226	0.995302		hypothetical protein	Random proteins (Hypothetical)	Random proteins (Hypothetical)	0	1	0	0	0	0	2	1	0	0	0	0	0	0	Soluble proteins
P72644	sll1056	PurL, purI	0	o	OTHER	0.040858	0.003298	0.005772	0.950072		OTHER	0.021561	0.001707	0.007002	0.96973		phosphoribosylformyl glycinamidine synthetase II	Purine ribonucleotide biosynthesis	Purines, pyrimidines, nucleosides, and nucleotides	0	0	0	1	0	0	7	2	1	0	0	0	0	0	Soluble proteins
P72643	sll1057	trx, trxM2, TrxZ, trxC	0	i	OTHER	0.008197	0.000479	0.000697	0.990627		OTHER	0.037631	0.000239	0.001257	0.960873		thioredoxin M	Small redox enzymes	Cellular Processes	0	0	0	0	0	0	0	0	0	0	0	0	0	0
P72642	sll1058	dapB	0	o	OTHER	0.006102	0.003413	0.000984	0.989501		OTHER	0.009218	0.001455	0.001166	0.988161		dihydrodipicolinate reductase	Lysine biosynthesis	Amino acid biosynthesis	0	0	0	1	0	0	6	2	1	0	0	0	0	0	Soluble proteins
P72641	sll1059	adk	0	o	OTHER	0.044879	0.007395	0.006737	0.94099		OTHER	0.023256	0.004843	0.002076	0.969826		adenylate kinase	Purine ribonucleotide biosynthesis	Purines, pyrimidines, nucleosides, and nucleotides	0	0	0	1	0	0	3	2	0	0	0	0	0	0	Soluble proteins
P72637	sll1060		9	i27-49o69-87i144-166o197-219i226-248o283-300i321-339o364-386i406-428o	OTHER	0.005438	0.000444	0.002202	0.991916		OTHER	0.022262	0.000513	0.003429	0.973796		hypothetical protein	Random proteins (Hypothetical)	Random proteins (Hypothetical)	0	2	0	1	0	0	1	3	1	0	0	0	0	0			PM
P72636	sll1061		0	o	OTHER	0.002772	0.005199	0.000585	0.991445		OTHER	0.003439	0.001313	0.000442	0.994807		unknown protein	Unknown Proteins	Unknown Proteins	0	0	0	1	0	0	1	0	0	0	0	0	0	0				Unknown
P72635	sll1062		0	o	OTHER	0.002152	0.007421	0.00031	0.990117		OTHER	0.002373	0.000554	0.000446	0.996627		unknown protein	Unknown Proteins	Unknown Proteins	0	0	0	0	0	0	1	1	0	0	0	0	0	0	Soluble proteins
P72633	sll1063		0	o	OTHER	0.048376	0.00751	0.010188	0.933927		OTHER	0.032846	0.014059	0.01064	0.942455		hypothetical protein	Random proteins (Hypothetical)	Random proteins (Hypothetical)	0	0	0	0	0	0	2	0	0	0	0	0	0	0	Soluble proteins
P72631	sll1064		0	o	OTHER	0.254415	0.001167	0.053823	0.690595		OTHER	0.216579	0.001413	0.02695	0.755059		hypothetical protein	Random proteins (Hypothetical)	Random proteins (Hypothetical)	0	1	0	1	0	0	3	1	1	0	0	0	0	0	Soluble proteins
P73285	sll1068		1	i7-29o	SP(Sec/SPI)	0.781016	0.020761	0.124757	0.073466	CS pos: 34-35. AIA-AD. Pr: 0.4245	SP(Sec/SPI)	0.884976	0.071157	0.031794	0.012073	CS pos: 34-35. AIA-AD. Pr: 0.8627	unknown protein	Unknown Proteins	Unknown Proteins	0	0	1	0	0	0	0	0	0	0	0	0	0	0
P73283	sll1069	fabF, fabJ	0	o	OTHER	0.03527	0.007424	0.007305	0.950002		OTHER	0.033928	0.001515	0.002483	0.962074		3-oxoacyl-[acyl-carrier-protein] synthase II	Fatty acid metabolism II	Fatty acid, phospholipid and sterol metabolism	0	0	0	1	0	0	7	2	1	0	0	0	0	0	Soluble proteins
P73282	sll1070	tktA	0	o	OTHER	0.005674	0.006672	0.001693	0.985961		OTHER	0.00779	0.005018	0.00336	0.983833		transketolase	Pentose phosphate pathway	Energy Metabolism	2	0	0	1	0	0	16	3	1	0	0	0	0	0	Soluble proteins
P73281	sll1071		4	o15-32i185-204o214-236i243-265o	SP(Sec/SPI)	0.885682	0.085693	0.003342	0.025283	CS pos: 38-39. AQA-VN. Pr: 0.9168	SP(Sec/SPI)	0.880355	0.110993	0.001337	0.007315	CS pos: 38-39. AQA-VN. Pr: 0.9556	hypothetical protein	Random proteins (Hypothetical)	Random proteins (Hypothetical)	4	0	0	1	0	0	0	2	1	0	0	0	0	2		TM
P73280	sll1072		0	o	OTHER	0.004638	0.001607	0.00086	0.992895		OTHER	0.003849	0.000409	0.000563	0.995179		hypothetical protein	Random proteins (Hypothetical)	Random proteins (Hypothetical)	0	0	0	1	0	0	3	0	0	0	0	0	0	0				Unknown
P73274	sll1074	leuS	0	o	OTHER	0.006355	0.000752	0.000867	0.992027		OTHER	0.007384	0.000747	0.001671	0.990197		leucyl-tRNA synthetase	Aminoacyl tRNA synthetases and tRNA modification	Transcription / Translation	0	1	0	0	0	0	5	2	1	0	0	0	0	0	Soluble proteins
P73273	sll1076	pacL, ziaA	8	o75-97i275-297o307-329i750-772o776-798i821-843o871-890i911-933o	OTHER	0.299438	0.009198	0.009789	0.681575		OTHER	0.071707	0.007205	0.008012	0.913076		cation-transporting ATPase PacL	Other transport & Binding Proteins	Transport & Binding Proteins	0	2	0	1	0	0	1	4	0	0	0	0	0	0			PM											Membrane Protein
P73270	sll1077	speB2, speB	0	o	OTHER	0.008304	0.004694	0.000728	0.986274		OTHER	0.009231	0.001488	0.000953	0.988329		agmatinase	Arginine breakdown	Energy Metabolism	0	0	0	0	0	0	5	1	1	0	0	0	0	0	Soluble proteins
P73269	sll1078	hypA2, hypA	0	o	OTHER	0.001348	0.001384	0.000146	0.997122		OTHER	0.00333	0.000209	0.000272	0.996189		putative hydrogenase expression/formation protein HypA	Unknown Proteins	Unknown Proteins	0	0	0	0	0	0	0	0	0	0	0	0	0	0
P73268	sll1079	hypB, hypB2	0	o	OTHER	0.073037	0.004777	0.003684	0.918501		OTHER	0.01815	0.002111	0.002858	0.976881		putative hydrogenase expression/formation protein HypB	Unknown Proteins	Unknown Proteins	0	0	0	1	0	0	1	1	0	0	0	0	0	0				Unknown
P73267	sll1080		0	o	LIPO(Sec/SPII)	0.026805	0.002338	0.958443	0.012414	CS pos: 32-33. TVS-CA. Pr: 0.9389	LIPO(Sec/SPII)	0.022524	0.02363	0.951793	0.002054	CS pos: 32-33. TVS-CA. Pr: 0.9124	ABC transport system substrate-binding protein	Random proteins (Hypothetical)	Random proteins (Hypothetical)	1	6	0	1	0	0	2	3	1	0	0	0	0	0			PM										PM		PM
P73266	sll1081		5	i33-55o90-112i125-147o152-174i248-270o	OTHER	0.005227	0.000863	0.001482	0.992428		OTHER	0.015458	0.001073	0.003268	0.980201		ABC transport system permease protein	Transport & Binding Proteins	Transport & Binding Proteins	0	1	0	0	0	0	1	1	0	0	0	0	0	0
P73265	sll1082	nrtD	0	o	OTHER	0.008663	0.008411	0.001123	0.981803		OTHER	0.021202	0.003205	0.001247	0.974346		ABC transport system ATP-binding protein	Other transport & Binding Proteins	Transport & Binding Proteins	0	3	0	0	0	0	1	2	1	0	0	0	0	0			PM
P73260	sll1084		0	o	OTHER	0.021609	0.000426	0.000847	0.977118		OTHER	0.010013	0.000363	0.000807	0.988817		hypothetical protein	Random proteins (Hypothetical)	Random proteins (Hypothetical)	0	0	0	0	0	0	4	1	1	0	0	0	0	0	Soluble proteins
P74257	sll1085	glpD, glyD, glpL	0	o	OTHER	0.009378	0.008366	0.002738	0.979517		OTHER	0.011006	0.001663	0.002888	0.984443		glycerol-3-phosphate dehydrogenase	Glycerol metabolism	Fatty acid, phospholipid and sterol metabolism	2	0	0	2	0	0	2	2	1	0	0	0	0	0				Unknown
P74253	sll1086		0	o	SP(Sec/SPI)	0.617257	0.185283	0.013098	0.184362	CS pos: 38-39. AVA-AQ. Pr: 0.5715	SP(Sec/SPI)	0.78271	0.160076	0.00434	0.052874	CS pos: 38-39. AVA-AQ. Pr: 0.6601	unknown protein	Unknown Proteins	Unknown Proteins	0	0	0	0	0	0	0	0	0	0	0	0	0	0
P74252	sll1087		13	o4-23i40-62o77-99i120-142o152-174i181-203o226-248i269-291o324-346i367-389o399-421i428-450o454-476i	OTHER	0.075354	0.003614	0.049939	0.871093		OTHER	0.190948	0.007549	0.200754	0.600749		similar to sodium/glucose cotransporter	Other transport & Binding Proteins	Transport & Binding Proteins	0	3	0	1	0	0	1	1	1	0	0	0	0	0			PM
P74251	sll1089		0	o	SP(Sec/SPI)	0.903645	0.002215	0.08774	0.0064	CS pos: 25-26. VMA-QS. Pr: 0.8418	SP(Sec/SPI)	0.950163	0.00496	0.035291	0.009586	CS pos: 25-26. VMA-QS. Pr: 0.9047	periplasmic protein, function unknown	Unknown Proteins	Unknown Proteins	2	0	4	2	0	0	3	2	1	0	0	0	0	1				Unknown						Periplasmic
Q55087	sll1091	chlP, ggr	0	o	OTHER	0.352855	0.008421	0.006458	0.632266		OTHER	0.050118	0.00606	0.008604	0.935218		geranylgeranyl hydrogenase	Chlorophyll biosynthesis	Biosynthesis of cofactors, prosthetic groups, and carriers	4	1	0	2	0	0	3	4	1	0	0	0	0	0				Unknown
P74243	sll1092		0	o	OTHER	0.009587	0.000313	0.000912	0.989189		OTHER	0.008735	9.5e-05	0.000814	0.990356		hypothetical protein	Random proteins (Hypothetical)	Random proteins (Hypothetical)	0	0	0	1	0	0	2	0	1	0	0	0	0	0	Soluble proteins
P74235	sll1094		0	o	OTHER	0.001885	0.00043	0.000347	0.997337		OTHER	0.002202	0.000224	0.000337	0.997237		putative transposase	Transposon-related functions	Other Categories	0	0	0	0	0	0	0	0	0	0	0	0	0	0
P74231	sll1095		0	o	OTHER	0.014583	0.011133	0.002002	0.972283		OTHER	0.021343	0.006925	0.003629	0.968103		hypothetical protein	Random proteins (Hypothetical)	Random proteins (Hypothetical)	0	0	0	0	0	0	0	0	0	0	0	0	0	0
P74230	sll1096	rpsL, rps12, rps, rps12-6803	0	o	OTHER	0.020543	0.048213	0.011546	0.919697		OTHER	0.030153	0.018587	0.007464	0.943796		30S ribosomal protein S12	Small ribosomal subunit protein	Transcription / Translation	0	0	0	0	0	1	4	3	1	1	0	0	0	0						Small ribosomal protein
P74229	sll1097	rpsG, rps7, rps	0	i	OTHER	0.032556	0.087113	0.01018	0.870152		OTHER	0.048182	0.023976	0.003641	0.924201		30S ribosomal protein S7	Small ribosomal subunit protein	Transcription / Translation	1	0	0	1	0	1	5	3	1	0	0	0	0	0						Small ribosomal protein	40k TM	90k TM	150k TM
P74228	sll1098	fus, fusB, fusA	0	o	OTHER	0.006081	0.003227	0.000686	0.990007		OTHER	0.008509	0.000823	0.000848	0.98982		elongation factor EF-G	Protein modification and translation factors	Transcription / Translation	0	0	0	1	0	0	7	3	1	0	0	1	0	0	Soluble proteins
P74227	sll1099	tufA, tuf	0	o	OTHER	0.014524	0.055708	0.001726	0.928041		OTHER	0.088486	0.024396	0.002028	0.885091		elongation factor Tu	Protein modification and translation factors	Transcription / Translation	5	5	0	1	0	0	15	4	3	1	1	1	0	0	Soluble proteins						40k TM	90k TM	150k TM		PM		PM		PM
P74226	sll1101	rpsJ, rps10, rps	0	i	OTHER	0.003886	0.004571	0.001471	0.990072		OTHER	0.004916	0.002496	0.004116	0.988472		30S ribosomal protein S10	Small ribosomal subunit protein	Transcription / Translation	1	0	0	1	0	1	5	3	1	1	0	1	0	0						Small ribosomal protein	40k TM	90k TM	150k TM
P74225	sll1102	gtrA	4	i21-43o58-75i96-118o146-168i	OTHER	0.000848	0.000145	0.002765	0.996242		OTHER	0.007495	0.000231	0.018927	0.973347		integral membrane protein (small) of a TRAP-type permease that mediates sodium-dependent glutamate transport GtrA	Glutamate uptake system	Transport & Binding Proteins	0	0	0	0	0	0	0	1	0	0	0	0	0	0														Membrane Protein
P74224	sll1103	gtrB	11	i12-43o58-80i93-115o120-142i149-171o181-203i230-252o287-309i330-352o372-394i414-436o	OTHER	0.006407	0.000787	0.284408	0.708398		LIPO(Sec/SPII)	0.014534	0.00201	0.520672	0.462785	CS pos: 20-21. FLG-CG. Pr: 0.5206	integral membrane protein (large) of a TRAP-type permease that mediates sodium-dependent glutamate transport GtrB	Glutamate uptake system	Transport & Binding Proteins	0	2	0	0	0	0	0	1	1	0	0	0	0	0			PM
P74223	sll1104	gtrC, glnH	1	i28-50o	SP(Sec/SPI)	0.462461	0.019163	0.088446	0.42993	CS pos: 47-48. ATA-QT. Pr: 0.2858	SP(Sec/SPI)	0.611814	0.049925	0.076993	0.261267	CS pos: 47-48. ATA-QT. Pr: 0.4184	periplasmic substrate-binding protein of a TRAP-type permease that mediates sodium-dependent glutamate transport GtrC	Glutamate uptake system	Transport & Binding Proteins	1	0	0	2	0	0	1	1	0	0	0	0	0	0				Unknown
P74720	sll1106		1	i53-75o	OTHER	0.00315	0.000797	0.000392	0.995661		OTHER	0.012598	0.005433	0.001477	0.980492		hypothetical protein	Random proteins (Hypothetical)	Random proteins (Hypothetical)	2	3	0	2	0	0	4	6	1	0	0	0	0	0				Unknown										Membrane Protein	PM
P74719	sll1107		6	i23-41o56-78i106-128o133-155i157-179o231-253i	OTHER	0.001398	0.000118	0.000714	0.99777		OTHER	0.004552	0.000279	0.001644	0.993526		type IV pilus biogenesis protein PilI homolog	Pili proteins	Cellular Processes	0	1	0	1	0	0	0	0	1	0	0	0	0	0				Unknown
P74709	sll1108	surE	0	o	OTHER	0.011459	0.00592	0.00116	0.981461		OTHER	0.012003	0.00345	0.00121	0.983337		stationary-phase survival protein SurE homolog	Other	Other Categories	0	0	0	1	0	0	3	2	1	0	0	0	0	0				Unknown
P74708	sll1109		0	o	OTHER	0.001621	0.00087	0.000345	0.997164		OTHER	0.001527	0.000138	0.000367	0.997968		hypothetical protein	Random proteins (Hypothetical)	Random proteins (Hypothetical)	0	0	0	0	0	0	5	2	1	0	0	0	0	0	Soluble proteins
P74707	sll1110	prfA, sueB	0	o	OTHER	0.002827	0.001386	0.000425	0.995362		OTHER	0.004399	0.000406	0.000423	0.994772		peptide chain release factor 1	Protein modification and translation factors	Transcription / Translation	0	1	0	0	0	0	5	2	1	0	0	0	0	0	Soluble proteins
P73367	sll1112	aroQ	0	o	OTHER	0.030865	0.000522	0.003961	0.964652		OTHER	0.019999	0.000366	0.002364	0.977271		3-dehydroquinate dehydratase	Chorismate biosynthesis	Amino acid biosynthesis	0	0	0	0	0	0	4	0	1	0	0	0	0	0	Soluble proteins
P73346	sll1118		0	o	OTHER	0.005223	0.002353	0.000897	0.991527		OTHER	0.004394	0.000557	0.0008	0.994249		hypothetical protein	Random proteins (Hypothetical)	Random proteins (Hypothetical)	1	3	0	1	0	0	3	2	2	0	0	0	0	0	Soluble proteins										PM		PM
P73341	sll1119		0	o	OTHER	0.090296	0.049837	0.007971	0.851896		OTHER	0.096443	0.028213	0.00652	0.868825		hypothetical protein	Random proteins (Hypothetical)	Random proteins (Hypothetical)	0	1	0	0	0	0	1	1	0	0	0	0	0	0
P73340	sll1120		0	o	OTHER	0.083134	0.131151	0.037175	0.74854		OTHER	0.14952	0.046337	0.039324	0.764819		chromosome segregation protein SMC1	Nucleoproteins	Transcription / Translation	0	0	0	2	0	0	2	2	1	0	0	1	0	0				Unknown
P73339	sll1121		0	o	OTHER	0.059971	0.038127	0.005539	0.896363		OTHER	0.047882	0.021665	0.003797	0.926657		hypothetical protein	Random proteins (Hypothetical)	Random proteins (Hypothetical)	0	0	0	0	0	0	4	2	0	0	0	0	0	0	Soluble proteins
P73338	sll1123		0	o	SP(Sec/SPI)	0.806615	0.009115	0.013969	0.170301	CS pos: 19-20. TLA-ES. Pr: 0.7437	OTHER	0.321287	0.011586	0.03306	0.634067		hypothetical protein	Random proteins (Hypothetical)	Random proteins (Hypothetical)	1	0	0	0	0	0	3	1	1	0	0	0	0	1	Soluble proteins
P73337	sll1124	plpA, hik3	0	o	OTHER	0.222374	0.130769	0.045369	0.601489		OTHER	0.286859	0.13865	0.058923	0.515567		two-component sensor histidine kinase, phytochrome-like protein	Regulatory Functions	Regulatory Functions	0	0	0	0	0	0	4	1	1	0	0	0	0	0	Soluble proteins
P73495	sll1127	menB	0	o	OTHER	0.005099	0.002778	0.001109	0.991013		OTHER	0.008613	0.000505	0.000676	0.990206		1,4-dihydroxy-2-naphthoate synthase	Menoquinone	Biosynthesis of cofactors, prosthetic groups, and carriers	0	0	0	1	0	0	3	2	1	0	0	1	0	0				Unknown
P73490	sll1129	todF	0	o	OTHER	0.205365	0.005845	0.01381	0.77498		OTHER	0.062975	0.00309	0.015085	0.918849		2-hydroxy-6-oxohepta-2,4-dienoate hydrolase	Other	Other Categories	0	1	0	0	0	0	2	2	0	0	0	0	0	0	Soluble proteins
P73488	sll1130		0	o	OTHER	0.009937	0.037101	0.002591	0.950371		OTHER	0.017282	0.017744	0.003126	0.961848		unknown protein	Unknown Proteins	Unknown Proteins	2	0	0	1	0	0	8	3	1	1	0	0	0	1	Soluble proteins
P73486	sll1131		4	i21-40o50-72i85-103o113-135i	OTHER	0.000507	0.000157	0.000335	0.999002		OTHER	0.003179	0.000202	0.000933	0.995685		unknown protein	Unknown Proteins	Unknown Proteins	0	0	0	0	0	0	0	0	0	0	0	0	0	0
P73485	sll1132		11	i20-42o93-115i128-150o160-182i187-209o224-246i286-308o347-369i374-393o398-417i429-451o	OTHER	0.002676	0.000341	0.001534	0.995448		OTHER	0.047474	0.000609	0.003226	0.948691		unknown protein	Unknown Proteins	Unknown Proteins	0	1	0	0	0	0	0	1	1	0	0	0	0	0
P73476	sll1135	ahp	1	i5-27o	OTHER	0.260732	0.001774	0.042506	0.694989		OTHER	0.457359	0.006437	0.062862	0.473341		unknown protein	Unknown Proteins	Unknown Proteins	0	0	0	1	0	0	3	1	1	0	0	0	0	0				Unknown
P73470	sll1138		0	o	OTHER	0.001828	0.000584	0.000229	0.99736		OTHER	0.001673	0.000125	0.000192	0.99801		hypothetical protein	Random proteins (Hypothetical)	Random proteins (Hypothetical)	0	1	0	0	0	0	3	2	1	0	0	0	0	0	Soluble proteins
P73466	sll1142		0	o	OTHER	0.0078	0.00355	0.001322	0.987327		OTHER	0.005846	0.000922	0.000968	0.992264		hypothetical protein	Random proteins (Hypothetical)	Random proteins (Hypothetical)	0	0	0	0	0	1	3	2	1	0	0	0	0	0						Small ribosomal protein
P73465	sll1143	uvrD, mutU	0	o	OTHER	0.023421	0.102784	0.004175	0.86962		OTHER	0.043756	0.078724	0.006769	0.870752		ATP-dependent helicase PcrA	DNA repair	DNA replication, restriction, modification, recombination, and repair	0	0	0	2	0	0	4	2	1	0	0	1	0	0				Unknown
P73460	sll1144		0	o	OTHER	0.007134	0.000948	0.000586	0.991332		OTHER	0.008905	0.000529	0.001104	0.989461		hypothetical protein	Random proteins (Hypothetical)	Random proteins (Hypothetical)	2	1	0	1	0	0	2	2	1	0	0	0	0	0				Unknown												TM
P73795	sll1147	hik2	3	i7-29o72-94i107-129o	OTHER	0.031972	0.003324	0.002176	0.962528		OTHER	0.443553	0.042756	0.006054	0.507638		glutathione S-transferase	Small redox enzymes	Cellular Processes	1	1	0	0	0	0	0	3	0	0	0	0	0	0																TM
P73793	sll1150		7	o37-59i66-88o98-120i127-149o164-186i193-215o225-247i	OTHER	0.04408	0.012069	0.001779	0.942071		OTHER	0.077918	0.0063	0.004448	0.911334		hypothetical protein	Random proteins (Hypothetical)	Random proteins (Hypothetical)	0	2	0	0	0	0	1	2	1	0	0	0	0	0			PM
P73791	sll1151		7	i50-69o73-95i108-130o145-162i175-197o212-234i273-295o	OTHER	0.018969	0.00071	0.005602	0.974719		OTHER	0.018842	0.000362	0.012173	0.968624		unknown protein	Unknown Proteins	Unknown Proteins	0	2	0	1	0	0	2	3	1	0	0	0	0	0			PM											Membrane Protein
P73784	sll1154	norA	12	i21-43o53-75i82-104o108-130i142-164o169-188i226-248o253-275i282-301o311-333i345-367o377-399i	OTHER	0.024716	0.002791	0.004599	0.967894		OTHER	0.275439	0.036182	0.010009	0.67837		putative antibiotic efflux protein	Unknown Proteins	Unknown Proteins	0	0	0	0	0	0	0	2	0	0	0	0	0	0														Membrane Protein
P73783	sll1155		1	o15-37i	OTHER	0.005126	0.001358	0.00346	0.990056		OTHER	0.040093	0.003374	0.007721	0.948812		hypothetical protein	Random proteins (Hypothetical)	Random proteins (Hypothetical)	0	0	0	0	0	0	0	2	0	0	0	0	0	0														Membrane Protein
P73782	sll1156	ISY120b	0	o	OTHER	0.009409	0.001573	0.002725	0.986293		OTHER	0.008315	0.000901	0.003086	0.987698		putative transposase [ISY120b: 1385747 - 1386548]	Transposon-related functions	Other Categories	0	0	0	0	0	0	0	0	0	0	0	0	0	0
P73781	sll1157	ISY120b	0	o	OTHER	0.003552	0.001172	0.001183	0.994093		OTHER	0.006106	0.000386	0.001735	0.991773		putative transposase [ISY120b: 1385747 - 1386548]	Transposon-related functions	Other Categories	0	0	0	0	0	0	0	0	0	0	0	0	0	0
P73777	sll1158		1	i20-42o	OTHER	0.134096	0.033586	0.030351	0.801968		OTHER	0.343299	0.04281	0.037859	0.576032		hypothetical protein	Random proteins (Hypothetical)	Random proteins (Hypothetical)	0	0	0	1	0	0	0	0	0	0	0	0	0	0
P73776	sll1159		0	o	OTHER	0.002599	0.000832	0.000266	0.996304		OTHER	0.002004	0.000275	0.000298	0.997423		probable bacterioferritin comigratory protein	Unknown Proteins	Unknown Proteins	0	1	0	1	0	0	2	0	0	0	0	0	0	0				Unknown
P73775	sll1160		1	i7-29o	SP(Sec/SPI)	0.929406	0.048502	0.002689	0.019403	CS pos: 29-30. AQA-QM. Pr: 0.9388	SP(Sec/SPI)	0.940303	0.05349	0.000938	0.005269	CS pos: 29-30. AQA-QM. Pr: 0.9727	hypothetical protein	Random proteins (Hypothetical)	Random proteins (Hypothetical)	0	0	0	1	0	0	1	1	1	0	0	0	0	0
P73774	sll1161	cya3	0	o	OTHER	0.038406	0.001076	0.001879	0.958638		OTHER	0.073444	0.000888	0.002459	0.923209		probable adenylate cyclase	Regulatory Functions	Regulatory Functions	0	0	0	0	0	0	1	0	0	0	0	0	0	0
P73773	sll1162		6	o10-32i58-80o95-114i121-140o150-172i185-204o	OTHER	0.002074	0.002814	0.001152	0.99396		OTHER	0.028316	0.007364	0.003074	0.961246		hypothetical protein	Random proteins (Hypothetical)	Random proteins (Hypothetical)	0	1	0	0	0	0	0	0	0	0	0	0	0	0			PM
P73772	sll1163		0	o	OTHER	0.012046	0.003776	0.002292	0.981887		OTHER	0.007735	0.001287	0.001583	0.989396		unknown protein	Unknown Proteins	Unknown Proteins	0	0	0	1	0	0	0	0	0	0	0	0	0	0				Unknown
P73771	sll1164		9	o15-34i54-76o91-113i144-166o181-200i212-234o244-266i273-295o300-319i	OTHER	0.144242	0.002269	0.051022	0.802466		OTHER	0.420405	0.010772	0.064034	0.504789		hypothetical protein	Random proteins (Hypothetical)	Random proteins (Hypothetical)	0	0	0	0	0	0	0	1	0	0	0	0	0	0
P73769	sll1165	mutS, fdv	0	o	OTHER	0.001606	0.000395	0.000215	0.997784		OTHER	0.001365	0.000151	0.000275	0.998209		DNA mismatch repair protein	DNA repair	DNA replication, restriction, modification, recombination, and repair	0	1	0	0	0	0	3	2	1	0	0	0	0	0	Soluble proteins
P74204	sll1166		7	o10-32i39-61o71-93i169-191o226-248i255-277o308-330i	OTHER	0.000649	0.000106	0.0026	0.996644		OTHER	0.002742	0.000151	0.020772	0.976335		hypothetical protein	Random proteins (Hypothetical)	Random proteins (Hypothetical)	0	2	0	0	0	0	0	1	1	0	0	0	0	0			PM											Membrane Protein
P74200	sll1167	pbp, pbp6, ampH, pbpD	1	o386-408i	OTHER	0.019983	0.000992	0.00112	0.977906		OTHER	0.017164	0.000755	0.001088	0.980993		unknown protein	Peptidoglycan polymerization	Cell Envelope	0	3	0	0	0	0	0	2	1	0	0	0	0	0			PM											Membrane Protein
P74198	sll1169		0	o	OTHER	0.024086	0.001276	0.000572	0.974066		OTHER	0.007899	0.000352	0.000653	0.991096		hypothetical protein	Random proteins (Hypothetical)	Random proteins (Hypothetical)	0	0	0	0	0	0	0	0	0	0	0	0	0	0
P74197	sll1170		0	o	OTHER	0.001664	0.001521	0.000268	0.996547		OTHER	0.002387	0.000326	0.000417	0.996869		unknown protein	Unknown Proteins	Unknown Proteins	0	0	0	0	0	0	0	0	0	0	0	0	0	0
P74193	sll1172	thrC	0	o	OTHER	0.122441	0.086913	0.026992	0.763654		OTHER	0.061826	0.058821	0.031819	0.847534		threonine synthase	Threonine biosynthesis	Amino acid biosynthesis	0	0	0	1	0	0	7	3	1	0	0	0	0	0	Soluble proteins
P74191	sll1173		0	o	OTHER	0.001975	0.00074	0.000524	0.996761		OTHER	0.002508	0.000322	0.000694	0.996476		hypothetical protein	Random proteins (Hypothetical)	Random proteins (Hypothetical)	3	0	0	1	0	0	1	1	1	0	0	0	0	0		TM
P74190	sll1174		0	o	OTHER	0.07636	0.001869	0.006618	0.915153		OTHER	0.024692	0.000749	0.002014	0.972546		unknown protein	Unknown Proteins	Unknown Proteins	0	1	0	2	0	0	0	0	0	0	0	0	0	0				Unknown
P74178	sll1178		0	o	OTHER	0.019358	0.001328	0.001561	0.977753		OTHER	0.009752	0.000951	0.00204	0.987256		probable carbamoyl transferase	Unknown Proteins	Unknown Proteins	1	3	0	1	0	0	2	2	1	0	0	0	0	0			PM
P74176	sll1180	hlyB	4	o450-472i492-514o562-584i591-613o	OTHER	0.003358	0.004151	0.000804	0.991687		OTHER	0.00435	0.003281	0.001139	0.99123		toxin secretion ABC transporter ATP-binding protein	Other transport & Binding Proteins	Transport & Binding Proteins	1	5	0	0	0	0	2	3	1	0	0	0	0	0			PM											Membrane Protein
P74175	sll1181	hlyD	1	i62-84o	OTHER	0.015727	0.014943	0.002558	0.966771		OTHER	0.016107	0.005928	0.003415	0.97455		similar to hemolysin secretion protein	Random proteins (Cell killing)	Cellular Processes	2	5	0	0	0	0	4	4	1	0	0	0	0	1			PM										PM
P74174	sll1182	petC3, petC	1	i7-29o	LIPO(Sec/SPII)	0.00235	0.002753	0.994348	0.000549	CS pos: 22-23. ITG-CF. Pr: 0.9947	LIPO(Sec/SPII)	0.003489	0.00303	0.992976	0.000505	CS pos: 22-23. ITG-CF. Pr: 0.9932	cytochrome b6-f complex alternative iron-sulfur subunit (Rieske iron sulfur protein)	Unknown Proteins	Unknown Proteins	1	4	1	1	0	0	2	2	1	0	0	0	0	0			PM											Membrane Protein
P72849	sll1184	ho1, ho, ho-1, hox1	0	o	OTHER	0.00324	0.001344	0.00059	0.994826		OTHER	0.002941	0.000388	0.000909	0.995762		heme oxygenase	Phycobilin biosynthesis	Biosynthesis of cofactors, prosthetic groups, and carriers	2	2	0	0	0	0	4	3	1	0	0	1	0	0	Soluble proteins
P72848	sll1185	hemF	0	o	OTHER	0.046016	0.007851	0.003753	0.94238		OTHER	0.019152	0.001524	0.001252	0.978072		coproporphyrinogen III oxidase, aerobic (oxygen-dependent)	Heme biosynthesis	Biosynthesis of cofactors, prosthetic groups, and carriers	0	0	0	1	0	0	9	3	1	0	0	0	0	0	Soluble proteins
P72847	sll1186		0	o	OTHER	0.00386	0.000599	0.000422	0.995119		OTHER	0.002074	0.000117	0.000287	0.997523		hypothetical protein	Random proteins (Hypothetical)	Random proteins (Hypothetical)	0	0	0	0	0	0	3	1	0	0	0	0	0	0	Soluble proteins
P72846	sll1187	lgt, umpA	7	o25-47i60-77o92-114i121-143o183-205i214-231o246-268i	OTHER	0.000406	0.00018	0.001348	0.998066		OTHER	0.002541	0.000272	0.003784	0.993403		prolipoprotein diacylglyceryl transferase	Random proteins (Membranes, lipoproteins, and porins)	Cell Envelope	0	0	0	0	0	0	0	0	0	0	0	0	0	0
P72845	sll1188		0	o	OTHER	0.006165	0.00085	0.000518	0.992466		OTHER	0.007186	0.000322	0.000456	0.992036		hypothetical protein	Random proteins (Hypothetical)	Random proteins (Hypothetical)	0	0	0	1	0	0	4	2	1	0	0	0	0	0	Soluble proteins
P72842	sll1189	glcE	0	o	OTHER	0.115978	0.019634	0.088323	0.776065		OTHER	0.107536	0.021969	0.065333	0.805161		glycolate oxidase subunit GlcE	Glycolate metabolism	Energy Metabolism	3	0	0	1	0	0	1	1	0	0	0	0	0	0				Unknown												TM
P72837	sll1191		2	i50-72o87-109i	OTHER	0.003508	0.000428	0.002673	0.993391		OTHER	0.020468	0.000441	0.006606	0.972485		hypothetical protein	Random proteins (Hypothetical)	Random proteins (Hypothetical)	0	0	0	0	0	0	0	1	0	0	0	1	0	0
P72836	sll1192		4	i7-29o39-58i71-93o103-125i	OTHER	0.109689	0.003064	0.006369	0.880877		OTHER	0.059643	0.0045	0.00685	0.929007		hypothetical protein	Random proteins (Hypothetical)	Random proteins (Hypothetical)	0	0	0	0	0	0	0	0	0	0	0	0	0	0
P72833	sll1193		0	o	OTHER	0.00739	0.000224	0.00041	0.991976		OTHER	0.00902	0.000228	0.00038	0.990372		hypothetical protein	Random proteins (Hypothetical)	Random proteins (Hypothetical)	0	1	0	0	0	0	2	2	0	0	0	1	0	0			PM
Q55332	sll1194	psbU	1	i7-29o	SP(Sec/SPI)	0.948774	0.00185	0.021107	0.028269	CS pos: 28-29. AQA-LT. Pr: 0.7615	SP(Sec/SPI)	0.983509	0.004008	0.009311	0.003172	CS pos: 28-29. AQA-LT. Pr: 0.9447	photosystem II 12 kDa extrinsic protein	Photosystem II	Photosynthesis & Respiration	8	2	1	0	0	0	10	3	2	1	0	0	0	3	Soluble proteins							90k TM	150k TM							TM
P72830	sll1196	pfkA, pfkB1	0	o	OTHER	0.010629	0.000946	0.001641	0.986783		OTHER	0.010653	0.000849	0.002219	0.986279		phosphofructokinase	Glycolysis	Energy Metabolism	0	0	0	1	0	0	7	2	2	0	0	0	0	0	Soluble proteins
P72828	sll1198	trmD	0	o	OTHER	0.02359	0.015049	0.002177	0.959185		OTHER	0.024296	0.011933	0.003226	0.960545		tRNA (guanine-N1)-methyltransferase	Aminoacyl tRNA synthetases and tRNA modification	Transcription / Translation	0	0	0	0	0	0	3	1	1	0	0	0	0	0	Soluble proteins
P72824	sll1200		12	i12-31o46-68i80-102o117-136i143-160o170-192i212-231o246-268i275-297o301-323i330-352o356-378i	OTHER	0.000545	0.000117	0.000869	0.998469		OTHER	0.00202	0.000158	0.001929	0.995894		hypothetical protein	Random proteins (Hypothetical)	Random proteins (Hypothetical)	0	1	0	1	0	0	0	1	0	0	0	0	0	0				Unknown
P72822	sll1201		0	o	OTHER	0.002043	0.001033	0.000304	0.996621		OTHER	0.002604	0.000257	0.000369	0.996771		hypothetical protein	Random proteins (Hypothetical)	Random proteins (Hypothetical)	0	0	0	2	0	0	0	1	1	0	0	0	0	0				Unknown
P72598	sll1202		0	o	LIPO(Sec/SPII)	0.000588	0.000121	0.998993	0.000298	CS pos: 22-23. LTS-CN. Pr: 0.9997	LIPO(Sec/SPII)	0.000824	0.000159	0.998526	0.000491	CS pos: 22-23. LTS-CN. Pr: 0.9994	iron(III) dicitrate-binding protein of ABC transporter, FecB homolog	Other transport & Binding Proteins	Transport & Binding Proteins	0	2	1	0	0	0	0	0	0	0	0	0	0	0			PM
P72597	sll1203		0	o	OTHER	0.008417	0.002252	0.001541	0.98779		OTHER	0.004725	0.000297	0.000688	0.99429		hypothetical protein	Random proteins (Hypothetical)	Random proteins (Hypothetical)	0	0	0	1	0	0	1	0	0	0	0	0	0	0				Unknown
P72596	sll1204		12	i7-29o39-61i70-92o102-124i137-159o163-185i226-248o258-280i287-309o313-335i348-370o399-421i	OTHER	0.021472	0.000221	0.072817	0.90549		OTHER	0.013741	0.000655	0.074085	0.911519		similar to macrolide efflux protein	Transport & Binding Proteins	Transport & Binding Proteins	0	0	0	0	0	0	0	0	0	0	0	0	0	0
P72595	sll1205	pchR	0	o	OTHER	0.00535	0.000646	0.001402	0.992602		OTHER	0.007708	0.000456	0.001434	0.990401		transcriptional regulator	Regulatory Functions	Regulatory Functions	0	1	0	0	0	0	0	0	0	0	0	0	0	0			PM
P72594	sll1206	iutA	0	o	SP(Sec/SPI)	0.805844	0.040105	0.015104	0.138946	CS pos: 32-33. LGA-QE. Pr: 0.4996	SP(Sec/SPI)	0.893774	0.021184	0.014701	0.070341	CS pos: 32-33. LGA-QE. Pr: 0.6631	ferric aerobactin receptor, FhuA homolog	Transport & Binding Proteins	Transport & Binding Proteins	0	0	0	0	0	0	1	0	0	0	0	0	0	0
P72588	sll1209	lig, ligA	0	o	OTHER	0.004017	0.006569	0.000521	0.988894		OTHER	0.00373	0.001193	0.000639	0.994439		DNA ligase	DNA replication	DNA replication, restriction, modification, recombination, and repair	0	1	0	0	0	0	3	2	1	0	0	1	0	0	Soluble proteins
P72586	sll1212	gmd, rfbD	0	o	OTHER	0.013365	0.000518	0.012222	0.973894		OTHER	0.007221	0.000235	0.002266	0.990279		GDP-mannose 4,6-dehydratase	Mannose and fucose metabolism	Energy Metabolism	0	0	0	1	0	0	10	3	1	0	1	0	0	0	Soluble proteins
P72585	sll1213	wcaG	0	o	OTHER	0.044697	0.188471	0.030261	0.736571		OTHER	0.064316	0.069134	0.05435	0.8122		GDP-fucose synthetase	Mannose and fucose metabolism	Energy Metabolism	0	0	0	1	0	0	7	3	1	0	0	0	0	0	Soluble proteins
P72584	sll1214	acsF, AT103, cycI, ycf59, chlAI, pNIL34, sll1214, chlA1	0	o	OTHER	0.004082	0.000699	0.001371	0.993849		OTHER	0.00314	0.000196	0.001106	0.995558		hypothetical protein YCF59	Chlorophyll biosynthesis	Biosynthesis of cofactors, prosthetic groups, and carriers	4	0	0	1	0	0	3	3	1	0	0	0	0	0		TM
P74030	sll1217		0	o	OTHER	0.003876	0.001893	0.000322	0.993908		OTHER	0.004452	0.000556	0.000319	0.994673		unknown protein	Unknown Proteins	Unknown Proteins	0	0	0	1	0	0	2	2	1	0	0	1	0	0	Soluble proteins
P74029	sll1218	ycf39	0	o	OTHER	0.01986	0.000481	0.003101	0.976558		OTHER	0.012877	0.000322	0.001233	0.985568		hypothetical protein YCF39	Random proteins (Hypothetical)	Random proteins (Hypothetical)	1	2	0	1	0	0	3	2	1	0	0	0	0	0	Soluble proteins
P74028	sll1219		0	o	OTHER	0.017001	0.003051	0.000399	0.979549		OTHER	0.016272	0.001374	0.000508	0.981846		hypothetical protein	Random proteins (Hypothetical)	Random proteins (Hypothetical)	0	0	0	0	0	0	0	0	0	0	0	0	0	0
P74025	sll1220	hoxE	0	o	OTHER	0.005465	0.001138	0.000698	0.992699		OTHER	0.006242	0.000529	0.001183	0.992046		putative diaphorase subunit of the bidirectional hydrogenase	Hydrogenase	Other Categories	0	0	0	1	0	0	3	1	1	0	0	0	0	0	Soluble proteins
P74024	sll1221	hoxF	0	o	OTHER	0.126104	0.09762	0.091447	0.684828		OTHER	0.164959	0.038362	0.075163	0.721517		diaphorase subunit of the bidirectional hydrogenase	Hydrogenase	Other Categories	0	0	0	1	0	0	5	2	1	0	0	0	0	0	Soluble proteins
P74023	sll1222		0	o	OTHER	0.023583	0.000859	0.003744	0.971814		OTHER	0.01579	0.000307	0.003789	0.980113		hypothetical protein	Random proteins (Hypothetical)	Random proteins (Hypothetical)	0	1	0	1	0	0	2	1	0	0	0	0	0	0				Unknown
P74022	sll1223	hoxU	0	o	OTHER	0.012037	0.002632	0.000817	0.984513		OTHER	0.015273	0.001477	0.000984	0.982267		diaphorase subunit of the bidirectional hydrogenase	Hydrogenase	Other Categories	0	0	0	0	0	0	3	1	0	0	0	0	0	0
P74021	sll1224	hoxY	0	o	LIPO(Sec/SPII)	0.032892	0.000176	0.915448	0.051485	CS pos: 16-17. CSG-CH. Pr: 0.7538	LIPO(Sec/SPII)	0.026032	0.000417	0.676203	0.297348	CS pos: 16-17. CSG-CH. Pr: 0.5236	hydrogenase subunit of the bidirectional hydrogenase	Hydrogenase	Other Categories	0	0	0	0	0	0	4	1	1	0	0	0	0	0	Soluble proteins
P74019	sll1225		0	o	OTHER	0.003733	0.000496	0.000678	0.995094		OTHER	0.010729	0.000219	0.001381	0.987671		unknown protein	Unknown Proteins	Unknown Proteins	0	0	0	0	0	0	2	0	0	0	0	0	0	0	Soluble proteins
P74018	sll1226	hoxH	0	o	OTHER	0.00532	0.000618	0.000412	0.993649		OTHER	0.006241	0.000223	0.000684	0.992852		hydrogenase subunit of the bidirectional hydrogenase	Hydrogenase	Other Categories	0	0	0	0	0	0	7	2	1	0	0	0	0	0	Soluble proteins
P74015	sll1228	hik4	0	o	OTHER	0.036891	0.000975	0.263986	0.698147		OTHER	0.0228	0.000524	0.077185	0.899491		two-component hybrid sensor and regulator	Regulatory Functions	Regulatory Functions	1	0	0	1	0	0	2	2	0	0	0	0	0	0				Unknown
P74014	sll1229	hik41	0	o	OTHER	0.003236	0.002057	0.000556	0.99415		OTHER	0.006544	0.000931	0.000972	0.991553		two-component hybrid sensor and regulator	Regulatory Functions	Regulatory Functions	0	0	0	0	0	0	3	1	1	0	0	0	0	0	Soluble proteins
P74013	sll1231	mtfB, gumH	0	o	OTHER	0.015177	0.003375	0.002139	0.979309		OTHER	0.013227	0.001144	0.002672	0.982956		mannosyltransferase	Unknown Proteins	Unknown Proteins	0	2	0	1	0	0	1	1	0	0	0	0	0	0			PM
P74012	sll1232		0	o	OTHER	0.004128	0.002087	0.000672	0.993112		OTHER	0.00387	0.000597	0.000711	0.994822		hypothetical protein	Random proteins (Hypothetical)	Random proteins (Hypothetical)	0	0	0	0	0	0	0	1	0	0	0	0	0	0
P74011	sll1233		0	o	OTHER	0.005816	0.00199	0.000823	0.99137		OTHER	0.012437	0.000705	0.001079	0.985779		hypothetical protein	Random proteins (Hypothetical)	Random proteins (Hypothetical)	0	0	0	0	0	0	4	2	1	0	0	0	0	0	Soluble proteins
P74008	sll1234	ahcY	0	o	OTHER	0.008778	0.002064	0.003169	0.985989		OTHER	0.012803	0.001674	0.004156	0.981366		adenosylhomocysteinase	Unknown Proteins	Unknown Proteins	1	0	0	1	0	0	13	3	1	0	0	0	0	0	Soluble proteins
P74006	sll1236		0	o	OTHER	0.006414	0.003366	0.000685	0.989534		OTHER	0.010319	0.001476	0.001155	0.98705		unknown protein	Unknown Proteins	Unknown Proteins	0	0	0	1	0	0	1	0	0	0	0	0	0	0				Unknown
P74003	sll1237	hemK	0	o	OTHER	0.005858	0.001174	0.001231	0.991737		OTHER	0.005104	0.000376	0.001343	0.993177		N(5)-glutamine methyltransferase	Ribosomal proteins: synthesis and modification	Transcription / Translation	0	0	0	0	0	0	2	1	0	0	0	0	0	0	Soluble proteins
P74001	sll1239		0	o	OTHER	0.001515	0.000399	0.000304	0.997783		OTHER	0.001941	0.000172	0.00079	0.997096		unknown protein	Unknown Proteins	Unknown Proteins	0	1	0	3	0	0	1	0	0	0	0	0	0	0				Unknown
P74000	sll1240		0	o	OTHER	0.001477	0.000155	0.000244	0.998124		OTHER	0.001562	8.6e-05	0.000347	0.998006		unknown protein	Unknown Proteins	Unknown Proteins	0	0	0	0	0	0	0	0	0	0	0	0	0	0
P73999	sll1241		0	o	OTHER	0.003298	0.000473	0.000828	0.995401		OTHER	0.00336	0.000206	0.001286	0.995148		unknown protein	Unknown Proteins	Unknown Proteins	0	1	0	2	0	0	2	1	0	0	0	0	0	0				Unknown
P42349	sll1242	ccr-1, ccr1	0	o	OTHER	0.023668	0.000667	0.006058	0.969607		OTHER	0.030098	0.001307	0.005139	0.963456		hypothetical protein	Random proteins (Hypothetical)	Random proteins (Hypothetical)	2	0	0	1	0	0	3	1	1	0	0	1	0	0		TM
P42352	sll1244	rplI, rpl9, rpl	0	o	OTHER	0.001787	0.001595	0.000296	0.996322		OTHER	0.002669	0.000369	0.000346	0.996617		50S ribosomal protein L9	Large ribosomal subunit protein	Transcription / Translation	1	0	0	1	1	0	4	3	1	1	0	0	0	0					Large ribosomal protein		40k TM	90k TM	150k TM
P42351	sll1245	cytM	0	o	OTHER	0.180499	0.001633	0.021682	0.796186		SP(Sec/SPI)	0.673702	0.006049	0.005721	0.314528	CS pos: 29-30. VLA-LK. Pr: 0.5323	cytochrome cM	Soluble electron carriers	Photosynthesis & Respiration	0	0	0	0	0	0	0	0	0	0	0	0	0	0
P45451	sll1247		0	o	OTHER	0.015487	0.001605	0.187375	0.795534		OTHER	0.018097	0.002428	0.152889	0.826586		hypothetical protein	Random proteins (Hypothetical)	Random proteins (Hypothetical)	0	0	0	1	0	0	2	1	1	0	0	1	0	0				Unknown
Q55074	sll1249	panC, kcy	0	o	OTHER	0.020429	0.016752	0.003352	0.959467		OTHER	0.025046	0.015936	0.003998	0.95502		pantothenate synthetase/cytidylate kinase	Pantothenate biosynthesis	Biosynthesis of cofactors, prosthetic groups, and carriers	0	1	0	0	0	0	4	2	1	0	0	0	0	0	Soluble proteins
P74086	sll1250		0	o	OTHER	0.010614	0.011288	0.002664	0.975434		OTHER	0.014751	0.004299	0.002464	0.978486		hypothetical protein	Random proteins (Hypothetical)	Random proteins (Hypothetical)	0	0	0	0	0	0	0	0	0	0	0	0	0	0
P74084	sll1251		0	o	OTHER	0.028063	0.002056	0.006797	0.963085		OTHER	0.073299	0.001087	0.002376	0.923238		hypothetical protein	Random proteins (Hypothetical)	Random proteins (Hypothetical)	0	0	0	0	0	0	2	1	0	0	0	0	0	0	Soluble proteins
P74082	sll1252	ylmH	0	o	OTHER	0.003887	0.001538	0.000458	0.994117		OTHER	0.003046	0.000506	0.000574	0.995874		hypothetical protein	Random proteins (Hypothetical)	Random proteins (Hypothetical)	1	1	0	2	0	0	2	2	1	0	0	0	0	1				Unknown
P74081	sll1253	pcnB	0	o	OTHER	0.009338	0.007639	0.003697	0.979326		OTHER	0.006087	0.003315	0.002855	0.987744		similar to polyA polymerase	Other	Other Categories	0	0	0	1	0	0	2	2	1	0	0	0	0	0				Unknown
P74078	sll1254		4	o4-26i58-80o85-107i119-141o	LIPO(Sec/SPII)	0.144202	0.001194	0.774935	0.079669	CS pos: 19-20. ICS-CA. Pr: 0.7584	LIPO(Sec/SPII)	0.118519	0.004522	0.781035	0.095924	CS pos: 19-20. ICS-CA. Pr: 0.7586	hypothetical protein	Random proteins (Hypothetical)	Random proteins (Hypothetical)	0	3	0	0	0	0	1	2	1	0	0	0	0	0			PM
P74077	sll1255	ISY203c	0	o	OTHER	0.001993	0.000527	0.000286	0.997194		OTHER	0.003688	0.000243	0.000288	0.995782		putative transposase [ISY203c: 1728942 - 1730115]	Transposon-related functions	Other Categories	0	0	0	0	0	0	0	0	0	0	0	0	0	0
P74073	sll1258	dcd	0	o	OTHER	0.010069	0.012722	0.001128	0.976081		OTHER	0.006729	0.00173	0.001084	0.990457		dCTP deaminase	Pyrimidine ribonucleotide biosynthesis	Purines, pyrimidines, nucleosides, and nucleotides	0	0	0	1	0	0	7	2	1	0	0	0	0	0	Soluble proteins
P74071	sll1260	rpsB, rps2, rps	0	o	OTHER	0.004466	0.000655	0.000761	0.994118		OTHER	0.003695	0.000395	0.000777	0.995134		30S ribosomal protein S2	Small ribosomal subunit protein	Transcription / Translation	3	1	0	1	0	1	10	3	3	0	0	0	0	0						Small ribosomal protein		90k TM	150k TM							TM
P74070	sll1261	tsf	0	o	OTHER	0.004169	0.0027	0.000719	0.992412		OTHER	0.005164	0.00138	0.000994	0.992462		elongation factor TS	Protein modification and translation factors	Transcription / Translation	1	0	0	1	0	0	13	3	2	0	0	1	0	0	Soluble proteins
P74069	sll1262	ndhN	0	o	OTHER	0.02671	0.002059	0.002167	0.969064		OTHER	0.009401	0.002044	0.001406	0.98715		hypothetical protein	NADH dehydrogenase	Photosynthesis & Respiration	5	1	0	0	0	0	1	2	1	0	0	0	0	0		TM														TM
P74068	sll1263		5	i9-31o46-64i77-99o112-134i155-177o	OTHER	0.241802	0.076965	0.014049	0.667184		OTHER	0.432102	0.09479	0.026597	0.446512		cation efflux system protein	Other transport & Binding Proteins	Transport & Binding Proteins	0	2	0	0	0	0	0	1	0	0	0	0	0	0			PM
P73551	sll1265		0	o	OTHER	0.006989	0.016329	0.002005	0.974676		OTHER	0.028554	0.013878	0.005779	0.95179		unknown protein	Unknown Proteins	Unknown Proteins	0	2	0	0	0	0	1	2	1	0	0	1	0	0			PM
P73550	sll1267		0	o	OTHER	0.042184	0.007137	0.003711	0.946969		OTHER	0.043646	0.00316	0.009663	0.943531		unknown protein	Unknown Proteins	Unknown Proteins	0	0	0	0	0	0	1	0	0	0	0	0	0	0	Soluble proteins
P73549	sll1268	urf	1	i31-53o	OTHER	0.046344	0.011783	0.012259	0.929615		OTHER	0.123341	0.009566	0.030765	0.836327		unknown protein	Unknown Proteins	Unknown Proteins	1	2	1	0	0	0	2	2	1	0	0	0	0	0			PM													TM
P73544	sll1270	glnHP, bgtB	5	i13-35o318-340i352-374o389-408i486-508o	OTHER	0.435741	0.008826	0.047099	0.508334		SP(Sec/SPI)	0.814554	0.023151	0.027627	0.134669	CS pos: 37-38. AFS-QV. Pr: 0.5123	periplasmic substrate-binding and integral membrane protein of the ABC-type Bgt permease for basic amino acids and glutamine BgtB	Bgt basic amino acid uptake system	Transport & Binding Proteins	0	4	0	0	0	0	3	4	1	0	0	0	0	0			PM
P73543	sll1271		1	i7-26o	SP(Sec/SPI)	0.410781	0.010718	0.241191	0.33731	CS pos: 33-34. IFA-QS. Pr: 0.2185	SP(Sec/SPI)	0.836098	0.01402	0.056252	0.093629	CS pos: 33-34. IFA-QS. Pr: 0.6977	probable porin; major outer membrane protein	Random proteins (Membranes, lipoproteins, and porins)	Cell Envelope	0	0	0	0	0	0	0	1	1	1	0	1	0	0
P73542	sll1272		0	o	OTHER	0.003928	0.000947	0.000358	0.994767		OTHER	0.002727	0.000304	0.000838	0.99613		unknown protein	Unknown Proteins	Unknown Proteins	0	2	0	0	0	0	3	2	0	0	0	0	0	0	Soluble proteins
P73541	sll1273		0	o	OTHER	0.016597	0.010916	0.000873	0.971614		OTHER	0.010868	0.001537	0.001629	0.985965		unknown protein	Unknown Proteins	Unknown Proteins	0	1	0	0	0	0	4	2	1	0	0	1	0	0	Soluble proteins
P73536	sll1274		0	o	OTHER	0.017464	0.000602	0.008263	0.97367		OTHER	0.015355	0.000589	0.008272	0.975784		hypothetical protein	Random proteins (Hypothetical)	Random proteins (Hypothetical)	0	0	0	1	0	0	2	1	0	0	0	0	0	0				Unknown
P73534	sll1275	pyk2, pk, pyk	0	o	OTHER	0.018664	0.091463	0.003851	0.886022		OTHER	0.021338	0.047632	0.003427	0.927602		pyruvate kinase 2	Glycolysis	Energy Metabolism	0	1	0	0	0	0	6	3	1	0	0	1	0	0	Soluble proteins
P73533	sll1276		3	i13-35o115-137i204-226o	OTHER	0.083012	0.019809	0.00598	0.891199		OTHER	0.245066	0.034332	0.013089	0.707513		ATP-binding protein of ABC transporter	Other transport & Binding Proteins	Transport & Binding Proteins	0	3	0	0	0	0	2	2	1	0	0	0	0	0			PM
P73532	sll1277	recF	0	o	OTHER	0.003149	0.003515	0.00102	0.992316		OTHER	0.002704	0.000347	0.000382	0.996567		RecF protein	DNA repair	DNA replication, restriction, modification, recombination, and repair	0	1	0	0	0	0	2	1	0	0	0	0	0	0	Soluble proteins
P73529	sll1280		0	o	OTHER	0.017717	0.009222	0.001477	0.971584		OTHER	0.00936	0.000684	0.001008	0.988948		hypothetical protein	Random proteins (Hypothetical)	Random proteins (Hypothetical)	0	3	0	0	0	0	1	2	0	0	0	0	0	0			PM
P73528	sll1281	psbZ, ycf9	2	i7-29o39-61i	OTHER	0.030448	0.003385	0.00399	0.962177		OTHER	0.307634	0.027135	0.03672	0.628511		photosystem II PsbZ protein	Photosystem II	Photosynthesis & Respiration	1	0	0	0	0	0	0	0	0	0	0	0	0	1
P73527	sll1282	ribH, ribE	0	o	OTHER	0.012165	0.001892	0.011032	0.974911		OTHER	0.01569	0.00094	0.029301	0.95407		riboflavin synthase beta subunit	Riboflavin biosynthesis	Biosynthesis of cofactors, prosthetic groups, and carriers	0	0	0	0	0	0	5	1	0	1	0	0	0	0
P73193	sll1283	spoIID	0	o	OTHER	0.236092	0.010758	0.009259	0.743892		OTHER	0.396918	0.016062	0.010198	0.576822		similar to stage II sporulation protein D	Unknown Proteins	Unknown Proteins	0	0	1	0	0	0	2	2	1	0	0	0	0	0
P73192	sll1284		0	o	OTHER	0.067365	0.001345	0.002488	0.928802		OTHER	0.033111	0.002111	0.00233	0.962447		esterase	Other	Other Categories	2	0	0	2	0	0	2	0	1	0	0	0	0	0				Unknown
P73191	sll1285		0	o	OTHER	0.055693	0.000834	0.016786	0.926687		OTHER	0.040479	0.000535	0.021348	0.937638		hypothetical protein	Random proteins (Hypothetical)	Random proteins (Hypothetical)	0	0	0	0	0	0	2	1	1	0	0	0	0	0
P73186	sll1286		0	o	OTHER	0.050103	0.069564	0.009341	0.870991		OTHER	0.071227	0.015033	0.002787	0.910953		transcriptional regulator	Regulatory Functions	Regulatory Functions	0	1	0	0	0	0	1	0	0	0	0	0	0	0
P73178	sll1289		0	o	OTHER	0.169559	0.003815	0.016335	0.81029		OTHER	0.083897	0.004877	0.009824	0.901402		hypothetical protein	Random proteins (Hypothetical)	Random proteins (Hypothetical)	0	0	0	0	0	0	3	0	1	0	0	0	0	0
P73177	sll1290	rnb, synRNB	0	o	OTHER	0.005846	0.001288	0.002407	0.990458		OTHER	0.006408	0.000443	0.001783	0.991366		probable ribonuclease II	Degradation of RNA	Transcription / Translation	0	0	0	1	0	0	5	2	1	0	0	1	0	0	Soluble proteins
P73176	sll1291	rre12, taxP2, taxP	0	o	OTHER	0.223143	0.126904	0.032797	0.617156		OTHER	0.187131	0.11276	0.020401	0.679708		two-component response regulator PatA subfamily	Regulatory Functions	Regulatory Functions	0	3	0	0	0	0	1	0	1	0	0	0	0	0			PM
P73175	sll1292	rre11, taxY2, taxY	0	o	OTHER	0.012158	0.001806	0.000686	0.985349		OTHER	0.014288	0.000658	0.000989	0.984065		two-component response regulator CheY subfamily	Regulatory Functions	Regulatory Functions	1	0	0	2	0	0	2	2	1	0	0	0	0	0				Unknown
P73174	sll1293	taxW2, taxW	0	o	OTHER	0.015122	0.011713	0.004785	0.96838		OTHER	0.028484	0.016789	0.014424	0.940302		unknown protein	Unknown Proteins	Unknown Proteins	0	2	0	0	0	0	1	1	0	0	0	0	0	0	Soluble proteins
P73173	sll1294	taxD2	2	o220-242i528-550o	OTHER	0.017782	0.011451	0.00059	0.970177		OTHER	0.017439	0.004579	0.000888	0.977094		methyl-accepting chemotaxis protein	Chemotaxis	Cellular Processes	0	5	0	0	0	0	3	4	1	0	0	0	0	0			PM											Membrane Protein
P73172	sll1296	hik39, cheA, taxAY2, taxAY	0	o	OTHER	0.065905	0.004179	0.003404	0.926512		OTHER	0.010975	0.001408	0.001715	0.985903		two-component hybrid sensor and regulator	Regulatory Functions	Regulatory Functions	0	2	0	0	0	0	4	2	1	0	0	0	0	0	Soluble proteins
P73170	sll1297	pobA	0	o	OTHER	0.005994	0.028305	0.000838	0.964864		OTHER	0.01416	0.003787	0.000999	0.981054		probable dioxygenase, Rieske iron-sulfur component	Other	Other Categories	0	1	0	2	0	0	0	0	1	0	0	0	0	0				Unknown
P73163	sll1298	clcD	0	o	OTHER	0.003098	0.000296	0.000334	0.996272		OTHER	0.004508	0.000355	0.000415	0.994721		putative carboxymethylenebutenolidase	Other	Other Categories	1	0	1	0	0	0	6	3	1	2	0	0	0	1	Soluble proteins
P73162	sll1299	ackA	0	o	OTHER	0.046428	0.002005	0.04057	0.910997		OTHER	0.0186	0.000359	0.014533	0.966507		acetate kinase	Fermentation	Photosynthesis & Respiration	1	0	0	0	0	0	3	2	0	0	0	0	0	0	Soluble proteins
P73161	sll1300		0	o	OTHER	0.005419	0.001342	0.001403	0.991836		OTHER	0.006662	0.000594	0.001712	0.991032		putative methyltransferase	Other	Other Categories	0	0	0	0	0	0	2	0	0	0	0	0	0	0	Soluble proteins
P73599	sll1304		0	o	OTHER	0.004326	0.000426	0.000618	0.994631		OTHER	0.006093	0.000169	0.000707	0.993032		unknown protein	Unknown Proteins	Unknown Proteins	0	0	0	0	0	0	5	2	1	1	0	0	0	0
P73598	sll1305		0	o	OTHER	0.014624	0.000815	0.000903	0.983658		OTHER	0.013628	0.000544	0.001374	0.984454		probable hydrolase	Other	Other Categories	0	0	1	1	0	0	6	1	1	1	0	0	0	0	Soluble proteins
P73597	sll1306		0	o	TAT(Tat/SPI)	0.000171	0.999518	0.000125	0.000185	CS pos: 31-32. LLA-QQ. Pr: 0.8637	TAT(Tat/SPI)	0.002421	0.995376	0.000794	0.001409	CS pos: 31-32. LLA-QQ. Pr: 0.7843	periplasmic protein, function unknown	Unknown Proteins	Unknown Proteins	3	1	3	0	0	0	5	5	2	2	0	2	0	1	Soluble proteins									Periplasmic
P73596	sll1307		0	o	SP(Sec/SPI)	0.993217	0.002299	0.002445	0.002039	CS pos: 24-25. ALA-LE. Pr: 0.9776	SP(Sec/SPI)	0.982634	0.006362	0.004241	0.006763	CS pos: 24-25. ALA-LE. Pr: 0.8833	periplasmic protein, function unknown	Random proteins (Hypothetical)	Random proteins (Hypothetical)	1	0	4	1	0	0	5	4	1	1	0	3	0	0	Soluble proteins									Periplasmic		OM
P73591	sll1308		0	o	OTHER	0.003048	0.001932	0.000651	0.994369		OTHER	0.004126	0.001565	0.000679	0.993629		probable oxidoreductase	Other	Other Categories	0	0	0	0	0	0	5	1	1	0	0	0	0	0	Soluble proteins
P73589	sll1314	dctP	0	o	TAT(Tat/SPI)	0.043655	0.9547	0.000855	0.000789	CS pos: 27-28. LLA-EG. Pr: 0.8153	TAT(Tat/SPI)	0.063603	0.933096	0.001857	0.001443	CS pos: 27-28. LLA-EG. Pr: 0.6712	putative C4-dicarboxylase binding protein, periplasmic protein	Random proteins (Hypothetical)	Random proteins (Hypothetical)	0	0	3	1	0	0	8	3	1	1	0	0	0	0	Soluble proteins									Periplasmic
P73588	sll1315		0	o	SP(Sec/SPI)	0.697651	0.009575	0.091882	0.200892	CS pos: 43-44. VWG-QE. Pr: 0.6690	SP(Sec/SPI)	0.917334	0.012954	0.006977	0.062734	CS pos: 43-44. VWG-QE. Pr: 0.9019	unknown protein	Unknown Proteins	Unknown Proteins	1	0	1	1	0	0	4	2	1	1	0	1	0	1	Soluble proteins
P26290	sll1316	petC, petC1	1	i21-43o	TAT(Tat/SPI)	0.007426	0.839926	0.001745	0.150903	CS pos: 48-49. SSG-GS. Pr: 0.1381	TAT(Tat/SPI)	0.022458	0.821853	0.004551	0.151138	CS pos: 48-49. SSG-GS. Pr: 0.1545	cytochrome b6-f complex iron-sulfur subunit (Rieske iron sulfur protein)	Cytochrome b6/f complex	Photosynthesis & Respiration	10	1	0	0	0	0	4	6	1	0	0	0	0	3		TM												Membrane Protein		TM
P26287	sll1317	petA	2	i20-42o296-313i	SP(Sec/SPI)	0.441047	0.313431	0.004163	0.241358	CS pos: 44-45. ASA-YP. Pr: 0.5553	SP(Sec/SPI)	0.721628	0.245701	0.001487	0.031184	CS pos: 44-45. ASA-YP. Pr: 0.7454	apocytochrome f, component of cytochrome b6/f complex	Cytochrome b6/f complex	Photosynthesis & Respiration	8	1	0	0	0	0	4	6	1	0	0	0	0	2		TM					40k TM	90k TM	150k TM					Membrane Protein		TM
P72733	sll1318		0	o	OTHER	0.009565	0.005954	0.001836	0.982646		OTHER	0.009954	0.001703	0.002538	0.985806		hypothetical protein	Random proteins (Hypothetical)	Random proteins (Hypothetical)	0	0	0	0	0	0	2	0	0	0	0	0	0	0	Soluble proteins
P72732	sll1319		10	i7-29o39-61i96-118o123-145i152-174o178-200i212-234o238-260i273-292o297-316i	OTHER	0.000479	9.1e-05	0.004731	0.994699		OTHER	0.006963	0.000278	0.057155	0.935604		hypothetical protein	Random proteins (Hypothetical)	Random proteins (Hypothetical)	0	0	0	0	0	0	0	0	0	0	0	0	0	0
P27196	sll1321	atp1	4	o10-32i34-53o63-82i89-111o	OTHER	0.000389	0.000223	0.000804	0.998584		OTHER	0.001982	0.000359	0.004452	0.993207		hypothetical protein	ATP synthase	Photosynthesis & Respiration	0	0	0	0	0	0	0	0	0	0	0	0	0	0
P27178	sll1322	atpI, atpB	6	i30-52o62-81i118-140o160-179i216-238o243-265i	OTHER	0.065825	0.009709	0.005576	0.91889		OTHER	0.134907	0.010512	0.00943	0.845151		ATP synthase A chain of CF(0)	ATP synthase	Photosynthesis & Respiration	4	0	0	0	0	0	1	4	0	0	0	0	0	0		TM												Membrane Protein		TM
P27183	sll1323	atpG, atp	1	o10-27i	OTHER	0.002994	0.000461	0.005533	0.991012		OTHER	0.029244	0.001586	0.027309	0.941861		ATP synthase subunit b' of CF(0)	ATP synthase	Photosynthesis & Respiration	5	3	0	0	0	0	2	6	2	0	0	0	0	0		TM									PM		PM	Membrane Protein		TM
P27181	sll1324	atpF	0	o	OTHER	0.013913	0.000293	0.001951	0.983843		OTHER	0.003493	0.000162	0.001735	0.99461		ATP synthase B chain (subunit I) of CF(0)	ATP synthase	Photosynthesis & Respiration	6	3	0	0	0	0	2	4	2	0	0	0	0	0		TM					40k TM	90k TM	150k TM		PM		PM			TM
P27180	sll1325	atpD, atpH	0	o	OTHER	0.021821	0.00423	0.002893	0.971056		OTHER	0.010939	0.001038	0.00193	0.986093		ATP synthase delta chain of CF(1)	ATP synthase	Photosynthesis & Respiration	6	0	0	0	0	0	2	5	2	0	0	0	0	0		TM					40k TM	90k TM	150k TM					Membrane Protein		TM
P27179	sll1326	atpA	0	o	OTHER	0.001909	0.000835	0.000196	0.99706		OTHER	0.001902	0.000261	0.000196	0.997641		ATP synthase alpha chain	ATP synthase	Photosynthesis & Respiration	7	4	0	1	0	0	11	8	2	1	0	0	0	0				Unknown			40k TM	90k TM	150k TM		PM		PM	Membrane Protein	PM	TM
P17253	sll1327	atpC, atpG	0	o	OTHER	0.006034	0.005115	0.001448	0.987403		OTHER	0.007352	0.002349	0.001278	0.989021		ATP synthase gamma chain	ATP synthase	Photosynthesis & Respiration	4	1	0	2	0	0	5	6	1	1	0	0	0	0				Unknown			40k TM	90k TM	150k TM					Membrane Protein
P74542	sll1329		0	o	OTHER	0.082585	0.004112	0.024316	0.888987		OTHER	0.043773	0.005773	0.007344	0.94311		inositol monophosphate family protein	Regulatory Functions	Regulatory Functions	0	0	0	1	0	0	5	3	2	0	0	0	0	0				Unknown
P74541	sll1330	rre37, atpE, crr37	0	o	OTHER	0.015173	0.001694	0.002642	0.980491		OTHER	0.018342	0.001208	0.003637	0.976813		two-component system response regulator OmpR subfamily	Regulatory Functions	Regulatory Functions	1	0	0	1	0	0	1	2	0	0	0	0	0	0				Unknown												TM
P74539	sll1333		1	i7-29o	SP(Sec/SPI)	0.859831	0.011778	0.101776	0.026616	CS pos: 30-31. VGA-QE. Pr: 0.6322	SP(Sec/SPI)	0.949059	0.014799	0.031913	0.004228	CS pos: 30-31. VGA-QE. Pr: 0.8812	unknown protein	Unknown Proteins	Unknown Proteins	0	0	0	0	0	0	0	2	0	0	0	0	0	0
P74537	sll1334		0	o	OTHER	0.009749	0.00116	0.018405	0.970686		OTHER	0.006749	0.000578	0.005552	0.987122		two-component sensor histidine kinase	Regulatory Functions	Regulatory Functions	0	2	0	0	0	0	4	2	1	0	0	0	0	0	Soluble proteins
P74535	sll1336		0	o	OTHER	0.001572	0.000238	0.000245	0.997946		OTHER	0.001935	0.000146	0.000332	0.997587		hypothetical protein	Random proteins (Hypothetical)	Random proteins (Hypothetical)	0	1	0	0	0	0	6	3	1	0	0	0	0	0	Soluble proteins
P74534	sll1338		0	o	SP(Sec/SPI)	0.989241	0.009146	0.001154	0.000459	CS pos: 27-28. AQA-EP. Pr: 0.9868	SP(Sec/SPI)	0.978793	0.019686	0.000897	0.000624	CS pos: 27-28. AQA-EP. Pr: 0.9838	unknown protein	Unknown Proteins	Unknown Proteins	1	0	1	1	0	0	4	5	2	1	0	3	0	1	Soluble proteins											OM
P74532	sll1340		0	o	OTHER	0.110964	0.0293	0.00912	0.850615		OTHER	0.090207	0.033068	0.006706	0.870019		hypothetical protein	Random proteins (Hypothetical)	Random proteins (Hypothetical)	0	0	0	0	0	0	1	1	0	0	0	0	0	0
P24602	sll1341	bfrA	0	o	OTHER	0.007567	0.000387	0.000622	0.991424		OTHER	0.00325	0.000169	0.000535	0.996046		bacterioferritin	Other transport & Binding Proteins	Transport & Binding Proteins	2	0	1	1	0	0	7	3	1	1	0	0	0	0	Soluble proteins						40k TM	90k TM	150k TM
P80505	sll1342	gap2, G3p2	0	o	OTHER	0.008097	0.002182	0.002259	0.987462		OTHER	0.00759	0.000465	0.001128	0.990817		NAD(P)-dependent glyceraldehyde-3-phosphate dehydrogenase	Glycolysis	Energy Metabolism	3	0	0	1	0	0	15	3	1	1	0	0	0	0	Soluble proteins						40k TM	90k TM	150k TM
P74527	sll1343	ape2, pepN	0	o	OTHER	0.004395	0.00132	0.000609	0.993675		OTHER	0.004389	0.000329	0.000459	0.994823		aminopeptidase	Degradation of proteins, peptides, and glycopeptides	Transcription / Translation	0	1	0	1	0	0	5	3	1	0	0	0	0	0				Unknown
P74526	sll1344		0	o	SP(Sec/SPI)	0.914199	0.071884	0.002343	0.011573	CS pos: 43-44. ASA-QT. Pr: 0.9328	SP(Sec/SPI)	0.928542	0.051997	0.002104	0.017357	CS pos: 43-44. ASA-QT. Pr: 0.9136	unknown protein	Unknown Proteins	Unknown Proteins	0	0	0	0	0	0	1	1	0	0	0	0	0	0
P73526	sll1348		0	o	OTHER	0.016495	0.005113	0.00207	0.976322		OTHER	0.009892	0.002234	0.002073	0.9858		hypothetical protein	Random proteins (Hypothetical)	Random proteins (Hypothetical)	0	0	0	0	0	0	0	0	0	0	0	0	0	0
P73525	sll1349	cbbZp, pgp	0	o	OTHER	0.002234	0.000372	0.000235	0.99716		OTHER	0.002427	0.000286	0.000314	0.996974		phosphoglycolate phosphatase	Glycolate metabolism	Energy Metabolism	1	1	0	0	0	0	1	2	0	0	0	0	0	0			PM
P73524	sll1350	rfrA	3	o39-61i95-117o132-154i	OTHER	0.006517	0.000176	0.000982	0.992324		OTHER	0.012432	0.000208	0.001116	0.986244		hypothetical protein	Random proteins (Hypothetical)	Random proteins (Hypothetical)	0	3	0	0	0	0	0	3	1	0	0	0	0	0			PM
P73520	sll1352		10	i17-39o64-86i93-115o125-144i151-173o177-199i206-228o271-293i313-335o345-364i	OTHER	0.002161	0.000477	0.004289	0.993073		OTHER	0.034512	0.001374	0.021171	0.942943		unknown protein	Unknown Proteins	Unknown Proteins	0	1	1	0	0	0	0	1	0	0	0	0	0	0
P73519	sll1353	hik15	6	o10-32i37-59o69-91i98-120o179-201i470-487o	OTHER	0.001754	0.000135	0.047656	0.950454		OTHER	0.009175	0.00021	0.083655	0.90696		two-component sensor histidine kinase	Regulatory Functions	Regulatory Functions	0	2	0	1	0	0	0	2	0	0	0	0	0	0			PM											Membrane Protein
P73518	sll1354	recJ	0	o	OTHER	0.021916	0.014877	0.005335	0.957872		OTHER	0.038275	0.01907	0.006597	0.936059		single-strand-DNA-specific exonuclease RecJ	DNA repair	DNA replication, restriction, modification, recombination, and repair	0	0	0	0	0	0	3	2	1	0	0	0	0	0	Soluble proteins
P73513	sll1355		0	o	OTHER	0.00307	0.001293	0.000494	0.995143		OTHER	0.003438	0.00039	0.000582	0.99559		hypothetical protein	Random proteins (Hypothetical)	Random proteins (Hypothetical)	0	0	0	1	0	0	0	0	0	0	0	0	0	0				Unknown
P73511	sll1356	glgP, glgY, glgP1	0	o	OTHER	0.005462	0.001693	0.000493	0.992352		OTHER	0.011129	0.000722	0.000526	0.987623		glycogen phosphorylase	Glycogen biosynthesis	Central Intermediary Metabolism	0	0	0	1	0	0	8	3	1	0	0	0	0	0	Soluble proteins
P73510	sll1358	mncA	1	i13-35o	OTHER	0.303723	0.139863	0.007156	0.549258		SP(Sec/SPI)	0.635527	0.214813	0.008023	0.141637	CS pos: 36-37. AQS-EQ. Pr: 0.4586	putative oxalate decarboxylase, periplasmic protein	Random proteins (Hypothetical)	Random proteins (Hypothetical)	1	0	4	1	0	0	5	4	2	1	0	3	0	1	Soluble proteins									Periplasmic		OM
P73509	sll1359		1	i7-26o	SP(Sec/SPI)	0.622422	0.002461	0.027165	0.347953	CS pos: 28-29. VSS-KT. Pr: 0.4345	SP(Sec/SPI)	0.9191	0.004151	0.017078	0.059671	CS pos: 28-29. VSS-KT. Pr: 0.4389	unknown protein	Unknown Proteins	Unknown Proteins	0	0	1	1	0	0	2	0	0	0	0	1	0	0	Soluble proteins
P73507	sll1360	dnaX, dnaZ	0	o	OTHER	0.022848	0.055867	0.00309	0.918195		OTHER	0.047043	0.035199	0.006049	0.911709		DNA polymerase III subunit gamma/tau [Contains: Ssp dnaX intein]	DNA replication	DNA replication, restriction, modification, recombination, and repair	0	2	0	0	0	0	2	2	1	0	0	0	0	0			PM
P73505	sll1362	ileS	0	o	OTHER	0.009582	0.001341	0.001909	0.987168		OTHER	0.01208	0.00057	0.00166	0.98569		isoleucyl-tRNA synthetase	Aminoacyl tRNA synthetases and tRNA modification	Transcription / Translation	0	0	0	1	0	0	6	3	1	0	0	0	0	0	Soluble proteins
P29107	sll1363	ilvC	0	o	OTHER	0.030883	0.065686	0.001078	0.902353		OTHER	0.055425	0.029623	0.001735	0.913217		ketol-acid reductoisomerase	Isoleucine, valine, leucine biosynthesis	Amino acid biosynthesis	2	1	0	1	0	0	11	3	2	1	0	0	0	0	Soluble proteins								150k TM		PM
P74554	sll1365		2	o27-46i305-327o	OTHER	0.003367	0.000293	0.000892	0.995447		OTHER	0.016045	0.000679	0.00195	0.981327		unknown protein	Unknown Proteins	Unknown Proteins	4	0	0	0	0	0	0	3	1	0	0	0	0	0		TM												Membrane Protein		TM
P74552	sll1366		0	o	OTHER	0.005896	0.000774	0.000855	0.992475		OTHER	0.008385	0.000424	0.001198	0.989992		putative SNF2 helicase	Poorly characterised	DNA replication, restriction, modification, recombination, and repair	0	1	0	0	0	0	2	2	1	0	0	0	0	0	Soluble proteins
P74544	sll1367		0	o	OTHER	0.003202	0.000594	0.000224	0.995981		OTHER	0.002773	0.000327	0.000235	0.996665		hypothetical protein	Random proteins (Hypothetical)	Random proteins (Hypothetical)	0	0	0	2	0	0	1	2	1	0	0	1	0	0				Unknown
P74173	sll1369		0	o	SP(Sec/SPI)	0.759183	0.000935	0.142893	0.096989	CS pos: 19-20. GAG-EP. Pr: 0.2982	SP(Sec/SPI)	0.550314	0.006001	0.212738	0.230946	CS pos: 24-25. LVG-QE. Pr: 0.1428	putative peptidase	Other	Other Categories	1	2	0	0	0	0	1	1	0	0	0	0	0	1			PM
P74172	sll1370	rfbM, manC	0	o	OTHER	0.006608	0.0034	0.004043	0.985949		OTHER	0.011878	0.002996	0.007005	0.978121		mannose-1-phosphate guanylyltransferase	Mannose and fucose metabolism	Energy Metabolism	0	0	0	1	0	0	5	1	1	0	0	0	0	0	Soluble proteins
P74171	sll1371	sycrp1, sigH	0	o	OTHER	0.002348	0.000796	0.000254	0.996602		OTHER	0.002951	0.000391	0.000292	0.996365		cAMP receptor protein, essential for motility	Regulatory Functions	Regulatory Functions	0	0	0	2	0	0	2	2	1	0	0	1	0	0				Unknown
P74170	sll1372		4	i86-108o123-145i166-188o223-245i	OTHER	0.021285	0.004138	0.004194	0.970383		OTHER	0.010307	0.001168	0.001764	0.98676		hypothetical protein	Random proteins (Hypothetical)	Random proteins (Hypothetical)	0	1	0	0	0	0	0	2	0	0	0	1	0	0			PM
P74169	sll1373		4	o20-42i75-97o112-134i141-163o	OTHER	0.001189	0.000362	0.001991	0.996458		OTHER	0.00778	0.000486	0.005268	0.986466		unknown protein	Unknown Proteins	Unknown Proteins	0	0	0	0	0	0	0	0	0	0	0	0	0	0
P74168	sll1374	melB	13	o33-55i85-104o119-141i162-184o194-211i230-247o257-279i317-339o354-376i383-402o407-429i450-472o501-523i	OTHER	0.022049	0.001157	0.001501	0.975293		OTHER	0.037021	0.001675	0.001626	0.959678		probable sugar transporter	Other transport & Binding Proteins	Transport & Binding Proteins	0	2	0	0	0	0	1	2	1	0	0	0	0	0			PM											Membrane Protein
P74167	sll1376		4	o4-22i68-90o94-116i381-403o	OTHER	0.129	0.001149	0.017033	0.852819		OTHER	0.429818	0.014411	0.017772	0.537999		hypothetical protein	Random proteins (Hypothetical)	Random proteins (Hypothetical)	0	2	0	1	0	0	0	3	1	0	0	0	0	0			PM											Membrane Protein
P74165	sll1377	MgdA	4	i52-74o360-382i387-409o432-454i	OTHER	0.005518	0.000314	0.001134	0.993034		OTHER	0.006832	0.000308	0.009995	0.982865		probable glycosyltransferase	Fatty acid modification II	Fatty acid, phospholipid and sterol metabolism	2	0	0	1	0	0	2	3	1	0	0	0	0	0		TM												Membrane Protein
P74164	sll1378		1	i7-29o	SP(Sec/SPI)	0.910629	0.033254	0.014394	0.041723	CS pos: 32-33. VQA-LE. Pr: 0.9053	SP(Sec/SPI)	0.926718	0.06697	0.002543	0.003769	CS pos: 32-33. VQA-LE. Pr: 0.9707	periplasmic protein, function unknown	Random proteins (Hypothetical)	Random proteins (Hypothetical)	1	0	3	1	0	0	2	1	1	0	0	0	0	1				Unknown						Periplasmic
P74162	sll1380		0	o	SP(Sec/SPI)	0.9301	0.035485	0.020804	0.013612	CS pos: 28-29. VRA-QF. Pr: 0.8492	SP(Sec/SPI)	0.937809	0.046759	0.007777	0.007656	CS pos: 28-29. VRA-QF. Pr: 0.8411	periplasmic protein, function unknown	Random proteins (Hypothetical)	Random proteins (Hypothetical)	2	0	3	2	0	0	5	2	1	1	0	0	0	1				Unknown						Periplasmic
P74161	sll1381		0	o	OTHER	0.001932	0.001838	0.00033	0.9959		OTHER	0.002556	0.000693	0.000315	0.996436		hypothetical protein	Random proteins (Hypothetical)	Random proteins (Hypothetical)	2	0	0	0	0	0	1	2	0	0	0	0	0	0																TM
P74159	sll1382	petF, fdx, fedII, fdx II	0	o	OTHER	0.00572	0.005539	0.001358	0.987383		OTHER	0.014686	0.011446	0.001249	0.972618		ferredoxin, petF-like protein	Putative ferredoxins	Photosynthesis & Respiration	0	0	0	0	0	0	4	2	1	0	0	0	0	0	Soluble proteins
P74158	sll1383	suhB, ssyA	0	o	OTHER	0.003048	0.001275	0.00043	0.995247		OTHER	0.008125	0.001476	0.000806	0.989592		probable myo-inositol-1(or 4)-monophosphatase	Regulatory Functions	Regulatory Functions	0	0	0	0	0	0	4	1	0	0	0	0	0	0	Soluble proteins
P74157	sll1384	dnaJ	0	o	OTHER	0.003183	0.002315	0.00209	0.992411		OTHER	0.004801	0.000607	0.008523	0.986069		similar to DnaJ protein	Chaperones	Cellular Processes	0	0	0	2	0	0	3	3	1	0	0	1	0	0				Unknown
P74151	sll1386		0	o	OTHER	0.002769	0.004779	0.000451	0.992001		OTHER	0.003077	0.000555	0.000592	0.995776		hypothetical protein	Random proteins (Hypothetical)	Random proteins (Hypothetical)	0	1	0	0	0	0	1	0	0	0	0	0	0	0			PM
P74150	sll1387	pppA	0	o	OTHER	0.004436	0.001809	0.001201	0.992553		OTHER	0.003756	0.000715	0.001366	0.994163		serine/threonine protein phosphatase PppA	Regulatory Functions	Regulatory Functions	0	1	0	1	0	0	1	1	0	0	0	0	0	0				Unknown
P74148	sll1388		0	o	OTHER	0.005827	0.000965	0.000834	0.992373		OTHER	0.006848	0.000413	0.001407	0.991332		hypothetical protein	Random proteins (Hypothetical)	Random proteins (Hypothetical)	0	1	0	0	0	0	3	1	1	0	0	1	0	0	Soluble proteins
P74147	sll1389		0	o	OTHER	0.005406	0.022894	0.000308	0.971392		OTHER	0.00601	0.008425	0.000568	0.984996		hypothetical protein	Random proteins (Hypothetical)	Random proteins (Hypothetical)	0	0	0	0	0	0	0	0	0	0	0	0	0	0
P74145	sll1390		2	i27-49o222-244i	SP(Sec/SPI)	0.810289	0.015356	0.018179	0.156175	CS pos: 46-47. SLA-TG. Pr: 0.7556	SP(Sec/SPI)	0.888733	0.023183	0.009164	0.07892	CS pos: 46-47. SLA-TG. Pr: 0.8248	hypothetical protein	Random proteins (Hypothetical)	Random proteins (Hypothetical)	9	1	0	0	0	0	1	4	1	0	0	0	0	3		TM												Membrane Protein		TM
P72624	sll1392	pfsR	0	o	OTHER	0.018357	0.021528	0.001215	0.958901		OTHER	0.016445	0.007909	0.00221	0.973436		transcriptional regulator	Regulatory Functions	Regulatory Functions	0	0	0	0	0	0	0	0	0	0	0	0	0	0
P72623	sll1393	glgA, glg2, glgA2, glnA2	0	o	OTHER	0.01789	0.000615	0.001577	0.979918		OTHER	0.012038	0.000427	0.002349	0.985186		glycogen (starch) synthase	Glycogen biosynthesis	Central Intermediary Metabolism	2	0	0	2	0	0	6	3	1	0	1	0	0	0				Unknown			40k TM
P72622	sll1394	msrA, pms, msrA1	0	o	OTHER	0.032137	0.013191	0.006544	0.948127		OTHER	0.024481	0.006035	0.007033	0.962451		peptide methionine sulfoxide reductase	Stress Response	Transcription / Translation	0	0	1	2	0	0	5	3	1	0	0	0	0	0				Unknown
P72621	sll1395	rfbD	0	o	OTHER	0.279285	0.012098	0.016102	0.692515		OTHER	0.091688	0.008288	0.007476	0.892548		dTDP-6-deoxy-L-mannose-dehydrogenase	Rhamnose biosynthesis	Cell Envelope	0	0	0	0	1	0	3	0	1	0	0	0	0	0					Large ribosomal protein
P72619	sll1396		0	o	OTHER	0.008052	0.010026	0.000607	0.981314		OTHER	0.015818	0.002193	0.000787	0.981202		unknown protein	Unknown Proteins	Unknown Proteins	0	3	0	0	0	0	1	2	0	0	0	0	0	0			PM
Q55356	sll1398	psb28, psb13, ycf79, psbW, psb28-1	0	o	OTHER	0.003183	0.000947	0.000436	0.995433		OTHER	0.00303	0.000353	0.000392	0.996225		photosystem II reaction center 13 kDa protein	Photosystem II	Photosynthesis & Respiration	7	1	0	1	0	0	7	4	2	1	0	0	0	1				Unknown			40k TM	90k TM	150k TM							TM
P72617	sll1399		0	o	OTHER	0.004654	0.00145	0.000652	0.993244		OTHER	0.005462	0.00092	0.002197	0.99142		hypothetical protein	Random proteins (Hypothetical)	Random proteins (Hypothetical)	2	0	0	1	0	0	1	2	1	0	0	0	0	0		TM
P72615	sll1400		0	o	OTHER	0.003914	0.000473	0.000306	0.995308		OTHER	0.004909	0.000222	0.0004	0.994469		hypothetical protein	Random proteins (Hypothetical)	Random proteins (Hypothetical)	1	0	0	0	0	0	2	0	0	0	0	0	0	0	Soluble proteins
P72614	sll1401		0	o	OTHER	0.008455	0.000541	0.002121	0.988883		OTHER	0.015277	0.000155	0.001442	0.983126		unknown protein	Unknown Proteins	Unknown Proteins	0	0	0	0	0	0	1	0	0	0	0	0	0	0
P72604	sll1404	exbB3, exbB	3	o5-27i108-130o150-172i	OTHER	0.016274	0.001111	0.003766	0.978848		OTHER	0.054779	0.003244	0.011748	0.930229		biopolymer transport ExbB protein homolog	Manganese transport system	Transport & Binding Proteins	1	3	0	0	0	0	0	0	0	0	0	0	0	0			PM				40k TM	90k TM	150k TM
P72603	sll1405	exbD	1	i21-43o	OTHER	0.004017	0.001492	0.000702	0.993789		OTHER	0.039731	0.001109	0.001084	0.958077		biopolymer transport ExbD protein homolog	Manganese transport system	Transport & Binding Proteins	0	3	0	0	0	0	1	0	0	0	0	0	0	0			PM								PM
P72602	sll1406	fhuA	1	i5-27o	SP(Sec/SPI)	0.972591	0.003348	0.015817	0.008245	CS pos: 26-27. ILA-QI. Pr: 0.8820	SP(Sec/SPI)	0.973998	0.008208	0.009983	0.007812	CS pos: 26-27. ILA-QI. Pr: 0.8356	ferrichrome-iron receptor	Other transport & Binding Proteins	Transport & Binding Proteins	0	1	0	1	0	0	0	0	0	0	0	2	0	0				Unknown								OM
P72601	sll1407		0	o	OTHER	0.010561	0.001514	0.00081	0.987116		OTHER	0.004996	0.00047	0.000471	0.994063		probable methyltransferase	Other	Other Categories	0	0	0	1	0	0	0	1	0	0	0	0	0	0				Unknown
P72600	sll1408	pcrR	0	o	OTHER	0.003575	0.000812	0.000454	0.995159		OTHER	0.004707	0.000128	0.000435	0.994731		transcriptional regulator	Regulatory Functions	Regulatory Functions	0	0	0	0	0	0	0	0	0	0	0	0	0	0
P72599	sll1409	fhuA	0	o	SP(Sec/SPI)	0.51322	0.038997	0.057893	0.38989	CS pos: 32-33. ALG-SV. Pr: 0.3742	SP(Sec/SPI)	0.707008	0.040545	0.054115	0.198331	CS pos: 32-33. ALG-SV. Pr: 0.4215	ferrichrome-iron receptor	Other transport & Binding Proteins	Transport & Binding Proteins	0	0	0	1	0	0	0	0	0	0	0	1	0	0				Unknown
P73969	sll1411		0	o	OTHER	0.006344	0.004475	0.000352	0.988829		OTHER	0.007006	0.00073	0.000543	0.99172		hypothetical protein	Random proteins (Hypothetical)	Random proteins (Hypothetical)	0	0	0	0	0	0	1	0	0	0	0	1	0	0
P73956	sll1414	psb29	0	o	OTHER	0.001879	0.001351	0.000279	0.99649		OTHER	0.002217	0.000683	0.000359	0.996741		hypothetical protein	Random proteins (Hypothetical)	Random proteins (Hypothetical)	1	1	0	1	0	0	2	3	1	0	0	1	0	1				Unknown
P73955	sll1415		0	o	OTHER	0.019856	0.002856	0.003565	0.973723		OTHER	0.027887	0.000783	0.003455	0.967875		hypothetical protein	Random proteins (Hypothetical)	Random proteins (Hypothetical)	0	0	0	0	0	0	3	0	1	0	0	0	0	0	Soluble proteins
P73952	sll1418	psbP, psbP2	1	o10-32i	LIPO(Sec/SPII)	0.005277	0.00011	0.993208	0.001405	CS pos: 23-24. LTA-CG. Pr: 0.9944	LIPO(Sec/SPII)	0.006671	0.000176	0.992435	0.000717	CS pos: 23-24. LTA-CG. Pr: 0.9933	photosystem II oxygen-evolving complex 23K protein PsbP homolog	Photosystem II	Photosynthesis & Respiration	7	0	0	0	0	0	2	3	2	0	0	0	0	3		TM														TM
P33779	sll1423		0	o	OTHER	0.002589	0.00333	0.000373	0.993709		OTHER	0.002798	0.000861	0.000468	0.995873		global nitrogen regulator	Regulatory Functions	Regulatory Functions	2	0	0	2	0	0	3	3	1	0	0	0	0	0				Unknown
P73944	sll1424		2	o4-26i46-68o	OTHER	0.010332	0.000251	0.006544	0.982873		OTHER	0.030736	0.00081	0.086749	0.881705		hypothetical protein	Random proteins (Hypothetical)	Random proteins (Hypothetical)	0	2	0	0	0	0	3	2	1	0	0	1	0	0			PM
P73942	sll1425	proS, drpA	0	o	OTHER	0.016725	0.002714	0.001074	0.979486		OTHER	0.007308	0.00108	0.001552	0.990061		proline-tRNA ligase	Aminoacyl tRNA synthetases and tRNA modification	Transcription / Translation	0	0	0	1	0	0	7	3	1	0	0	0	0	0	Soluble proteins
P73941	sll1426		0	o	SP(Sec/SPI)	0.850558	0.005836	0.132887	0.010719	CS pos: 28-29. TSA-QV. Pr: 0.3506	SP(Sec/SPI)	0.893346	0.013059	0.086053	0.007542	CS pos: 28-29. TSA-QV. Pr: 0.3862	unknown protein	Unknown Proteins	Unknown Proteins	0	0	1	0	0	0	0	0	0	0	0	0	0	0
P73940	sll1427	hhoB, htrH, degS	1	i7-29o	SP(Sec/SPI)	0.598553	0.009049	0.121277	0.27112	CS pos: 25-26. IGA-AG. Pr: 0.2324	SP(Sec/SPI)	0.509846	0.039653	0.266817	0.183683	CS pos: 25-26. IGA-AG. Pr: 0.1561	protease	Degradation of proteins, peptides, and glycopeptides	Transcription / Translation	1	3	0	0	0	0	1	2	1	0	0	0	0	1			PM
P73938	sll1428		9	o5-27i40-59o69-91i98-120o140-162i174-189o204-226i233-255o259-281i	OTHER	0.002195	0.000168	0.001791	0.995846		OTHER	0.01151	0.000508	0.021914	0.966068		probable sodium-dependent transporter	Transport & Binding Proteins	Transport & Binding Proteins	0	0	0	0	0	0	0	0	0	0	0	0	0	0
P73936	sll1429		0	o	OTHER	0.223475	0.003227	0.023612	0.749686		OTHER	0.149463	0.008177	0.028531	0.813829		unknown protein	Unknown Proteins	Unknown Proteins	0	0	0	1	0	0	2	1	0	0	0	0	0	0				Unknown
P73935	sll1430	apt	0	o	OTHER	0.003206	0.000877	0.000479	0.995439		OTHER	0.004506	0.000141	0.000334	0.99502		adenine phosphoribosyltransferase	Purines, pyrimidines, nucleosides, and nucleotides	Purines, pyrimidines, nucleosides, and nucleotides	0	0	0	1	0	0	3	2	1	0	0	1	0	0	Soluble proteins
P74218	sll1432	hypB, hypB1	0	o	OTHER	0.054477	0.002009	0.004612	0.938902		OTHER	0.021609	0.00101	0.003341	0.97404		putative hydrogenase expression/formation protein HypB	Hydrogenase biosynthesis/degradation	Other Categories	0	0	0	0	0	0	2	2	1	0	0	1	0	0	Soluble proteins
P74217	sll1433		0	o	OTHER	0.083603	0.010315	0.003	0.903082		OTHER	0.027996	0.005806	0.00257	0.963628		hypothetical protein	Random proteins (Hypothetical)	Random proteins (Hypothetical)	1	0	0	1	0	0	4	2	1	0	0	0	0	0	Soluble proteins
P74216	sll1434	mrcA, ponA, pbp3, pbp1a	1	i34-56o	OTHER	0.105087	0.096092	0.003548	0.795273		OTHER	0.159582	0.071656	0.016064	0.752698		penicillin-binding protein	Peptidoglycan polymerization	Cell Envelope	0	3	0	1	0	0	2	2	1	0	0	0	0	0				Unknown
P74215	sll1435	pet112	0	o	OTHER	0.07011	0.001567	0.008465	0.919858		OTHER	0.11578	0.001205	0.017022	0.865993		glutamyl-tRNA(Gln) amidotransferase subunit B	Aminoacyl tRNA synthetases and tRNA modification	Transcription / Translation	0	0	0	1	0	0	7	2	1	0	0	0	0	0	Soluble proteins
P74213	sll1439		0	o	OTHER	0.002099	0.002819	0.000396	0.994686		OTHER	0.002855	0.000644	0.000483	0.996019		unknown protein	Unknown Proteins	Unknown Proteins	0	0	0	0	0	0	3	0	0	0	0	0	0	0	Soluble proteins
P74211	sll1440	pdxH	0	o	OTHER	0.003762	0.000993	0.000515	0.99473		OTHER	0.004713	0.000546	0.000477	0.994264		pyridoxamine 5'-phosphate oxidase	Pyridoxine biosynthesis	Biosynthesis of cofactors, prosthetic groups, and carriers	0	0	0	0	0	0	5	2	0	0	0	0	0	0	Soluble proteins
Q79EF1	sll1441	desB	5	i40-62o67-89i158-177o197-216i223-245o	OTHER	0.004361	0.000246	0.000761	0.994632		OTHER	0.005344	0.000203	0.002216	0.992236		acyl-lipid desaturase (omega-3)	Fatty acid desaturation	Fatty acid, phospholipid and sterol metabolism	0	0	0	0	0	0	0	0	0	0	0	0	0	0
P74209	sll1442		0	o	OTHER	0.003408	0.001567	0.000746	0.994278		OTHER	0.002595	0.000297	0.000406	0.996703		hypothetical protein	Random proteins (Hypothetical)	Random proteins (Hypothetical)	0	0	0	1	0	0	0	1	0	0	0	0	0	0				Unknown
P74208	sll1443	pyrG	0	o	OTHER	0.149021	0.009754	0.022085	0.819139		OTHER	0.035484	0.01821	0.027237	0.91907		CTP synthetase	Pyrimidine ribonucleotide biosynthesis	Purines, pyrimidines, nucleosides, and nucleotides	0	0	0	2	0	0	3	2	1	0	0	0	0	0	Soluble proteins
P74207	sll1444	leuD	0	o	OTHER	0.004036	0.000847	0.000457	0.99466		OTHER	0.004876	0.000447	0.00053	0.994147		3-isopropylmalate dehydratase small subunit	Isoleucine, valine, leucine biosynthesis	Amino acid biosynthesis	0	0	0	1	0	0	4	2	1	0	0	0	0	0	Soluble proteins
P74206	sll1446	rfrL	0	o	OTHER	0.00442	0.014667	0.000447	0.980466		OTHER	0.004028	0.003392	0.000589	0.991991		hypothetical protein	Random proteins (Hypothetical)	Random proteins (Hypothetical)	0	1	0	0	0	0	3	2	1	0	0	1	0	0	Soluble proteins
P74205	sll1447		1	i5-24o	SP(Sec/SPI)	0.933834	0.001632	0.050054	0.01448	CS pos: 23-24. LMA-IG. Pr: 0.5603	SP(Sec/SPI)	0.855022	0.00476	0.106445	0.033773	CS pos: 23-24. LMA-IG. Pr: 0.3235	hypothetical protein	Random proteins (Hypothetical)	Random proteins (Hypothetical)	0	1	0	0	0	0	1	1	0	0	0	0	0	0
P73452	sll1450	nrtA	0	o	TAT(Tat/SPI)	0.000838	0.845533	0.152999	0.00063	CS pos: 36-37. TTS-TG. Pr: 0.2223	TAT(Tat/SPI)	0.002737	0.672887	0.323622	0.000755	CS pos: 36-37. TTS-TG. Pr: 0.1537	nitrate/nitrite transport system substrate-binding protein	Nitrate/nitrite transport system	Transport & Binding Proteins	3	14	1	0	0	0	6	5	1	2	0	0	0	0			PM				40k TM	90k TM	150k TM				PM		PM
P73451	sll1451	nrtB	7	i20-42o86-108i121-140o145-167i188-210o214-233i240-262o	OTHER	0.1411	0.002224	0.125336	0.731341		OTHER	0.249805	0.009398	0.21248	0.528318		nitrate/nitrite transport system permease protein	Nitrate/nitrite transport system	Transport & Binding Proteins	0	1	0	0	0	0	0	1	0	0	0	0	0	0														Membrane Protein
P73450	sll1452	nrtC	0	o	OTHER	0.006723	0.001221	0.000698	0.991358		OTHER	0.010989	0.000997	0.002023	0.985991		nitrate/nitrite transport system ATP-binding protein	Nitrate/nitrite transport system	Transport & Binding Proteins	0	3	0	0	0	0	4	3	1	0	0	0	0	0			PM
P73449	sll1453	nrtD	1	i293-315o	OTHER	0.013813	0.002844	0.001026	0.982317		OTHER	0.019812	0.000562	0.001372	0.978254		nitrate/nitrite transport system ATP-binding protein	Nitrate/nitrite transport system	Transport & Binding Proteins	0	2	0	1	0	0	3	5	1	0	0	0	0	0			PM											Membrane Protein
P73448	sll1454	narB	0	o	OTHER	0.057401	0.010627	0.082688	0.849284		OTHER	0.069687	0.009763	0.091127	0.829423		ferredoxin-nitrate reductase	Nitrate reduction	Amino acid biosynthesis	0	0	0	0	0	0	3	2	1	0	0	0	0	0	Soluble proteins
P73447	sll1455	narM	0	o	OTHER	0.005268	0.001885	0.001538	0.991309		OTHER	0.006725	0.000361	0.001313	0.991601		hypothetical protein	Random proteins (Hypothetical)	Random proteins (Hypothetical)	0	0	0	1	0	0	1	0	0	0	0	0	0	0				Unknown
P73445	sll1456	pilA3	0	o	OTHER	0.004131	0.007063	0.000508	0.988297		OTHER	0.004342	0.001323	0.000569	0.993765		unknown protein	Pili proteins	Cellular Processes	1	1	0	2	0	0	2	2	1	0	0	0	0	0			PM
P73444	sll1457	rfbJ	2	i236-258o273-295i	OTHER	0.095888	0.003997	0.026808	0.873306		OTHER	0.049977	0.002684	0.021748	0.925591		probable glycosyltransferase	Random proteins (Surface polysaccharides, lipopolysaccharides and antigens)	Cell Envelope	0	3	0	0	0	0	0	3	1	0	0	0	0	0			PM											Membrane Protein
P73440	sll1459		0	o	OTHER	0.016752	0.004936	0.004535	0.973777		OTHER	0.037066	0.002937	0.003625	0.956372		stationary-phase survival protein SurE homolog	Other	Other Categories	0	1	0	0	0	0	3	2	1	0	0	0	0	0	Soluble proteins
P73439	sll1461		0	o	OTHER	0.004434	0.000449	0.000386	0.994731		OTHER	0.003956	0.000161	0.00035	0.995532		hypothetical protein	Random proteins (Hypothetical)	Random proteins (Hypothetical)	0	0	0	0	0	0	4	3	0	0	0	0	0	0	Soluble proteins
P73438	sll1462	hypE	0	o	OTHER	0.019042	0.054848	0.00457	0.92154		OTHER	0.031704	0.034725	0.00521	0.92836		putative hydrogenase expression/formation protein HypE	Hydrogenase biosynthesis/degradation	Other Categories	0	0	0	1	0	0	3	1	1	0	0	0	0	0	Soluble proteins
P73437	sll1463	ftsH, ftsH4	3	i13-35o119-141i231-253o	OTHER	0.074176	0.010448	0.011966	0.90341		OTHER	0.335382	0.043637	0.026879	0.594102		cell division protein FtsH	FtsH proteins	Cellular Processes	9	1	0	0	0	0	4	4	1	0	0	0	0	2		TM						90k TM						Membrane Protein		TM
P73436	sll1464		0	o	OTHER	0.003487	0.00074	0.00037	0.995403		OTHER	0.003605	0.000383	0.000307	0.995706		hypothetical protein	Random proteins (Hypothetical)	Random proteins (Hypothetical)	0	0	0	0	0	0	4	1	1	0	0	0	0	0	Soluble proteins
P73434	sll1466		0	o	OTHER	0.037791	0.009977	0.006795	0.945437		OTHER	0.04005	0.004251	0.005457	0.950242		probable glycosyltransferase	Other	Other Categories	0	0	0	1	0	0	3	3	1	0	0	0	0	0	Soluble proteins
P73428	sll1468	crtR, bhy	6	i31-53o57-79i91-113o133-155i168-190o194-213i	OTHER	0.010618	0.00031	0.002662	0.98641		OTHER	0.029773	0.000251	0.010227	0.959749		beta-carotene hydroxylase	Carotenoid biosynthesis	Biosynthesis of cofactors, prosthetic groups, and carriers	0	0	0	0	0	0	0	0	0	0	0	0	0	0
P73419	sll1469		0	o	OTHER	0.18951	0.024306	0.005682	0.780502		OTHER	0.168285	0.010158	0.009544	0.812013		hypothetical protein	Random proteins (Hypothetical)	Random proteins (Hypothetical)	0	0	0	0	0	0	3	0	0	0	0	0	0	0
P54384	sll1470	leuC	0	o	OTHER	0.008915	0.02044	0.001277	0.969367		OTHER	0.055803	0.012358	0.001453	0.930386		3-isopropylmalate dehydratase large subunit	Isoleucine, valine, leucine biosynthesis	Amino acid biosynthesis	0	0	0	2	0	0	5	3	1	0	0	0	0	0				Unknown
P74625	sll1471	cpcG2, cpcG	1	o226-248i	OTHER	0.059636	0.001846	0.009615	0.928902		OTHER	0.018957	0.001288	0.002951	0.976804		phycobilisome rod-core linker polypeptide	Phycobilisome	Photosynthesis & Respiration	6	1	0	0	0	0	4	4	1	0	0	0	0	0		TM														TM
P74624	sll1472		0	o	OTHER	0.00889	0.004336	0.00131	0.985464		OTHER	0.01269	0.000269	0.001706	0.985335		unknown protein	Unknown Proteins	Unknown Proteins	0	0	0	0	0	0	0	0	0	0	0	0	0	0
P74623	sll1473	sll1473-5, scaS, ccaS, hik32	0	o	OTHER	0.006624	0.000546	0.465353	0.527477		LIPO(Sec/SPII)	0.028525	0.002325	0.571257	0.397893	CS pos: 18-19. AMT-CY. Pr: 0.5642	a part of phytochrome-like sensor histidine kinase gene (disrupted by insertion of IS)	Random proteins (Hypothetical)	Random proteins (Hypothetical)	0	2	0	0	0	0	1	2	1	0	0	0	0	0			PM
Q55566	sll1474 sll1780 slr0180 slr1635	ISY203g, scaS	0	o	OTHER	0.00208	0.00052	0.000261	0.997139		OTHER	0.003163	0.000192	0.000271	0.996374		putative transposase [ISY203g: 3400332 - 3401505]	Transposon-related functions	Other Categories	0	0	0	0	0	0	0	0	0	0	0	0	0	0
P74622	sll1475	sll1473-5, hik32, scaS, ccaS	0	o	OTHER	0.002751	0.001188	0.000664	0.995397		OTHER	0.003132	0.000176	0.000595	0.996097		a part of phytochrome-like sensor histidine kinase gene (disrupted by insertion of IS)	Regulatory Functions	Regulatory Functions	0	2	0	0	0	0	0	3	0	0	0	0	0	0
P74620	sll1476		0	o	OTHER	0.009225	0.000623	0.002054	0.988098		OTHER	0.018428	0.000579	0.001661	0.979331		unknown protein	Unknown Proteins	Unknown Proteins	0	0	0	0	0	0	0	0	0	0	0	0	0	0
P74619	sll1477		6	i7-26o675-697i713-735o745-767i774-796o801-823i	SP(Sec/SPI)	0.529582	0.001104	0.106397	0.362918	CS pos: 22-23. SLA-TL. Pr: 0.2628	SP(Sec/SPI)	0.899355	0.002863	0.055337	0.042445	CS pos: 32-33. TSG-RI. Pr: 0.6601	hypothetical protein	Random proteins (Hypothetical)	Random proteins (Hypothetical)	0	3	0	1	0	0	2	2	1	0	0	0	0	0				Unknown										Membrane Protein
P74618	sll1479	pgl, devB	0	o	OTHER	0.011945	0.00939	0.00194	0.976725		OTHER	0.02309	0.007197	0.003531	0.966182		6-phosphogluconolactonase	Pentose phosphate pathway	Energy Metabolism	1	1	0	1	0	0	6	3	1	0	0	0	0	0				Unknown					150k TM
P74617	sll1481		1	i17-39o	OTHER	0.003574	0.002131	0.002539	0.991757		OTHER	0.053773	0.007794	0.015438	0.922996		ABC-transporter membrane fusion protein	Other transport & Binding Proteins	Transport & Binding Proteins	1	3	0	1	0	0	1	3	1	0	0	0	0	1			PM											Membrane Protein
P74616	sll1482		4	o15-37i262-284o310-332i352-374o	OTHER	0.048826	0.003825	0.002437	0.944912		OTHER	0.039663	0.011569	0.003477	0.945292		ABC transporter permease protein	Transport & Binding Proteins	Transport & Binding Proteins	0	2	0	0	0	0	0	1	1	0	0	0	0	0
P74615	sll1483		1	i7-26o	SP(Sec/SPI)	0.993975	0.002304	0.002031	0.00169	CS pos: 26-27. AMA-EM. Pr: 0.8677	SP(Sec/SPI)	0.984215	0.008227	0.002497	0.005062	CS pos: 26-27. AMA-EM. Pr: 0.9143	periplasmic protein, similar to transforming growth factor induced protein	Random proteins (Hypothetical)	Random proteins (Hypothetical)	1	0	4	2	0	0	2	0	1	1	0	0	0	0				Unknown						Periplasmic
P74614	sll1484	ndh, ndbC, ndhC	1	o487-504i	OTHER	0.144244	0.005409	0.078352	0.771995		OTHER	0.090048	0.005109	0.095447	0.809396		type 2 NADH dehydrogenase	NADH dehydrogenase type 2	Photosynthesis & Respiration	0	5	0	0	0	0	2	3	1	0	0	0	0	0			PM
P74613	sll1485		4	o15-37i49-71o86-108i120-142o	OTHER	0.000253	6.8e-05	0.0009	0.99878		OTHER	0.000577	7.9e-05	0.006315	0.993029		hypothetical protein	Random proteins (Hypothetical)	Random proteins (Hypothetical)	0	0	0	0	0	0	0	0	0	0	0	0	0	0
P74612	sll1486		4	o87-109i130-152o167-189i209-231o	OTHER	0.0988	0.025318	0.109074	0.766808		OTHER	0.042088	0.01192	0.033148	0.912844		hypothetical protein	Random proteins (Hypothetical)	Random proteins (Hypothetical)	0	3	0	0	0	0	0	0	1	0	0	0	0	0			PM
P74602	sll1488		1	i28-50o	SP(Sec/SPI)	0.83708	0.011991	0.017499	0.13343	CS pos: 49-50. ALA-SN. Pr: 0.6820	SP(Sec/SPI)	0.950986	0.013409	0.009777	0.025828	CS pos: 49-50. ALA-SN. Pr: 0.7466	hypothetical protein	Random proteins (Hypothetical)	Random proteins (Hypothetical)	0	0	0	0	0	0	0	0	0	0	0	0	0	0
P74601	sll1489	cpmA	0	o	OTHER	0.024254	0.019959	0.003903	0.951885		OTHER	0.020823	0.013866	0.003712	0.961599		circadian phase modifier CpmA homolog	Other	Other Categories	0	0	0	0	0	0	4	0	1	0	0	0	0	0	Soluble proteins
P74598	sll1491		0	o	LIPO(Sec/SPII)	0.420858	0.016116	0.551612	0.011414	CS pos: 22-23. TVA-CL. Pr: 0.5517	SP(Sec/SPI)	0.685043	0.021213	0.288217	0.005526	CS pos: 33-34. AHA-NA. Pr: 0.4793	periplasmic WD-repeat protein	WD repeat protein	Other Categories	0	0	4	1	0	0	5	2	1	2	0	0	0	0										Periplasmic
P74590	sll1495		1	i7-24o	OTHER	0.005283	0.004172	0.003893	0.986652		OTHER	0.013615	0.002955	0.00902	0.97441		hypothetical protein	Random proteins (Hypothetical)	Random proteins (Hypothetical)	1	0	0	3	0	0	2	3	1	0	0	0	0	0				Unknown										Membrane Protein
P74589	sll1496	manB	0	o	OTHER	0.050127	0.002619	0.030592	0.916662		OTHER	0.01575	0.000646	0.016055	0.967549		mannose-1-phosphate guanyltransferase	Mannose and fucose metabolism	Energy Metabolism	1	0	0	1	0	0	3	2	1	0	0	0	0	0	Soluble proteins
P74587	sll1498	pyrA, carA	0	o	SP(Sec/SPI)	0.505104	0.007777	0.011075	0.476044	CS pos: 14-15. VLA-DG. Pr: 0.2109	OTHER	0.372134	0.011589	0.007768	0.608509		carbamoyl-phosphate synthase small chain	Carbomyl-P metabolism	Energy Metabolism	1	0	0	1	0	0	4	3	1	0	0	0	0	0	Soluble proteins
P55038	sll1499	gltS, glsF	0	o	OTHER	0.192796	0.010571	0.017016	0.779617		OTHER	0.07337	0.003623	0.01435	0.908657		ferredoxin-dependent glutamate synthase	Glutamate biosynthesis	Amino acid biosynthesis	0	0	0	1	0	0	10	2	1	0	1	0	0	0	Soluble proteins
P73003	sll1500	cobT	0	o	OTHER	0.046225	0.008463	0.004897	0.940415		OTHER	0.115497	0.007341	0.006945	0.870218		hypothetical protein	Random proteins (Hypothetical)	Random proteins (Hypothetical)	0	0	0	0	0	0	1	0	0	0	0	0	0	0	Soluble proteins
P73002	sll1501	cbiA, cobB	0	o	OTHER	0.040307	0.024922	0.011331	0.92344		OTHER	0.07257	0.010721	0.010058	0.906651		cobyrinic acid a,c-diamide synthase	Vitamin B12 biosynthesis	Biosynthesis of cofactors, prosthetic groups, and carriers	0	0	0	1	0	0	1	1	0	0	0	0	0	0				Unknown
P55037	sll1502	gltB	0	o	OTHER	0.035444	0.004303	0.006096	0.954156		OTHER	0.036301	0.009091	0.003721	0.950887		NADH-dependent glutamate synthase large subunit	Glutamate biosynthesis	Amino acid biosynthesis	0	0	0	1	0	0	8	3	1	0	1	0	0	0	Soluble proteins
P72998	sll1503		0	o	OTHER	0.005526	0.000871	0.001822	0.991781		OTHER	0.004464	0.000193	0.000832	0.994511		unknown protein	Unknown Proteins	Unknown Proteins	0	1	0	0	0	0	0	0	0	0	0	0	0	0			PM
P72997	sll1504		0	o	OTHER	0.001589	0.000594	0.000367	0.99745		OTHER	0.001741	0.000205	0.000322	0.997732		hypothetical protein	Random proteins (Hypothetical)	Random proteins (Hypothetical)	0	0	0	0	0	0	0	1	0	0	0	0	0	0
P72996	sll1505		0	o	OTHER	0.002879	0.002464	0.000483	0.994175		OTHER	0.002464	0.000444	0.000357	0.996735		hypothetical protein	Random proteins (Hypothetical)	Random proteins (Hypothetical)	0	0	0	0	0	0	2	0	0	0	0	0	0	0	Soluble proteins
P72989	sll1507		1	i12-34o	SP(Sec/SPI)	0.773525	0.030082	0.087936	0.108457	CS pos: 34-35. AAA-ER. Pr: 0.4193	SP(Sec/SPI)	0.878612	0.052926	0.035848	0.032614	CS pos: 34-35. AAA-ER. Pr: 0.6747	salt-induced periplasmic protein	Random proteins (Hypothetical)	Random proteins (Hypothetical)	0	1	2	0	0	0	2	1	0	1	0	0	0	0	Soluble proteins									Periplasmic
P72988	sll1508	lpxC, envA	0	o	OTHER	0.076547	0.010213	0.014746	0.898494		OTHER	0.064459	0.00914	0.015889	0.910511		UDP-3-0-acyl N-acetylglcosamine deacetylase	Lipopolysaccharide biosynthesis	Cell Envelope	0	1	0	2	0	0	1	2	1	0	0	0	0	0				Unknown
P72983	sll1509	ycf20	2	i28-50o54-75i	OTHER	0.057815	0.002715	0.006709	0.932762		OTHER	0.173846	0.008092	0.017056	0.801006		hypothetical protein YCF20	Random proteins (Hypothetical)	Random proteins (Hypothetical)	0	1	0	0	0	0	0	0	0	0	0	0	0	0
P72982	sll1510		3	o39-61i68-90o123-142i	OTHER	0.043617	0.00211	0.037883	0.91639		OTHER	0.03987	0.001194	0.053473	0.905463		unknown protein	Unknown Proteins	Unknown Proteins	0	0	0	0	0	0	1	0	0	0	0	0	0	0
P72981	sll1511		3	i7-29o33-50i169-191o	OTHER	0.000391	0.000242	0.077361	0.922005		OTHER	0.000772	0.001369	0.304946	0.692914		unknown protein	Unknown Proteins	Unknown Proteins	0	0	0	0	0	0	0	0	0	0	0	0	0	0
P72979	sll1512	chlR	0	o	OTHER	0.188751	0.00145	0.001316	0.808483		OTHER	0.024504	0.000778	0.002067	0.972652		hypothetical protein	Random proteins (Hypothetical)	Random proteins (Hypothetical)	0	0	0	1	0	0	2	1	1	0	0	0	0	0				Unknown
P72978	sll1513	ycf5, ccsA	8	o13-30i35-57o67-89i96-118o140-162i242-261o276-293i302-324o	OTHER	0.001853	0.000217	0.000473	0.997457		OTHER	0.023484	0.000617	0.002169	0.973731		c-type cytochrome synthesis protein	Other	Other Categories	4	0	0	0	0	0	1	3	1	0	0	0	0	1		TM														TM
P72977	sll1514	hspA, hsp17, hsp1, hsp16.6	0	o	OTHER	0.002614	0.000725	0.000337	0.996324		OTHER	0.001854	0.000248	0.000218	0.997679		16.6 kDa small heat shock protein, molecular chaperone	Chaperones	Cellular Processes	0	0	0	1	0	0	7	3	1	0	0	1	0	0	Soluble proteins
P72975	sll1515	gifB, gif, ssl1515	0	o	OTHER	0.011026	0.002119	0.003175	0.983681		OTHER	0.012321	0.000791	0.00246	0.984429		glutamine synthetase inactivating factor IF17	Unknown Proteins	Unknown Proteins	0	1	0	2	0	0	2	2	1	0	0	0	0	0				Unknown
P72974	sll1516		0	o	OTHER	0.012896	0.003657	0.005562	0.977885		OTHER	0.01141	0.001788	0.005519	0.981282		hypothetical protein	Random proteins (Hypothetical)	Random proteins (Hypothetical)	0	0	0	0	0	0	2	2	0	0	0	0	0	0	Soluble proteins
P74374	sll1520	recN	0	o	OTHER	0.016179	0.003336	0.001279	0.979206		OTHER	0.036272	0.002017	0.00144	0.960272		DNA repair protein RecN	DNA repair	DNA replication, restriction, modification, recombination, and repair	0	2	0	0	0	0	2	2	1	0	0	0	0	0	Soluble proteins
P74373	sll1521	flv1, flv	0	o	SP(Sec/SPI)	0.478881	0.011201	0.401674	0.108244	CS pos: 27-28. MPA-KD. Pr: 0.2370	SP(Sec/SPI)	0.520486	0.018475	0.263289	0.19775	CS pos: 27-28. MPA-KD. Pr: 0.2800	flavoprotein	Flavoproteins	Other Categories	1	0	0	1	0	0	6	2	1	0	0	0	0	0	Soluble proteins
P74372	sll1522	PgsA	4	i7-24o73-95i116-138o148-170i	OTHER	0.412761	0.011725	0.017412	0.558102		OTHER	0.413948	0.036216	0.010265	0.539571		CDP-diacylglycerol--glycerol-3-phosphate 3-phosphatidyltransferase	Fatty acid modification II	Fatty acid, phospholipid and sterol metabolism	0	0	0	0	0	0	0	0	0	0	0	0	0	0
P74365	sll1524		0	o	OTHER	0.006919	0.00109	0.002329	0.989661		OTHER	0.011343	0.000598	0.002337	0.985722		hypothetical protein	Random proteins (Hypothetical)	Random proteins (Hypothetical)	0	0	0	1	0	0	2	1	1	0	0	1	0	0				Unknown
P37101	sll1525	prk, ptk	0	o	OTHER	0.005886	0.007912	0.024048	0.962154		OTHER	0.007234	0.002631	0.029603	0.960532		phosphoribulokinase	Pentose phosphate pathway	Energy Metabolism	3	0	0	1	0	0	15	3	1	0	1	0	0	0	Soluble proteins								150k TM
P74360	sll1526		0	o	OTHER	0.023592	0.005048	0.001498	0.969862		OTHER	0.097508	0.001569	0.003473	0.897449		hypothetical protein	Random proteins (Hypothetical)	Random proteins (Hypothetical)	2	1	0	2	0	0	3	2	1	0	0	0	0	0				Unknown			40k TM	90k TM
P74359	sll1527		0	o	OTHER	0.041419	0.000732	0.005714	0.952136		OTHER	0.022628	0.000497	0.002886	0.973989		unknown protein	Unknown Proteins	Unknown Proteins	1	1	0	1	0	0	2	2	1	0	0	0	0	0		TM
P74358	sll1528		0	o	OTHER	0.006541	0.000572	0.001261	0.991625		OTHER	0.005696	0.000219	0.000878	0.993207		unknown protein	Unknown Proteins	Unknown Proteins	1	3	0	1	0	0	3	2	1	0	0	0	0	0				Unknown
P74357	sll1530		0	o	OTHER	0.003328	0.000719	0.000469	0.995483		OTHER	0.00295	0.000286	0.000509	0.996255		unknown protein	Unknown Proteins	Unknown Proteins	0	2	0	2	0	0	3	3	1	0	0	0	0	0				Unknown
P74356	sll1531		13	o5-27i40-62o72-90i111-133o176-194i201-223o243-265i270-288o293-312i325-344o421-443i475-494o504-523i	OTHER	0.001082	6.8e-05	0.003379	0.995471		OTHER	0.005958	0.00027	0.020013	0.973759		unknown protein	Unknown Proteins	Unknown Proteins	0	1	0	2	0	0	0	1	1	0	0	0	0	0				Unknown
P74351	sll1532		0	o	LIPO(Sec/SPII)	0.261566	0.004136	0.628911	0.105386	CS pos: 13-14. LLG-CL. Pr: 0.5961	SP(Sec/SPI)	0.680389	0.030872	0.268387	0.020352	CS pos: 35-36. SQA-QP. Pr: 0.3050	hypothetical protein	Random proteins (Hypothetical)	Random proteins (Hypothetical)	1	0	4	0	0	0	4	1	0	0	0	0	0	0	Soluble proteins									Periplasmic						TM
P74349	sll1533	pilT2, pilT, pilM	0	o	OTHER	0.099241	0.178557	0.014342	0.70786		OTHER	0.155875	0.157478	0.018362	0.668285		twitching mobility protein	Pili proteins	Cellular Processes	2	2	0	1	0	0	3	3	2	0	0	0	0	0			PM											Membrane Protein
P74348	sll1534	rfbZ	0	o	OTHER	0.016061	0.000494	0.001812	0.981633		OTHER	0.008995	0.000414	0.001061	0.98953		probable glycosyltransferase	Other	Other Categories	2	1	0	0	0	0	2	2	1	0	0	0	0	0		TM														TM
P74347	sll1535	rfbP, gumD	1	i49-71o	OTHER	0.017619	0.008968	0.01027	0.963143		OTHER	0.019641	0.002024	0.021491	0.956844		putative sugar transferase	Random proteins (Surface polysaccharides, lipopolysaccharides and antigens)	Cell Envelope	0	0	0	0	0	0	0	0	0	0	0	0	0	0
P74344	sll1536	moeB, chlN	1	i38-60o	OTHER	0.015872	0.020605	0.001208	0.962315		OTHER	0.025498	0.010497	0.003021	0.960984		molybdopterin biosynthesis MoeB protein	Molybdopterin biosynthesis	Biosynthesis of cofactors, prosthetic groups, and carriers	1	1	0	0	0	0	10	4	1	0	0	1	0	0	Soluble proteins													Membrane Protein
P74341	sll1537		0	o	OTHER	0.104696	0.001812	0.022208	0.871284		OTHER	0.031682	0.001856	0.008926	0.957536		similar to mutator MutT protein	Poorly characterised	DNA replication, restriction, modification, recombination, and repair	0	0	0	2	0	0	4	1	0	1	0	0	0	0				Unknown
P74340	sll1538	bgl	0	o	OTHER	0.002371	0.000651	0.000333	0.996645		OTHER	0.006954	0.000818	0.000606	0.991621		similar to beta-hexosaminidase a precursor	Unknown Proteins	Unknown Proteins	0	0	0	0	0	0	4	1	1	0	0	0	0	0	Soluble proteins
P74336	sll1540	dpm1, sed3, dmp1	3	o259-281i332-354o359-381i	OTHER	0.099836	0.002297	0.003565	0.894303		OTHER	0.025284	0.001024	0.002832	0.97086		dolichyl-phosphate-mannose synthase	Unknown Proteins	Unknown Proteins	1	3	0	0	0	0	0	1	0	0	0	0	0	0
P74334	sll1541	syc2, SynAco	0	o	OTHER	0.074688	0.007876	0.011285	0.90615		OTHER	0.037433	0.00455	0.00337	0.954647		hypothetical protein	Random proteins (Hypothetical)	Random proteins (Hypothetical)	1	1	0	0	0	0	3	1	1	0	0	0	0	0	Soluble proteins
P74675	sll1542		0	o	OTHER	0.079534	0.004624	0.004799	0.911042		OTHER	0.028203	0.00091	0.002218	0.968668		hypothetical protein	Random proteins (Hypothetical)	Random proteins (Hypothetical)	1	0	0	0	0	0	2	0	0	0	0	0	0	0	Soluble proteins
P74671	sll1543	ppx	0	o	OTHER	0.00357	0.001348	0.000536	0.994546		OTHER	0.004311	0.000264	0.000438	0.994988		hypothetical protein	Random proteins (Hypothetical)	Random proteins (Hypothetical)	0	0	0	0	0	0	0	0	0	0	0	0	0	0
P74670	sll1544	rre40	0	o	OTHER	0.00603	0.047279	0.008637	0.938054		OTHER	0.012247	0.020497	0.031158	0.936098		two-component response regulator NarL subfamily	Regulatory Functions	Regulatory Functions	0	1	0	0	0	0	3	1	0	0	0	0	0	0			PM
P74665	sll1545	gst1	0	o	OTHER	0.001689	0.000462	0.000235	0.997614		OTHER	0.001583	0.000119	0.000214	0.998084		glutathione S-transferase	Small redox enzymes	Cellular Processes	2	3	0	0	0	0	6	3	1	0	0	0	0	0			PM
P74663	sll1546	ppx	0	o	OTHER	0.02286	0.000622	0.001588	0.97493		OTHER	0.010659	0.000528	0.001535	0.987277		exopolyphosphatase	Phosphorus compounds	Central Intermediary Metabolism	0	0	0	1	0	0	4	2	1	0	0	0	0	0	Soluble proteins
P74662	sll1547		0	o	OTHER	0.039837	0.002428	0.155253	0.802481		OTHER	0.044568	0.001379	0.133858	0.820194		hypothetical protein	Random proteins (Hypothetical)	Random proteins (Hypothetical)	0	0	0	0	0	0	0	0	0	0	0	0	0	0
P74656	sll1549		0	o	SP(Sec/SPI)	0.540504	0.000653	0.307666	0.151177	CS pos: 18-19. VQS-ME. Pr: 0.4940	SP(Sec/SPI)	0.448692	0.002647	0.188321	0.36034	CS pos: 33-34. ISG-LN. Pr: 0.0576	salt-enhanced periplasmic protein	Random proteins (Hypothetical)	Random proteins (Hypothetical)	0	1	3	0	0	0	4	0	0	0	0	0	0	0	Soluble proteins									Periplasmic
P74655	sll1550		0	o	SP(Sec/SPI)	0.849113	0.011704	0.122966	0.016217	CS pos: 30-31. ALA-EP. Pr: 0.6972	SP(Sec/SPI)	0.909128	0.016828	0.067324	0.00672	CS pos: 30-31. ALA-EP. Pr: 0.8572	probable porin; major outer membrane protein	Random proteins (Membranes, lipoproteins, and porins)	Cell Envelope	0	1	0	1	0	0	0	3	1	1	0	1	0	0				Unknown
P74651	sll1552		0	o	OTHER	0.003738	0.000548	0.000263	0.995451		OTHER	0.003067	0.000223	0.000458	0.996251		unknown protein	Unknown Proteins	Unknown Proteins	0	0	0	0	0	0	1	0	0	0	0	0	0	0
P74296	sll1553	pheT	0	o	OTHER	0.011523	0.003549	0.000677	0.984251		OTHER	0.011991	0.000754	0.000553	0.986702		phenylalanyl-tRNA synthetase	Aminoacyl tRNA synthetases and tRNA modification	Transcription / Translation	1	0	0	1	0	0	11	3	1	0	0	0	0	0	Soluble proteins
P74288	sll1555	hik42	0	o	OTHER	0.001166	0.000101	0.000141	0.998592		OTHER	0.001716	0.000117	0.000174	0.997993		two-component hybrid sensor and regulator	Regulatory Functions	Regulatory Functions	0	1	0	0	0	0	3	2	1	0	0	1	0	0	Soluble proteins
P74287	sll1556		0	o	OTHER	0.006276	0.000638	0.000362	0.992724		OTHER	0.007868	0.000363	0.00054	0.991229		isopentenyl-dephosphate delta-isomerase	Other	Other Categories	0	0	0	0	0	0	4	2	1	0	0	0	0	0	Soluble proteins
P74286	sll1557	sucD	0	o	OTHER	0.024748	0.006336	0.036396	0.93252		OTHER	0.023319	0.00229	0.02757	0.946821		succinyl-CoA synthetase alpha chain	Succinyl-CoA synthetase	Energy Metabolism	0	0	0	0	0	0	2	1	0	0	0	0	0	0	Soluble proteins
P74285	sll1558		0	o	OTHER	0.009162	0.000289	0.001781	0.988768		OTHER	0.001634	0.000109	0.000522	0.997736		mannose-1-phosphate guanyltransferase	Unknown Proteins	Unknown Proteins	0	1	0	0	0	0	4	2	1	0	0	0	0	0	Soluble proteins
P74281	sll1559		0	o	OTHER	0.007104	0.001434	0.000792	0.990669		OTHER	0.009559	0.000469	0.000948	0.989024		soluble hydrogenase 42 kD subunit	Glycolate metabolism	Energy Metabolism	1	0	0	1	0	0	7	3	1	2	0	0	0	0	Soluble proteins
P74278	sll1560	ISY203d	0	o	OTHER	0.00208	0.00052	0.000261	0.997139		OTHER	0.003163	0.000192	0.000271	0.996374		putative transposase [ISY203d: 1970882 - 1972055]	Transposon-related functions	Other Categories	0	0	0	0	0	0	0	0	0	0	0	0	0	0
P74275	sll1561	putA	0	o	OTHER	0.003639	0.000827	0.000478	0.995056		OTHER	0.004947	0.000507	0.000924	0.993622		proline oxidase	Proline biosynthesis	Amino acid biosynthesis	1	3	0	0	0	0	5	3	1	0	0	0	0	0	Soluble proteins
P74274	sll1562		0	o	OTHER	0.010267	0.020633	0.006066	0.963034		OTHER	0.022105	0.006349	0.00724	0.964306		unknown protein	Unknown Proteins	Unknown Proteins	0	0	0	0	0	0	2	0	0	0	0	0	0	0	Soluble proteins
P74273	sll1563		0	o	OTHER	0.003623	0.001185	0.000874	0.994319		OTHER	0.007073	0.000224	0.000641	0.992062		unknown protein	Unknown Proteins	Unknown Proteins	0	0	0	0	0	0	5	2	1	0	0	0	0	0	Soluble proteins
P74269	sll1564	leuA	0	o	OTHER	0.005821	0.002963	0.001009	0.990207		OTHER	0.004997	0.000798	0.001104	0.993101		putative lyase	Isoleucine, valine, leucine biosynthesis	Amino acid biosynthesis	0	0	0	0	0	0	3	2	1	0	0	0	0	0	Soluble proteins
P74258	sll1566	ggpS	0	o	OTHER	0.007573	0.000886	0.001593	0.989948		OTHER	0.008291	0.000519	0.001517	0.989673		glucosylglycerolphosphate synthase	Glucosylglycerol biosynthesis	Central Intermediary Metabolism	1	0	0	1	0	0	7	2	1	0	0	0	0	0	Soluble proteins
P73219	sll1568	pgl1	0	o	OTHER	0.005323	0.014587	0.001163	0.978926		OTHER	0.007855	0.00607	0.00144	0.984635		fibrillin	Random proteins (Surface structures)	Cell Envelope	1	2	0	1	0	0	2	2	0	0	0	0	0	0			PM
P73217	sll1570		0	o	SP(Sec/SPI)	0.609166	0.156656	0.013625	0.220553	CS pos: 43-44. SRA-DS. Pr: 0.5267	SP(Sec/SPI)	0.831675	0.101772	0.008092	0.058461	CS pos: 43-44. SRA-DS. Pr: 0.7879	unknown protein	Unknown Proteins	Unknown Proteins	0	1	1	0	0	0	1	1	0	0	0	0	0	0	Soluble proteins
P73216	sll1571		6	i41-63o68-90i128-161o171-193i224-246o261-283i	OTHER	0.006274	0.000225	0.001088	0.992414		OTHER	0.022191	0.000373	0.004057	0.973379		hypothetical protein	Random proteins (Hypothetical)	Random proteins (Hypothetical)	0	4	0	0	0	0	0	2	1	0	0	0	0	0			PM
P74750	sll1572 slr0603	dnaE-c, polC, dnaE, dnaEc, dnaE2	0	o	OTHER	0.005224	0.002215	0.000684	0.991876		OTHER	0.00478	0.000927	0.000731	0.993562		DNA polymerase III alpha subunit [Contains: Ssp dnaE intein]	DNA replication	DNA replication, restriction, modification, recombination, and repair	1	0	0	1	0	0	4	2	1	0	0	0	0	0				Unknown
P73210	sll1573		0	o	OTHER	0.013027	0.001265	0.006913	0.978794		OTHER	0.015555	0.000791	0.007143	0.976511		hypothetical protein	Random proteins (Hypothetical)	Random proteins (Hypothetical)	0	0	0	0	0	0	2	0	0	0	0	0	0	0	Soluble proteins
Q9FAB3	sll1574 sll1575	spkA, pknC1	0	o	OTHER	0.007072	0.119605	0.001844	0.871479		OTHER	0.012188	0.03474	0.003382	0.949691		a part of spkA: serine/threonine protein kinase, regulates cellular motility ( disrupted by frameshift mutation)	Regulatory Functions	Regulatory Functions	0	0	0	0	0	0	0	1	0	0	0	0	0	0
Q54714	sll1577	cpcB	0	o	OTHER	0.018079	0.024769	0.001937	0.955214		OTHER	0.015162	0.013863	0.002171	0.968804		phycocyanin beta subunit	Phycobilisome	Photosynthesis & Respiration	6	3	0	1	0	0	15	7	2	2	0	0	0	0	Soluble proteins						40k TM	90k TM	150k TM				PM	Membrane Protein
Q54715	sll1578	cpcA	0	o	OTHER	0.044371	0.174005	0.003379	0.778245		OTHER	0.041399	0.115862	0.002734	0.840006		phycocyanin alpha subunit	Phycobilisome	Photosynthesis & Respiration	6	5	0	1	0	0	11	6	2	2	0	0	0	0	Soluble proteins						40k TM	90k TM	150k TM		PM		PM	Membrane Protein	PM
P73204	sll1579	cpcC2, cpcC, cpc2	0	o	OTHER	0.005862	0.000686	0.000661	0.99279		OTHER	0.003641	0.000306	0.000428	0.995625		phycobilisome rod linker polypeptide	Phycobilisome	Photosynthesis & Respiration	3	2	0	1	0	0	9	5	1	2	0	1	0	0	Soluble proteins						40k TM	90k TM	150k TM					Membrane Protein
P73203	sll1580	cpcC1, cpcH, cpcC, cpcC2, cpc1	0	o	OTHER	0.043916	0.001583	0.002919	0.951581		OTHER	0.010005	0.00049	0.001042	0.988462		phycobilisome rod linker polypeptide	Phycobilisome	Photosynthesis & Respiration	4	2	0	2	0	0	9	4	2	0	0	0	0	0				Unknown			40k TM	90k TM	150k TM
P73198	sll1581	gumB	0	o	SP(Sec/SPI)	0.596196	0.053039	0.328193	0.022573	CS pos: 35-36. AFA-QI. Pr: 0.6175	SP(Sec/SPI)	0.744677	0.039076	0.20772	0.008527	CS pos: 35-36. AFA-QI. Pr: 0.7533	hypothetical protein	Random proteins (Hypothetical)	Random proteins (Hypothetical)	0	0	1	1	0	0	4	4	1	0	0	3	0	0	Soluble proteins											OM
P73197	sll1582		0	o	OTHER	0.001549	0.001257	0.000301	0.996893		OTHER	0.002423	0.000232	0.000856	0.996489		unknown protein	Unknown Proteins	Unknown Proteins	0	0	0	0	0	0	5	1	1	0	0	0	0	0	Soluble proteins
P73196	sll1583	lig, ligA	0	o	OTHER	0.045333	0.029223	0.020573	0.904871		OTHER	0.1345	0.056749	0.02812	0.780631		unknown protein	Unknown Proteins	Unknown Proteins	4	0	0	0	0	0	4	3	2	0	0	1	0	0		TM														TM
P73195	sll1584		0	o	OTHER	0.036147	0.003538	0.009838	0.950477		OTHER	0.093138	0.001591	0.011194	0.894078		ferredoxin like protein	Putative ferredoxins	Photosynthesis & Respiration	0	0	0	2	0	0	2	1	0	0	0	0	0	0				Unknown
P73871	sll1586		1	i30-52o	OTHER	0.026788	0.008375	0.003715	0.961121		OTHER	0.056997	0.007409	0.008715	0.926879		unknown protein	Unknown Proteins	Unknown Proteins	0	0	0	1	0	0	2	3	0	0	0	0	0	0				Unknown										Membrane Protein
P73865	sll1590	hik20	3	i7-24o29-47i52-71o	OTHER	0.017702	0.00015	0.066802	0.915346		OTHER	0.060759	0.000397	0.177346	0.761497		two-component sensor histidine kinase	Regulatory Functions	Regulatory Functions	0	0	0	0	0	0	0	1	0	0	0	0	0	0														Membrane Protein
P73864	sll1592	rre19	0	o	OTHER	0.004763	0.000869	0.000326	0.994042		OTHER	0.004108	0.000338	0.000403	0.995151		two-component response regulator NarL subfamily	Regulatory Functions	Regulatory Functions	1	0	0	1	0	0	1	1	0	0	0	0	0	0				Unknown
P73862	sll1594	ndhR, ccmR, ndhF, rbcR, rbcR1	0	o	OTHER	0.010708	0.002841	0.000985	0.985467		OTHER	0.00799	0.001244	0.001427	0.98934		ndhF3 operon transcriptional regulator, LysR family protein	Regulatory Functions	Regulatory Functions	0	1	0	1	0	0	2	2	1	0	0	1	0	0			PM
P73860	sll1595	kaiC2, kaiC, nhaS4	0	o	OTHER	0.010631	0.001916	0.001613	0.98584		OTHER	0.063557	0.001282	0.002243	0.932919		circadian clock protein KaiC homolog	Circadian rhythm	Other Categories	0	0	0	1	0	0	5	2	1	0	0	0	0	0				Unknown
P73859	sll1596	kaiB2, kaiB	0	o	OTHER	0.005635	0.00209	0.000805	0.99147		OTHER	0.005746	0.000375	0.001182	0.992697		circadian clock protein KaiB homolog	Circadian rhythm	Other Categories	0	0	0	1	0	0	2	1	0	0	0	1	0	0	Soluble proteins
Q79EF9	sll1598	mntC	0	o	LIPO(Sec/SPII)	0.006565	0.005648	0.98598	0.001807	CS pos: 24-25. LTG-CG. Pr: 0.9838	LIPO(Sec/SPII)	0.004171	0.019674	0.974975	0.00118	CS pos: 24-25. LTG-CG. Pr: 0.9738	Mn transporter MntC	Manganese transport system	Transport & Binding Proteins	0	1	0	0	0	0	0	0	0	0	0	0	0	0
Q55281	sll1599	mntA	0	o	OTHER	0.02783	0.002525	0.002665	0.966979		OTHER	0.061741	0.002298	0.010324	0.925637		manganese transport system ATP-binding protein MntA	Manganese transport system	Transport & Binding Proteins	0	0	0	0	0	0	1	0	0	0	0	0	0	0
Q55282	sll1600	mntB	8	i22-44o59-81i102-124o144-161i184-201o205-224i231-250o260-282i	OTHER	0.001658	0.00016	0.003535	0.994646		OTHER	0.006353	0.000297	0.027303	0.966047		manganese transport system membrane protein MntB	Manganese transport system	Transport & Binding Proteins	0	1	0	0	0	0	0	0	0	0	0	0	0	0
P73855	sll1601		0	o	OTHER	0.009663	0.008882	0.007087	0.974368		OTHER	0.05818	0.025894	0.013517	0.902409		hypothetical protein	Random proteins (Hypothetical)	Random proteins (Hypothetical)	0	0	0	3	0	0	1	2	1	0	0	0	0	0				Unknown
P73848	sll1605	fabZ, sefA	0	o	OTHER	0.016263	0.003015	0.001124	0.979599		OTHER	0.007402	0.000756	0.000667	0.991175		(3R)-hydroxymyristol acyl carrier protein dehydrase	Fatty acid metabolism II	Fatty acid, phospholipid and sterol metabolism	0	0	0	0	0	0	4	0	1	0	0	0	0	0	Soluble proteins
P73847	sll1606		2	o10-32i39-61o	OTHER	0.000913	0.00021	0.003011	0.995867		OTHER	0.003543	0.000547	0.009818	0.986092		hypothetical protein	Random proteins (Hypothetical)	Random proteins (Hypothetical)	0	2	0	1	0	0	1	1	0	0	0	0	0	0			PM
P73845	sll1608		7	i29-51o55-72i79-101o136-167i212-231o617-639i646-668o	OTHER	0.004363	0.000392	0.000507	0.994738		OTHER	0.012402	0.000486	0.000938	0.986175		hypothetical protein	Random proteins (Hypothetical)	Random proteins (Hypothetical)	0	3	0	0	0	0	1	3	1	0	0	0	0	0			PM											Membrane Protein
P73844	sll1609		0	o	OTHER	0.022255	0.001845	0.002109	0.973792		OTHER	0.006737	0.000724	0.000883	0.991656		hypothetical protein	Random proteins (Hypothetical)	Random proteins (Hypothetical)	0	0	0	0	0	0	1	0	0	0	0	0	0	0
P73843	sll1611		6	i28-45o55-77i90-107o148-170i204-223o227-249i	OTHER	0.001557	0.000222	0.000943	0.997278		OTHER	0.003425	0.000193	0.002623	0.99376		unknown protein	Unknown Proteins	Unknown Proteins	0	0	0	0	0	0	0	0	0	0	0	0	0	0
P73842	sll1612	folC, dedC	0	o	OTHER	0.024772	0.011656	0.003588	0.959984		OTHER	0.066426	0.003533	0.004415	0.925626		folylpolyglutamate synthase	Folate biosynthesis	Biosynthesis of cofactors, prosthetic groups, and carriers	0	0	0	0	0	0	3	2	0	0	0	0	0	0	Soluble proteins
P73841	sll1613		0	o	OTHER	0.012668	0.00069	0.002102	0.98454		OTHER	0.011152	0.000355	0.00216	0.986334		unknown protein	Unknown Proteins	Unknown Proteins	1	0	0	1	0	0	3	1	0	0	0	0	0	1				Unknown
P37367	sll1614	pma1	9	o69-91i252-269o284-306i702-724o728-750i774-793o803-825i846-868o883-900i	OTHER	0.004576	0.001168	0.001169	0.993088		OTHER	0.005005	0.000766	0.001644	0.992586		cation-transporting P-type ATPase	Other transport & Binding Proteins	Transport & Binding Proteins	0	3	0	0	0	0	2	3	1	0	0	0	0	0			PM
P73839	sll1615	thdF, trmE	0	o	OTHER	0.014449	0.010438	0.003245	0.971868		OTHER	0.019206	0.004123	0.003957	0.972714		thiophen and furan oxidation protein	Random proteins (Detoxification)	Cellular Processes	0	1	0	0	0	0	4	2	1	0	0	0	0	0	Soluble proteins
P73733	sll1618		0	o	SP(Sec/SPI)	0.869236	0.003048	0.046535	0.081181	CS pos: 18-19. AHP-LN. Pr: 0.5507	SP(Sec/SPI)	0.58955	0.010904	0.06641	0.333137	CS pos: 18-19. AHP-LN. Pr: 0.1943	hypothetical protein	Random proteins (Hypothetical)	Random proteins (Hypothetical)	0	0	1	1	0	0	3	2	0	1	0	1	0	0	Soluble proteins
P73730	sll1620		0	o	SP(Sec/SPI)	0.797646	0.003794	0.069872	0.128688	CS pos: 26-27. IFA-GS. Pr: 0.3827	SP(Sec/SPI)	0.93066	0.014516	0.026049	0.028775	CS pos: 26-27. IFA-GS. Pr: 0.8183	hypothetical protein	Random proteins (Hypothetical)	Random proteins (Hypothetical)	2	1	0	0	0	0	5	1	0	0	0	0	0	1	Soluble proteins															TM
P73728	sll1621	type II prx, aphC, PrxII, ahpC, sodB, type II prx	0	o	OTHER	0.010725	0.004378	0.008665	0.976232		OTHER	0.019507	0.002986	0.006063	0.971444		AhpC/TSA family protein	Other	Other Categories	2	0	1	1	0	0	14	3	1	1	1	0	0	0	Soluble proteins						40k TM	90k TM	150k TM
P73725	sll1623	ndhM	0	o	OTHER	0.009025	0.00459	0.00124	0.985144		OTHER	0.010901	0.001847	0.002073	0.985179		ABC transporter ATP-binding protein	Random proteins (Hypothetical)	Random proteins (Hypothetical)	0	3	0	0	0	0	2	1	1	0	0	0	0	0			PM
P73724	sll1624	rre18, crr18	0	o	OTHER	0.015139	0.000668	0.000829	0.983364		OTHER	0.013703	0.000496	0.001302	0.984498		two-component response regulator	Regulatory Functions	Regulatory Functions	0	0	0	0	0	0	4	1	1	0	0	0	0	0	Soluble proteins
P73723	sll1625	sdhB	0	o	OTHER	0.006554	0.002692	0.000913	0.989841		OTHER	0.014256	0.001283	0.000867	0.983595		succinate dehydrogenase iron- sulphur protein subunit	Succinate dehydrogenase	Energy Metabolism	1	0	0	2	0	0	3	2	1	0	0	0	0	0	Soluble proteins
P73722	sll1626	lexA	0	o	OTHER	0.002726	0.008654	0.000654	0.987966		OTHER	0.004158	0.004733	0.000893	0.990217		LexA repressor	Regulatory Functions	Regulatory Functions	2	2	0	2	0	0	10	4	2	0	0	1	0	0				Unknown											PM
P73719	sll1628		0	o	OTHER	0.192034	0.020626	0.194588	0.592751		OTHER	0.170915	0.009797	0.060168	0.75912		hypothetical protein	Random proteins (Hypothetical)	Random proteins (Hypothetical)	0	4	0	0	0	0	2	2	1	0	0	0	0	0			PM										PM
P77967	sll1629	phr, phrB, syn-cry, Ccry1	0	o	OTHER	0.027479	0.015124	0.002828	0.954569		OTHER	0.026827	0.008834	0.002563	0.961776		bacterial cryptochrome	Light sensing	Cellular Processes	0	0	0	1	0	0	2	1	0	0	0	0	0	0				Unknown
P73718	sll1630		0	o	OTHER	0.007906	0.018966	0.001515	0.971612		OTHER	0.011749	0.014184	0.001677	0.97239		unknown protein	Unknown Proteins	Unknown Proteins	0	0	0	0	0	0	0	0	1	0	0	0	0	0
P73717	sll1631		0	o	OTHER	0.010704	0.003617	0.000675	0.985004		OTHER	0.014491	0.002162	0.001537	0.98181		putative cytidine and deoxycytidylate deaminase	Pyrimidine ribonucleotide biosynthesis	Purines, pyrimidines, nucleosides, and nucleotides	0	0	0	0	0	0	0	0	0	0	0	0	0	0
P73457	sll1632	ftsQ	1	i26-48o	OTHER	0.014659	0.003973	0.008425	0.972943		OTHER	0.058674	0.004397	0.019827	0.917101		hypothetical protein	Random proteins (Hypothetical)	Random proteins (Hypothetical)	0	2	0	0	0	0	0	2	0	0	0	0	0	0
P73456	sll1633	ftsZ	0	o	OTHER	0.004785	0.002985	0.001048	0.991182		OTHER	0.006439	0.000844	0.000941	0.991776		cell division protein FtsZ	Cell division (min)	Cellular Processes	0	2	0	2	0	0	5	3	1	0	0	0	0	0				Unknown
P73453	sll1634	cnaT	0	o	OTHER	0.002217	0.008654	0.000553	0.988576		OTHER	0.003322	0.002689	0.00055	0.993439		hypothetical protein	Random proteins (Hypothetical)	Random proteins (Hypothetical)	1	0	0	1	0	0	2	2	1	0	0	0	0	0	Soluble proteins
P73053	sll1635	dgt	0	o	OTHER	0.007926	0.000828	0.001467	0.989779		OTHER	0.011907	0.000451	0.00225	0.985393		Thy1 protein homolog	Pyrimidine ribonucleotide biosynthesis	Purines, pyrimidines, nucleosides, and nucleotides	0	0	0	0	0	0	3	2	1	0	0	1	0	0	Soluble proteins
P73050	sll1636	fbp, yrdA	0	o	OTHER	0.014993	0.008681	0.001618	0.974708		OTHER	0.019348	0.007666	0.001088	0.971898		ferripyochelin binding protein	Other	Other Categories	0	0	0	0	0	0	3	0	1	0	0	0	0	0	Soluble proteins
P73048	sll1638	psbQ	0	o	LIPO(Sec/SPII)	0.000519	6.5e-05	0.999226	0.00019	CS pos: 21-22. LVS-CS. Pr: 0.9998	LIPO(Sec/SPII)	0.000608	9.6e-05	0.999096	0.0002	CS pos: 21-22. LVS-CS. Pr: 0.9996	hypothetical protein	Photosystem II	Photosynthesis & Respiration	8	3	0	0	0	0	1	2	2	0	0	1	0	3		TM									PM	OM	PM			TM
P73047	sll1639	ureD	0	o	OTHER	0.027747	0.002995	0.002158	0.9671		OTHER	0.014572	0.001716	0.002062	0.98165		urease accessory protein D	Urease	Central Intermediary Metabolism	0	0	0	1	0	0	2	2	1	0	0	0	0	0				Unknown
P73046	sll1640		0	o	OTHER	0.011277	0.000894	0.002129	0.9857		OTHER	0.008808	0.000345	0.000977	0.98987		hypothetical protein	Random proteins (Hypothetical)	Random proteins (Hypothetical)	0	0	0	0	0	0	3	2	1	0	0	0	0	0	Soluble proteins
P73043	sll1641	gad	0	o	OTHER	0.008676	0.003596	0.00129	0.986438		OTHER	0.010339	0.001084	0.001691	0.986887		glutamate decarboxylase	Random proteins (Amino acids and amines)	Energy Metabolism	0	0	0	1	0	0	8	3	1	0	0	0	0	0	Soluble proteins
P73041	sll1642		0	o	OTHER	0.001876	0.000333	0.000325	0.997466		OTHER	0.001799	0.000181	0.000493	0.997527		hypothetical protein	Random proteins (Hypothetical)	Random proteins (Hypothetical)	0	0	0	0	0	0	0	0	0	0	0	0	0	0
P73038	sll1643		0	o	OTHER	0.005989	0.025078	0.001369	0.967564		OTHER	0.008887	0.009577	0.002043	0.979494		hypothetical protein	Random proteins (Hypothetical)	Random proteins (Hypothetical)	0	0	0	1	0	0	0	0	0	0	0	0	0	0				Unknown
P73034	sll1647		0	o	OTHER	0.004879	0.002497	0.000722	0.991901		OTHER	0.005645	0.000679	0.001305	0.992371		probable phosphinothricin N-acetyltransferase	Other	Other Categories	0	0	0	1	0	0	0	0	0	0	0	0	0	0				Unknown
none	sll1651		0	o	OTHER	0.006803	0.000836	0.001213	0.991148		OTHER	0.007135	0.000569	0.001532	0.990764		hypothetical protein	Random proteins (Hypothetical)	Random proteins (Hypothetical)	0	0	0	0	0	0	2	0	0	0	0	0	0	0	Soluble proteins
P72819	sll1652		1	o10-32i	LIPO(Sec/SPII)	0.285889	0.003915	0.457933	0.252263	CS pos: 22-23. AGP-CL. Pr: 0.3991	LIPO(Sec/SPII)	0.232503	0.009255	0.404165	0.354078	CS pos: 22-23. AGP-CL. Pr: 0.3536	hypothetical protein	Random proteins (Hypothetical)	Random proteins (Hypothetical)	0	0	0	0	0	0	1	0	0	0	0	0	0	0	Soluble proteins
P72818	sll1653	menG, gerC2	0	o	OTHER	0.008322	0.004599	0.000357	0.986721		OTHER	0.012643	0.001241	0.000454	0.985661		2-phytyl-1,4-benzoquinone methyltransferase	Menoquinone	Biosynthesis of cofactors, prosthetic groups, and carriers	0	4	0	0	0	0	2	1	0	0	0	0	0	0			PM
P72817	sll1654	usp	0	o	OTHER	0.007706	0.002485	0.001019	0.98879		OTHER	0.011595	0.00173	0.000805	0.98587		hypothetical protein	Random proteins (Hypothetical)	Random proteins (Hypothetical)	0	0	0	2	0	0	4	3	1	0	0	0	0	0				Unknown
P72816	sll1655	birA	0	o	OTHER	0.003109	0.004558	0.000524	0.991809		OTHER	0.004801	0.001425	0.001264	0.992509		similar to biotin [acetyl-CoA-carboxylase] ligase	Biotin	Biosynthesis of cofactors, prosthetic groups, and carriers	0	0	0	0	0	0	1	0	0	0	0	0	0	0
P72815	sll1656		4	i28-50o60-82i112-134o164-186i	OTHER	0.006478	0.002527	0.002098	0.988897		OTHER	0.019131	0.002159	0.003793	0.974918		hypothetical protein	Random proteins (Hypothetical)	Random proteins (Hypothetical)	0	2	0	1	0	0	1	2	1	0	0	0	0	0				Unknown
P72812	sll1658		0	o	OTHER	0.032531	0.023637	0.00613	0.937703		OTHER	0.049825	0.019408	0.011631	0.919136		hypothetical protein	Random proteins (Hypothetical)	Random proteins (Hypothetical)	0	0	0	0	0	0	0	0	0	0	0	0	0	0
P72811	sll1659		0	o	OTHER	0.081279	0.001705	0.003732	0.913284		OTHER	0.035673	0.000581	0.002237	0.961509		hypothetical protein	Random proteins (Hypothetical)	Random proteins (Hypothetical)	0	0	0	0	0	0	3	0	1	0	0	0	0	0	Soluble proteins
P72810	sll1660		0	o	OTHER	0.026431	0.01201	0.003482	0.958077		OTHER	0.036518	0.003865	0.004382	0.955234		hypothetical protein	Random proteins (Hypothetical)	Random proteins (Hypothetical)	0	0	0	1	0	0	2	2	0	0	0	0	0	0				Unknown
P72808	sll1662	pheA	0	o	OTHER	0.028903	0.001732	0.002853	0.966511		OTHER	0.01814	0.002162	0.00219	0.977508		probable prephenate dehydratase	Phenylalanine/Tyrosine biosynthesis	Amino acid biosynthesis	0	0	0	0	0	0	4	1	0	0	0	0	0	0	Soluble proteins
P72807	sll1663	nblB1, nblB	0	o	OTHER	0.00436	0.002719	0.000592	0.992328		OTHER	0.004097	0.000973	0.000596	0.994333		phycocyanin alpha phycocyanobilin lyase related protein	Phycobilisome degradation	Photosynthesis & Respiration	1	2	0	1	0	0	7	2	1	0	0	0	0	0	Soluble proteins
P72806	sll1664		0	o	OTHER	0.009936	0.00047	0.001128	0.988466		OTHER	0.00635	0.000266	0.000669	0.992715		probable glycosyl transferase	Other	Other Categories	2	0	0	1	0	0	1	2	1	0	0	0	0	0		TM
P72805	sll1665		1	i5-27o	OTHER	0.017656	0.000488	0.010182	0.971674		OTHER	0.073233	0.001531	0.034271	0.890965		unknown protein	Unknown Proteins	Unknown Proteins	1	5	0	0	0	0	3	4	1	0	0	0	0	0			PM											Membrane Protein
P72803	sll1666	dnaJ, dnaJ2, dnaJ3	1	i135-157o	OTHER	0.028114	0.02927	0.001589	0.941027		OTHER	0.011375	0.01575	0.002347	0.970528		DnaJ-like protein	Chaperones	Cellular Processes	1	0	0	1	0	0	0	0	1	0	0	0	0	0				Unknown
P72802	sll1667	mom72	0	o	SP(Sec/SPI)	0.893515	0.021071	0.005416	0.079998	CS pos: 37-38. VLA-QT. Pr: 0.8526	SP(Sec/SPI)	0.90456	0.023662	0.005064	0.066713	CS pos: 37-38. VLA-QT. Pr: 0.8045	periplasmic protein, similar to mitochondrial outer membrane 72K protein	Random proteins (Hypothetical)	Random proteins (Hypothetical)	1	0	3	1	0	0	4	1	0	1	0	0	0	1	Soluble proteins									Periplasmic
P72796	sll1669	aroK	0	o	OTHER	0.022584	0.022419	0.021386	0.933611		OTHER	0.04765	0.021027	0.009102	0.922222		shikimate kinase	Chorismate biosynthesis	Amino acid biosynthesis	0	0	0	1	0	0	2	2	1	0	0	0	0	0				Unknown
P72795	sll1670	hrcA	0	o	OTHER	0.010829	0.0299	0.001292	0.957979		OTHER	0.020924	0.01187	0.001801	0.965405		heat-inducible transcription repressor HrcA homolog	Regulatory Functions	Regulatory Functions	1	0	0	0	0	0	0	0	0	0	0	0	0	0
P72792	sll1671		0	o	OTHER	0.003113	0.00151	0.000476	0.9949		OTHER	0.005199	0.001007	0.000469	0.993325		hypothetical protein	Random proteins (Hypothetical)	Random proteins (Hypothetical)	0	0	0	0	0	0	0	0	0	0	0	0	0	0
P72791	sll1672	hik12	8	o20-42i49-71o91-113i134-156o167-189i210-232o242-264i275-297o	OTHER	0.001941	0.000262	0.001044	0.996753		OTHER	0.025593	0.000622	0.008907	0.964878		two-component hybrid sensor and regulator	Regulatory Functions	Regulatory Functions	1	3	0	0	0	0	2	3	1	0	0	0	0	0			PM											Membrane Protein
P72790	sll1673	rre2	0	o	OTHER	0.001165	0.001538	0.000163	0.997133		OTHER	0.001566	0.000351	0.000324	0.997759		two-component response regulator	Regulatory Functions	Regulatory Functions	0	1	0	1	0	0	3	2	1	0	0	0	0	0	Soluble proteins
P72786	sll1675		0	o	OTHER	0.007545	0.001949	0.001477	0.989029		OTHER	0.005636	0.000585	0.001105	0.992673		hypothetical protein	Random proteins (Hypothetical)	Random proteins (Hypothetical)	0	0	0	0	0	0	3	1	0	0	0	0	0	0
P72785	sll1676	malQ	0	o	OTHER	0.013104	0.001094	0.001384	0.984419		OTHER	0.013694	0.000676	0.001144	0.984485		4-alpha-glucanotransferase	Unknown Proteins	Unknown Proteins	0	0	0	1	0	0	8	2	1	0	0	0	0	0	Soluble proteins
P72784	sll1677		4	i12-34o44-66i149-171o176-198i	OTHER	0.005935	0.000242	0.00897	0.984852		OTHER	0.073325	0.002241	0.070765	0.85367		similar to spore maturation protein B	Unknown Proteins	Unknown Proteins	0	2	0	0	0	0	0	1	1	0	0	0	0	0			PM
P72783	sll1678		4	o15-37i50-72o130-152i159-181o	OTHER	0.000867	0.000159	0.003599	0.995376		OTHER	0.003635	0.000165	0.010949	0.98525		similar to spore maturation protein A	Unknown Proteins	Unknown Proteins	0	0	0	1	0	0	0	0	0	0	0	0	0	0
P72780	sll1679	hhoA, degQ	1	i12-34o	SP(Sec/SPI)	0.76523	0.203779	0.007477	0.023514	CS pos: 34-35. VAA-AD. Pr: 0.3361	SP(Sec/SPI)	0.80841	0.182713	0.002959	0.005918	CS pos: 34-35. VAA-AD. Pr: 0.3756	periplasmic protease HhoA	Degradation of proteins, peptides, and glycopeptides	Transcription / Translation	2	5	3	2	0	0	4	2	2	0	0	0	0	1			PM							Periplasmic			PM
P72779	sll1680		0	o	SP(Sec/SPI)	0.466715	0.257858	0.122256	0.153171	CS pos: 25-26. VNS-TN. Pr: 0.5475	SP(Sec/SPI)	0.578383	0.133326	0.114781	0.17351	CS pos: 25-26. VNS-TN. Pr: 0.2723	hypothetical protein	Random proteins (Hypothetical)	Random proteins (Hypothetical)	1	0	1	2	0	0	3	1	1	0	0	0	0	1				Unknown
P72778	sll1681		2	o10-32i53-72o	OTHER	0.044763	0.012501	0.006372	0.936363		OTHER	0.060069	0.014563	0.017883	0.907485		unknown protein	Unknown Proteins	Unknown Proteins	0	0	0	0	0	0	0	2	0	0	0	0	0	0														Membrane Protein
P72775	sll1682		0	o	OTHER	0.007134	0.015719	0.000798	0.976349		OTHER	0.010688	0.005879	0.000996	0.982437		alanine dehydrogenase	Unknown Proteins	Unknown Proteins	0	0	0	1	0	0	6	1	1	0	0	0	0	0	Soluble proteins
P72774	sll1683	cad, speC	0	o	OTHER	0.018758	0.002174	0.001605	0.977463		OTHER	0.016148	0.001108	0.002274	0.980471		lysine decarboxylase	Arginine breakdown	Energy Metabolism	0	0	0	0	0	0	3	1	0	0	0	0	0	0	Soluble proteins
P72771	sll1685	ycf10, cotA, pxcA, hbp	4	i169-188o271-293i306-328o352-374i	OTHER	0.068926	0.067575	0.00264	0.860859		OTHER	0.084524	0.040912	0.002715	0.871849		protein involved in light-induced Na+-dependent proton extrusion	Unknown Proteins	Unknown Proteins	0	2	0	0	0	0	0	0	0	0	0	0	0	0			PM
P72766	sll1686		0	o	OTHER	0.00678	0.0016	0.002008	0.989612		OTHER	0.005027	0.000389	0.002326	0.992258		hypothetical protein	Random proteins (Hypothetical)	Random proteins (Hypothetical)	1	0	0	1	0	0	1	1	0	0	0	0	0	0				Unknown
P73713	sll1687	hik17	0	o	OTHER	0.007346	0.003567	0.001971	0.987116		OTHER	0.005887	0.000267	0.001937	0.991908		unknown protein	Unknown Proteins	Unknown Proteins	1	1	0	0	0	0	4	2	1	0	0	1	0	0	Soluble proteins
P73711	sll1688	thrC	0	o	OTHER	0.034851	0.002264	0.150654	0.812231		OTHER	0.020386	0.001265	0.140371	0.837978		threonine synthase	Threonine biosynthesis	Amino acid biosynthesis	0	0	0	1	0	0	5	3	1	0	0	0	0	0	Soluble proteins
P73710	sll1689	rpoD, sigE, rpoD2-V, rpo	0	o	OTHER	0.023402	0.004667	0.002232	0.969699		OTHER	0.015232	0.001444	0.002236	0.981088		group2 RNA polymerase sigma factor SigE	Sigma factors	Transcription / Translation	0	1	0	1	0	0	0	1	0	0	0	0	0	0				Unknown
P73708	sll1691		0	o	OTHER	0.002496	0.00153	0.000606	0.995368		OTHER	0.003196	0.000784	0.001111	0.994909		hypothetical protein	Random proteins (Hypothetical)	Random proteins (Hypothetical)	0	0	0	0	0	0	0	0	0	0	0	0	0	0
P73707	sll1692		0	o	OTHER	0.00122	8.7e-05	0.000194	0.998499		OTHER	0.001311	6.9e-05	0.000282	0.998337		hypothetical protein	Random proteins (Hypothetical)	Random proteins (Hypothetical)	0	0	0	0	0	0	3	1	0	0	0	0	0	0	Soluble proteins
P73705	sll1693		0	o	OTHER	0.003613	0.003351	0.00036	0.992676		OTHER	0.007033	0.000394	0.000274	0.992299		hypothetical protein	Random proteins (Hypothetical)	Random proteins (Hypothetical)	0	0	0	1	0	0	6	2	1	0	0	0	0	0	Soluble proteins
P73704	sll1694	pilA1, pilA, hofG, hopG	1	i20-42o	OTHER	0.02753	0.00209	0.001326	0.969054		OTHER	0.177742	0.005273	0.003751	0.813234		pilin polypeptide PilA1	Pili proteins	Cellular Processes	2	4	1	0	0	0	5	3	1	3	0	0	0	0			PM													TM
P73703	sll1695	pilA2, pilA, hofG, pilA5	1	i23-45o	OTHER	0.041422	0.005719	0.015629	0.937231		OTHER	0.19845	0.00949	0.026941	0.765119		pilin polypeptide PilA2	Pili proteins	Cellular Processes	0	3	0	0	0	0	1	2	0	1	0	0	0	0			PM
P73702	sll1696		0	o	OTHER	0.145784	0.033726	0.034986	0.785504		SP(Sec/SPI)	0.511245	0.060612	0.02825	0.399893	CS pos: 38-39. ALQ-AP. Pr: 0.2990	hypothetical protein	Random proteins (Hypothetical)	Random proteins (Hypothetical)	0	5	0	0	0	0	1	2	1	0	0	0	0	0			PM										PM
P73695	sll1697		0	o	OTHER	0.009381	0.013779	0.003259	0.973581		OTHER	0.012084	0.003989	0.003212	0.980715		hypothetical protein	Random proteins (Hypothetical)	Random proteins (Hypothetical)	1	1	0	1	0	0	1	2	0	0	0	0	0	0				Unknown
P73694	sll1698		3	o10-32i72-94o98-120i	OTHER	0.002193	0.000477	0.002737	0.994593		OTHER	0.008184	0.000806	0.006206	0.984804		hypothetical protein	Random proteins (Hypothetical)	Random proteins (Hypothetical)	1	0	0	0	0	0	0	1	0	0	0	0	0	0		TM
P73693	sll1699	appA	0	o	OTHER	0.099471	0.021913	0.334428	0.544189		OTHER	0.126811	0.005734	0.363274	0.504181		oligopeptide-binding protein of oligopeptide ABC transporter	Other transport & Binding Proteins	Transport & Binding Proteins	1	8	0	0	0	0	2	2	1	0	0	0	0	1			PM								PM		PM
P73690	sll1702	ycf51	2	i9-31o35-57i	OTHER	0.000543	0.000118	0.000504	0.998835		OTHER	0.001755	0.000181	0.001249	0.996815		hypothetical protein YCF51	Random proteins (Hypothetical)	Random proteins (Hypothetical)	4	0	0	0	0	0	1	2	1	0	0	0	0	1																TM
P73689	sll1703	sppA1, sppA	1	i13-35o	OTHER	0.021507	0.001721	0.010519	0.966253		OTHER	0.165518	0.034685	0.02027	0.779527		protease IV	Degradation of proteins, peptides, and glycopeptides	Transcription / Translation	0	1	0	1	0	0	0	3	1	0	0	0	0	0			PM
P73688	sll1704	csgA, spoC	0	o	OTHER	0.001456	0.001777	0.000308	0.99646		OTHER	0.003139	0.001188	0.000568	0.995105		probable short chain dehydrogenase	Other	Other Categories	0	0	0	0	0	0	2	1	0	0	0	0	0	0	Soluble proteins
P73686	sll1708	rre17, narL	0	o	OTHER	0.001757	0.000275	0.000176	0.997793		OTHER	0.002252	0.000138	0.000202	0.997407		two-component response regulator NarL subfamily	Regulatory Functions	Regulatory Functions	0	0	0	1	0	0	2	2	0	0	0	0	0	0				Unknown
P73684	sll1709	gdh	0	o	OTHER	0.057263	0.003275	0.425511	0.513951		LIPO(Sec/SPII)	0.041582	0.00244	0.588475	0.367503	CS pos: 29-30. EAG-CN. Pr: 0.5883	3-ketoacyl-acyl carrier protein reductase	Pentose phosphate pathway	Energy Metabolism	0	0	0	0	0	0	4	0	1	0	0	0	0	0
P73683	sll1710	ISY523b	0	o	OTHER	0.004357	0.009404	0.006377	0.979863		OTHER	0.008856	0.002219	0.016084	0.972842		putative transposase [ISY523b: 1275354 - 1276224]	Transposon-related functions	Other Categories	0	0	0	0	0	0	0	0	0	0	0	0	0	0
P73418	sll1712		0	o	OTHER	0.006832	0.002371	0.001305	0.989492		OTHER	0.00497	0.00047	0.000775	0.993786		DNA binding protein HU	Nucleoproteins	Transcription / Translation	0	0	0	2	0	0	5	3	1	0	0	1	0	0				Unknown
P73417	sll1713	hisC	0	o	OTHER	0.140349	0.05259	0.010839	0.796222		OTHER	0.122113	0.046204	0.007131	0.824552		histidinol-phosphate aminotransferase	Histidine biosynthesis	Amino acid biosynthesis	0	1	0	1	0	0	4	1	1	0	0	0	0	0				Unknown
P73416	sll1714		0	o	OTHER	0.011216	0.004708	0.004699	0.979377		OTHER	0.006824	0.000486	0.001995	0.990695		unknown protein	Unknown Proteins	Unknown Proteins	0	0	0	0	0	0	2	0	0	0	0	0	0	0	Soluble proteins
P73415	sll1715		0	o	OTHER	0.112311	0.007137	0.004295	0.876257		OTHER	0.283354	0.006293	0.004453	0.7059		hypothetical protein	Random proteins (Hypothetical)	Random proteins (Hypothetical)	0	0	0	0	0	0	0	1	0	0	0	0	0	0
P73414	sll1716	ISY523a	0	o	OTHER	0.003787	0.009592	0.005227	0.981394		OTHER	0.008038	0.0021	0.011088	0.978773		putative transposase [ISY523a: 967549 - 968419]	Transposon-related functions	Other Categories	0	0	0	0	0	0	0	0	0	0	0	0	0	0
P73413	sll1717		0	o	OTHER	0.03986	0.0008	0.001256	0.958084		OTHER	0.006903	0.000267	0.000643	0.992187		unknown protein	Unknown Proteins	Unknown Proteins	0	0	0	0	0	0	0	0	0	0	0	0	0	0
P73405	sll1721	pdhB	0	o	OTHER	0.012578	0.000658	0.000687	0.986078		OTHER	0.009398	0.000277	0.000585	0.98974		pyruvate dehydrogenase E1 component, beta subunit	Pyruvate dehydrogenase	Energy Metabolism	0	3	0	0	0	0	8	3	1	0	0	0	0	0	Soluble proteins														PM
P73403	sll1722		0	o	OTHER	0.010316	0.036836	0.003955	0.948892		OTHER	0.014985	0.021299	0.00428	0.959436		hypothetical protein	Random proteins (Hypothetical)	Random proteins (Hypothetical)	0	0	0	0	0	0	0	0	0	0	0	0	0	0
P73402	sll1723		0	o	OTHER	0.004216	0.000956	0.001196	0.993633		OTHER	0.004418	0.000504	0.000703	0.994375		probable glycosyltransferase	Other	Other Categories	0	0	0	0	0	0	3	2	0	0	0	0	0	0	Soluble proteins
P73401	sll1724	icsA	0	o	OTHER	0.028541	0.001373	0.157426	0.81266		OTHER	0.020277	0.001131	0.077255	0.901338		probable glycosyltransferase	Random proteins (Surface polysaccharides, lipopolysaccharides and antigens)	Cell Envelope	1	0	0	0	0	0	2	3	0	0	0	0	0	0
P73400	sll1725		5	i29-48o78-100i158-180o185-207i274-296o	OTHER	0.012257	0.005305	0.002001	0.980436		OTHER	0.034534	0.030672	0.002743	0.932051		ATP-binding protein of ABC transporter	Other transport & Binding Proteins	Transport & Binding Proteins	0	2	0	0	0	0	1	1	0	0	0	0	0	0			PM
P73399	sll1726		0	o	OTHER	0.001594	0.000479	0.000267	0.997661		OTHER	0.001797	0.000207	0.000399	0.997597		hypothetical protein	Random proteins (Hypothetical)	Random proteins (Hypothetical)	0	0	0	0	0	0	0	0	0	0	0	0	0	0
P73396	sll1730		0	o	OTHER	0.006518	0.001645	0.002842	0.988995		OTHER	0.01106	0.000858	0.00396	0.984121		unknown protein	Unknown Proteins	Unknown Proteins	0	0	0	0	0	0	1	0	0	0	0	0	0	0	Soluble proteins
P73395	sll1732	ndhF3, ndhF	17	o5-27i40-62o90-112i117-139o143-165i185-202o222-244i256-278o282-304i311-328o338-360i380-402o417-439i452-473o488-510i553-575o590-612i	OTHER	0.033513	0.008947	0.032819	0.92472		OTHER	0.124237	0.024082	0.123275	0.728406		NADH dehydrogenase subunit 5 (involved in low CO2-inducible, high affinity CO2 uptake)	NADH dehydrogenase	Photosynthesis & Respiration	2	0	0	1	0	0	0	2	1	0	0	0	0	0														Membrane Protein
P73394	sll1733	ndhD3, ndhD	14	o5-24i31-48o79-101i108-125o129-151i163-185o205-227i240-259o269-291i298-320o324-346i367-389o404-426i446-465o	OTHER	0.002795	0.000312	0.00549	0.991404		OTHER	0.030416	0.00448	0.03143	0.933675		NADH dehydrogenase subunit 4 (involved in low CO2-inducible, high affinity CO2 uptake)	NADH dehydrogenase	Photosynthesis & Respiration	2	0	0	1	0	0	0	3	1	0	0	0	0	0
P73393	sll1734	cupA, chpY	0	o	OTHER	0.019859	0.000858	0.000681	0.978602		OTHER	0.007089	0.000791	0.000724	0.991396		protein involved in low CO2-inducible, high affinity CO2 uptake	NADH dehydrogenase	Photosynthesis & Respiration	6	1	0	0	0	0	3	3	1	0	0	0	0	0		TM														TM
P73392	sll1735	cupS	0	o	OTHER	0.020845	0.133516	0.002974	0.842665		OTHER	0.055546	0.088047	0.005414	0.850993		hypothetical protein - co2 uptake	NADH dehydrogenase	Photosynthesis & Respiration	3	2	0	1	0	0	2	1	0	0	0	0	0	0				Unknown			40k TM	90k TM								TM
P73391	sll1736		2	o15-34i41-63o	OTHER	0.0003	0.000143	0.033449	0.966109		OTHER	0.00134	0.000308	0.082678	0.915674		hypothetical protein	Random proteins (Hypothetical)	Random proteins (Hypothetical)	1	0	0	0	0	0	0	0	0	0	0	0	0	0
P73387	sll1737	ycf60	4	i13-35o50-72i85-107o120-142i	OTHER	0.000664	8.1e-05	0.000828	0.998427		OTHER	0.000983	0.000118	0.010391	0.988508		hypothetical protein YCF60	Random proteins (Hypothetical)	Random proteins (Hypothetical)	2	2	0	0	0	0	1	1	1	0	0	0	0	1
P73386	sll1738		1	i7-29o	OTHER	0.390974	0.031115	0.062531	0.51538		SP(Sec/SPI)	0.687713	0.121516	0.029019	0.161752	CS pos: 36-37. AAA-TL. Pr: 0.2353	hypothetical protein	Random proteins (Hypothetical)	Random proteins (Hypothetical)	0	0	0	0	0	0	0	0	0	0	0	0	0	0
P73385	sll1739		0	o	OTHER	0.017378	0.001301	0.003897	0.977424		OTHER	0.021582	0.000535	0.00368	0.974203		unknown protein	Unknown Proteins	Unknown Proteins	1	2	0	1	0	0	2	2	1	0	0	0	0	0			PM
P36239	sll1740	rplS, rpl19, rpl	0	i	OTHER	0.017492	0.00063	0.000794	0.981084		OTHER	0.003347	0.000209	0.000407	0.996036		50S ribosomal protein L19	Large ribosomal subunit protein	Transcription / Translation	1	0	0	1	1	0	5	3	1	0	0	0	0	0					Large ribosomal protein		40k TM	90k TM
P36265	sll1742	nusG	0	o	OTHER	0.004852	0.001995	0.004968	0.988185		OTHER	0.006619	0.000567	0.01345	0.979364		transcription antitermination protein NusG	Regulatory Functions	Regulatory Functions	0	0	0	2	0	0	4	2	1	0	0	1	0	0				Unknown
P36237	sll1743	rplK, rpl11, rpl	0	o	SP(Sec/SPI)	0.623921	0.012249	0.078281	0.285548	CS pos: 18-19. GKA-NP. Pr: 0.2821	OTHER	0.299399	0.022352	0.047603	0.630647		50S ribosomal protein L11	Large ribosomal subunit protein	Transcription / Translation	1	1	0	0	1	0	6	3	1	0	0	0	0	0					Large ribosomal protein
P36236	sll1744	rplA, rpl1, rpl	0	o	OTHER	0.006399	0.010788	0.000719	0.982093		OTHER	0.006788	0.001684	0.000472	0.991056		50S ribosomal protein L1	Large ribosomal subunit protein	Transcription / Translation	1	0	0	1	1	0	6	3	1	0	0	0	0	0					Large ribosomal protein		40k TM	90k TM	150k TM
P23350	sll1745	rplJ, rpl10, rpl	0	i	OTHER	0.004852	0.010972	0.000492	0.983684		OTHER	0.007849	0.003359	0.000568	0.988223		50S ribosomal protein L10	Large ribosomal subunit protein	Transcription / Translation	0	0	0	1	1	0	2	3	2	0	0	1	0	0					Large ribosomal protein
P23349	sll1746	rplL, rpl12, sll1746, rpl	0	o	TAT(Tat/SPI)	0.023364	0.514941	0.000793	0.460902	CS pos: 54-55. AEA-AE. Pr: 0.4422	OTHER	0.124554	0.391405	0.001706	0.482335		50S ribosomal protein L12	Large ribosomal subunit protein	Transcription / Translation	4	1	0	1	1	0	8	3	2	1	0	1	0	0					Large ribosomal protein		40k TM	90k TM	150k TM
P23353	sll1747	aroC	0	o	OTHER	0.027039	0.004544	0.010885	0.957533		OTHER	0.024653	0.00222	0.07998	0.893147		chorismate synthase	Chorismate biosynthesis	Amino acid biosynthesis	0	0	0	2	0	0	5	2	1	0	0	1	0	0				Unknown
P39204	sll1747.1		0	o	OTHER	0.012289	0.013049	0.008551	0.96611		OTHER	0.012591	0.003779	0.006145	0.977485		hypothetical protein	Random proteins (Hypothetical)	Random proteins (Hypothetical)	0	0	0	0	0	0	0	0	0	0	0	0	0	0
P73062	sll1749	rpl12	0	o	OTHER	0.002034	0.000257	0.000212	0.997497		OTHER	0.003216	0.000109	0.000138	0.996537		hypothetical protein	Random proteins (Hypothetical)	Random proteins (Hypothetical)	0	0	0	0	0	0	0	0	0	0	0	0	0	0
P73061	sll1750	ureC	0	o	OTHER	0.005714	0.005283	0.001108	0.987895		OTHER	0.00557	0.000977	0.00119	0.992263		urease alpha subunit	Urease	Central Intermediary Metabolism	0	0	0	1	0	0	7	3	1	0	0	1	0	0	Soluble proteins
P73060	sll1751		0	o	OTHER	0.002189	0.001116	0.000235	0.99646		OTHER	0.002895	0.000365	0.000244	0.996497		hypothetical protein	Random proteins (Hypothetical)	Random proteins (Hypothetical)	0	0	0	0	0	0	0	0	0	0	0	0	0	0
P73054	sll1752		0	o	OTHER	0.00244	0.000865	0.000401	0.996295		OTHER	0.006845	0.000671	0.00064	0.991844		hypothetical protein	Random proteins (Hypothetical)	Random proteins (Hypothetical)	2	0	0	1	0	0	2	1	1	0	0	0	0	0		TM														TM
P73659	sll1755		8	i38-55o140-162i174-196o220-242i255-272o310-332i344-366o386-405i	OTHER	0.007015	0.000142	0.002175	0.990669		OTHER	0.007432	0.000167	0.003467	0.988934		unknown protein	Unknown Proteins	Unknown Proteins	0	1	0	0	0	0	0	0	0	0	0	0	0	0
P73652	sll1757		3	i29-51o66-88i109-131o	OTHER	0.002081	0.000222	0.001831	0.995865		OTHER	0.005101	0.000225	0.002409	0.992264		hypothetical protein	Random proteins (Hypothetical)	Random proteins (Hypothetical)	3	4	0	0	0	0	2	6	1	0	0	0	0	0			PM											Membrane Protein		TM
P73648	sll1758	glmM	0	o	OTHER	0.007663	0.003817	0.002138	0.986382		OTHER	0.012964	0.002929	0.002751	0.981357		MrsA protein homolog	UDP-N-Acetylglucosamine biosynthesis	Cell Envelope	0	0	0	0	0	0	2	1	0	0	0	0	0	0
P73646	sll1760	thrB	0	o	OTHER	0.191532	0.003766	0.016221	0.788481		OTHER	0.075414	0.002356	0.011696	0.910533		homoserine kinase	Threonine biosynthesis	Amino acid biosynthesis	0	0	0	0	0	0	4	1	1	0	0	0	0	0	Soluble proteins
P73645	sll1761		1	i7-29o	SP(Sec/SPI)	0.971475	0.003149	0.017817	0.007559	CS pos: 31-32. VEA-EP. Pr: 0.9218	SP(Sec/SPI)	0.990626	0.002864	0.004513	0.001997	CS pos: 31-32. VEA-EP. Pr: 0.9766	unknown protein	Unknown Proteins	Unknown Proteins	0	0	0	0	0	0	0	0	0	0	0	0	0	0
P73643	sll1762		0	o	OTHER	0.06085	0.014188	0.026971	0.89799		OTHER	0.096354	0.006825	0.019814	0.877008		periplasmic protein, putative polar amino acid transport system substrate-binding protein	Other transport & Binding Proteins	Transport & Binding Proteins	0	0	2	1	0	0	7	3	2	1	0	1	0	0	Soluble proteins									Periplasmic
P73642	sll1763		0	o	SP(Sec/SPI)	0.992292	0.004683	0.002241	0.000785	CS pos: 25-26. AQA-AT. Pr: 0.9285	SP(Sec/SPI)	0.973687	0.015492	0.007547	0.003273	CS pos: 25-26. AQA-AT. Pr: 0.9299	unknown protein	Unknown Proteins	Unknown Proteins	0	0	0	0	0	0	0	0	0	0	0	0	0	0
P73641	sll1764		0	o	SP(Sec/SPI)	0.82485	0.041207	0.037789	0.096154	CS pos: 30-31. ALA-TN. Pr: 0.3912	SP(Sec/SPI)	0.85551	0.068821	0.013536	0.062132	CS pos: 30-31. ALA-TN. Pr: 0.6797	unknown protein	Unknown Proteins	Unknown Proteins	0	1	0	0	0	0	1	1	0	0	0	1	0	0			PM
P73640	sll1765		0	o	OTHER	0.418196	0.00776	0.008381	0.565663		OTHER	0.178071	0.003905	0.009625	0.808399		unknown protein	Unknown Proteins	Unknown Proteins	0	0	0	0	0	0	0	0	0	0	0	0	0	0
P73639	sll1766	aslB, astB	0	o	OTHER	0.021741	0.000491	0.001437	0.97633		OTHER	0.045431	0.000455	0.003027	0.951087		hypothetical protein	Random proteins (Hypothetical)	Random proteins (Hypothetical)	0	0	0	0	0	0	2	1	1	0	0	0	0	0	Soluble proteins
P73636	sll1767	rpsF, rps6, rps	0	o	OTHER	0.004889	0.000691	0.000829	0.993591		OTHER	0.004642	0.000224	0.000929	0.994205		30S ribosomal protein S6	Small ribosomal subunit protein	Transcription / Translation	2	0	0	0	0	1	4	3	2	0	0	0	0	0						Small ribosomal protein		90k TM	150k TM							TM
P73631	sll1768	appB	6	i17-39o109-131i144-166o191-213i248-270o298-320i	OTHER	0.018617	0.001674	0.012953	0.966756		OTHER	0.100275	0.009283	0.022751	0.867692		probable oligopeptides ABC transporter permease protein	Other transport & Binding Proteins	Transport & Binding Proteins	0	2	0	0	0	0	0	0	0	0	0	0	0	0			PM
P73628	sll1769		0	o	OTHER	0.128698	0.005228	0.002027	0.864046		OTHER	0.014085	0.001181	0.00136	0.983374		hypothetical protein	Random proteins (Hypothetical)	Random proteins (Hypothetical)	3	2	0	2	0	0	1	1	0	0	0	0	0	0				Unknown
P73627	sll1770	spkI	2	i530-549o553-575i	OTHER	0.00615	0.0021	0.003124	0.988626		OTHER	0.009248	0.000833	0.005942	0.983976		hypothetical protein	Random proteins (Hypothetical)	Random proteins (Hypothetical)	0	2	0	2	0	0	1	2	1	0	0	0	0	0				Unknown
P73626	sll1771	pphA	0	o	OTHER	0.018271	0.000941	0.058726	0.922063		OTHER	0.020649	0.000768	0.01941	0.959174		protein serin-threonin phosphatase	Regulatory Functions	Regulatory Functions	0	0	0	1	0	0	4	2	1	0	0	0	0	0				Unknown
P73625	sll1772	mutS	0	o	OTHER	0.003791	0.017406	0.00044	0.978363		OTHER	0.009246	0.004216	0.000983	0.985556		DNA mismatch repair protein MutS	DNA repair	DNA replication, restriction, modification, recombination, and repair	0	0	0	2	0	0	3	2	1	0	0	0	0	0				Unknown
P73623	sll1773	pirA	0	o	OTHER	0.005652	0.000887	0.000885	0.992576		OTHER	0.005781	0.000375	0.000867	0.992976		hypothetical protein	Random proteins (Hypothetical)	Random proteins (Hypothetical)	0	0	0	0	0	0	4	1	1	0	0	0	0	0	Soluble proteins
P73620	sll1774		0	o	OTHER	0.002043	0.001033	0.000304	0.996621		OTHER	0.002604	0.000257	0.000369	0.996771		hypothetical protein	Random proteins (Hypothetical)	Random proteins (Hypothetical)	0	1	0	1	0	0	2	2	1	0	0	0	0	0
P73619	sll1775		0	o	OTHER	0.059664	0.003065	0.015817	0.921454		OTHER	0.108047	0.002205	0.010339	0.87941		hypothetical protein	Random proteins (Hypothetical)	Random proteins (Hypothetical)	0	0	0	1	0	0	5	2	1	0	0	0	0	0	Soluble proteins
P73618	sll1776	deoC, dra	0	o	OTHER	0.016036	0.028895	0.010115	0.944955		OTHER	0.039732	0.020201	0.021371	0.918696		deoxyribose-phosphate aldolase	Purines, pyrimidines, nucleosides, and nucleotides	Purines, pyrimidines, nucleosides, and nucleotides	1	0	0	1	0	0	5	2	1	0	0	0	0	0	Soluble proteins
P73602	sll1783		1	i13-35o	SP(Sec/SPI)	0.722424	0.083733	0.002833	0.19101	CS pos: 40-41. SLA-ED. Pr: 0.7917	SP(Sec/SPI)	0.939184	0.038866	0.000998	0.020952	CS pos: 40-41. SLA-ED. Pr: 0.9572	hypothetical protein	Random proteins (Hypothetical)	Random proteins (Hypothetical)	1	0	0	0	0	0	5	1	1	0	0	0	0	1	Soluble proteins
P73601	sll1784		1	i13-35o	SP(Sec/SPI)	0.770321	0.004172	0.015962	0.209545	CS pos: 33-34. ALA-IS. Pr: 0.6604	SP(Sec/SPI)	0.976113	0.010257	0.003268	0.010362	CS pos: 33-34. ALA-IS. Pr: 0.9397	periplasmic protein, function unknown	Unknown Proteins	Unknown Proteins	3	0	4	0	0	0	7	3	1	1	0	0	0	1	Soluble proteins									Periplasmic						TM
P73600	sll1785	cucA	1	i7-29o	OTHER	0.456715	0.007535	0.00695	0.5288		SP(Sec/SPI)	0.966745	0.008321	0.001281	0.023654	CS pos: 31-32. VAA-ET. Pr: 0.4915	periplasmic protein, function unknown	Unknown Proteins	Unknown Proteins	3	0	3	0	0	0	6	4	1	2	0	0	0	1	Soluble proteins									Periplasmic						TM
P73335	sll1786	tatD, dtd3	0	o	OTHER	0.010171	0.001592	0.000836	0.987401		OTHER	0.002449	0.000347	0.000996	0.996208		putative deoxyribonuclease, tatD homolog	Tat Pathway	Cellular Processes	0	0	0	0	0	0	5	2	1	0	0	0	0	0	Soluble proteins
P77965	sll1787	rpoB, rpo	0	o	OTHER	0.001936	0.000193	0.000229	0.997643		OTHER	0.001451	9e-05	0.000264	0.998194		RNA polymerase beta subunit	RNA polymerase	Transcription / Translation	1	0	0	2	0	0	7	4	1	0	0	0	0	0				Unknown
P73334	sll1789	rpoC2, rpoC, rpo	0	o	OTHER	0.009922	0.002854	0.004588	0.982636		OTHER	0.008718	0.000772	0.003385	0.987125		RNA polymerase beta prime subunit	RNA polymerase	Transcription / Translation	1	0	0	2	0	0	8	4	1	0	0	0	0	0				Unknown
P73333	sll1791	ISY802a	0	o	OTHER	0.057539	0.010681	0.012145	0.919635		OTHER	0.132467	0.006801	0.012784	0.847948		putative transposase [ISY802a: 852462 - 853369]	Transposon-related functions	Other Categories	0	0	0	0	0	0	0	0	0	0	0	0	0	0
P73332	sll1792	ISY802a	0	o	OTHER	0.365696	0.013143	0.006661	0.6145		OTHER	0.273891	0.004992	0.007176	0.713941		putative transposase [ISY802a: 852462 - 853369]	Transposon-related functions	Other Categories	0	0	0	0	0	0	0	0	0	0	0	0	0	0
P46445	sll1796	petJ	1	i13-35o	SP(Sec/SPI)	0.826899	0.041727	0.006964	0.12441	CS pos: 35-36. ALA-AD. Pr: 0.8235	SP(Sec/SPI)	0.942107	0.044246	0.001132	0.012516	CS pos: 35-36. ALA-AD. Pr: 0.9592	cytochrome c553	Soluble electron carriers	Photosynthesis & Respiration	2	0	0	0	0	0	0	0	0	0	0	0	0	0
P73322	sll1797	ycf21	0	o	OTHER	0.006049	0.004109	0.001463	0.988379		OTHER	0.00714	0.004751	0.000882	0.987227		hypothetical protein YCF21	Plastoquinone biosynthesis	Biosynthesis of cofactors, prosthetic groups, and carriers	0	0	0	0	0	0	0	0	0	0	0	0	0	0
P73320	sll1799	rplC, rpl3, rpl	0	o	OTHER	0.049676	0.004346	0.005014	0.940964		OTHER	0.066156	0.002878	0.004052	0.926915		50S ribosomal protein L3	Large ribosomal subunit protein	Transcription / Translation	1	0	0	1	1	0	5	3	2	2	0	0	0	0					Large ribosomal protein		40k TM	90k TM	150k TM
P73319	sll1800	rplD, rpl4, rpl	0	o	OTHER	0.008289	0.008342	0.003011	0.980358		OTHER	0.009455	0.005183	0.001677	0.983685		50S ribosomal protein L4	Large ribosomal subunit protein	Transcription / Translation	1	0	0	1	1	0	6	3	1	1	0	0	0	0					Large ribosomal protein		40k TM	90k TM	150k TM
P73318	sll1801	rplW, rpl23, rpl	0	o	OTHER	0.001415	0.000423	0.00027	0.997893		OTHER	0.002402	0.000361	0.000409	0.996828		50S ribosomal protein L23	Large ribosomal subunit protein	Transcription / Translation	2	0	0	1	1	0	5	3	1	0	0	0	0	0					Large ribosomal protein		40k TM	90k TM	150k TM
P73317	sll1802	rplB, rpl2, rpl	0	o	OTHER	0.012808	0.014748	0.005493	0.966951		OTHER	0.012404	0.004222	0.002189	0.981185		50S ribosomal protein L2	Large ribosomal subunit protein	Transcription / Translation	2	0	0	1	1	0	6	3	1	0	0	0	0	0					Large ribosomal protein		40k TM	90k TM	150k TM
P73315	sll1803	rplV, rpl22, rpl	0	o	OTHER	0.001516	0.002695	0.000445	0.995344		OTHER	0.002106	0.000803	0.00049	0.996601		50S ribosomal protein L22	Large ribosomal subunit protein	Transcription / Translation	1	0	0	0	1	0	4	3	1	0	0	0	0	0					Large ribosomal protein		40k TM	90k TM	150k TM
P73314	sll1804	rpsC, rps3, rps, rpl3	0	o	OTHER	0.004469	0.000236	0.00329	0.992005		OTHER	0.004825	0.000203	0.00456	0.990413		30S ribosomal protein S3	Small ribosomal subunit protein	Transcription / Translation	1	1	0	1	0	1	8	5	2	0	0	0	0	0						Small ribosomal protein	40k TM	90k TM	150k TM
P73313	sll1805	rplP, rpl16, rpl	0	o	OTHER	0.009786	0.071477	0.006112	0.912625		OTHER	0.014145	0.031594	0.004942	0.949319		50S ribosomal protein L16	Large ribosomal subunit protein	Transcription / Translation	1	0	0	1	1	0	4	3	1	0	0	0	0	0					Large ribosomal protein		40k TM	90k TM	150k TM
P73310	sll1806	rplN, rpl14, rpl	0	o	OTHER	0.073257	0.003762	0.009713	0.913268		OTHER	0.074796	0.001431	0.012579	0.911194		50S ribosomal protein L14	Large ribosomal subunit protein	Transcription / Translation	0	1	0	1	1	0	5	3	1	0	0	0	0	0					Large ribosomal protein
P73309	sll1807	rplX, rpl24, rpl	0	i	OTHER	0.009774	0.002487	0.002297	0.985441		OTHER	0.017782	0.001108	0.003105	0.978005		50S ribosomal protein L24	Large ribosomal subunit protein	Transcription / Translation	1	0	0	0	1	0	4	3	1	0	0	0	0	0					Large ribosomal protein		40k TM	90k TM	150k TM
P73308	sll1808	rplE, rpl5, rpl	0	o	OTHER	0.004232	0.004045	0.000577	0.991146		OTHER	0.017432	0.000969	0.000586	0.981012		50S ribosomal protein L5	Large ribosomal subunit protein	Transcription / Translation	3	0	0	1	1	0	6	3	2	1	0	0	0	0					Large ribosomal protein		40k TM	90k TM	150k TM
P73307	sll1809	rpsH, rps8, rps	0	o	OTHER	0.006824	0.004647	0.002402	0.986127		OTHER	0.009503	0.002073	0.002851	0.985573		30S ribosomal protein S8	Small ribosomal subunit protein	Transcription / Translation	1	0	0	1	0	1	5	3	1	0	0	0	0	0						Small ribosomal protein	40k TM	90k TM	150k TM
P73306	sll1810	rplF, rpl6, rpl	0	o	OTHER	0.008364	0.002742	0.001724	0.987171		OTHER	0.009438	0.001017	0.001198	0.988347		50S ribosomal protein L6	Large ribosomal subunit protein	Transcription / Translation	1	0	0	1	1	0	7	3	1	1	0	0	0	0					Large ribosomal protein		40k TM	90k TM	150k TM
P73305	sll1811	rplR, rpl18, rpl	0	i	OTHER	0.022572	0.026218	0.042789	0.908421		OTHER	0.020125	0.003931	0.027468	0.948476		50S ribosomal protein L18	Large ribosomal subunit protein	Transcription / Translation	2	0	0	1	1	0	4	3	1	0	0	1	0	0					Large ribosomal protein		40k TM	90k TM	150k TM
P73304	sll1812	rpsE, rps5, rps	0	i	OTHER	0.018442	0.014177	0.001677	0.965704		OTHER	0.074838	0.005906	0.001942	0.917314		30S ribosomal protein S5	Small ribosomal subunit protein	Transcription / Translation	3	1	0	1	0	1	6	3	1	1	0	0	0	0						Small ribosomal protein	40k TM	90k TM	150k TM
P73303	sll1813	rplO, rpl15, rpl	0	o	TAT(Tat/SPI)	0.010912	0.787193	0.069892	0.132002	CS pos: 42-43. SRS-GT. Pr: 0.2454	TAT(Tat/SPI)	0.043847	0.574472	0.136627	0.245055	CS pos: 42-43. SRS-GT. Pr: 0.1316	50S ribosomal protein L15	Large ribosomal subunit protein	Transcription / Translation	1	0	0	1	1	0	5	3	1	1	0	0	0	0					Large ribosomal protein		40k TM	90k TM	150k TM
P77964	sll1814	secY	10	i21-43o63-85i127-144o154-176i181-203o218-237i272-294o319-341i372-394o398-420i	OTHER	0.004201	0.00213	0.005547	0.988123		OTHER	0.010988	0.0021	0.007213	0.979699		preprotein translocase SecY subunit	Sec Pathway	Cellular Processes	2	0	0	1	0	0	0	2	1	0	0	0	0	0		TM
P73302	sll1815	adk	0	o	OTHER	0.145126	0.007205	0.011202	0.836466		OTHER	0.058748	0.009863	0.011969	0.91942		adenylate kinase	Purine ribonucleotide biosynthesis	Purines, pyrimidines, nucleosides, and nucleotides	2	0	1	1	0	0	10	3	2	1	0	0	0	0	Soluble proteins
P73299	sll1816	rpsM, rps13, rps, rpl13	0	o	OTHER	0.00761	0.002057	0.00165	0.988684		OTHER	0.012007	0.001426	0.002506	0.984061		30S ribosomal protein S13	Small ribosomal subunit protein	Transcription / Translation	1	0	0	1	0	1	6	3	1	1	0	0	0	0						Small ribosomal protein	40k TM	90k TM	150k TM
P73298	sll1817	rpsK, rps11, rps	0	i	OTHER	0.022095	0.011349	0.002329	0.964227		OTHER	0.040219	0.003823	0.002235	0.953723		30S ribosomal protein S11	Small ribosomal subunit protein	Transcription / Translation	1	0	0	1	0	1	5	3	1	0	0	0	0	0						Small ribosomal protein	40k TM	90k TM	150k TM
P73297	sll1818	rpoA, bacA, rpo	0	o	OTHER	0.009899	0.021909	0.00079	0.967402		OTHER	0.015272	0.017625	0.00087	0.966232		RNA polymerase alpha subunit	RNA polymerase	Transcription / Translation	1	0	0	2	0	0	11	3	2	0	0	0	0	0				Unknown
P73296	sll1819	rplQ, rpl17, rpl	0	o	OTHER	0.016491	0.066005	0.002477	0.915027		OTHER	0.017911	0.010966	0.002948	0.968175		50S ribosomal protein L17	Large ribosomal subunit protein	Transcription / Translation	1	0	0	1	1	0	4	3	1	0	0	0	0	0					Large ribosomal protein		40k TM	90k TM	150k TM
P73295	sll1820	truA, hisT	0	o	OTHER	0.009105	0.003521	0.001216	0.986157		OTHER	0.010535	0.001174	0.001335	0.986956		tRNA pseudouridine synthase 1	Aminoacyl tRNA synthetases and tRNA modification	Transcription / Translation	0	0	0	0	0	0	5	0	0	0	0	0	0	0	Soluble proteins
P73294	sll1821	rplM, rpl13, rpl	0	o	OTHER	0.00301	0.000158	0.000605	0.996228		OTHER	0.004521	0.000206	0.000679	0.994594		50S ribosomal protein L13	Large ribosomal subunit protein	Transcription / Translation	1	0	0	1	1	0	6	3	1	1	0	0	0	0					Large ribosomal protein		40k TM	90k TM	150k TM
P73293	sll1822	rpsI, rps9, rps	0	i	OTHER	0.012984	0.0022	0.002134	0.982682		OTHER	0.019784	0.000622	0.002698	0.976896		30S ribosomal protein S9	Small ribosomal subunit protein	Transcription / Translation	1	0	0	1	0	1	6	3	1	1	0	0	0	0						Small ribosomal protein	40k TM	90k TM	150k TM
P73290	sll1823	purA, adeK	0	o	OTHER	0.021691	0.000655	0.004514	0.973141		OTHER	0.015677	0.000493	0.00337	0.980459		adenylosuccinate synthetase	Purine ribonucleotide biosynthesis	Purines, pyrimidines, nucleosides, and nucleotides	0	1	0	0	0	0	6	3	1	0	0	0	0	0	Soluble proteins
P73289	sll1824	rplY, rpl25, rpl	0	o	OTHER	0.005997	0.002563	0.000921	0.990519		OTHER	0.006342	0.001582	0.001365	0.990711		50S ribosomal protein L25	Large ribosomal subunit protein	Transcription / Translation	1	0	0	1	1	0	2	3	1	0	0	0	0	0					Large ribosomal protein
P73288	sll1825		0	o	OTHER	0.013725	0.061933	0.003677	0.920666		OTHER	0.059704	0.029532	0.006285	0.904479		hypothetical protein	Random proteins (Hypothetical)	Random proteins (Hypothetical)	0	0	0	1	0	0	7	2	1	0	0	0	0	0	Soluble proteins
P73120	sll1830		0	o	OTHER	0.091948	0.266339	0.052641	0.589072		OTHER	0.164256	0.066094	0.032689	0.736962		unknown protein	Unknown Proteins	Unknown Proteins	1	0	0	1	0	0	7	3	1	0	0	0	0	0	Soluble proteins
P73119	sll1831	glcF	0	o	SP(Sec/SPI)	0.737465	0.131582	0.008964	0.121988	CS pos: 18-19. ALA-QA. Pr: 0.4448	SP(Sec/SPI)	0.495413	0.151945	0.014423	0.338219	CS pos: 20-21. AQA-VN. Pr: 0.3043	glycolate oxidase subunit, (Fe-S)protein	Glycolate metabolism	Energy Metabolism	4	0	0	1	0	0	1	2	1	0	0	0	0	0		TM
P73118	sll1832		0	o	OTHER	0.016768	0.00482	0.006443	0.971969		OTHER	0.025368	0.003244	0.015155	0.956232		hypothetical protein	Random proteins (Hypothetical)	Random proteins (Hypothetical)	0	0	0	0	0	0	0	0	0	0	0	0	0	0
P73117	sll1833	ftsI, pbpB, pbp4	1	i39-61o	OTHER	0.004079	0.000802	0.003226	0.991893		OTHER	0.010824	0.000646	0.002775	0.985754		penicillin-binding protein	Peptidoglycan polymerization	Cell Envelope	0	2	0	0	0	0	2	3	1	0	0	0	0	0			PM											Membrane Protein
P73112	sll1834		0	o	OTHER	0.016401	0.013887	0.005358	0.964354		OTHER	0.044968	0.028942	0.021035	0.905055		hypothetical protein	Random proteins (Hypothetical)	Random proteins (Hypothetical)	0	0	0	1	0	0	0	0	0	0	0	0	0	0
P73111	sll1835		1	i13-35o	SP(Sec/SPI)	0.893671	0.075653	0.009143	0.021533	CS pos: 36-37. AQA-QG. Pr: 0.4974	SP(Sec/SPI)	0.897075	0.089538	0.00682	0.006567	CS pos: 36-37. AQA-QG. Pr: 0.6928	periplasmic protein, function unknown	Random proteins (Hypothetical)	Random proteins (Hypothetical)	2	5	4	1	0	0	4	3	1	2	0	2	0	0				Unknown						Periplasmic	PM	OM	PM		PM
P73107	sll1837		1	i7-29o	SP(Sec/SPI)	0.948285	0.010739	0.022865	0.018111	CS pos: 30-31. AIA-GK. Pr: 0.3831	SP(Sec/SPI)	0.968868	0.020182	0.005165	0.005785	CS pos: 30-31. AIA-GK. Pr: 0.8057	periplasmic protein, function unknown	Unknown Proteins	Unknown Proteins	0	0	3	0	0	0	4	3	1	1	0	1	0	0	Soluble proteins									Periplasmic
P74510	sll1841	odhB, citM, pdhC	0	o	OTHER	0.08551	0.002925	0.013338	0.898227		OTHER	0.025283	0.001254	0.0061	0.967363		pyruvate dehydrogenase dihydrolipoamide acetyltransferase component (E2)	Pyruvate dehydrogenase	Energy Metabolism	1	4	0	0	0	1	7	3	2	0	0	0	0	0						Small ribosomal protein									PM
P74502	sll1845		4	o4-26i47-69o101-123i130-152o	OTHER	0.003227	0.000247	0.059464	0.937062		OTHER	0.022205	0.000882	0.342176	0.634737		hypothetical protein	Random proteins (Hypothetical)	Random proteins (Hypothetical)	0	0	0	0	0	0	0	0	0	0	0	0	0	0
P74498	sll1848	plsC	0	o	OTHER	0.021421	0.0208	0.00159	0.956189		OTHER	0.04516	0.011706	0.003227	0.939907		putative acyltransferas	Fatty acid modification II	Fatty acid, phospholipid and sterol metabolism	1	0	0	2	0	0	1	2	1	0	0	0	0	0		TM
P74496	sll1849		0	o	OTHER	0.037941	0.020249	0.006413	0.935396		OTHER	0.045123	0.006061	0.006437	0.942379		probable dioxygenase Rieske iron-sulfur component	Other	Other Categories	0	0	0	0	0	0	0	0	0	0	0	0	0	0
P74495	sll1851		0	o	OTHER	0.048868	0.001771	0.002556	0.946804		OTHER	0.05432	0.000964	0.002579	0.942138		unknown protein	Unknown Proteins	Unknown Proteins	0	0	0	0	0	0	0	0	0	0	0	0	0	0
P74494	sll1852	ndk, ndkR	0	o	OTHER	0.004124	0.005803	0.00084	0.989233		OTHER	0.003925	0.000738	0.000584	0.994753		nucleoside diphosphate kinase	Pyrimidine ribonucleotide biosynthesis	Purines, pyrimidines, nucleosides, and nucleotides	2	0	0	1	0	0	8	3	1	1	0	0	0	0	Soluble proteins
P74493	sll1853		0	o	OTHER	0.003814	0.000395	0.000497	0.995295		OTHER	0.006239	0.000545	0.000848	0.992369		unknown protein	Unknown Proteins	Unknown Proteins	0	0	0	0	0	0	0	0	0	0	0	0	0	0
P74492	sll1854	xthA, xth	0	o	OTHER	0.049108	0.001075	0.008269	0.941547		OTHER	0.023982	0.000607	0.003313	0.972097		exodeoxyribonuclease III	DNA replication	DNA replication, restriction, modification, recombination, and repair	0	0	0	0	0	0	3	2	1	0	0	0	0	0	Soluble proteins
P74489	sll1858		0	o	OTHER	0.001773	0.001358	0.000374	0.996495		OTHER	0.004725	0.001255	0.001043	0.992977		unknown protein	Unknown Proteins	Unknown Proteins	0	1	0	2	0	0	1	0	0	0	0	0	0	0				Unknown
P74487	sll1861	ISY523o	0	o	OTHER	0.004828	0.008838	0.006328	0.980006		OTHER	0.009631	0.003152	0.012814	0.974403		putative transposase [ISY523o(partial copy): 2225804 - 2226597]	Transposon-related functions	Other Categories	0	0	0	0	0	0	0	0	0	0	0	0	0	0
P74486	sll1862		1	i119-141o	OTHER	0.019187	0.003285	0.0027	0.974828		OTHER	0.019186	0.00207	0.001933	0.976811		unknown protein	Unknown Proteins	Unknown Proteins	0	1	0	0	0	0	1	2	1	0	0	0	0	0
P74485	sll1863		0	o	OTHER	0.049053	0.007678	0.011261	0.932008		OTHER	0.018879	0.002246	0.003167	0.975708		unknown protein	Unknown Proteins	Unknown Proteins	0	1	1	1	0	0	4	0	0	1	0	0	0	0	Soluble proteins
P74477	sll1864		11	i28-47o67-86i116-135o167-189i196-218o242-264i277-299o314-335i342-364o374-396i403-425o	OTHER	0.005977	0.000916	0.002075	0.991033		OTHER	0.013507	0.00156	0.004959	0.979975		probable chloride channel protein	Other transport & Binding Proteins	Transport & Binding Proteins	1	3	0	0	0	0	1	2	1	0	0	0	0	0			PM											Membrane Protein
P74476	sll1865	pfbB, prfB	0	o	OTHER	0.003824	0.002525	0.000624	0.993028		OTHER	0.004504	0.000783	0.000545	0.994168		peptide chain release factor 2	Protein modification and translation factors	Transcription / Translation	0	1	0	1	0	0	2	1	1	0	0	0	0	0				Unknown
P74144	sll1866		0	o	OTHER	0.018655	0.002498	0.005273	0.973574		OTHER	0.016282	0.00327	0.005141	0.975307		hypothetical protein	Random proteins (Hypothetical)	Random proteins (Hypothetical)	0	1	0	1	0	0	3	1	1	0	0	0	0	0				Unknown
P16033	sll1867 slr1311	psbA3, psba-3, psbA, psbAIII	5	i32-54o109-128i141-163o197-219i271-293o	OTHER	0.008499	0.001539	0.004094	0.985868		OTHER	0.03677	0.001715	0.010309	0.951205		photosystem II D1 protein	Photosystem II	Photosynthesis & Respiration	9	2	0	1	0	0	4	6	1	0	0	0	1	2		TM					40k TM	90k TM	150k TM					Membrane Protein
P74143	sll1868	dnaG	0	o	OTHER	0.006154	0.004583	0.000884	0.988379		OTHER	0.040171	0.001244	0.000979	0.957606		DNA primase	DNA replication	DNA replication, restriction, modification, recombination, and repair	0	1	0	0	0	0	2	2	0	0	0	0	0	0			PM
P74141	sll1869	cbaB, cruH	0	o	OTHER	0.017488	0.00203	0.001111	0.979371		OTHER	0.008721	0.000971	0.000819	0.989488		probable dioxygenase, Rieske iron-sulfur component, renierapurpurin dioxygenase	Carotenoid biosynthesis	Biosynthesis of cofactors, prosthetic groups, and carriers	1	0	0	1	0	0	1	1	1	0	0	0	0	0		TM
P74140	sll1870		0	o	OTHER	0.022857	0.00065	0.005536	0.970957		OTHER	0.016483	0.000614	0.003809	0.979094		ATP-binding protein of ABC transporter	Other transport & Binding Proteins	Transport & Binding Proteins	0	3	0	0	0	0	1	2	1	0	0	0	0	0			PM
P74137	sll1871	hik6	2	i12-34o311-333i	OTHER	0.07735	0.011244	0.02297	0.888436		OTHER	0.211334	0.037357	0.043332	0.707978		two-component system sensory histidine kinase	Regulatory Functions	Regulatory Functions	0	3	0	0	0	0	3	2	1	0	0	0	0	0			PM
P74136	sll1872	lytR	1	i31-53o	OTHER	0.21839	0.065252	0.030583	0.685774		OTHER	0.385377	0.036371	0.056201	0.522051		transcriptional regulator	Regulatory Functions	Regulatory Functions	0	1	1	1	0	0	2	2	1	0	0	0	0	0				Unknown
P74135	sll1873		0	o	OTHER	0.022471	0.033967	0.005164	0.938398		OTHER	0.018197	0.005193	0.002357	0.974253		unknown protein	Unknown Proteins	Unknown Proteins	1	1	0	2	0	0	6	3	1	0	0	1	0	0				Unknown
P74134	sll1874	AT103, cycII, chlAII, chlA2	0	o	OTHER	0.007147	0.000612	0.000939	0.991302		OTHER	0.002154	0.000171	0.000688	0.996987		hypothetical protein	Chlorophyll biosynthesis	Biosynthesis of cofactors, prosthetic groups, and carriers	0	0	0	0	0	0	0	1	0	0	0	0	0	0
P74133	sll1875	ho2, ho	0	o	OTHER	0.002856	0.000782	0.000523	0.995839		OTHER	0.001751	0.000222	0.000723	0.997305		heme oxygenase	Phycobilin biosynthesis	Biosynthesis of cofactors, prosthetic groups, and carriers	0	0	0	0	0	0	0	0	0	0	0	0	0	0
P74132	sll1876	hemN1, O2 indep., hemN	0	o	OTHER	0.034838	0.005831	0.005632	0.953699		OTHER	0.107574	0.002205	0.007088	0.883134		coproporphyrinogen III oxidase, anaerobic (oxygen-independent)	Heme biosynthesis	Biosynthesis of cofactors, prosthetic groups, and carriers	0	0	0	0	0	0	2	2	0	0	0	0	0	0
P74127	sll1878	futC	0	o	OTHER	0.006898	0.001773	0.001509	0.98982		OTHER	0.010357	0.001378	0.001425	0.986839		iron(III)-transport ATP-binding protein	Fut transporter	Transport & Binding Proteins	0	3	0	0	0	0	2	3	1	0	0	0	0	0			PM
P74126	sll1879	ycf55, rre23, crr23	0	o	OTHER	0.002139	0.002039	0.000262	0.995559		OTHER	0.003899	0.000389	0.00053	0.995182		two-component response regulator	Regulatory Functions	Regulatory Functions	0	3	0	0	0	0	0	2	1	0	0	0	0	0			PM
P74125	sll1880		0	o	OTHER	0.005267	0.00257	0.001923	0.99024		OTHER	0.006112	0.001557	0.002488	0.989843		hypothetical protein	Random proteins (Hypothetical)	Random proteins (Hypothetical)	0	1	0	1	0	0	1	1	1	0	0	0	0	0				Unknown
P74123	sll1882		1	i12-34o	OTHER	0.242636	0.032311	0.34495	0.380102		SP(Sec/SPI)	0.467487	0.087016	0.250262	0.195235	CS pos: 39-40. SQA-AL. Pr: 0.3144	unknown protein	Unknown Proteins	Unknown Proteins	0	0	1	0	0	0	3	0	0	0	0	0	0	0	Soluble proteins
P74122	sll1883	argJ	0	o	OTHER	0.01856	0.022615	0.00243	0.956395		OTHER	0.021404	0.012702	0.003373	0.962522		arginine biosynthesis bifunctional protein ArgJ	Arginine biosynthesis	Amino acid biosynthesis	0	0	0	1	0	0	6	3	1	0	0	0	0	0	Soluble proteins
P74121	sll1884		0	o	OTHER	0.003882	0.003532	0.000494	0.992092		OTHER	0.004083	0.001544	0.000688	0.993685		hypothetical protein	Random proteins (Hypothetical)	Random proteins (Hypothetical)	0	0	0	1	0	0	1	1	0	0	0	0	0	0				Unknown
P74119	sll1885		0	o	SP(Sec/SPI)	0.533875	0.005934	0.407445	0.052747	CS pos: 28-29. AWS-SN. Pr: 0.3706	SP(Sec/SPI)	0.609577	0.016519	0.349133	0.024771	CS pos: 43-44. ALA-DP. Pr: 0.3949	unknown protein	Unknown Proteins	Unknown Proteins	0	1	0	1	0	0	1	1	1	0	0	1	0	0				Unknown
P74118	sll1886		1	i7-29o	SP(Sec/SPI)	0.877469	0.003536	0.04982	0.069176	CS pos: 25-26. AMA-QT. Pr: 0.6467	SP(Sec/SPI)	0.92014	0.008041	0.04989	0.021928	CS pos: 25-26. AMA-QT. Pr: 0.7332	hypothetical protein	Random proteins (Hypothetical)	Random proteins (Hypothetical)	0	0	1	0	0	0	1	1	0	0	0	0	0	0
P74115	sll1888	hik5	0	o	OTHER	0.00275	0.00288	0.000343	0.994026		OTHER	0.005395	0.001256	0.000422	0.992928		two-component sensor histidine kinase	Regulatory Functions	Regulatory Functions	0	1	0	1	0	0	3	2	1	0	0	0	0	0	Soluble proteins
P74110	sll1890	cobN	0	o	OTHER	0.049914	0.006936	0.00638	0.93677		OTHER	0.043774	0.007121	0.004145	0.94496		cobalt-chelatase subunit CobN-like protein	Vitamin B12 biosynthesis	Biosynthesis of cofactors, prosthetic groups, and carriers	0	0	0	0	0	0	0	0	0	0	0	0	0	0
P74109	sll1891		0	o	SP(Sec/SPI)	0.973043	0.003258	0.016326	0.007373	CS pos: 25-26. TIA-SG. Pr: 0.5393	SP(Sec/SPI)	0.970305	0.008728	0.013023	0.007943	CS pos: 25-26. TIA-SG. Pr: 0.5041	unknown protein	Unknown Proteins	Unknown Proteins	0	0	2	0	0	0	6	1	1	3	0	0	0	0	Soluble proteins
P74107	sll1892		0	o	SP(Sec/SPI)	0.556596	0.402691	0.013586	0.027127	CS pos: 36-37. SQA-QI. Pr: 0.7032	SP(Sec/SPI)	0.643391	0.335408	0.009601	0.011601	CS pos: 36-37. SQA-QI. Pr: 0.7508	unknown protein	Unknown Proteins	Unknown Proteins	1	0	1	2	0	0	2	2	1	1	0	1	0	1				Unknown
P74106	sll1893	hisF	0	o	OTHER	0.008805	0.000263	0.001433	0.9895		OTHER	0.004189	0.000193	0.000699	0.994918		cyclase	Histidine biosynthesis	Amino acid biosynthesis	2	0	0	1	0	0	4	3	1	0	0	0	0	0	Soluble proteins
P74104	sll1894	ribA	0	o	OTHER	0.00313	0.000449	0.000318	0.996103		OTHER	0.002031	0.000193	0.000498	0.997278		riboflavin biosynthesis protein RibA	Riboflavin biosynthesis	Biosynthesis of cofactors, prosthetic groups, and carriers	0	0	0	0	0	0	3	2	1	0	0	0	0	0	Soluble proteins
P74101	sll1895		0	o	OTHER	0.003534	0.001025	0.003407	0.992033		OTHER	0.003623	0.000894	0.002264	0.993219		hypothetical protein	Random proteins (Hypothetical)	Random proteins (Hypothetical)	0	1	0	0	0	0	4	2	1	0	0	0	0	0	Soluble proteins
P74098	sll1897		0	o	OTHER	0.002588	0.000673	0.000212	0.996528		OTHER	0.0023	0.00026	0.000217	0.997223		hypothetical protein	Random proteins (Hypothetical)	Random proteins (Hypothetical)	0	0	0	0	0	0	2	1	0	0	0	0	0	0	Soluble proteins
P74096	sll1898	ctaA	8	i48-70o100-122i129-148o163-185i198-220o235-257i270-289o299-321i	OTHER	0.01191	0.000644	0.003341	0.984105		OTHER	0.010346	0.000866	0.006274	0.982514		hypothetical protein	Random proteins (Hypothetical)	Random proteins (Hypothetical)	0	0	0	0	0	0	0	0	0	0	0	0	0	0
Q79EF2	sll1899	ctaB, coxD	9	i27-44o54-75i96-118o122-139i151-170o175-197i224-241o245-267i280-302o	OTHER	0.019597	0.003204	0.006999	0.9702		OTHER	0.073529	0.005986	0.016575	0.90391		cytochrome c oxidase folding protein	Soluble electron carriers	Photosynthesis & Respiration	0	0	0	0	0	0	0	0	0	0	0	0	0	0
Q79EF3	sll1900	act	0	o	OTHER	0.013581	0.000591	0.002443	0.983385		OTHER	0.024282	0.000226	0.006055	0.969437		acetyltransferase	Other	Other Categories	0	0	0	0	0	0	3	0	0	0	0	0	0	0	Soluble proteins
P73835	sll1902		0	o	OTHER	0.116407	0.00351	0.004955	0.875127		OTHER	0.035658	0.002817	0.003823	0.957702		hypothetical protein	Random proteins (Hypothetical)	Random proteins (Hypothetical)	0	0	0	0	0	0	3	1	0	0	0	1	0	0	Soluble proteins
P73828	sll1905	hik19	0	o	OTHER	0.003395	0.001012	0.000186	0.995407		OTHER	0.003995	0.000145	0.000198	0.995662		two-component hybrid sensor and regulator	Regulatory Functions	Regulatory Functions	0	1	0	0	0	0	4	2	1	0	0	0	0	0	Soluble proteins
P73827	sll1906	orf484	11	o20-42i88-110o125-147i167-189o220-242i277-296o316-338i345-362o372-391i404-426o436-458i	OTHER	0.001309	0.000898	0.000879	0.996915		OTHER	0.004287	0.000479	0.002756	0.992478		hypothetical protein	Random proteins (Hypothetical)	Random proteins (Hypothetical)	0	1	0	1	0	0	2	2	1	0	0	0	0	0				Unknown										Membrane Protein
P73821	sll1908	serA	0	o	OTHER	0.47148	0.025029	0.025343	0.478147		OTHER	0.246916	0.079802	0.015091	0.658191		D-3-phosphoglycerate dehydrogenase	Unknown Proteins	Unknown Proteins	1	1	0	0	0	0	9	3	1	0	0	1	0	0	Soluble proteins						40k TM	90k TM	150k TM
P73820	sll1909	prmA	0	o	OTHER	0.002679	0.000464	0.000368	0.996489		OTHER	0.003957	0.000344	0.000669	0.99503		probable methyltransferase	Ribosomal proteins: synthesis and modification	Transcription / Translation	0	0	0	0	0	0	3	2	1	0	0	0	0	0	Soluble proteins
Q46363	sll1910	zam	0	o	OTHER	0.006485	0.000478	0.001855	0.991183		OTHER	0.006011	0.000215	0.003861	0.989913		protein conferring resistance to acetazolamide Zam	Unknown Proteins	Unknown Proteins	0	0	0	1	0	1	4	3	1	0	0	0	0	0						Small ribosomal protein
P73253	sll1911		0	o	OTHER	0.018739	0.001645	0.006415	0.973202		OTHER	0.009466	0.001101	0.002518	0.986915		hypothetical protein	Random proteins (Hypothetical)	Random proteins (Hypothetical)	1	0	0	1	0	0	2	1	0	0	0	1	0	0		TM
P73251	sll1912		0	o	OTHER	0.014944	0.001331	0.008724	0.975001		OTHER	0.014514	0.004055	0.00631	0.97512		hypothetical protein	Random proteins (Hypothetical)	Random proteins (Hypothetical)	0	0	0	0	0	0	0	0	0	0	0	0	0	0
P73250	sll1913		0	o	OTHER	0.068227	0.148838	0.010201	0.772734		OTHER	0.109487	0.124297	0.024803	0.741413		hypothetical protein	Random proteins (Hypothetical)	Random proteins (Hypothetical)	0	1	0	0	0	0	4	1	1	0	0	0	0	0	Soluble proteins
P73247	sll1915		1	o15-37i	OTHER	0.003346	0.000401	0.001506	0.994746		OTHER	0.01003	0.001431	0.004562	0.983977		hypothetical protein	Random proteins (Hypothetical)	Random proteins (Hypothetical)	2	0	0	0	0	0	0	1	1	0	0	0	0	0		TM
P73246	sll1916	nadD	0	o	OTHER	0.22353	0.003105	0.002815	0.770549		OTHER	0.245343	0.006035	0.001204	0.747418		hypothetical protein	Nicotinate and nicotinamide biosynthesis	Biosynthesis of cofactors, prosthetic groups, and carriers	0	0	0	0	0	0	1	0	0	0	0	0	0	0	Soluble proteins
P73245	sll1917	hemN2, hemN	0	o	OTHER	0.033767	0.001822	0.010583	0.953827		OTHER	0.036647	0.001121	0.008071	0.954161		coproporphyrinogen III oxidase, anaerobic (oxygen-independent)	Heme biosynthesis	Biosynthesis of cofactors, prosthetic groups, and carriers	0	0	0	0	0	0	0	0	0	0	0	0	0	0
P73241	sll1920	pacS	8	i91-110o125-147i160-182o187-209i343-365o369-391i691-713o718-740i	OTHER	0.029963	0.005846	0.014251	0.949941		OTHER	0.033334	0.004326	0.027244	0.935096		copper-transporting P-type ATPase PacS	Copper transport system	Transport & Binding Proteins	0	2	0	0	0	0	2	2	1	0	0	0	0	0			PM
P73240	sll1921		0	o	OTHER	0.001925	0.000366	0.000169	0.99754		OTHER	0.001267	0.000183	0.000238	0.998312		hypothetical protein	Random proteins (Hypothetical)	Random proteins (Hypothetical)	0	1	0	0	0	0	2	2	1	0	0	0	0	0			PM
P73234	sll1924	sycrp2	0	o	OTHER	0.003163	0.005167	0.00059	0.99108		OTHER	0.00777	0.000701	0.002561	0.988968		cAMP receptor protein sycrp1 homolog	Regulatory Functions	Regulatory Functions	1	0	0	1	0	0	0	0	0	0	0	0	0	0				Unknown												TM
P73223	sll1925		5	i44-66o81-103i110-132o137-156i169-191o	OTHER	0.014737	0.143542	0.001372	0.840349		OTHER	0.025676	0.166219	0.002663	0.805442		hypothetical protein	Random proteins (Hypothetical)	Random proteins (Hypothetical)	3	0	0	1	0	0	1	0	1	0	0	0	0	0		TM
P73221	sll1926	rpaC	2	o80-102i109-131o	OTHER	0.012461	0.002095	0.003305	0.98214		OTHER	0.017428	0.000917	0.003328	0.978328		hypothetical protein	Random proteins (Hypothetical)	Random proteins (Hypothetical)	0	0	0	0	0	0	0	1	0	0	0	0	0	0
P73220	sll1927	oppF, appD, appF	0	o	OTHER	0.001738	0.000491	0.000204	0.997567		OTHER	0.0019	0.000135	0.000257	0.997708		ABC transporter ATP-binding protein	Other transport & Binding Proteins	Transport & Binding Proteins	0	3	0	0	0	0	3	3	1	0	0	0	0	0			PM											Membrane Protein
P73100	sll1929	comEC	13	i5-22o32-54i61-79o262-284i289-311o315-332i339-356o360-379i386-408o413-435i442-464o479-501i508-527o	OTHER	0.019504	0.000153	0.071168	0.909174		OTHER	0.018346	0.00026	0.189024	0.79237		competence protein ComE	Random proteins (Transformation)	Cellular Processes	0	2	0	0	0	0	1	0	0	0	0	0	0	0			PM
P73099	sll1930	ISY100k	0	o	OTHER	0.010733	0.025295	0.003735	0.960237		OTHER	0.015934	0.005728	0.011936	0.966402		putative transposase [ISY100k: 605515 - 606460]	Transposon-related functions	Other Categories	0	0	0	0	0	0	0	0	0	0	0	0	0	0
P77962	sll1931	glyA, shm	0	o	OTHER	0.060486	0.120388	0.001392	0.817734		OTHER	0.057715	0.056141	0.002368	0.883776		serine hydroxymethyltransferase	Glycolate metabolism	Energy Metabolism	0	0	0	1	0	0	5	3	1	1	0	0	0	0	Soluble proteins
P73098	sll1932	dnaK, dnaK3	0	o	OTHER	0.03831	0.003152	0.005413	0.953125		OTHER	0.044281	0.002323	0.004235	0.949161		DnaK protein	Chaperones	Cellular Processes	0	2	0	1	0	0	4	4	1	0	0	1	0	0				Unknown
P73097	sll1933	dnaJ, dnaJ3, dnaJ1	0	o	OTHER	0.034503	0.002463	0.004744	0.95829		OTHER	0.008585	0.0008	0.001649	0.988966		DnaJ protein, heat shock protein 40, molecular chaperone	Chaperones	Cellular Processes	0	0	0	2	0	0	2	2	1	0	0	1	0	0				Unknown
P73095	sll1934		0	o	OTHER	0.087167	0.046447	0.004189	0.862198		OTHER	0.264996	0.032118	0.005473	0.697413		hypothetical protein	Random proteins (Hypothetical)	Random proteins (Hypothetical)	0	0	0	0	0	0	1	0	0	0	0	0	0	0
P73084	sll1937	fur, zur	0	o	OTHER	0.006494	0.004332	0.000842	0.988331		OTHER	0.004862	0.002081	0.000907	0.99215		ferric uptake regulation protein	Regulatory Functions	Regulatory Functions	0	0	0	1	0	0	1	0	0	0	0	0	0	0				Unknown
P73083	sll1938		0	o	OTHER	0.008896	0.001717	0.001115	0.988273		OTHER	0.005877	0.00072	0.000811	0.992591		hypothetical protein	Random proteins (Hypothetical)	Random proteins (Hypothetical)	0	0	0	0	0	0	4	2	1	0	0	0	0	0	Soluble proteins
P73081	sll1939	ftn6, zipS	0	o	OTHER	0.005509	0.000649	0.008593	0.985249		OTHER	0.005938	0.000552	0.021798	0.971712		unknown protein	Unknown Proteins	Unknown Proteins	0	1	0	0	0	0	1	2	0	0	0	1	0	0			PM
P73080	sll1940		1	i13-35o	SP(Sec/SPI)	0.585808	0.023506	0.054323	0.336363	CS pos: 34-35. SYG-QN. Pr: 0.5101	SP(Sec/SPI)	0.903099	0.017201	0.013746	0.065954	CS pos: 34-35. SYG-QN. Pr: 0.8404	hypothetical protein	Random proteins (Hypothetical)	Random proteins (Hypothetical)	0	0	1	1	0	0	4	1	1	0	0	2	0	0	Soluble proteins											OM
P73077	sll1941	gyrA	0	o	OTHER	0.009594	0.007569	0.000329	0.982507		OTHER	0.005347	0.002627	0.000553	0.991473		DNA gyrase A subunit	DNA replication	DNA replication, restriction, modification, recombination, and repair	0	0	0	2	0	0	3	2	2	1	0	0	0	0				Unknown
P73076	sll1942		1	o33-51i	OTHER	0.00268	0.000712	0.001498	0.99511		OTHER	0.006521	0.00058	0.003007	0.989892		unknown protein	Unknown Proteins	Unknown Proteins	0	0	0	0	0	0	0	0	1	0	0	0	0	0
P73067	sll1945	dxs	0	o	OTHER	0.01302	0.078228	0.000558	0.908194		OTHER	0.018857	0.028852	0.001381	0.950909		1-deoxyxylulose-5-phosphate synthase	Other	Other Categories	1	3	0	0	0	0	6	2	1	0	0	0	0	0			PM
P73065	sll1946		11	i9-31o99-118i125-142o146-168i175-192o197-214i221-239o283-305i318-337o342-359i366-388o	OTHER	0.412181	0.000661	0.091328	0.49583		OTHER	0.362498	0.002784	0.112595	0.522123		hypothetical protein	Random proteins (Hypothetical)	Random proteins (Hypothetical)	0	3	0	1	0	0	0	2	0	0	0	0	0	0				Unknown
P73819	sll1949		0	o	LIPO(Sec/SPII)	0.002733	0.000194	0.996221	0.000852	CS pos: 20-21. SGG-CG. Pr: 0.9966	LIPO(Sec/SPII)	0.008181	0.000374	0.990756	0.000689	CS pos: 20-21. SGG-CG. Pr: 0.9905	unknown protein	Unknown Proteins	Unknown Proteins	0	4	0	0	0	0	2	3	1	0	0	0	0	0			PM
P73818	sll1950		0	o	OTHER	0.002492	0.001469	0.000145	0.995894		OTHER	0.002365	0.000808	0.000271	0.996557		unknown protein	Unknown Proteins	Unknown Proteins	0	0	0	0	0	0	4	1	1	0	0	0	0	0	Soluble proteins
P73817	sll1951	HlyA, hlp	0	o	OTHER	0.340979	0.006257	0.00683	0.645934		OTHER	0.192294	0.007173	0.010779	0.789754		unknown protein	Unknown Proteins	Unknown Proteins	1	2	1	1	0	0	3	2	1	4	0	1	0	0			PM
P73814	sll1954		2	o24-46i59-78o	OTHER	0.000877	0.00023	0.000959	0.997935		OTHER	0.00275	0.000239	0.001116	0.995894		unknown protein	Unknown Proteins	Unknown Proteins	0	0	0	0	0	0	0	2	0	0	0	0	0	0
P73813	sll1956		0	o	OTHER	0.007006	0.002863	0.001559	0.988571		OTHER	0.004626	0.001079	0.000898	0.993396		hypothetical protein	Random proteins (Hypothetical)	Random proteins (Hypothetical)	0	0	0	0	0	0	4	1	1	0	0	0	0	0	Soluble proteins
P73808	sll1957	arsA, arsR	0	o	OTHER	0.011371	0.001034	0.001488	0.986107		OTHER	0.010165	0.000354	0.001728	0.987754		transcriptional regulator	Regulatory Functions	Regulatory Functions	0	1	0	0	0	0	0	0	0	0	0	0	0	0			PM
P73807	sll1958	hisC	0	o	OTHER	0.009335	0.003252	0.002322	0.985091		OTHER	0.007042	0.001998	0.00112	0.98984		histidinol phosphate aminotransferase	Histidine biosynthesis	Amino acid biosynthesis	0	0	0	0	0	0	5	3	0	0	0	0	0	0	Soluble proteins
P73806	sll1959	suhB, ssyA	0	o	OTHER	0.004916	0.068292	0.001001	0.925791		OTHER	0.005784	0.024907	0.000994	0.968315		probable inositol monophosphatase	Other	Other Categories	0	0	0	0	0	0	4	1	0	0	0	0	0	0	Soluble proteins
P73805	sll1960		2	i13-35o50-72i	OTHER	0.007445	0.006916	0.013716	0.971923		OTHER	0.01723	0.003018	0.031521	0.948231		hypothetical protein	Random proteins (Hypothetical)	Random proteins (Hypothetical)	0	0	0	1	0	0	0	0	0	0	0	0	0	0
P73804	sll1961		0	o	OTHER	0.019265	0.026735	0.003897	0.950103		OTHER	0.012204	0.025739	0.001707	0.960349		hypothetical protein	Random proteins (Hypothetical)	Random proteins (Hypothetical)	0	1	0	2	0	0	5	3	1	0	0	0	0	0				Unknown
P73378	sll1965		0	o	OTHER	0.022882	0.004854	0.00447	0.967794		OTHER	0.023709	0.002059	0.00357	0.970662		hypothetical protein	Random proteins (Hypothetical)	Random proteins (Hypothetical)	0	0	0	0	0	0	0	0	0	0	0	0	0	0
P73374	sll1967		0	o	OTHER	0.006356	0.001983	0.001463	0.990198		OTHER	0.007962	0.000987	0.002334	0.988717		probable RNA methyltransferase	Ribosomal proteins: synthesis and modification	Transcription / Translation	0	0	0	1	0	0	3	2	1	0	0	0	0	0				Unknown
P73373	sll1968	pmgA	0	o	OTHER	0.041403	0.107912	0.022345	0.82834		OTHER	0.057463	0.041072	0.019697	0.881768		photomixotrophic growth related protein, PmgA	Other	Other Categories	0	1	0	0	0	0	0	0	0	0	0	0	0	0			PM
P73372	sll1969	lipA	0	o	OTHER	0.003139	0.002302	0.000536	0.994022		OTHER	0.006426	0.000645	0.001167	0.991762		hypothetical protein	Random proteins (Hypothetical)	Random proteins (Hypothetical)	0	0	0	0	0	0	0	0	0	0	0	0	0	0
P73369	sll1971		0	o	OTHER	0.166215	0.002302	0.007877	0.823606		OTHER	0.115156	0.002073	0.004189	0.878582		probable hexosyltransferase	Other	Other Categories	0	0	1	0	0	0	3	1	0	0	0	0	0	0	Soluble proteins
P73933	sll1973		6	i5-27o57-79i84-106o126-148i153-170o174-191i	OTHER	0.056675	0.000518	0.027319	0.915489		OTHER	0.254159	0.003596	0.068276	0.673969		hypothetical protein	Random proteins (Hypothetical)	Random proteins (Hypothetical)	1	0	0	1	0	0	1	1	1	0	0	0	0	0		TM
P73921	sll1979		0	o	OTHER	0.004529	0.00101	0.000711	0.99375		OTHER	0.007747	0.000574	0.00102	0.990659		hypothetical protein	Random proteins (Hypothetical)	Random proteins (Hypothetical)	0	0	0	0	0	0	3	2	0	0	0	0	0	0	Soluble proteins
P73920	sll1980	txlA, trxA, trxA3	1	i9-26o	SP(Sec/SPI)	0.544472	0.01669	0.063947	0.37489	CS pos: 21-22. SAA-VY. Pr: 0.1185	SP(Sec/SPI)	0.850076	0.039465	0.018748	0.091711	CS pos: 32-33. TQG-IS. Pr: 0.2605	thiol:disulfide interchange protein TrxA	Random proteins (Detoxification)	Cellular Processes	6	1	0	1	0	0	1	2	1	0	0	0	0	2		TM
P73918	sll1981	ilvB, gcl, alsS, 2-OGDC	0	o	OTHER	0.003267	0.003076	0.000328	0.993329		OTHER	0.003116	0.000244	0.000331	0.99631		acetolactate synthase	TCA cycle	Energy Metabolism	1	1	0	0	0	0	6	2	1	0	0	0	0	0	Soluble proteins															TM
P73916	sll1982	ISY352c2	0	o	OTHER	0.004038	0.000461	0.001043	0.994458		OTHER	0.003658	0.000199	0.001138	0.995006		putative transposase [ISY352c: 1553414 - 1553903, join 1554854 - 1555790]	Transposon-related functions	Other Categories	0	0	0	0	0	0	0	0	0	0	0	0	0	0
P73915	sll1985	ISY352c1	0	o	SP(Sec/SPI)	0.552879	0.000523	0.098	0.348598	CS pos: 14-15. VSA-LF. Pr: 0.3113	OTHER	0.23992	0.001697	0.041051	0.717332		putative transposase [ISY352c: 1553414 - 1553903, join 1554854 - 1555790]	Transposon-related functions	Other Categories	0	0	0	0	0	0	0	0	0	0	0	0	0	0
P73911	sll1987	cpx, katG	0	o	OTHER	0.020668	0.004145	0.00669	0.968497		OTHER	0.037833	0.003323	0.005878	0.952966		catalase peroxidase	Random proteins (Detoxification)	Cellular Processes	0	0	0	1	0	0	10	3	1	0	0	0	0	0	Soluble proteins
P73910	sll1988		0	o	OTHER	0.012096	0.218808	0.002773	0.766323		OTHER	0.017912	0.127164	0.006412	0.848512		33 kDa chaperonin	Chaperones	Cellular Processes	0	0	0	1	0	0	3	2	1	0	0	0	0	0				Unknown
P77969	sll1994	hemB	0	o	OTHER	0.012378	0.01901	0.001514	0.967097		OTHER	0.036777	0.005908	0.002057	0.955257		porphobilinogen synthase (5-aminolevulinate dehydratase)	Heme biosynthesis	Biosynthesis of cofactors, prosthetic groups, and carriers	1	0	1	1	0	0	8	3	1	1	1	0	0	0	Soluble proteins
P73996	sll1995		0	o	OTHER	0.026838	0.002267	0.004161	0.966734		OTHER	0.019039	0.001129	0.002167	0.977665		hypothetical protein	Random proteins (Hypothetical)	Random proteins (Hypothetical)	0	0	0	3	0	0	0	1	1	0	0	0	0	0				Unknown
P73977	sll1997	ISY203h2	0	o	OTHER	0.00208	0.00052	0.000261	0.997139		OTHER	0.003163	0.000192	0.000271	0.996374		putative transposase [ISY203h: 1623060 - 1623693, join 1624643 - 1625182]	Transposon-related functions	Other Categories	0	0	0	0	0	0	0	0	0	0	0	0	0	0
P73976	sll1998	ISY100d	0	o	OTHER	0.002612	0.001745	0.000553	0.99509		OTHER	0.003002	0.000847	0.000785	0.995366		putative transposase [ISY100d: 1623697 - 1624643]	Transposon-related functions	Other Categories	0	0	0	0	0	0	0	1	0	0	0	0	0	0
P97153	sll1999	ISY203h1	1	i116-138o	OTHER	0.00511	0.000816	0.002385	0.991689		OTHER	0.011365	0.000285	0.000764	0.987586		putative transposase [ISY203h: 1623060 - 1623693, join 1624643 - 1625182]	Transposon-related functions	Other Categories	0	0	0	0	0	0	0	0	0	0	0	0	0	0
P73971	sll2001	lap	0	o	OTHER	0.011412	0.002503	0.001944	0.984141		OTHER	0.006436	0.000544	0.001912	0.991108		leucine aminopeptidase	Protein modification and translation factors	Transcription / Translation	0	0	0	1	0	0	9	2	1	1	0	0	0	0	Soluble proteins
P73680	sll2002		0	o	OTHER	0.0047	0.00199	0.000761	0.992548		OTHER	0.00664	0.000455	0.001348	0.991556		hypothetical protein	Random proteins (Hypothetical)	Random proteins (Hypothetical)	1	0	1	1	0	0	2	2	1	0	0	1	0	1				Unknown
P73678	sll2003		10	o15-34i68-85o100-122i134-151o185-207i220-237o241-258i270-292o296-313i326-348o	OTHER	0.010948	0.025601	0.00379	0.95966		OTHER	0.031449	0.050299	0.009261	0.908991		hypothetical protein	Random proteins (Hypothetical)	Random proteins (Hypothetical)	0	3	0	0	0	0	1	2	1	0	0	0	0	0			PM
P77966	sll2005	gyrB	0	o	OTHER	0.005831	0.001452	0.000871	0.991846		OTHER	0.009283	0.00051	0.000868	0.989339		DNA gyrase B subunit [Contains: Ssp gyrB intein]	DNA replication	DNA replication, restriction, modification, recombination, and repair	0	1	0	0	0	0	6	3	1	0	0	1	0	0	Soluble proteins
P73674	sll2006		0	o	OTHER	0.001803	0.000792	0.000192	0.997213		OTHER	0.002387	0.000466	0.00031	0.996837		hypothetical protein	Random proteins (Hypothetical)	Random proteins (Hypothetical)	0	0	0	1	0	0	0	0	0	0	0	0	0	0				Unknown
P73673	sll2007		0	o	OTHER	0.009515	0.005195	0.002321	0.982969		OTHER	0.010199	0.00175	0.002529	0.985521		hypothetical protein	Random proteins (Hypothetical)	Random proteins (Hypothetical)	0	0	0	0	0	0	0	0	0	0	0	0	0	0
P73670	sll2008	prp1	0	o	OTHER	0.005376	0.000264	0.000523	0.993838		OTHER	0.004417	0.000256	0.000356	0.994972		processing protease	Degradation of proteins, peptides, and glycopeptides	Transcription / Translation	0	0	0	0	0	0	2	1	1	0	0	0	0	0	Soluble proteins
P73669	sll2009	prp2	0	o	OTHER	0.022408	0.013629	0.009256	0.954707		OTHER	0.031544	0.009784	0.007802	0.95087		processing protease	Degradation of proteins, peptides, and glycopeptides	Transcription / Translation	0	1	0	0	0	0	4	2	1	0	0	0	0	0	Soluble proteins
P73668	sll2010	murD	0	o	OTHER	0.050123	0.001765	0.00423	0.943883		OTHER	0.010486	0.003304	0.004347	0.981863		UDP-N-acetylmuramoylalanine--D-glutamate ligase	Peptidoglycan biosynthesis	Cell Envelope	0	0	0	1	0	0	5	2	1	0	0	0	0	0	Soluble proteins
P73667	sll2011		0	o	OTHER	0.062708	0.009588	0.003923	0.923781		OTHER	0.142265	0.007122	0.004709	0.845904		hypothetical protein	Random proteins (Hypothetical)	Random proteins (Hypothetical)	0	0	0	0	0	0	1	1	0	0	0	0	0	0
P73666	sll2012	sigD, rpoD, rre17	0	o	OTHER	0.004245	0.002928	0.000473	0.992353		OTHER	0.005991	0.000607	0.00064	0.992763		group2 RNA polymerase sigma factor SigD	Sigma factors	Transcription / Translation	0	0	0	1	0	0	0	1	0	0	0	0	0	0				Unknown
P73665	sll2013		0	o	OTHER	0.005452	0.00158	0.00118	0.991788		OTHER	0.004044	0.000616	0.000631	0.994708		hypothetical protein	Random proteins (Hypothetical)	Random proteins (Hypothetical)	0	0	0	0	0	0	0	0	0	0	0	0	0	0
P73664	sll2014	sfsA	0	o	OTHER	0.017708	0.001298	0.003871	0.977123		OTHER	0.015853	0.000512	0.003166	0.980469		sugar fermentation stimulation protein	Regulatory Functions	Regulatory Functions	0	0	0	1	0	0	2	1	0	0	0	0	0	0	Soluble proteins
P73663	sll2015		0	o	OTHER	0.008257	0.00268	0.002598	0.986466		OTHER	0.006196	0.000783	0.002142	0.990878		hypothetical protein	Random proteins (Hypothetical)	Random proteins (Hypothetical)	0	0	0	0	0	0	4	0	0	0	0	0	0	0	Soluble proteins
Q6ZEX8	sll5002		0	o	OTHER	0.003395	0.000455	0.000326	0.995824		OTHER	0.00443	0.000239	0.000433	0.994897		unknown protein	Unknown Proteins	Unknown Proteins	0	0	0	0	0	0	0	0	0	0	0	0	0	0
Q6ZEX7	sll5003		0	o	OTHER	0.002391	0.000897	0.000277	0.996435		OTHER	0.00269	0.000189	0.000224	0.996896		hypothetical protein	Random proteins (Hypothetical)	Random proteins (Hypothetical)	0	0	0	0	0	0	1	0	0	0	0	0	0	0	Soluble proteins
Q6ZEX6	sll5004		0	o	OTHER	0.006873	0.009466	0.001447	0.982215		OTHER	0.00785	0.002201	0.000832	0.989117		hypothetical protein	Random proteins (Hypothetical)	Random proteins (Hypothetical)	0	0	0	0	0	0	1	0	0	0	0	0	0	0	Soluble proteins
Q6ZEX4	sll5006		0	o	OTHER	0.003866	0.001521	0.000771	0.993843		OTHER	0.002843	0.000305	0.000589	0.996263		unknown protein	Unknown Proteins	Unknown Proteins	0	1	0	0	0	0	0	0	0	0	0	0	0	0
Q6ZEW6	sll5014		0	o	OTHER	0.014979	0.001793	0.006155	0.977073		OTHER	0.115625	0.001236	0.007193	0.875946		similar to maturase	Transposon-related functions	Other Categories	0	0	0	0	0	0	0	0	0	0	0	0	0	0
Q6ZEV4	sll5026		0	o	OTHER	0.000823	0.000566	0.000227	0.998384		OTHER	0.001349	0.000194	0.000349	0.998108		hypothetical protein	Random proteins (Hypothetical)	Random proteins (Hypothetical)	0	0	0	0	0	0	1	2	0	0	0	0	0	0
Q6ZEV2	sll5028		0	o	OTHER	0.001635	0.000435	0.000176	0.997753		OTHER	0.001134	0.000175	0.000233	0.998458		hypothetical protein	Random proteins (Hypothetical)	Random proteins (Hypothetical)	0	0	0	0	0	0	0	0	0	0	0	0	0	0
Q6ZEV0	sll5030		0	o	OTHER	0.066	0.003073	0.010795	0.920133		OTHER	0.021828	0.001672	0.007029	0.969471		hypothetical protein	Random proteins (Hypothetical)	Random proteins (Hypothetical)	0	0	0	0	0	0	0	0	0	0	0	0	0	0
Q6ZEU8	sll5032		3	o15-34i64-86o91-113i	OTHER	0.000748	0.000409	0.001153	0.99769		OTHER	0.009405	0.001067	0.002364	0.987164		hypothetical protein	Random proteins (Hypothetical)	Random proteins (Hypothetical)	0	0	0	0	0	0	0	0	0	0	0	0	0	0
Q6ZEU7	sll5033		1	i5-27o	OTHER	0.396364	0.007783	0.014979	0.580874		SP(Sec/SPI)	0.904684	0.020185	0.004674	0.070457	CS pos: 32-33. AQA-VI. Pr: 0.8388	hypothetical protein	Random proteins (Hypothetical)	Random proteins (Hypothetical)	1	0	0	0	0	0	1	1	0	0	0	0	0	1
Q6ZEU6	sll5034		1	i13-35o	SP(Sec/SPI)	0.797722	0.011953	0.072344	0.11798	CS pos: 31-32. ATA-AP. Pr: 0.5154	SP(Sec/SPI)	0.936344	0.014935	0.030319	0.018402	CS pos: 31-32. ATA-AP. Pr: 0.7385	hypothetical protein	Random proteins (Hypothetical)	Random proteins (Hypothetical)	2	0	0	0	0	0	3	3	1	0	0	0	0	0	Soluble proteins															TM
Q6ZEU5	sll5035		0	o	OTHER	0.01219	0.001405	0.000645	0.98576		OTHER	0.045451	0.000265	0.000803	0.953481		transcriptional regulatory protein ArsR family	Regulatory Functions	Regulatory Functions	0	0	0	0	0	0	1	0	0	0	0	0	0	0	Soluble proteins
Q6ZEU4	sll5036		0	o	OTHER	0.075516	0.00123	0.003706	0.919549		OTHER	0.011069	0.000689	0.00287	0.985372		sulfide-quinone reductase	Other	Other Categories	0	0	0	1	0	0	0	1	1	0	0	0	0	0				Unknown
Q6ZET9	sll5041		0	o	OTHER	0.002524	0.00622	0.000555	0.990701		OTHER	0.002867	0.002458	0.000445	0.99423		putative transposase [ISY523u: 38789 - 39659]	Transposon-related functions	Other Categories	0	0	0	0	0	0	0	1	0	0	0	0	0	0
Q6ZET8	sll5042		0	o	OTHER	0.02188	0.003107	0.009025	0.965987		OTHER	0.01355	0.001126	0.003637	0.981687		probable sulfotransferase	Other	Other Categories	1	0	0	2	0	0	1	2	0	0	0	0	0	0				Unknown
Q6ZET7	sll5043		0	o	OTHER	0.010221	0.000892	0.001288	0.9876		OTHER	0.023369	0.001028	0.001815	0.973788		probable glycosyltransferase	Other	Other Categories	0	0	0	1	0	0	0	0	0	0	0	0	0	0
Q6ZET6	sll5044		0	o	OTHER	0.00626	0.008487	0.002345	0.982908		OTHER	0.007004	0.002689	0.001801	0.988506		unknown protein	Unknown Proteins	Unknown Proteins	0	0	0	0	0	0	0	0	0	0	0	0	0	0
Q6ZET4	sll5046		0	o	OTHER	0.024116	0.022236	0.002496	0.951152		OTHER	0.038525	0.005538	0.003751	0.952187		unknown protein	Unknown Proteins	Unknown Proteins	0	0	0	0	0	0	0	1	0	0	0	0	0	0
Q6ZET3	sll5047		6	i7-24o48-70i192-214o234-256i263-285o358-380i	OTHER	0.047628	0.002325	0.001147	0.948901		OTHER	0.163937	0.024956	0.003564	0.807543		unknown protein	Unknown Proteins	Unknown Proteins	0	0	0	0	0	0	0	0	0	0	0	0	0	0
Q6ZET2	sll5048		0	o	OTHER	0.200392	0.013068	0.0271	0.75944		OTHER	0.106771	0.010929	0.019518	0.862782		probable glycosyltransferase	Other	Other Categories	1	0	0	2	0	0	1	2	1	0	0	0	0	0				Unknown
Q6ZET1	sll5049		12	i7-29o44-66i87-109o113-135i148-167o171-193i213-230o234-256i294-316o331-353i366-388o420-442i	OTHER	0.003452	0.000231	0.001277	0.99504		OTHER	0.005844	0.000266	0.002631	0.991259		similar to polysaccharide biosynthesis protein	Other	Other Categories	0	1	0	0	0	0	0	1	0	0	0	0	0	0
Q6ZET0	sll5050		1	i96-115o	OTHER	0.001842	0.000587	0.000233	0.997339		OTHER	0.001534	0.000198	0.000245	0.998023		probable glycosyltransferase	Other	Other Categories	2	0	0	1	0	0	0	2	0	0	0	0	0	0		TM
Q6ZES8	sll5052	gumC	1	i41-60o	OTHER	0.002679	0.011055	0.001211	0.985055		OTHER	0.002903	0.002361	0.003405	0.991331		similar to exopolysaccharide export protein	Other	Other Categories	0	3	0	0	0	0	0	2	1	0	0	0	0	0			PM											Membrane Protein
Q6ZES3	sll5057		1	i129-150o	OTHER	0.004989	0.000573	0.000435	0.994003		OTHER	0.002929	0.00032	0.000351	0.9964		probable glycosyltransferase	Other	Other Categories	0	0	0	0	0	0	1	0	0	0	0	0	0	0
Q6ZES1	sll5059		0	o	OTHER	0.002608	0.000857	0.000251	0.996284		OTHER	0.003543	0.000636	0.000506	0.995315		two-component response regulator	Regulatory Functions	Regulatory Functions	0	1	0	0	0	0	4	1	1	0	0	0	0	0	Soluble proteins
Q6ZES0	sll5060		0	o	OTHER	0.004721	0.000336	0.000385	0.994557		OTHER	0.007818	0.000196	0.000681	0.991305		two-component hybrid sensor &amp; regulator	Regulatory Functions	Regulatory Functions	0	3	0	0	0	0	1	2	0	0	0	0	0	0			PM
Q6ZER9	sll5061		0	o	OTHER	0.005452	0.000505	0.000402	0.993642		OTHER	0.003991	0.000267	0.000476	0.995266		hypothetical protein	Random proteins (Hypothetical)	Random proteins (Hypothetical)	0	0	0	0	0	0	0	0	0	0	0	0	0	0
Q6ZER8	sll5062		0	o	OTHER	0.004696	0.000407	0.000766	0.994132		OTHER	0.004385	0.000349	0.001305	0.993962		unknown protein	Unknown Proteins	Unknown Proteins	0	0	0	0	0	0	0	0	0	0	0	0	0	0
Q6ZER7	sll5063		0	o	OTHER	0.0749	0.059905	0.019853	0.845342		OTHER	0.053517	0.01626	0.016891	0.913332		unknown protein	Unknown Proteins	Unknown Proteins	0	0	0	0	0	0	0	0	0	0	0	0	0	0
Q6ZER4	sll5066	parA	0	o	OTHER	0.012595	0.000509	0.004753	0.982143		OTHER	0.012081	0.00029	0.002401	0.985228		probable plasmid partitioning protein, ParA family	Other	Other Categories	0	0	0	0	0	0	3	2	1	0	0	0	0	0	Soluble proteins
Q6ZER3	sll5067		0	o	OTHER	0.015747	0.000927	0.002037	0.981289		OTHER	0.005663	0.000406	0.001003	0.992927		hypothetical protein	Random proteins (Hypothetical)	Random proteins (Hypothetical)	0	0	0	0	0	0	0	0	0	0	0	0	0	0
Q6ZER1	sll5069		0	o	OTHER	0.006751	0.000295	0.000568	0.992385		OTHER	0.005225	0.000144	0.000625	0.994006		unknown protein	Unknown Proteins	Unknown Proteins	0	0	0	0	0	0	0	0	0	0	0	0	0	0
Q6ZEQ8	sll5072		0	o	OTHER	0.044554	0.042282	0.008631	0.904533		OTHER	0.046999	0.017309	0.012817	0.922874		hypothetical protein	Random proteins (Hypothetical)	Random proteins (Hypothetical)	0	0	0	0	0	0	0	0	0	0	0	0	0	0
Q6ZEQ5	sll5075		0	o	OTHER	0.002777	0.00087	0.000456	0.995898		OTHER	0.002329	0.000228	0.000823	0.99662		hypothetical protein	Random proteins (Hypothetical)	Random proteins (Hypothetical)	0	0	0	0	0	0	3	0	0	0	0	0	0	0
Q6ZEQ4	sll5076		0	o	OTHER	0.07996	0.001134	0.018286	0.900619		OTHER	0.038884	0.000514	0.00731	0.953292		hypothetical protein	Random proteins (Hypothetical)	Random proteins (Hypothetical)	0	0	0	0	0	0	0	0	0	0	0	0	0	0
Q6ZEQ1	sll5079		0	o	OTHER	0.011137	0.005231	0.002308	0.981324		OTHER	0.010283	0.001674	0.001348	0.986695		probable short chain dehydrogenase	Other	Other Categories	0	1	0	1	0	0	2	2	1	0	0	0	0	0				Unknown
Q6ZEQ0	sll5080		0	o	OTHER	0.010802	0.003208	0.001546	0.984443		OTHER	0.027182	0.001635	0.002268	0.968916		non-heme chloroperoxidase	Unknown Proteins	Unknown Proteins	1	0	0	0	0	0	5	2	1	0	0	0	0	0	Soluble proteins
Q6ZEP9	sll5081		0	o	OTHER	0.013916	0.007654	0.004402	0.974028		OTHER	0.015717	0.001807	0.004733	0.977743		hypothetical protein	Random proteins (Hypothetical)	Random proteins (Hypothetical)	0	0	0	0	0	0	1	0	0	0	0	0	0	0
Q6ZEP7	sll5083		0	o	OTHER	0.016248	0.002911	0.001815	0.979026		OTHER	0.01799	0.001503	0.002001	0.978505		unknown protein	Unknown Proteins	Unknown Proteins	0	0	0	0	0	0	1	0	0	0	0	0	0	0
Q6ZEP6	sll5084		1	o15-37i	OTHER	0.001166	0.000201	0.004557	0.994076		OTHER	0.005891	0.000405	0.025178	0.968527		probable plasmid partitioning protein, ParB	Other	Other Categories	0	0	0	1	0	0	0	0	0	0	0	0	0	0
Q6ZEP4	sll5086		0	o	OTHER	0.005264	0.003481	0.00076	0.990495		OTHER	0.004968	0.000884	0.001203	0.992945		transcriptional regulatory protein GntR family	Regulatory Functions	Regulatory Functions	0	0	0	0	0	0	0	0	0	0	0	0	0	0
Q6ZEP1	sll5089		1	i115-137o	OTHER	0.008731	0.002369	0.000884	0.988016		OTHER	0.019918	0.001365	0.00162	0.977097		unknown protein	Unknown Proteins	Unknown Proteins	0	0	0	0	0	0	0	0	0	0	0	0	0	0
Q6ZEP0	sll5090		0	o	OTHER	0.004109	0.001642	0.000793	0.993456		OTHER	0.003175	0.000332	0.000613	0.99588		unknown protein	Unknown Proteins	Unknown Proteins	0	1	0	0	0	0	0	0	0	0	0	0	0	0
Q6ZEN6	sll5094		0	o	OTHER	0.010498	0.000435	0.002285	0.986781		OTHER	0.007158	0.000313	0.00157	0.990959		plasmid stabilization protein	Other	Other Categories	0	0	0	0	0	0	0	0	0	0	0	0	0	0
Q6ZEN3	sll5097		0	o	OTHER	0.004353	0.001175	0.000627	0.993845		OTHER	0.003295	0.000463	0.000775	0.995467		hypothetical protein	Random proteins (Hypothetical)	Random proteins (Hypothetical)	0	0	0	0	0	0	0	0	0	0	0	0	0	0
Q6ZEM6	sll5104	arsI1	0	o	OTHER	0.002625	0.009893	0.000406	0.987076		OTHER	0.004236	0.003595	0.000673	0.991495		arsenate reductase	Random proteins (Detoxification)	Cellular Processes	0	0	0	1	0	0	1	0	1	0	0	0	0	0
Q6ZEM3	sll5107		0	o	OTHER	0.05418	0.009994	0.004134	0.931691		OTHER	0.089058	0.006049	0.009404	0.895489		cytidine deaminase	Purines, pyrimidines, nucleosides, and nucleotides	Purines, pyrimidines, nucleosides, and nucleotides	0	0	0	0	0	0	0	0	0	0	0	0	0	0
Q6ZEM1	sll5109		0	o	OTHER	0.004656	0.000346	0.000511	0.994487		OTHER	0.004405	0.000203	0.000647	0.994745		unknown protein	Unknown Proteins	Unknown Proteins	0	0	0	0	0	0	0	0	0	0	0	0	0	0
Q6ZEK8	sll5122		0	o	OTHER	0.008585	0.001101	0.008355	0.981959		OTHER	0.010653	0.000258	0.009835	0.979254		SOS mutagenesis and repair, UmuC protein homolog	DNA repair	DNA replication, restriction, modification, recombination, and repair	0	0	0	0	0	0	0	0	0	0	0	0	0	0
Q6ZEK7	sll5123		0	o	OTHER	0.04589	0.045388	0.013196	0.895525		OTHER	0.050385	0.026079	0.029502	0.894034		SOS mutagenesis and repair, UmuD protein homolog	DNA repair	DNA replication, restriction, modification, recombination, and repair	0	0	0	0	0	0	0	0	0	0	0	0	0	0
Q6ZEK2	sll5128		0	o	OTHER	0.013755	0.00109	0.002513	0.982642		OTHER	0.009182	0.000493	0.002336	0.987989		unknown protein	Unknown Proteins	Unknown Proteins	0	0	0	1	0	0	3	1	1	0	0	0	0	0	Soluble proteins
Q6ZEK0	sll5130		0	o	OTHER	0.014485	0.043337	0.001037	0.94114		OTHER	0.012457	0.019219	0.00138	0.966943		hypothetical protein	Random proteins (Hypothetical)	Random proteins (Hypothetical)	0	0	0	0	0	0	0	0	0	0	0	0	0	0
Q6YRP9	sll5131 slr6105		0	o	OTHER	0.00208	0.00052	0.000261	0.997139		OTHER	0.003163	0.000192	0.000271	0.996374		putative transposase [ISY203j: 117275 - 118448]	Transposon-related functions	Other Categories	0	0	0	0	0	0	0	0	0	0	0	0	0	0
Q6ZEJ8	sll5132		0	o	OTHER	0.007068	0.001146	0.001822	0.989964		OTHER	0.046107	0.000348	0.001661	0.951885		hypothetical protein	Random proteins (Hypothetical)	Random proteins (Hypothetical)	0	1	0	0	0	0	2	1	0	0	0	0	0	0
Q6YRT5	sll6010 sll6069		1	i12-34o	SP(Sec/SPI)	0.970587	0.004245	0.007405	0.017762	CS pos: 31-32. VNA-GM. Pr: 0.7725	SP(Sec/SPI)	0.987422	0.006897	0.001972	0.003709	CS pos: 31-32. VNA-GM. Pr: 0.6105	unknown protein	Unknown Proteins	Unknown Proteins	0	0	0	0	0	0	1	1	0	1	0	0	0	0
Q6YRS8	sll6017 sll6076		0	o	OTHER	0.002043	0.001033	0.000304	0.996621		OTHER	0.002604	0.000257	0.000369	0.996771		hypothetical protein	Random proteins (Hypothetical)	Random proteins (Hypothetical)	0	0	0	1	0	0	3	1	1	0	0	0	0	0	Soluble proteins
Q6YRW8	sll6036	parA	0	o	OTHER	0.078379	0.00758	0.024386	0.889655		OTHER	0.079624	0.006003	0.029725	0.884648		chromosome partitioning protein, ParA family	Other	Other Categories	0	0	0	1	0	0	2	2	1	0	0	0	0	0				Unknown
Q6YRV2	sll6052		0	o	OTHER	0.015552	0.01453	0.003893	0.966026		OTHER	0.031198	0.002997	0.003685	0.96212		hypothetical protein	Random proteins (Hypothetical)	Random proteins (Hypothetical)	0	0	0	0	0	0	0	0	0	0	0	0	0	0
Q6YRV1	sll6053		0	o	OTHER	0.006004	0.003554	0.00111	0.989332		OTHER	0.010326	0.001315	0.002119	0.98624		hypothetical protein	Random proteins (Hypothetical)	Random proteins (Hypothetical)	0	0	0	0	0	0	3	1	1	0	0	0	0	0	Soluble proteins
Q6YRV0	sll6054		0	o	OTHER	0.003139	0.00047	0.000517	0.995874		OTHER	0.003306	0.000253	0.00057	0.995871		hypothetical protein	Random proteins (Hypothetical)	Random proteins (Hypothetical)	0	0	0	0	0	0	0	0	0	0	0	0	0	0
Q6YRU9	sll6055		0	o	OTHER	0.000904	0.000346	0.000154	0.998595		OTHER	0.001112	0.000278	0.000169	0.99844		hypothetical protein	Random proteins (Hypothetical)	Random proteins (Hypothetical)	1	0	0	1	0	0	3	2	1	0	0	0	0	0	Soluble proteins
Q6YRU5	sll6059		0	o	OTHER	0.044377	0.079179	0.021206	0.855238		OTHER	0.089207	0.050561	0.042266	0.817966		putative integrase/recombinase	Transposon-related functions	Other Categories	0	0	0	0	0	0	0	1	0	0	0	0	0	0
Q6YRU4	sll6060		0	o	OTHER	0.004404	0.01688	0.000402	0.978314		OTHER	0.005765	0.006459	0.000644	0.987132		probable acetyltransferase	Other	Other Categories	0	1	0	0	0	0	3	1	1	0	0	0	0	0	Soluble proteins
Q6YRR1	sll6093	parA	0	o	OTHER	0.019567	0.001456	0.007127	0.97185		OTHER	0.010927	0.00049	0.005136	0.983446		chromosome partitioning protein, ParA family	Other	Other Categories	0	0	0	1	0	0	4	2	1	0	0	0	0	0	Soluble proteins
Q6YRQ6	sll6098		0	o	OTHER	0.013772	0.002514	0.001858	0.981857		OTHER	0.008355	0.000797	0.001258	0.98959		hypothetical protein	Random proteins (Hypothetical)	Random proteins (Hypothetical)	0	0	0	1	0	0	0	0	0	0	0	0	0	0				Unknown
Q6YRP5	sll6109		0	o	OTHER	0.042041	0.08428	0.01875	0.854928		OTHER	0.090367	0.054651	0.038335	0.816647		putative integrase/recombinase	Transposon-related functions	Other Categories	0	0	0	0	0	0	0	1	0	0	0	0	0	0
Q6ZEJ7	sll7001		0	o	OTHER	0.008015	0.000396	0.002526	0.989062		OTHER	0.004809	0.000169	0.006541	0.988481		putative transposase [ISY391e(partial copy): 166 - 1298]	Transposon-related functions	Other Categories	0	0	0	0	0	0	0	0	0	0	0	0	0	0
Q6ZEJ6	sll7002		0	o	OTHER	0.00267	0.002008	0.000379	0.994943		OTHER	0.004463	0.001211	0.000944	0.993382		putative transposase [ISY391e(partial copy): 166 - 1298]	Transposon-related functions	Other Categories	0	0	0	0	0	0	0	0	0	0	0	0	0	0
Q6ZEJ5	sll7003		0	o	OTHER	0.001073	0.000285	0.000189	0.998453		OTHER	0.000772	0.000116	0.000206	0.998906		plasmid stability protein	Other	Other Categories	0	0	0	0	0	0	0	0	0	0	0	0	0	0
Q6ZEJ2	sll7006		0	o	OTHER	0.004185	0.002075	0.00045	0.99329		OTHER	0.004	0.000405	0.000351	0.995244		unknown protein	Unknown Proteins	Unknown Proteins	0	0	0	1	0	0	0	0	0	0	0	0	0	0				Unknown
Q6ZEI9	sll7009		0	o	OTHER	0.164087	0.002958	0.005634	0.827321		OTHER	0.021747	0.000404	0.002704	0.975145		unknown protein	Unknown Proteins	Unknown Proteins	0	1	0	0	0	0	0	0	0	0	0	0	0	0			PM
Q6ZEH1	sll7027		0	o	OTHER	0.026305	0.008228	0.005836	0.959632		OTHER	0.07325	0.002169	0.005809	0.918772		unknown protein	Unknown Proteins	Unknown Proteins	0	0	0	0	0	0	0	0	0	0	0	0	0	0
Q6ZEH0	sll7028		0	o	OTHER	0.175323	0.02579	0.005846	0.793041		OTHER	0.266915	0.021077	0.008707	0.703302		hypothetical protein	Random proteins (Hypothetical)	Random proteins (Hypothetical)	0	0	0	0	0	0	3	1	0	0	0	0	0	0	Soluble proteins
Q6ZEG9	sll7029		0	o	OTHER	0.003903	0.004043	0.000531	0.991524		OTHER	0.00599	0.00145	0.000622	0.991937		hypothetical protein	Random proteins (Hypothetical)	Random proteins (Hypothetical)	0	0	0	0	0	0	2	1	0	0	0	0	0	0
Q6ZEG8	sll7030		0	o	OTHER	0.003674	0.000532	0.000719	0.995075		OTHER	0.004231	0.000166	0.001001	0.994602		hypothetical protein	Random proteins (Hypothetical)	Random proteins (Hypothetical)	0	0	0	1	0	0	0	0	0	0	0	0	0	0				Unknown
Q6ZEG7	sll7031		0	i	OTHER	0.006931	0.010564	0.000665	0.981841		OTHER	0.00774	0.003796	0.000689	0.987775		hypothetical protein	Random proteins (Hypothetical)	Random proteins (Hypothetical)	0	0	0	1	0	0	0	0	0	0	0	0	0	0				Unknown
Q6ZEG5	sll7033		0	o	OTHER	0.002344	0.000711	0.000274	0.996671		OTHER	0.003046	0.000245	0.00056	0.99615		hypothetical protein	Random proteins (Hypothetical)	Random proteins (Hypothetical)	0	0	0	0	0	0	1	0	0	0	0	0	0	0	Soluble proteins
Q6ZEG4	sll7034		0	o	OTHER	0.053635	0.006524	0.006803	0.933039		OTHER	0.020096	0.003281	0.00413	0.972493		hypothetical protein	Random proteins (Hypothetical)	Random proteins (Hypothetical)	0	0	0	1	0	0	0	0	0	0	0	0	0	0
Q6ZEF5	sll7043		0	o	OTHER	0.026318	0.002893	0.000591	0.970198		OTHER	0.015719	0.00075	0.000517	0.983014		unknown protein	Unknown Proteins	Unknown Proteins	0	0	0	0	0	0	2	2	0	0	0	1	0	0	Soluble proteins
Q6ZEF4	sll7044	parA	0	o	OTHER	0.453437	0.046995	0.022188	0.47738		SP(Sec/SPI)	0.498311	0.022086	0.017201	0.462402	CS pos: 32-33. LDA-DP. Pr: 0.3683	plasmid partition protein ParA homolog	Other	Other Categories	0	0	0	1	0	0	3	2	1	0	0	0	0	0	Soluble proteins
Q6ZEF1	sll7047		6	i12-34o76-98i110-132o147-169i176-198o203-225i	OTHER	0.005673	0.000461	0.001473	0.992393		OTHER	0.087447	0.002071	0.005286	0.905196		hypothetical protein	Random proteins (Hypothetical)	Random proteins (Hypothetical)	1	0	0	1	0	0	0	0	0	0	0	0	0	0				Unknown
Q6ZEE8	sll7050		0	o	OTHER	0.002335	0.000279	0.000348	0.997038		OTHER	0.002438	9.1e-05	0.000401	0.997071		unknown protein	Unknown Proteins	Unknown Proteins	0	0	0	0	0	0	0	0	0	0	0	0	0	0
Q6ZEE3	sll7055		0	o	OTHER	0.012848	0.005841	0.003667	0.977643		OTHER	0.020192	0.002477	0.003849	0.973481		unknown protein	Unknown Proteins	Unknown Proteins	0	0	0	0	0	0	0	0	0	0	0	0	0	0
Q6ZEE2	sll7056		0	o	OTHER	0.00203	0.003705	0.000411	0.993854		OTHER	0.002833	0.000897	0.000544	0.995725		unknown protein	Unknown Proteins	Unknown Proteins	0	0	0	0	0	0	0	0	0	0	0	0	0	0
Q6ZED6	sll7062		0	o	OTHER	0.011312	0.001019	0.002481	0.985188		OTHER	0.004902	0.000321	0.001164	0.993614		unknown protein	Unknown Proteins	Unknown Proteins	1	0	0	0	0	0	3	1	1	0	0	1	0	0	Soluble proteins
Q6ZED5	sll7063		0	o	OTHER	0.004383	0.000676	0.000599	0.994342		OTHER	0.001225	0.000212	0.000309	0.998254		unknown protein	Unknown Proteins	Unknown Proteins	0	0	0	1	0	0	2	1	1	0	0	0	0	0				Unknown
Q6ZED4	sll7064		0	o	OTHER	0.008423	0.00083	0.005245	0.985502		OTHER	0.008703	0.000349	0.005425	0.985522		unknown protein	Unknown Proteins	Unknown Proteins	0	0	0	0	0	0	1	0	0	0	0	0	0	0
Q6ZED3	sll7065		0	o	OTHER	0.07474	0.005577	0.008769	0.910914		OTHER	0.060503	0.002196	0.005458	0.931843		unknown protein	Unknown Proteins	Unknown Proteins	0	0	0	1	0	0	1	0	1	0	0	0	0	0				Unknown
Q6ZED2	sll7066		0	o	OTHER	0.028701	0.001552	0.008268	0.96148		OTHER	0.026923	0.000734	0.00334	0.969003		unknown protein	Unknown Proteins	Unknown Proteins	0	0	0	1	0	0	3	3	1	0	0	0	0	0				Unknown
Q6ZED1	sll7067		0	o	OTHER	0.007673	0.000793	0.000982	0.990552		OTHER	0.003856	0.000336	0.000534	0.995273		unknown protein	Unknown Proteins	Unknown Proteins	0	0	0	1	0	0	1	0	0	0	0	0	0	0				Unknown
Q6ZEC9	sll7069		2	i9-31o35-57i	OTHER	0.003633	0.000809	0.004246	0.991311		OTHER	0.009653	0.001085	0.008963	0.980299		hypothetical protein	Random proteins (Hypothetical)	Random proteins (Hypothetical)	0	1	0	1	0	0	0	1	0	0	0	0	0	0				Unknown										Membrane Protein
Q6ZEC8	sll7070		1	i33-52o	OTHER	0.006507	0.000414	0.001129	0.99195		OTHER	0.008798	0.000689	0.0031	0.987414		unknown protein	Unknown Proteins	Unknown Proteins	0	2	0	0	0	0	0	1	0	0	0	0	0	0			PM
Q6ZEC3	sll7075		0	o	OTHER	0.010201	0.042402	0.003703	0.943694		OTHER	0.019022	0.007694	0.004318	0.968967		unknown protein	Unknown Proteins	Unknown Proteins	0	0	0	1	0	0	0	0	0	0	0	0	0	0				Unknown
Q6ZEC1	sll7077		0	o	OTHER	0.0088	0.004823	0.001039	0.985338		OTHER	0.011764	0.001991	0.001664	0.984581		hypothetical protein	Random proteins (Hypothetical)	Random proteins (Hypothetical)	0	0	0	0	0	0	1	1	0	0	0	0	0	0	Soluble proteins
Q6ZEC0	sll7078		0	o	OTHER	0.001566	0.000351	0.000329	0.997753		OTHER	0.002089	0.0002	0.000338	0.997373		unknown protein	Unknown Proteins	Unknown Proteins	1	1	0	0	0	0	1	0	0	0	0	0	0	0			PM
Q6ZEB3	sll7085		0	o	OTHER	0.010875	0.007808	0.007218	0.974099		OTHER	0.017312	0.001585	0.001781	0.979322		unknown protein	Unknown Proteins	Unknown Proteins	0	1	0	2	0	0	2	2	1	0	0	0	0	0				Unknown
Q6ZEB2	sll7086		0	o	OTHER	0.004047	0.00367	0.000739	0.991543		OTHER	0.005571	0.000964	0.000977	0.992488		unknown protein	Unknown Proteins	Unknown Proteins	1	0	0	1	0	0	0	0	0	0	0	0	0	0				Unknown
Q6ZEB1	sll7087		0	o	OTHER	0.081856	0.009132	0.017549	0.891463		OTHER	0.090002	0.006585	0.037221	0.866192		unknown protein	Unknown Proteins	Unknown Proteins	2	0	0	1	0	0	3	0	1	0	0	0	0	0				Unknown												TM
Q6ZEA9	sll7089		0	o	OTHER	0.04339	0.002066	0.012839	0.941705		OTHER	0.034101	0.002232	0.006837	0.95683		unknown protein	Unknown Proteins	Unknown Proteins	0	0	0	2	0	0	2	1	1	0	0	0	0	0				Unknown
Q6ZEA8	sll7090		0	o	OTHER	0.026067	0.00157	0.003796	0.968567		OTHER	0.067441	0.001444	0.004385	0.92673		unknown protein	Unknown Proteins	Unknown Proteins	0	0	0	2	0	0	2	1	1	0	0	0	0	0				Unknown
Q6ZE95	sll7103		0	o	OTHER	0.004398	0.001373	0.000885	0.993344		OTHER	0.003494	0.000337	0.000767	0.995402		exodeoxyribonuclease V, alpha chain	Poorly characterised	DNA replication, restriction, modification, recombination, and repair	0	0	0	0	0	0	0	0	0	0	0	0	0	0
Q6ZE92	sll7106		0	o	OTHER	0.005704	0.005433	0.000718	0.988145		OTHER	0.010845	0.001219	0.000646	0.98729		exodeoxyribonuclease V, alpha chain	Poorly characterised	DNA replication, restriction, modification, recombination, and repair	0	0	0	0	0	0	0	1	0	0	0	0	0	0
Q6ZE91	sll8001		0	o	OTHER	0.008621	0.006514	0.001653	0.983212		OTHER	0.012903	0.00319	0.003967	0.97994		hypothetical protein	Random proteins (Hypothetical)	Random proteins (Hypothetical)	0	0	0	1	0	0	2	2	1	0	0	1	0	0	Soluble proteins
Q6ZE90	sll8002		0	o	OTHER	0.011089	0.001374	0.002338	0.985199		OTHER	0.047627	0.000684	0.010017	0.941672		hypothetical protein	Random proteins (Hypothetical)	Random proteins (Hypothetical)	0	0	0	2	0	0	1	1	0	0	0	0	0	0				Unknown
Q6ZE88	sll8004		0	o	OTHER	0.012837	0.007664	0.001056	0.978444		OTHER	0.013267	0.00164	0.001437	0.983655		hypothetical protein	Random proteins (Hypothetical)	Random proteins (Hypothetical)	0	0	0	2	0	0	3	0	0	0	0	0	0	0				Unknown
Q6ZE86	sll8006		0	o	OTHER	0.010135	0.002557	0.002657	0.98465		OTHER	0.008821	0.000833	0.001575	0.988771		type I restriction-modification system, S subunit	Restriction modification systems	DNA replication, restriction, modification, recombination, and repair	0	0	0	1	0	0	1	1	0	0	0	0	0	0				Unknown
Q6ZE85	sll8007		0	o	OTHER	0.004887	0.000566	0.001146	0.993401		OTHER	0.004032	0.000186	0.000525	0.995257		unknown protein	Unknown Proteins	Unknown Proteins	0	0	0	0	0	0	3	1	0	0	0	0	0	0
Q6ZE83	sll8009		0	o	OTHER	0.002021	0.000457	0.000284	0.997238		OTHER	0.001485	0.000166	0.000421	0.997927		type I restriction-modification system, M subunit	Restriction modification systems	DNA replication, restriction, modification, recombination, and repair	0	0	0	0	0	0	0	0	0	0	0	0	0	0
Q6ZE81	sll8011		0	o	OTHER	0.008922	0.000573	0.000586	0.989918		OTHER	0.005811	0.000555	0.000576	0.993058		unknown protein	Unknown Proteins	Unknown Proteins	0	0	0	0	0	0	0	0	0	0	0	0	0	0
Q6ZE80	sll8012		0	o	OTHER	0.005484	0.002368	0.000933	0.991214		OTHER	0.004801	0.000668	0.001555	0.992976		unknown protein	Unknown Proteins	Unknown Proteins	0	0	0	1	0	0	1	0	0	0	0	0	0	0				Unknown
Q6ZE75	sll8017		0	o	OTHER	0.01712	0.002942	0.003376	0.976562		OTHER	0.03362	0.002543	0.007597	0.95624		unknown protein	Unknown Proteins	Unknown Proteins	0	0	0	0	0	0	0	0	0	0	0	0	0	0
Q6ZE74	sll8018		0	o	OTHER	0.015792	0.008748	0.005659	0.969801		OTHER	0.013241	0.003966	0.003479	0.979314		hypothetical protein	Random proteins (Hypothetical)	Random proteins (Hypothetical)	0	0	0	0	0	0	0	1	0	0	0	0	0	0
Q6ZE73	sll8019		0	o	OTHER	0.004903	0.001916	0.002082	0.9911		OTHER	0.005552	0.000307	0.001503	0.992638		hypothetical protein	Random proteins (Hypothetical)	Random proteins (Hypothetical)	0	0	0	0	0	0	0	0	0	0	0	0	0	0
Q6ZE72	sll8020		0	o	OTHER	0.001279	0.000322	0.000134	0.998265		OTHER	0.00243	0.000112	0.000284	0.997174		hypothetical protein	Random proteins (Hypothetical)	Random proteins (Hypothetical)	0	0	0	0	0	0	0	0	0	0	0	0	0	0
Q6ZE67	sll8025		4	i12-34o58-80i87-109o135-157i	OTHER	0.018946	0.001027	0.034662	0.945365		OTHER	0.088213	0.011381	0.091796	0.808611		hypothetical protein	Random proteins (Hypothetical)	Random proteins (Hypothetical)	0	0	0	0	0	0	0	0	0	0	0	0	0	0
Q6ZE65	sll8027		0	o	OTHER	0.040543	0.005162	0.044637	0.909659		OTHER	0.059008	0.009488	0.043258	0.888246		hypothetical protein	Random proteins (Hypothetical)	Random proteins (Hypothetical)	0	0	0	0	0	0	1	0	0	0	0	0	0	0	Soluble proteins
P17062	sll8031	ndhK2, ndhK, psbG2, psbG	0	o	OTHER	0.013465	0.001605	0.001274	0.983655		OTHER	0.018943	0.000924	0.009921	0.970212		NADH dehydrogenase subunit NdhK	NADH dehydrogenase	Photosynthesis & Respiration	0	0	0	0	0	0	0	1	0	0	0	0	0	0
Q6ZE60	sll8032		0	o	OTHER	0.026293	0.000821	0.001704	0.971182		OTHER	0.025176	0.000872	0.001634	0.972318		hypothetical protein	Random proteins (Hypothetical)	Random proteins (Hypothetical)	0	0	0	0	0	0	0	0	0	0	0	0	0	0
Q6ZE59	sll8033		0	o	OTHER	0.186134	0.015168	0.022082	0.776616		OTHER	0.057248	0.001814	0.012434	0.928504		unknown protein	Unknown Proteins	Unknown Proteins	0	0	0	0	0	0	0	0	0	0	0	0	0	0
Q6ZE58	sll8034		0	o	OTHER	0.322639	0.322959	0.01861	0.335793		SP(Sec/SPI)	0.457166	0.259432	0.015832	0.267569	CS pos: 32-33. AAA-VS. Pr: 0.3971	2-nitropropane dioxygenase	Other	Other Categories	0	0	0	0	0	0	0	0	0	0	0	0	0	0
Q6ZE57	sll8035		3	o44-63i103-125o129-151i	OTHER	0.001475	9.2e-05	0.009715	0.988718		OTHER	0.002798	0.000118	0.035061	0.962023		hypothetical protein	Random proteins (Hypothetical)	Random proteins (Hypothetical)	0	0	0	0	0	0	0	0	0	0	0	0	0	0
Q6ZE52	sll8040		0	o	OTHER	0.017006	0.006855	0.003418	0.972721		OTHER	0.016131	0.002232	0.001583	0.980054		unknown protein	Unknown Proteins	Unknown Proteins	0	0	0	1	0	0	0	0	0	0	0	0	0	0				Unknown
Q6ZE46	sll8042 slr8046		0	o	OTHER	0.010494	0.018926	0.003527	0.967053		OTHER	0.015659	0.004566	0.011413	0.968362		putative transposase [ISY100y: 38542 - 39487]	Transposon-related functions	Other Categories	0	0	0	0	0	0	0	0	0	0	0	0	0	0
Q6ZE47	sll8043 slr8045		0	o	OTHER	0.003243	0.002121	0.000625	0.994011		OTHER	0.004053	0.001163	0.001108	0.993676		putative transposase [ISY100y: 38542 - 39487]	Transposon-related functions	Other Categories	0	0	0	0	0	0	0	0	0	0	0	0	0	0
Q6ZE44	sll8048		0	o	OTHER	0.011521	0.001587	0.006005	0.980887		OTHER	0.015066	0.001398	0.006579	0.976957		hypothetical protein	Random proteins (Hypothetical)	Random proteins (Hypothetical)	0	0	0	0	0	0	0	0	0	0	0	0	0	0
Q6ZE43	sll8049		0	o	OTHER	0.005573	0.002317	0.000958	0.991152		OTHER	0.007015	0.000312	0.001254	0.991419		type I site-specific deoxyribonuclease chain R	Restriction modification systems	DNA replication, restriction, modification, recombination, and repair	0	1	0	1	0	0	3	2	1	0	0	0	0	0	Soluble proteins
Q55660	slr0001		0	o	OTHER	0.011794	0.003623	0.003605	0.980978		OTHER	0.035372	0.000869	0.005169	0.95859		hypothetical protein	Random proteins (Hypothetical)	Random proteins (Hypothetical)	0	0	0	0	0	0	10	1	0	0	0	0	0	0	Soluble proteins
Q55667	slr0006		0	o	OTHER	0.011593	0.023852	0.000925	0.963631		OTHER	0.021589	0.006481	0.000927	0.971003		unknown protein	Unknown Proteins	Unknown Proteins	0	1	0	2	0	0	4	2	1	0	0	1	0	0				Unknown
Q55668	slr0007		0	o	OTHER	0.009081	0.000901	0.005896	0.984122		OTHER	0.011845	0.000644	0.008314	0.979198		probable sugar-phosphate nucleotidyltransferase	Other	Other Categories	0	1	0	0	0	0	3	2	1	0	0	0	0	0	Soluble proteins
Q55669	slr0008	ctpA	1	i9-31o	SP(Sec/SPI)	0.608077	0.167859	0.025938	0.198126	CS pos: 31-32. ALA-FT. Pr: 0.7279	SP(Sec/SPI)	0.704492	0.274093	0.003362	0.018053	CS pos: 31-32. ALA-FT. Pr: 0.9179	carboxyl-terminal processing protease	Degradation of proteins, peptides, and glycopeptides	Transcription / Translation	2	1	0	0	0	0	3	2	1	0	0	0	0	1	Soluble proteins															TM
P54205	slr0009	rbcL	0	o	OTHER	0.044787	0.001903	0.004777	0.948533		OTHER	0.049184	0.001419	0.008655	0.940742		ribulose bisphosphate carboxylase large subunit	Rubisco	Photosynthesis & Respiration	3	2	0	2	0	0	14	4	2	0	2	1	0	0				Unknown			40k TM	90k TM	150k TM
Q55670	slr0011	rbcX	0	o	OTHER	0.012859	0.001463	0.001671	0.984007		OTHER	0.013941	0.00054	0.001629	0.98389		possible Rubisco chaperonin	Rubisco	Photosynthesis & Respiration	0	0	0	0	0	0	2	0	0	0	0	0	0	0	Soluble proteins
P54206	slr0012	rbcS	0	i	OTHER	0.003657	0.005533	0.000372	0.990437		OTHER	0.004043	0.001082	0.0003	0.994575		ribulose bisphosphate carboxylase small subunit	Rubisco	Photosynthesis & Respiration	5	1	0	2	0	0	10	3	2	1	1	1	0	0				Unknown			40k TM	90k TM	150k TM
Q55671	slr0013		1	i13-35o	OTHER	0.008224	0.002012	0.003709	0.986055		OTHER	0.128684	0.025692	0.012218	0.833406		hypothetical protein	Random proteins (Hypothetical)	Random proteins (Hypothetical)	1	6	1	1	0	0	4	5	1	0	0	0	0	0			PM								PM		PM
Q57208	slr0014	mgtC	3	i30-52o62-79i92-114o	OTHER	0.009152	0.005034	0.012518	0.973295		OTHER	0.023161	0.004555	0.01674	0.955543		Mg2+ transport ATPase	Other transport & Binding Proteins	Transport & Binding Proteins	0	2	0	0	0	0	0	0	0	0	0	0	0	0			PM
Q57310	slr0015	lpxB	0	o	OTHER	0.017759	0.008762	0.001284	0.972195		OTHER	0.027452	0.004227	0.001759	0.966562		lipid A disaccharide synthase	Lipopolysaccharide biosynthesis	Cell Envelope	1	2	0	0	0	0	2	2	1	0	0	1	0	0			PM
Q55672	slr0016		2	i29-51o112-134i	OTHER	0.005564	0.000326	0.001264	0.992846		OTHER	0.010478	0.000439	0.006852	0.982232		hypothetical protein	Random proteins (Hypothetical)	Random proteins (Hypothetical)	0	0	0	3	0	0	0	2	0	0	0	0	0	0				Unknown										Membrane Protein
Q55673	slr0017	murA	0	o	OTHER	0.035038	0.073283	0.005511	0.886167		OTHER	0.022723	0.026594	0.003146	0.947537		UDP-N-acetylglucosamine 1-carboxyvinyltransferase	Peptidoglycan biosynthesis	Cell Envelope	0	0	0	0	0	0	6	1	1	0	0	0	0	0	Soluble proteins
Q55674	slr0018	fumC	0	o	OTHER	0.006417	0.005445	0.000478	0.98766		OTHER	0.004047	0.001808	0.000769	0.993376		fumarase	TCA cycle	Energy Metabolism	0	0	0	0	0	0	5	0	0	0	0	0	0	0	Soluble proteins
Q55676	slr0019		1	i7-29o	OTHER	0.25348	0.00418	0.301366	0.440973		SP(Sec/SPI)	0.79129	0.010583	0.111137	0.086991	CS pos: 32-33. ART-ET. Pr: 0.5008	unknown protein	Unknown Proteins	Unknown Proteins	0	0	0	0	0	0	0	2	0	0	0	0	0	0
Q55681	slr0020	recG	0	o	OTHER	0.011239	0.006963	0.002659	0.97914		OTHER	0.009444	0.013143	0.002796	0.974617		DNA recombinase	DNA repair	DNA replication, restriction, modification, recombination, and repair	0	0	0	1	0	0	2	2	1	0	0	0	0	0				Unknown
Q55682	slr0021	sppA2, sppA	0	o	OTHER	0.009827	0.017029	0.008165	0.964979		OTHER	0.009377	0.002658	0.002371	0.985594		protease	Degradation of proteins, peptides, and glycopeptides	Transcription / Translation	1	3	0	0	0	0	2	2	1	0	0	0	0	0		TM
Q55439	slr0022		0	o	OTHER	0.062265	0.0013	0.055571	0.880865		OTHER	0.01603	0.000374	0.02653	0.957065		hypothetical protein	Random proteins (Hypothetical)	Random proteins (Hypothetical)	0	0	0	0	0	0	1	0	0	0	0	0	0	0
Q55441	slr0023		0	o	OTHER	0.016489	0.001246	0.001243	0.981022		OTHER	0.021546	0.001293	0.001281	0.975881		unknown protein	Unknown Proteins	Unknown Proteins	0	0	0	0	0	0	3	0	0	0	0	0	0	0	Soluble proteins
Q55449	slr0031		0	o	OTHER	0.009793	0.000366	0.000734	0.989107		OTHER	0.00355	0.00028	0.000463	0.995707		hypothetical protein	Random proteins (Hypothetical)	Random proteins (Hypothetical)	0	0	0	0	0	0	6	1	0	0	0	0	0	0	Soluble proteins
P54691	slr0032	ilvE	0	o	OTHER	0.005815	0.002156	0.000651	0.991377		OTHER	0.005391	0.00077	0.000507	0.993332		probable branched-chain amino acid aminotransferase	Isoleucine, valine, leucine biosynthesis	Amino acid biosynthesis	0	0	0	1	0	0	7	3	1	0	0	0	0	0	Soluble proteins
Q55450	slr0033		0	o	OTHER	0.003574	0.002358	0.000402	0.993666		OTHER	0.003418	0.000283	0.000339	0.99596		glutamyl-tRNA(Gln) amidotransferase subunit C	Aminoacyl tRNA synthetases and tRNA modification	Transcription / Translation	0	1	0	1	0	0	2	0	0	0	0	0	0	0
Q55453	slr0036	aat, aspC	0	o	OTHER	0.012451	0.004402	0.00273	0.980418		OTHER	0.027769	0.002993	0.004029	0.96521		aspartate aminotransferase	Aspartate / glutamate exchange	Amino acid biosynthesis	0	0	0	0	0	0	1	1	0	0	0	0	0	0
Q55457	slr0038		0	o	OTHER	0.009333	0.001169	0.00131	0.988189		OTHER	0.018842	0.001142	0.001192	0.978824		hypothetical protein	Random proteins (Hypothetical)	Random proteins (Hypothetical)	1	1	1	2	0	0	3	3	2	0	0	0	0	0				Unknown
Q55458	slr0039		0	o	OTHER	0.009943	0.017114	0.000868	0.972075		OTHER	0.019004	0.013196	0.001625	0.966175		hypothetical protein	Random proteins (Hypothetical)	Random proteins (Hypothetical)	0	1	0	0	0	0	5	3	1	0	0	0	0	0	Soluble proteins
Q55460	slr0040	cmpA	0	o	TAT(Tat/SPI)	0.000646	0.857543	0.141607	0.000205	CS pos: 35-36. PNA-AS. Pr: 0.2209	TAT(Tat/SPI)	0.00172	0.756487	0.241502	0.000291	CS pos: 35-36. PNA-AS. Pr: 0.1787	bicarbonate transport system substrate-binding protein	Bicarbonate transport system	Transport & Binding Proteins	2	7	2	0	0	0	2	2	1	1	0	1	0	0			PM								PM	OM
Q55461	slr0041	cmpB	7	i30-52o95-114i127-146o151-173i194-213o218-240i247-269o	OTHER	0.053085	0.009294	0.004697	0.932924		OTHER	0.078606	0.010991	0.008381	0.902022		bicarbonate transport system permease protein	Bicarbonate transport system	Transport & Binding Proteins	0	1	0	0	0	0	0	0	0	0	0	1	0	0
Q59991	slr0042	porB	0	o	SP(Sec/SPI)	0.962228	0.022952	0.010411	0.004408	CS pos: 27-28. AGA-QM. Pr: 0.6619	SP(Sec/SPI)	0.964596	0.02087	0.0042	0.010335	CS pos: 27-28. AGA-QM. Pr: 0.8204	probable porin; major outer membrane protein	Random proteins (Membranes, lipoproteins, and porins)	Cell Envelope	0	1	0	0	0	0	0	2	1	1	0	1	0	0
Q55462	slr0043	cmpC	0	o	OTHER	0.005438	0.000531	0.00038	0.993651		OTHER	0.008819	0.000347	0.000657	0.990177		bicarbonate transport system ATP-binding protein	Bicarbonate transport system	Transport & Binding Proteins	0	3	0	0	0	0	1	0	0	0	0	0	0	0
Q55463	slr0044	cmpD	0	o	OTHER	0.036156	0.020685	0.002435	0.940725		OTHER	0.040034	0.00682	0.002955	0.950191		bicarbonate transport system ATP-binding protein	Bicarbonate transport system	Transport & Binding Proteins	0	2	0	0	0	0	0	0	0	0	0	1	0	0
Q55131	slr0049		0	o	OTHER	0.264821	0.004312	0.058192	0.672675		OTHER	0.097793	0.004636	0.080058	0.817513		hypothetical protein	Random proteins (Hypothetical)	Random proteins (Hypothetical)	0	0	0	1	0	0	7	3	1	0	0	0	0	0	Soluble proteins
Q55132	slr0050	ycf56	0	o	OTHER	0.00654	0.004221	0.001698	0.987541		OTHER	0.00518	0.001655	0.001225	0.991941		hypothetical protein YCF56	Random proteins (Hypothetical)	Random proteins (Hypothetical)	0	0	0	0	0	0	4	2	1	0	0	0	0	0	Soluble proteins
Q55136	slr0051	icfA, ecaB	0	o	OTHER	0.007202	0.081598	0.001175	0.910026		OTHER	0.020884	0.087029	0.001582	0.890505		periplasmic beta-type carbonic anhydrase	Unknown Proteins	Unknown Proteins	0	0	4	2	0	0	3	2	1	0	0	0	0	0				Unknown						Periplasmic
Q55142	slr0053		0	o	OTHER	0.041663	0.004396	0.004722	0.949219		OTHER	0.029898	0.002534	0.004823	0.962745		hypothetical protein	Random proteins (Hypothetical)	Random proteins (Hypothetical)	0	0	0	0	0	0	0	0	0	0	0	0	0	0
Q55143	slr0054	dgkA	3	o52-74i95-117o151-173i	OTHER	0.356635	0.0266	0.026242	0.590522		OTHER	0.113513	0.020799	0.034147	0.831541		diacylglycerol kinase	Fatty acid modification II	Fatty acid, phospholipid and sterol metabolism	0	0	0	0	0	0	0	0	0	0	0	0	0	0
Q55144	slr0055	trpG	0	o	OTHER	0.014509	0.020739	0.001013	0.963739		OTHER	0.021306	0.005182	0.001094	0.972418		anthranilate synthase component II	Folate biosynthesis	Biosynthesis of cofactors, prosthetic groups, and carriers	0	0	0	1	0	0	2	2	1	0	0	0	0	0				Unknown
Q55145	slr0056	chlG, G4	7	o42-64i110-132o142-164i171-193o198-217i229-251o256-278i	OTHER	0.019553	0.004909	0.005388	0.970151		OTHER	0.031992	0.005492	0.013692	0.948824		chlorophyll a synthase	Chlorophyll biosynthesis	Biosynthesis of cofactors, prosthetic groups, and carriers	2	0	0	0	0	0	0	1	1	0	0	0	0	0
Q55149	slr0058		0	o	OTHER	0.012051	0.004972	0.002831	0.980146		OTHER	0.010263	0.001334	0.003731	0.984672		hypothetical protein	Random proteins (Hypothetical)	Random proteins (Hypothetical)	1	1	0	2	0	0	1	0	0	0	0	0	0	0				Unknown
Q55150	slr0059		1	o4-26i	OTHER	0.012246	0.000952	0.004643	0.982158		OTHER	0.019327	0.002815	0.008854	0.969004		unknown protein	Unknown Proteins	Unknown Proteins	0	0	0	0	0	0	0	0	0	0	0	0	0	0
Q55151	slr0060		1	i35-57o	OTHER	0.047757	0.000255	0.005258	0.94673		OTHER	0.010585	0.000313	0.012654	0.976448		unknown protein	Unknown Proteins	Unknown Proteins	1	1	0	1	0	0	1	2	0	0	0	0	0	0				Unknown
Q55152	slr0061		1	i5-24o	OTHER	0.060633	0.003764	0.21721	0.718392		OTHER	0.159581	0.020959	0.207031	0.612429		unknown protein	Unknown Proteins	Unknown Proteins	0	0	0	0	0	0	0	0	0	0	0	1	0	0
Q55155	slr0063	pilB1, gspE1, gspE, pilB	0	o	OTHER	0.006657	0.003389	0.00149	0.988463		OTHER	0.008569	0.001542	0.00158	0.988308		pilus biogenesis protein homologous to general secretion pathway protein E	Pili proteins	Cellular Processes	1	2	0	0	0	0	3	3	1	0	0	1	0	0			PM											Membrane Protein
Q55156	slr0064		0	o	OTHER	0.010046	0.003772	0.00291	0.983272		OTHER	0.010575	0.002834	0.00399	0.982601		hypothetical protein	Random proteins (Hypothetical)	Random proteins (Hypothetical)	0	0	0	0	1	0	2	1	0	0	0	0	0	0					Large ribosomal protein
Q55157	slr0065		0	o	OTHER	0.005125	0.024493	0.001125	0.969257		OTHER	0.006706	0.006223	0.001479	0.985592		hypothetical protein	Random proteins (Hypothetical)	Random proteins (Hypothetical)	0	0	0	1	0	0	2	2	1	0	0	1	0	0				Unknown
Q55158	slr0066	ribD	0	o	OTHER	0.077134	0.080297	0.010732	0.831838		OTHER	0.076884	0.029857	0.008652	0.884606		riboflavin biosynthesis protein RibD	Riboflavin biosynthesis	Biosynthesis of cofactors, prosthetic groups, and carriers	0	0	0	0	0	0	2	1	1	0	0	1	0	0	Soluble proteins
P53383	slr0067	MRP	0	o	OTHER	0.0119	0.06518	0.002703	0.920217		OTHER	0.021503	0.039953	0.005218	0.933325		MRP protein homolog	Unknown Proteins	Unknown Proteins	0	1	0	0	0	0	4	3	1	0	0	1	0	0	Soluble proteins
Q55161	slr0069		3	o123-145i158-180o193-215i	OTHER	0.012155	0.001415	0.000783	0.985648		OTHER	0.004668	0.000386	0.000562	0.994384		unknown protein	Unknown Proteins	Unknown Proteins	0	3	0	0	0	0	1	1	0	0	0	0	0	0			PM
Q55163	slr0070	fmt	0	o	OTHER	0.025617	0.005159	0.006275	0.962949		OTHER	0.021953	0.003	0.004147	0.9709		methionyl-tRNA formyltransferase	Aminoacyl tRNA synthetases and tRNA modification	Transcription / Translation	0	0	0	0	0	0	4	1	1	0	0	0	0	0	Soluble proteins
Q55787	slr0072	gidB	0	o	OTHER	0.002525	0.003445	0.000325	0.993705		OTHER	0.003279	0.001275	0.000562	0.994883		glucose inhibited division protein B	Cell division	Cellular Processes	0	1	0	1	0	0	3	2	1	0	0	0	0	0	Soluble proteins
Q55788	slr0073	pilL-N, cheA, hik36, pilL, pilN	0	o	OTHER	0.003019	0.005065	0.000273	0.991643		OTHER	0.003126	0.000295	0.000368	0.996212		two-component sensor histidine kinase	Pili proteins	Cellular Processes	1	0	0	3	0	0	3	2	1	0	0	0	0	0				Unknown
Q55790	slr0074	ycf24, sufB	0	o	OTHER	0.004955	0.000802	0.000761	0.993482		OTHER	0.008631	0.000233	0.000641	0.990495		ABC transporter subunit	Iron-sulfur cluster biosynthesis	Amino acid biosynthesis	0	2	0	0	0	0	6	2	1	0	0	0	0	0	Soluble proteins
Q55791	slr0075	ycf16, sufC	0	o	OTHER	0.016132	0.004216	0.001604	0.978048		OTHER	0.015886	0.001262	0.001254	0.981599		ABC transporter ATP-binding protein	Iron-sulfur cluster biosynthesis	Amino acid biosynthesis	1	0	0	0	0	0	4	2	1	0	0	0	0	0	Soluble proteins
Q55792	slr0076	sufD, sufB	0	o	OTHER	0.007413	0.000823	0.000566	0.991198		OTHER	0.002387	0.000477	0.000472	0.996664		hypothetical protein	Iron-sulfur cluster biosynthesis	Amino acid biosynthesis	0	0	0	0	0	0	4	2	1	0	0	0	0	0	Soluble proteins
Q55793	slr0077	sufS, nifS	0	o	OTHER	0.100064	0.001253	0.006341	0.892342		OTHER	0.01752	0.000888	0.001951	0.97964		cysteine desulfurase	Iron-sulfur cluster biosynthesis	Amino acid biosynthesis	0	0	0	0	0	0	5	1	1	0	0	0	0	0	Soluble proteins
Q55798	slr0078		0	o	OTHER	0.005136	0.001481	0.001384	0.991999		OTHER	0.004295	0.000682	0.000885	0.994138		putative 6-pyruvoyl tetrahydrobiopterin synthase	Other	Other Categories	0	0	0	1	0	0	2	0	0	0	0	0	0	0				Unknown
Q55799	slr0079	gspE2, pilB2	0	o	OTHER	0.002313	0.016983	0.000354	0.98035		OTHER	0.002877	0.005835	0.000554	0.990733		probable general secretion pathway protein E	Pili proteins	Cellular Processes	0	3	0	0	0	0	3	2	1	0	0	0	0	0			PM
Q55801	slr0080	rnhA	0	o	OTHER	0.020166	0.001018	0.030766	0.94805		OTHER	0.020069	0.000636	0.028766	0.950528		ribonuclease H	Degradation of RNA	Transcription / Translation	0	0	0	1	0	0	4	1	1	0	0	0	0	0	Soluble proteins
Q55802	slr0081	hisB, phoB, rre29, sphR	0	o	OTHER	0.047022	0.002034	0.006963	0.943981		OTHER	0.009555	0.000336	0.00103	0.989079		two-component response regulator OmpR subfamily	Regulatory Functions	Regulatory Functions	0	0	0	1	0	0	1	2	0	0	0	0	0	0				Unknown
Q55803	slr0082	rimO	0	o	OTHER	0.006963	0.000771	0.004893	0.987373		OTHER	0.006816	0.000331	0.002253	0.9906		hypothetical protein	Random proteins (Hypothetical)	Random proteins (Hypothetical)	0	0	0	2	0	0	3	1	1	0	0	0	0	0				Unknown
Q55804	slr0083	crhR, crhL, deaD, crh, chrR	0	o	OTHER	0.017636	0.005408	0.000783	0.976174		OTHER	0.007785	0.002176	0.00087	0.989169		RNA helicase Light	RNA synthesis, modification, and DNA transcription	Transcription / Translation	1	0	0	2	0	0	3	2	1	0	0	0	0	0				Unknown
Q55805	slr0084	hisH	0	o	OTHER	0.004914	0.000488	0.001131	0.993467		OTHER	0.005886	0.000306	0.001411	0.992397		amidotransferase HisH	Histidine biosynthesis	Amino acid biosynthesis	0	0	0	0	0	0	3	1	1	0	0	0	0	0
Q55807	slr0086	dnaK1	0	o	OTHER	0.005394	0.000979	0.001254	0.992373		OTHER	0.006357	0.00047	0.001299	0.991875		similar to DnaK protein	Chaperones	Cellular Processes	1	1	0	0	0	0	3	3	1	0	0	0	0	0	Soluble proteins
Q55808	slr0088	crtO	0	o	OTHER	0.011475	0.003534	0.00427	0.980721		OTHER	0.013653	0.005172	0.008102	0.973072		beta-carotene ketolase	Carotenoid biosynthesis	Biosynthesis of cofactors, prosthetic groups, and carriers	1	3	0	1	0	0	2	2	1	0	0	0	0	0				Unknown
Q55809	slr0089	VTE4	1	i12-34o	SP(Sec/SPI)	0.978139	0.004061	0.008299	0.009501	CS pos: 32-33. ASA-DL. Pr: 0.6543	SP(Sec/SPI)	0.983826	0.006247	0.003604	0.006323	CS pos: 32-33. ASA-DL. Pr: 0.8775	gamma-tocopherol methyltransferase	Tocopherol biosynthesis	Biosynthesis of cofactors, prosthetic groups, and carriers	1	2	0	1	0	0	2	0	1	0	0	0	0	0				Unknown
Q55810	slr0090	ppd, hpd, hppd, slr0900	0	o	OTHER	0.006095	0.000988	0.001403	0.991514		OTHER	0.014257	0.000872	0.002679	0.982192		probable 4-hydroxyphenylpyruvate dioxygenase	Tocopherol biosynthesis	Biosynthesis of cofactors, prosthetic groups, and carriers	0	0	0	0	0	0	0	0	0	0	0	0	0	0
Q55811	slr0091	SynAlh1	0	o	OTHER	0.003968	0.002853	0.000474	0.992705		OTHER	0.004835	0.001161	0.000875	0.993128		aldehyde dehydrogenase	Pyruvate and acetyl-CoA metabolism	Energy Metabolism	1	1	0	1	0	0	0	2	0	0	0	0	0	0		TM
Q55812	slr0092		0	o	OTHER	0.003056	0.000835	0.000345	0.995764		OTHER	0.004128	0.000235	0.000337	0.9953		hypothetical protein	Random proteins (Hypothetical)	Random proteins (Hypothetical)	0	0	0	0	0	0	0	0	0	0	0	0	0	0
P50027	slr0093	dnaJ, dnaJ4, dnaJ2	0	o	OTHER	0.006382	0.001154	0.002414	0.99005		OTHER	0.006292	0.000586	0.001976	0.991145		DnaJ protein, heat shock protein 40, molecular chaperone	Chaperones	Cellular Processes	1	0	0	2	0	0	1	2	1	0	0	0	0	0				Unknown												TM
Q55813	slr0095		0	o	OTHER	0.012881	0.001477	0.000638	0.985004		OTHER	0.004948	0.000624	0.00079	0.993638		O-methyltransferase	Other	Other Categories	0	0	0	0	0	0	0	0	0	0	0	0	0	0
Q55814	slr0096		10	o24-46i51-73o101-123i130-152o172-194i201-223o251-273i315-337o347-369i382-404o	OTHER	0.040811	0.020971	0.001919	0.936299		OTHER	0.102696	0.057107	0.010803	0.829394		low affinity sulfate transporter	Transport & Binding Proteins	Transport & Binding Proteins	0	0	0	0	0	0	1	1	0	0	0	0	0	0
Q55871	slr0099	ISY352f	0	o	OTHER	0.073399	0.020551	0.003321	0.902728		OTHER	0.038639	0.002362	0.003668	0.955331		putative transposase [ISY352f(partial copy): 2968019 - 2969383]	Transposon-related functions	Other Categories	0	0	0	0	0	0	0	0	0	0	0	0	0	0
Q55873	slr0103		0	o	OTHER	0.116374	0.007008	0.35677	0.519848		OTHER	0.110055	0.012385	0.131573	0.745987		unknown protein	Unknown Proteins	Unknown Proteins	0	1	0	1	0	0	0	1	0	0	0	0	0	0			PM
P54371	slr0104		7	i47-69o378-397i410-429o439-461i466-485o495-517i524-546o	OTHER	0.10221	0.023957	0.016186	0.857647		OTHER	0.062534	0.009627	0.014331	0.913508		hypothetical protein	Random proteins (Hypothetical)	Random proteins (Hypothetical)	0	3	0	0	0	0	3	4	1	0	0	0	0	0			PM											Membrane Protein
Q55876	slr0105		0	o	OTHER	0.007471	0.000873	0.000402	0.991254		OTHER	0.005325	0.000446	0.000502	0.993726		hypothetical protein	Random proteins (Hypothetical)	Random proteins (Hypothetical)	0	1	0	1	0	0	2	2	1	0	0	1	0	0			PM
Q55877	slr0106		0	o	OTHER	0.010868	0.001245	0.000749	0.987138		OTHER	0.014575	0.001348	0.001445	0.982632		unknown protein	Unknown Proteins	Unknown Proteins	1	1	0	1	0	0	3	1	1	0	0	0	0	0				Unknown												TM
Q55881	slr0108		0	o	OTHER	0.009408	0.000883	0.001442	0.988267		OTHER	0.009364	0.000499	0.001276	0.98886		unknown protein	Unknown Proteins	Unknown Proteins	0	2	0	0	0	0	0	2	1	0	0	0	0	0			PM
Q55882	slr0109		3	o66-83i104-126o141-163i	OTHER	0.006109	0.012163	0.00044	0.981288		OTHER	0.006903	0.002843	0.000869	0.989384		unknown protein	Unknown Proteins	Unknown Proteins	0	2	0	0	0	0	0	1	0	0	0	0	0	0			PM
Q55886	slr0110		0	o	OTHER	0.016094	0.003816	0.002967	0.977123		OTHER	0.021195	0.003076	0.003556	0.972173		hypothetical protein	Random proteins (Hypothetical)	Random proteins (Hypothetical)	0	1	0	1	0	0	2	2	1	0	0	1	0	0				Unknown
Q55887	slr0111		0	o	OTHER	0.006147	0.005646	0.001124	0.987083		OTHER	0.005641	0.002214	0.000821	0.991325		unknown protein	Unknown Proteins	Unknown Proteins	0	0	0	0	0	0	3	1	0	0	0	0	0	0	Soluble proteins
Q55888	slr0112		1	i7-24o	SP(Sec/SPI)	0.82681	0.009468	0.072466	0.091256	CS pos: 24-25. SLA-RE. Pr: 0.7326	SP(Sec/SPI)	0.820715	0.021164	0.074192	0.083928	CS pos: 24-25. SLA-RE. Pr: 0.5812	unknown protein	Unknown Proteins	Unknown Proteins	0	1	1	1	0	0	1	1	0	0	0	0	0	0				Unknown
Q55889	slr0114		2	o15-37i187-209o	OTHER	0.003438	0.000851	0.002181	0.99353		OTHER	0.021582	0.000665	0.004721	0.973032		putative PP2C-type protein phosphatase	Unknown Proteins	Unknown Proteins	0	2	0	0	0	0	2	2	0	0	0	0	0	0			PM
Q55890	slr0115	rpaA, rre31, crr31, ycf27	0	o	OTHER	0.001013	9.8e-05	0.000156	0.998733		OTHER	0.001844	0.000132	0.000241	0.997784		response regulator for energy transfer from phycobilisomes to photosystems	Regulatory Functions	Regulatory Functions	1	1	0	0	0	0	4	1	1	0	0	0	0	0	Soluble proteins
Q55891	slr0116	pcyA	0	o	OTHER	0.085953	0.027639	0.022256	0.864152		OTHER	0.129236	0.031839	0.031535	0.807389		phycocyanobilin:ferredoxin oxidoreductase	Phycobilin biosynthesis	Biosynthesis of cofactors, prosthetic groups, and carriers	0	0	0	2	0	0	3	2	1	0	0	0	0	0				Unknown
Q55894	slr0118	thiC	0	o	OTHER	0.011566	0.002306	0.003242	0.982885		OTHER	0.005628	0.000413	0.000938	0.993021		thiamine biosynthesis protein ThiC	Thiamin biosynthesis	Biosynthesis of cofactors, prosthetic groups, and carriers	0	0	0	1	0	0	9	3	1	0	0	0	0	0	Soluble proteins
Q55895	slr0119	brkB	6	i44-66o107-126i161-183o210-232i245-267o282-304i	OTHER	0.001597	0.000135	0.001075	0.997193		OTHER	0.00441	0.000142	0.00397	0.991478		hypothetical protein	Random proteins (Hypothetical)	Random proteins (Hypothetical)	0	0	0	0	0	0	1	0	0	0	0	0	0	0
Q55896	slr0120		0	o	OTHER	0.00395	0.002671	0.000772	0.992607		OTHER	0.004926	0.001184	0.000678	0.993212		probable tRNA/rRNA methyltransferase	Aminoacyl tRNA synthetases and tRNA modification	Transcription / Translation	0	1	0	0	0	0	3	1	0	0	0	0	0	0	Soluble proteins
Q55897	slr0121		1	i100-122o	OTHER	0.114233	0.3425	0.041403	0.501864		OTHER	0.190832	0.171385	0.032379	0.605405		hypothetical protein	Random proteins (Hypothetical)	Random proteins (Hypothetical)	0	0	1	1	0	0	1	1	0	0	0	0	0	0				Unknown
P74441	slr0142		6	i12-34o56-78i85-107o117-136i187-209o213-235i	OTHER	0.167225	0.001247	0.019367	0.812161		OTHER	0.158682	0.002518	0.028145	0.810655		hypothetical protein	Random proteins (Hypothetical)	Random proteins (Hypothetical)	0	0	0	0	0	0	0	0	0	0	0	0	0	0
P74442	slr0143	hat	0	o	OTHER	0.153352	0.026904	0.007426	0.812319		OTHER	0.062164	0.032374	0.007355	0.898108		WD-repeat protein, Hat protein, involved in the control of a high-affinity transport system for inorganic carbon	WD repeat protein	Other Categories	0	2	0	0	0	0	1	2	1	0	0	0	0	0			PM
P74443	slr0144		0	o	OTHER	0.050994	0.106316	0.026205	0.816486		OTHER	0.13715	0.063961	0.02278	0.776109		hypothetical protein	Random proteins (Hypothetical)	Random proteins (Hypothetical)	0	1	0	0	0	0	5	2	1	0	0	0	0	0	Soluble proteins
P74444	slr0145		0	o	OTHER	0.006553	0.002994	0.002237	0.988217		OTHER	0.01106	0.000738	0.002789	0.985414		unknown protein	Unknown Proteins	Unknown Proteins	0	0	0	0	0	0	4	1	1	0	0	0	0	0	Soluble proteins
P74445	slr0146		0	o	OTHER	0.001272	0.003374	0.000317	0.995037		OTHER	0.001168	0.000651	0.00023	0.99795		hypothetical protein	Random proteins (Hypothetical)	Random proteins (Hypothetical)	1	0	0	0	0	0	3	0	0	0	0	0	0	0	Soluble proteins
P74446	slr0147		0	o	TAT(Tat/SPI)	0.046445	0.472302	0.021733	0.459521	CS pos: 42-43. TLS-SS. Pr: 0.1395	OTHER	0.084767	0.331075	0.056545	0.527613		hypothetical protein	Random proteins (Hypothetical)	Random proteins (Hypothetical)	1	1	0	0	0	0	5	2	1	0	0	0	0	0	Soluble proteins
P74447	slr0148	fdx	0	o	OTHER	0.081023	0.004865	0.011675	0.902437		OTHER	0.027233	0.001098	0.008385	0.963284		hypothetical protein	Putative ferredoxins	Photosynthesis & Respiration	0	0	0	1	0	0	6	3	1	0	0	0	0	0	Soluble proteins
P74448	slr0149		0	o	OTHER	0.004067	0.001153	0.000735	0.994045		OTHER	0.002384	0.000305	0.000558	0.996753		hypothetical protein	Random proteins (Hypothetical)	Random proteins (Hypothetical)	0	0	0	2	0	0	4	1	1	0	0	0	0	0	Soluble proteins
P74449	slr0150	petF, fdx, fdx IV	0	o	OTHER	0.037252	0.001779	0.002729	0.95824		OTHER	0.023317	0.001026	0.00185	0.973807		ferredoxin, petF-like protein	Putative ferredoxins	Photosynthesis & Respiration	1	0	0	0	0	0	1	0	0	0	0	0	0	0
P74450	slr0151		0	o	OTHER	0.048082	0.150662	0.004595	0.79666		OTHER	0.082444	0.089023	0.007012	0.821521		unknown protein	Unknown Proteins	Unknown Proteins	1	8	0	0	0	0	2	4	2	0	0	0	0	0			PM								PM		PM		PM
P74451	slr0152	spkG, pknD	0	o	OTHER	0.182162	0.005345	0.02332	0.789172		OTHER	0.094018	0.015613	0.026522	0.863846		serine/threonine protein kinase	Regulatory Functions	Regulatory Functions	0	0	0	1	0	0	1	1	0	0	0	0	0	0				Unknown
[truncated: 2,025 more rows]
[truncated: 102 more columns]

## Sheet: Key
Column name	Description/DOI of reference
Unitprot identifier	The uniprot identifier of the gene locus
Gene locus	The locus of the gene in PCC 6803
Gene names in Literature	Gene names
[truncated: 149 more rows]
