# Supplementary material for: Spatial proteomics reveals signal sequence characteristics correlated with localization in cyanobacteria
Source: Plant Physiol. 2025 Aug 6;198(4):kiaf186. doi: 10.1093/plphys/kiaf186 (PMC12341915; doi:10.1093/plphys/kiaf186)
Supplement: kiaf186_Supplementary_Data [file kiaf186_supplementary_data.zip › Table S2. Control proteins with known localizations.xlsx]

## Sheet: Thylakoid Lumen
Thylakoid lumen known proteins
Number	Gene Locus	Inclusion criteria met
1	A0101	verified in this study via APEX2 or GFP fusion to the protein
2	A0112	verified in this study via APEX2 or GFP fusion to the protein
3	A0167	verified in this study via APEX2 or GFP fusion to the protein
4	A0229	verified in this study via APEX2 or GFP fusion to the protein
5	A0425	verified in this study via APEX2 or GFP fusion to the protein
6	A0477	verified in this study via APEX2 or GFP fusion to the protein
7	A1092	verified in this study via APEX2 or GFP fusion to the protein
8	A1248	verified in this study via APEX2 or GFP fusion to the protein
9	A1605	verified in this study via APEX2 or GFP fusion to the protein
10	A1987	verified in this study via APEX2 or GFP fusion to the protein
11	A2619	verified in this study via APEX2 or GFP fusion to the protein
12	A2695	verified in this study via APEX2 or GFP fusion to the protein
13	A0232	multiple 6803 studies
14	A0269	multiple 6803 studies
15	A0322	multiple 6803 studies
16	A0783	multiple 6803 studies
17	A1244	multiple 6803 studies
18	A1303	multiple 6803 studies
19	A1909	multiple 6803 studies
20	A2294	multiple 6803 studies
21	A2533	multiple 6803 studies
22	A2751	multiple 6803 studies
23	G0076	multiple 6803 studies
24	A0109	Dahlgren et al and 1 6803 study
25	A0189	Dahlgren et al and 1 6803 study
26	A0190	Dahlgren et al and 1 6803 study
27	A0213	Dahlgren et al and 1 6803 study
28	A0230	Dahlgren et al and 1 6803 study
29	A0504	Dahlgren et al and 1 6803 study
30	A0578	Dahlgren et al and 1 6803 study
31	A0806	Dahlgren et al and 1 6803 study
32	A0843	Dahlgren et al and 1 6803 study
33	A1431	Dahlgren et al and 1 6803 study
34	A1522	Dahlgren et al and 1 6803 study
35	A1557	Dahlgren et al and 1 6803 study
36	A1574	Dahlgren et al and 1 6803 study
37	A1654	Dahlgren et al and 1 6803 study
38	A1844	Dahlgren et al and 1 6803 study
39	A2606	Dahlgren et al and 1 6803 study
40	A2730	Dahlgren et al and 1 6803 study

## Sheet: Periplasm and Outer Membrane
Periplasm and outer membrane known proteins
Number	Gene Locus	Inclusion criteria met
1	A1761	verified in this study with GFP fusion, from 6803 signal sequence
2	A1097	verified in this study with GFP fusion, from 6803 signal sequence
3	A0860	verified in this study with GFP fusion
4	A0318	beta barrel with signal sequence, from 6803 signal sequence
5	A0585	beta barrel with signal sequence, from 6803 signal sequence
6	A0637	beta barrel with signal sequence
7	A0782;A1034	beta barrel with signal sequence
8	A1068	beta barrel with signal sequence
9	A2174	beta barrel with signal sequence
10	A2435	beta barrel with signal sequence, from 6803 signal sequence
11	A2597	beta barrel with signal sequence
12	A2813	beta barrel with signal sequence, from 6803 signal sequence
13	G0006	beta barrel with signal sequence
14	G0011	beta barrel with signal sequence
15	G0098	beta barrel with signal sequence
16	G0103	beta barrel with signal sequence
17	G0138	beta barrel with signal sequence
18	A0445	beta barrel with signal sequence, from 6803 signal sequence
19	A0959	beta barrel with signal sequence, from 6803 signal sequence
20	A1168	beta barrel with signal sequence
21	A1489	beta barrel with signal sequence
22	A2171	beta barrel with signal sequence
23	A2531	beta barrel with signal sequence
24	A1171	beta barrel with signal sequence
25	A1582	beta barrel with signal sequence
26	A2578	beta barrel with signal sequence
27	A2847	beta barrel with signal sequence
28	A2595	beta barrel with signal sequence
29	A1480	beta barrel with signal sequence
30	A0934	beta barrel with signal sequence
31	A1644	beta barrel with signal sequence
32	A0584	beta barrel with signal sequence, from 6803 signal sequence
33	A2594	beta barrel with signal sequence
34	A0635	beta barrel with signal sequence
35	A0344	beta barrel with signal sequence
36	A1179	beta barrel with signal sequence
37	A0086	beta barrel with signal sequence
38	A2626	beta barrel with signal sequence
39	G0112	beta barrel with signal sequence
40	A1950	beta barrel with signal sequence
41	A2596	beta barrel with signal sequence
42	F0093	beta barrel with signal sequence
43	A0963	beta barrel with signal sequence
44	A1542	beta barrel with signal sequence
45	A0763	beta barrel with signal sequence
46	A0041	beta barrel with TMH
47	A2573	beta barrel with TMH
48	A1926	beta barrel with TMH
49	A1600	beta barrel with TMH, from 6803 TMH
50	A0189	beta barrel with TMH
51	A2449	beta barrel with TMH
52	A0591	From 6803 signal sequence
53	A1574	From 6803 signal sequence
54	A1092	From 6803 signal sequence
55	A0112	From 6803 signal sequence
56	A1178	From 6803 signal sequence
57	A0987	From 6803 signal sequence
58	A0731	From 6803 signal sequence
59	A1370	From 6803 signal sequence
60	A2553	From 6803 signal sequence
61	A1491	From 6803 signal sequence
62	A2751	From 6803 signal sequence
63	A0322	From 6803 signal sequence
64	G0097	From 6803 signal sequence
65	A1469	From 6803 signal sequence
66	A2159	From 6803 signal sequence
67	A1654	From 6803 signal sequence
68	A2783	From 6803 signal sequence
69	A1638	From 6803 signal sequence
70	A0770	From 6803 signal sequence
71	A1844	From 6803 signal sequence
72	A2392	From 6803 signal sequence
73	A0398	From 6803 signal sequence
74	A2201	From 6803 signal sequence
75	A0816	From 6803 signal sequence
76	A0244	From 6803 signal sequence
77	A0180	From 6803 signal sequence
78	A1431	From 6803 signal sequence
79	A2426	From 6803 signal sequence
80	A0219	From 6803 signal sequence
81	A0504	From 6803 signal sequence
82	A2507	From 6803 signal sequence
83	G0089	From 6803 signal sequence
84	A1410	From 6803 signal sequence
85	A0578	From 6803 signal sequence
86	A0213	From 6803 signal sequence
87	A0425	From 6803 signal sequence
88	A1324	From 6803 signal sequence
89	A0893	From 6803 signal sequence
90	A0158	From 6803 signal sequence
91	A0477	From 6803 signal sequence
92	A1987	From 6803 signal sequence
93	A2155	From 6803 signal sequence
94	A2745	from 6803 TMH
95	A2803	from 6803 TMH
96	A2028	from 6803 TMH
97	A0687	from 6803 TMH
98	A1262	from 6803 TMH
99	A2552	from 6803 TMH
100	A1601	from 6803 TMH
101	A1602	from 6803 TMH
102	A1603	from 6803 TMH

## Sheet: Cytoplasm
Cytoplasm known proteins
Number	Gene Locus
1	A2188
2	A2206
3	A0818
4	A0694
5	A2704
6	A2778
7	A0464
8	A0628
9	A2102
10	A2186
11	A1222
12	A2388
13	A2761
14	A0108
15	A0953
16	A0952
17	A1865
18	A1192
19	A1394
20	A1112
21	A2394
22	A1150
23	A1109
24	A0931
25	A2425
26	A2054
27	A0469
28	A1095
29	A1672
30	A2614
31	A2769
32	A1153
33	A2622
34	A2623
35	A2437
36	A2653
37	A0824
38	A1902
39	A0493
40	A2131
41	A2255
42	A0583
43	A2726
44	A1203
45	A2468
46	A2351
47	A0599
48	A0097
49	A1183
50	A1276
51	A1535
52	A1838
53	A1321
54	A1851
55	A2012
56	A1531
57	A0279
58	G0018
59	G0067
60	A1072
61	A2416
62	A0976
63	A1443
64	A0889
65	A0074
66	A0558
67	A0550
68	A2180
69	A0864
70	A0663
71	A0324
72	A2079
73	A0547
74	A2056
75	A1416
76	A2093
77	A2633
78	A0620
79	A2826
80	A0674
81	A1414
82	A1714
83	A2140
84	A1825
85	A1113
86	A0292
87	A1532
88	A1915
89	A2070
90	A1864
91	A0891
92	A1801
93	A2701
94	A1689
95	A1066
96	A2490
97	A1667
98	A0881
99	A1023
100	A1694
101	A1751
102	A2452
103	A2064
104	A2063
105	A2062
106	A2060
107	A1717
108	A1036
109	A2527
110	A2103
111	A0531
112	A1402
113	A1828
114	A1223
115	A0162
116	A2565
117	A2832
118	A0196
119	A0200
120	A0467
121	A2069
122	A1498
123	A0343
124	A1310
125	A1958
126	A1658
127	A0136
128	A0574
129	A2763
130	A0706
131	A0271
132	A0435
133	A1756
134	A1554
135	A0624
136	A0623
137	A0215
138	A1656
139	A0648
140	A2536
141	A2591
142	A0456
143	A0066
144	A1353
145	A0928
146	A0905
147	A2393
148	A0654
149	A0075
150	A1401
151	A0447
152	A1132
153	A1389
154	A1332
155	A2851
156	A1408
157	A0070
158	A1170
159	A1587
160	A2404
161	A0330
162	A2774
163	A0286
164	A1965
165	A1033
166	A1030
167	A1028
168	A2147
169	A0193
170	A0091
171	A0453
172	A2717
173	A2862
174	A0756
175	A2047
176	A2045
177	A2043
178	A1065
179	A1064
180	A1060
181	A1059
182	A1058
183	A1055
184	A1054
185	A1052
186	A1051
187	A1044
188	A1043
189	A1042
190	A1041
191	A1040
192	A1039
193	A1038
194	A0882
195	A0304
196	A1130
197	A1246
198	A1543
199	A0361
200	A2430
201	A1466
202	A0511
203	A0791
204	A2770
205	A2422
206	A1753;G0127
207	A2460
208	A1343
209	A0083
210	A0850
211	A0566
212	A1732
213	A1105
214	A2041
215	A1862
216	A1863
217	A0744
218	A2807
219	A0914
220	A1653
221	A1813
222	A1812
223	A1811
224	A1308
225	A0831
226	A2674
227	A2675
228	A0431
229	A1193
230	A1194
231	A1206
232	A1356
233	A1268
234	A1269
235	A0835
236	A2773
237	G0068
238	A2466
239	A1362
240	A2456
241	A1549
242	A0250
243	A1252
244	A2438
245	A0517
246	A2275
247	A2771
248	A1316
249	A0337
250	A0787
251	A0217
252	A2097
253	A2444
254	A0053
255	A0052
256	A0169
257	A0652
258	A2083
259	A0007
260	A0994
261	A1985
262	A1545
263	A0823
264	A1847
265	A0296
266	A1348
267	A1274
268	A1216
269	A2197
270	A0382
271	A1691
272	A2413
273	A0580
274	A1214
275	A0391
276	A1082
277	A0387
278	A2706
279	A2707
280	A0597
281	A1267
282	A0434
283	A1683
284	A0581
285	A2513
286	A0617
287	A0773
288	A1563
289	A2780
290	A0448
291	A0681
292	A1085
293	A0753
294	A0755
295	A2841
296	A2345
297	A0289
298	A0287
299	A0941
300	A0595
301	A2339
302	A0285
303	A2736
304	A0345
305	A2030
306	A2811
307	A1025
308	A0351
309	A0146
310	A2697
311	A1827
312	A0643;A0863
313	A0771
314	A2249
315	A0751
316	A0119
317	A0329
318	A2873
319	A1263
320	A2702
321	A2765
322	A0847
323	A0326
324	A2256
325	A1609
326	A1169
327	A1676
328	A1018
329	A0708
330	A1820
331	A0523
332	A1846
333	A2560
334	A0788
335	A2487
336	A1406
337	A1350
338	A1344
339	A0117
340	A0095
341	A2790
342	A2590
343	A1701
344	A2569
345	A2221
346	A1147
347	A1626
348	A2044
349	A1376
350	A1680
351	A1492
352	A0747
353	A0964
354	A2693
355	A1544
356	A0309
357	A0481
358	A0104
359	A1201
360	A0341
361	A0528
362	A2752
363	A0525
364	A0242
365	A2354
366	A0594
367	A0922
368	A1766
369	A0035
370	A1730
371	A0621
372	A0954
373	A0676
374	A1228
375	A0307
376	A2095
377	A1966
378	A0490
379	A1784
380	A2328
381	A1835
382	A0422
383	A0266
384	A2777
385	A1458
386	A2853
387	A2154
388	A0094
389	A0093
390	A0608
391	A2324
392	A2192
393	A2613
394	A0247
395	A1459
396	A0103
397	A2049
398	A2203
399	A1584
400	A1610
401	A0031
402	A2516
403	A1858
404	A2308
405	A2233
406	A1969
407	A2363
408	A0970
409	A2406
410	A2405
411	A2559
412	A2521
413	A1782
414	A2546
415	A1616
416	A1918
417	A1301
418	A2793
419	A1146
420	A0743
421	A2332
422	D0023
423	A2326
424	A2411
425	A0153
426	A1024
427	A2713
428	A1264
429	A1061
430	A1056
431	A1037
432	A2511
433	A1629
434	A0846
435	A0489
436	A0081
437	A0546

## Sheet: Thylakoid Membrane
Thylakoid membrane known proteins
Number	Gene Locus	Inclusion criteria met
1	A0109	Thylakoid lumen control
2	A0167	Thylakoid lumen control, PCC 6803 thylakoid membrane
3	A0230	Thylakoid lumen control, PCC 6803 thylakoid membrane
4	A0232	Thylakoid lumen control, PCC 6803 thylakoid membrane
5	A0783	Thylakoid lumen control, PCC 6803 thylakoid membrane
6	A0806	Thylakoid lumen control, PCC 6803 thylakoid membrane
7	A1244	Thylakoid lumen control, PCC 6803 thylakoid membrane
8	A1303	Thylakoid lumen control, PCC 6803 thylakoid membrane
9	A1522	Thylakoid lumen control, PCC 6803 thylakoid membrane
10	A1605	Thylakoid lumen control
11	A1909	Thylakoid lumen control, PCC 6803 thylakoid membrane
12	A2294	Thylakoid lumen control, PCC 6803 thylakoid membrane
13	A2533	Thylakoid lumen control
14	A2606	Thylakoid lumen control, PCC 6803 thylakoid membrane
15	A2619	Thylakoid lumen control, PCC 6803 thylakoid membrane
16	A2695	Thylakoid lumen control, PCC 6803 thylakoid membrane
17	A1805	PCC 6803 Thylakoid membrane
18	A1806	PCC 6803 Thylakoid membrane
19	A2547	PCC 6803 Thylakoid membrane
20	A1093	PCC 6803 Thylakoid membrane
21	A1292	PCC 6803 Thylakoid membrane
22	A1087	PCC 6803 Thylakoid membrane
23	A1791;A2739	PCC 6803 Thylakoid membrane
24	A0926	PCC 6803 Thylakoid membrane
25	A0924	PCC 6803 Thylakoid membrane
26	A0923	PCC 6803 Thylakoid membrane
27	A1671	PCC 6803 Thylakoid membrane
28	A2198	PCC 6803 Thylakoid membrane
29	A0227	PCC 6803 Thylakoid membrane
30	A1607	PCC 6803 Thylakoid membrane
31	A0577	PCC 6803 Thylakoid membrane
32	A1405	PCC 6803 Thylakoid membrane
33	A0767	PCC 6803 Thylakoid membrane
34	A0026	PCC 6803 Thylakoid membrane
35	A2032	PCC 6803 Thylakoid membrane
36	A1008	PCC 6803 Thylakoid membrane
37	A1560 A2199	PCC 6803 Thylakoid membrane
38	A1559	PCC 6803 Thylakoid membrane
39	A1391	PCC 6803 Thylakoid membrane
40	A2031	PCC 6803 Thylakoid membrane
41	A0381	PCC 6803 Thylakoid membrane
42	A1910	PCC 6803 Thylakoid membrane
43	A0739	PCC 6803 Thylakoid membrane
44	A0737	PCC 6803 Thylakoid membrane
45	A0533	PCC 6803 Thylakoid membrane
46	A0902	PCC 6803 Thylakoid membrane
47	A0639	PCC 6803 Thylakoid membrane
48	A1921	PCC 6803 Thylakoid membrane
49	A0604	PCC 6803 Thylakoid membrane
50	A0172	PCC 6803 Thylakoid membrane
51	A0173	PCC 6803 Thylakoid membrane
52	A1047	PCC 6803 Thylakoid membrane
53	A0157;A1418;A2164	PCC 6803 Thylakoid membrane
54	A0300	PCC 6803 Thylakoid membrane
55	A1241	PCC 6803 Thylakoid membrane
56	A2165	PCC 6803 Thylakoid membrane
57	A0548	PCC 6803 Thylakoid membrane
58	A2176	PCC 6803 Thylakoid membrane
59	A0349	PCC 6803 Thylakoid membrane
60	A2000	PCC 6803 Thylakoid membrane
61	A0842	PCC 6803 Thylakoid membrane
62	A0841	PCC 6803 Thylakoid membrane
63	A1330	PCC 6803 Thylakoid membrane
64	A2448	PCC 6803 Thylakoid membrane
65	A2400	PCC 6803 Thylakoid membrane
66	A2336	PCC 6803 Thylakoid membrane
67	A2331	PCC 6803 Thylakoid membrane
68	A0854	PCC 6803 Thylakoid membrane
69	A1759	PCC 6803 Thylakoid membrane
70	A2729	PCC 6803 Thylakoid membrane
71	A0275	PCC 6803 Thylakoid membrane
72	A0516	PCC 6803 Thylakoid membrane
73	A1299	PCC 6803 Thylakoid membrane
74	A0716	PCC 6803 Thylakoid membrane
75	A1519	PCC 6803 Thylakoid membrane
76	A1162	PCC 6803 Thylakoid membrane
77	A1163	PCC 6803 Thylakoid membrane
78	A2867	PCC 6803 Thylakoid membrane
79	A0212	PCC 6803 Thylakoid membrane
80	A0984	PCC 6803 Thylakoid membrane
81	A0990	PCC 6803 Thylakoid membrane
82	A0991	PCC 6803 Thylakoid membrane
83	A1475	PCC 6803 Thylakoid membrane
84	A1237	PCC 6803 Thylakoid membrane
85	A0040	PCC 6803 Thylakoid membrane
86	A2620	PCC 6803 Thylakoid membrane
87	A2722	PCC 6803 Thylakoid membrane
88	A2297	PCC 6803 Thylakoid membrane
89	A2607	PCC 6803 Thylakoid membrane
90	A0644	PCC 6803 Thylakoid membrane
91	A0592	PCC 6803 Thylakoid membrane
92	A1961	PCC 6803 Thylakoid membrane
93	A1962	PCC 6803 Thylakoid membrane
94	A0050	PCC 6803 Thylakoid membrane
95	A2610	PCC 6803 Thylakoid membrane
96	A0228	PCC 6803 Thylakoid membrane
97	A1088	PCC 6803 Thylakoid membrane
98	A1347	PCC 6803 Thylakoid membrane
99	A1834	PCC 6803 Thylakoid membrane
100	A0231	PCC 6803 Thylakoid membrane
101	A1941	PCC 6803 Thylakoid membrane
102	A1688	PCC 6803 Thylakoid membrane
103	A0808	PCC 6803 Thylakoid membrane
104	A2229	PCC 6803 Thylakoid membrane
105	A1031	PCC 6803 Thylakoid membrane
106	A0858	PCC 6803 Thylakoid membrane
107	A2844	PCC 6803 Thylakoid membrane

## Sheet: Inner Membrane
Inner membrane known proteins
Number	Gene Locus	Inclusion criteria met
1	A2597	periplasm and outer membrane control
2	G0011	periplasm and outer membrane control
3	G0098	periplasm and outer membrane control
4	G0138	periplasm and outer membrane control
5	A0959	periplasm and outer membrane control
6	A1489	periplasm and outer membrane control
7	A1480	periplasm and outer membrane control
8	A2594	periplasm and outer membrane control
9	A0344	periplasm and outer membrane control
10	G0112	periplasm and outer membrane control
11	A1950	periplasm and outer membrane control, plasma membrane from 6803
12	F0093	periplasm and outer membrane control
13	A0963	periplasm and outer membrane control
14	A0041	periplasm and outer membrane control
15	A2573	periplasm and outer membrane control
16	A1926	periplasm and outer membrane control
17	A1600	periplasm and outer membrane control
18	A2449	periplasm and outer membrane control
19	G0097	periplasm and outer membrane control
20	A2783	periplasm and outer membrane control
21	A2426	periplasm and outer membrane control, plasma membrane from 6803
22	G0089	periplasm and outer membrane control
23	A0158	periplasm and outer membrane control, plasma membrane from 6803
24	A2745	periplasm and outer membrane control, plasma membrane from 6803
25	A2803	periplasm and outer membrane control, plasma membrane from 6803
26	A2028	periplasm and outer membrane control
27	A0687	periplasm and outer membrane control, plasma membrane from 6803
28	A1262	periplasm and outer membrane control
29	A2552	periplasm and outer membrane control, plasma membrane from 6803
30	A1601	periplasm and outer membrane control, plasma membrane from 6803
31	A1602	periplasm and outer membrane control
32	A1603	periplasm and outer membrane control, plasma membrane from 6803
33	A0138	plasma membrane from 6803
34	A2145	plasma membrane from 6803
35	A2603	plasma membrane from 6803
36	A2208	plasma membrane from 6803
37	A0587	plasma membrane from 6803
38	A2091	plasma membrane from 6803
39	A2865	plasma membrane from 6803
40	A1842	plasma membrane from 6803
41	G0117	plasma membrane from 6803
42	A0033	plasma membrane from 6803
43	A1003	plasma membrane from 6803
44	A2551	plasma membrane from 6803
45	A2550	plasma membrane from 6803
46	A2287	plasma membrane from 6803
47	A0494	plasma membrane from 6803
48	A0098	plasma membrane from 6803
49	A1070	plasma membrane from 6803
50	A1364	plasma membrane from 6803
51	A0794	plasma membrane from 6803
52	A0245	plasma membrane from 6803
53	A1078	plasma membrane from 6803
54	A1538	plasma membrane from 6803
55	A0727	plasma membrane from 6803
56	A2419	plasma membrane from 6803
57	A1455	plasma membrane from 6803
58	A2371	plasma membrane from 6803
59	A1500	plasma membrane from 6803
60	A1539	plasma membrane from 6803
61	A1547	plasma membrane from 6803
62	A0325	plasma membrane from 6803
63	A2649	plasma membrane from 6803
64	A2720	plasma membrane from 6803
65	A2510	plasma membrane from 6803
66	A0063	plasma membrane from 6803
67	G0012	plasma membrane from 6803
68	A1142	plasma membrane from 6803
69	A2442	plasma membrane from 6803
70	A1894	plasma membrane from 6803
71	G0069	plasma membrane from 6803
72	G0070	plasma membrane from 6803
73	A2463	plasma membrane from 6803
74	A2189	plasma membrane from 6803
75	A2599	plasma membrane from 6803
76	A2205	plasma membrane from 6803
77	A0460	plasma membrane from 6803
78	A2519	plasma membrane from 6803
79	G0137	plasma membrane from 6803
80	G0136	plasma membrane from 6803
81	A1674	plasma membrane from 6803
82	A2303	plasma membrane from 6803
83	A0373	plasma membrane from 6803
84	A1423	plasma membrane from 6803
85	A0728	plasma membrane from 6803
86	A2113	plasma membrane from 6803
87	A1657	plasma membrane from 6803
88	A0023	plasma membrane from 6803
89	A0143	plasma membrane from 6803
90	A2271	plasma membrane from 6803
91	A1448	plasma membrane from 6803
92	A0929	plasma membrane from 6803
93	A0825	plasma membrane from 6803
94	A0454	plasma membrane from 6803
95	A2300	plasma membrane from 6803
96	A0563	plasma membrane from 6803
97	A2318	plasma membrane from 6803
98	A0827	plasma membrane from 6803
99	A0559	plasma membrane from 6803
100	A2545	plasma membrane from 6803
101	A2409	plasma membrane from 6803
102	A2574	plasma membrane from 6803
103	A0699	plasma membrane from 6803
104	A1381	plasma membrane from 6803
105	A0283	plasma membrane from 6803
106	A0760	plasma membrane from 6803
107	G0159	plasma membrane from 6803
108	A1379	plasma membrane from 6803
109	A0564	plasma membrane from 6803
110	A0611	plasma membrane from 6803
111	A2322	plasma membrane from 6803
112	A2789	plasma membrane from 6803
113	A1186	plasma membrane from 6803
114	A1537	plasma membrane from 6803
115	A1318	plasma membrane from 6803
116	A1317	plasma membrane from 6803
117	A0879	plasma membrane from 6803
118	A2580	plasma membrane from 6803
119	A1830	plasma membrane from 6803
120	A2462	plasma membrane from 6803
121	A2427	plasma membrane from 6803
122	A0362	plasma membrane from 6803
123	A2586	plasma membrane from 6803
124	A1372	plasma membrane from 6803
125	A1371	plasma membrane from 6803
126	A2225	plasma membrane from 6803
127	A0712	plasma membrane from 6803
128	A1897	plasma membrane from 6803
129	A0995	plasma membrane from 6803
130	A0397	plasma membrane from 6803
131	A0396	plasma membrane from 6803
132	A0273	plasma membrane from 6803
133	A1682	plasma membrane from 6803
134	A0338	plasma membrane from 6803
135	A0502	plasma membrane from 6803
136	G0087	plasma membrane from 6803
137	A0144	plasma membrane from 6803
138	A2268	plasma membrane from 6803
139	A0470	plasma membrane from 6803
140	A0690	plasma membrane from 6803
141	A2799	plasma membrane from 6803
142	A2617	plasma membrane from 6803
143	A1255	plasma membrane from 6803
144	G0060	plasma membrane from 6803
145	G0059	plasma membrane from 6803
146	G0055	plasma membrane from 6803
147	A2447	plasma membrane from 6803
148	A1901	plasma membrane from 6803
149	A1129	plasma membrane from 6803
150	A0766	plasma membrane from 6803
151	A2374	plasma membrane from 6803
152	A2379	plasma membrane from 6803
153	A0821	plasma membrane from 6803
154	A0726	plasma membrane from 6803
155	A2232	plasma membrane from 6803
156	A1013	plasma membrane from 6803

## Sheet: Thylakoid lumen and Periplasm 
Thylakoid lumen and periplasm and outer membrane known proteins
Number	Gene Locus
1	A0112
2	A0189
3	A0213
4	A0322
5	A0425
6	A0477
7	A0504
8	A0578
9	A1092
10	A1431
11	A1574
12	A1654
13	A1844
14	A1987
15	A2751
