# Supplementary material for: Spatial proteomics reveals signal sequence characteristics correlated with localization in cyanobacteria
Source: Plant Physiol. 2025 Aug 6;198(4):kiaf186. doi: 10.1093/plphys/kiaf186 (PMC12341915; doi:10.1093/plphys/kiaf186)
Supplement: kiaf186_Supplementary_Data [file kiaf186_supplementary_data.zip › Table S3 - Proteomics localization results.xlsx]

## Sheet: 3-5-23 MS data with final local
Uniprot identifier	Gene locus	Gene name	Predicted transmembrane helices	Predicted topology	Gram neg prediction	Gram neg SP(Sec/SPI)	Gram neg TAT(TAT/SPI)	Gram neg LIPO(Sec/SPII)	Gram neg OTHER	Gram neg CS Position	Gram pos prediction	Gram pos SP(Sec/SPI)	Gram pos TAT(TAT/SPI)	Gram pos LIPO(Sec/SPII)	Gram pos OTHER	Gram pos CS Position	Prediction SignalP 6.0	OTHER SignalP 6.0	SP(Sec/SPI) SignalP 6.0	LIPO(Sec/SPII) SignalP 6.0	TAT(Tat/SPI) SignalP 6.0	TATLIPO(Sec/SPII) SignalP 6.0	PILIN(Sec/SPIII) SignalP 6.0	CS Position SignalP 6.0	N region start SignalP 6.0	N region end SignalP 6.0	H region start SignalP 6.0	H region end SignalP 6.0	C region start SignalP 6.0	C region end SignalP 6.0	Twin arginine motif (2 Rs) SignalP 6.0	Lipid-modified cysteine SignalP 6.0	Predicted beta-barrel outer membrane protein	BB pred confidence (0.25 is lower cutoff)	Product	Main Role	Subrole	Subsystem	PCC 6803 homolog	GFP 1 normalized	GFP 2 normalized	GFP 3 normalized	CpcB 1 normalized	CpcB 2 normalized	CpcB 3 normalized	PsbQ 1 normalized	PsbQ 2 normalized	PsbQ 3 normalized	A2695 1 normalized
Q54753	A2620	psaL	3	o48-66i73-95o124-146i	OTHER	0.01069	0.001792	0.010062	0.977456		OTHER	0.010729	0.003807	0.006191	0.979274		NO_SP	1.00001	2.7e-05	2e-06	0	0	0										N	0	photosystem I reaction center subunit XI PsaL	Energy metabolism	Photosynthesis	photosystem I other common subunits	slr1655	80530.1	73638.7	65012.2	84989.6	102033	79639.7	4.98435e+06	4.58995e+06	3.6647e+06	5.0666e+06
B1XNS0	A1605	psbQ	1	i7-28o	LIPO(Sec/SPII)	0.001375	0.998226	8.6e-05	0.000312	CS pos: 22-23. LVS-CS. Pr: 0.9989	LIPO(Sec/SPII)	0.003208	0.996392	0.000124	0.000276	CS pos: 22-23. LVS-CS. Pr: 0.9970	LIPO	0	1e-06	1.00005	0	0	0	CS pos: 22-23. Pr: 0.9957	1	4	5	22				23	N	0	photosystem II lipoprotein PsbQ	Energy metabolism	Photosynthesis	photosystem II biogenesis	sll1638	149510	112963	89021.5	98273.7	110456	89863.8	1.20139e+07	1.04008e+07	8.29293e+06	8.92598e+06
B1XN33	A1522		1	i7-29o	SP(Sec/SPI)	0.773697	0.110581	0.061106	0.054616	CS pos: 29-30. ALA-LT. Pr: 0.6528	SP(Sec/SPI)	0.873994	0.017454	0.102373	0.006179	CS pos: 29-30. ALA-LT. Pr: 0.8663	SP	0.001855	0.997239	0.000257	0.000277	0.000175	0.000156	CS pos: 27-28. Pr: 0.9671	1	5	6	24	25	27			N	0	hypothetical protein	Unknown function	General	None	slr1273	29708.8	27240.5	14281.2	19977.5	30858.1	26732.5	1.81572e+06	1.90676e+06	1.74946e+06	1.82032e+06
B1XKN3	A2531		0	o	SP(Sec/SPI)	0.993192	0.004895	0.00151	0.000404	CS pos: 26-27. VNA-QV. Pr: 0.9187	SP(Sec/SPI)	0.988618	0.004431	0.006293	0.000659	CS pos: 26-27. VNA-QV. Pr: 0.9509	SP	0.000221	0.999158	0.000164	0.00015	0.000135	0.000128	CS pos: 26-27. Pr: 0.9637	1	3	4	19	20	26			Y	0.99	T5SS autotransporter	Transport and binding proteins	Porins and secretins	Omp T5SS secretion system:probable adhesin	no homolog	3563.4	3209.03	2971.06	4085.24	2979.42	3034.82	3702.53	4417.93	1905.13	2234.73
B1XLZ7	A2695		1	i13-35o	SP(Sec/SPI)	0.823021	0.095768	0.007059	0.074151	CS pos: 33-34. AWA-SL. Pr: 0.8085	SP(Sec/SPI)	0.9549	0.030726	0.010231	0.004142	CS pos: 33-34. AWA-SL. Pr: 0.9495	SP	0.010522	0.577734	0.409586	0.001298	0.0005	0.000341	CS pos: 33-34. Pr: 0.5480	1	11	12	29	30	33			N	0	thioredoxin-like protein	Regulatory functions	Enzymes of unknown specificity	None	slr1796	121830	121135	96890.7	103424	112235	101035	2.34865e+06	3.27753e+06	2.71576e+06	2.08727e+07
P17154	A1961	psaA	11	i61-83o147-169i190-212o281-303i340-359o379-401i423-445o521-543i580-599o653-675i714-736o	OTHER	0.004204	0.000677	0.000906	0.994213		OTHER	0.006524	0.001128	0.000319	0.992029		NO_SP	1.00007	0	0	0	0	0										N	0	photosystem I P700 chlorophyll a apoprotein A1 PsaA	Energy metabolism	Photosynthesis	photosystem I main subunits	slr1834	412463	358972	267811	366507	441738	312827	2.43157e+07	1.64628e+07	1.85733e+07	2.52729e+07
P17155	A1962	psaB	11	i47-69o135-157i178-200o273-291i332-354o374-396i417-439o516-538i574-593o644-666i706-728o	OTHER	0.005739	0.000638	0.001392	0.992231		OTHER	0.005295	0.002468	0.002049	0.990188		NO_SP	0.999967	4.1e-05	0	0	0	0										N	0	photosystem I P700 chlorophyll a apoprotein A2 PsaB	Energy metabolism	Photosynthesis	photosystem I main subunits	slr1835	288589	249801	198858	279248	323433	239122	1.18392e+07	7.86543e+06	8.9708e+06	1.37814e+07
P26292	A1909	petC	1	i21-43o	TAT(Tat/SPI)	0.012075	0.002761	0.728403	0.256761	CS pos: 48-49. SSG-GA. Pr: 0.1403	TAT(Tat/SPI)	0.021364	0.009529	0.725136	0.243971	CS pos: 48-49. SSG-GA. Pr: 0.1366	TAT	0.016369	0.000551	7.2e-05	0.901133	0.081797	5.5e-05	CS pos: 40-41. Pr: 0.5466	1	17	18	39	40	40	15		N	0	plastoquinol‚Äîplastocyanin reductase iron-sulfur subunit PetC	Energy metabolism	Photosynthesis	plastoquinol‚Äîplastocyanin reductase (cytochrome b6-f complex)	sll1316	61662	59066.7	50747.4	56053.9	65688.5	53068.4	3.08902e+06	3.14678e+06	2.19785e+06	3.55367e+06
B1XLG4	A0109	bcp	1	i7-29o	SP(Sec/SPI)	0.739136	0.003624	0.00556	0.25168	CS pos: 24-25. GEA-AI. Pr: 0.4341	SP(Sec/SPI)	0.915979	0.003955	0.012988	0.067078	CS pos: 27-28. AIA-LG. Pr: 0.5246	SP	0.002215	0.996624	0.000292	0.00031	0.000273	0.000263	CS pos: 24-25. Pr: 0.9738	1	3	4	20	21	24			N	0	BCP-B family periplasmic peroxiredoxin PrxQ-B2	Defense and invasion systems	Detoxification and inactivation	peroxide detoxification_ periplasmic	sll0221	42746.6	36233.4	29782.3	27226.7	33564.9	28086.8	1.54354e+06	1.9231e+06	1.50004e+06	1.85046e+06
Q6Q300	A0269	psbO	0	o	LIPO(Sec/SPII)	0.00512	0.994621	7.1e-05	0.000187	CS pos: 20-21. LTA-CS. Pr: 0.9952	LIPO(Sec/SPII)	0.004837	0.994881	8.8e-05	0.000195	CS pos: 20-21. LTA-CS. Pr: 0.9950	LIPO	0	0	1.00007	0	0	0	CS pos: 20-21. Pr: 0.9969	1	2	3	20				21	N	0	photosystem II oxygen-evolving enhancer protein 1 PsbO	Energy metabolism	Photosynthesis	photosystem II other common subunits	sll0427	129832	123988	123100	112072	132603	122661	1.20229e+07	1.01832e+07	7.42068e+06	1.08885e+07
B1XQE5	A0682	psaD	0	o	OTHER	0.014217	0.00252	0.010658	0.972604		OTHER	0.019595	0.003942	0.003302	0.97316		NO_SP	1.00004	2e-06	0	0	0	0										N	0	photosystem I subunit II PsaD	Energy metabolism	Photosynthesis	photosystem I main subunits	slr0737	310438	350964	316728	388613	568727	412952	4.3275e+06	1.22863e+07	5.08094e+06	1.13313e+07
B1XLE1	A0085		0	o	OTHER	0.008344	0.001583	0.001198	0.988875		OTHER	0.008456	0.002146	0.000463	0.988935		NO_SP	1.00005	0	0	0	0	0										N	0	short-chain dehydrogenase/reductase	Unknown function	Enzymes of unknown specificity	None	no homolog	30703.9	29368.6	27357.2	26921.1	28659.4	20738.2	325642	252581	254496	2.64137e+06
B1XQ40	A1834	psaM	1	i7-26o	OTHER	0.248611	0.016198	0.010037	0.725155		OTHER	0.239933	0.043631	0.016211	0.700226		NO_SP	0.999826	1e-06	2.2e-05	2e-06	0	0.000148										N	0	photosystem I subunit XII PsaM	Energy metabolism	Photosynthesis	photosystem I other subunits in cyanobacteria	smr0005	19992.1	26810.9	17708.4	22073.9	24951.1	19786.8	1.34396e+06	829736	1.03613e+06	1.22974e+06
B1XIP5	A2166		1	i7-25o	SP(Sec/SPI)	0.954685	0.020023	0.001761	0.023531	CS pos: 25-26. VWA-RP. Pr: 0.8833	SP(Sec/SPI)	0.960851	0.019435	0.009938	0.009776	CS pos: 25-26. VWA-RP. Pr: 0.5255	SP	0.000416	0.998879	0.000206	0.000162	0.000149	0.000156	CS pos: 25-26. Pr: 0.9733	1	6	7	19	20	25			N	0	protein of unknown function DUF3122	Unknown function	General	None	slr1260	6093.21	5763.18	5333.75	5120.31	4720.58	4676.67	307145	307147	266862	378634
Q55210	A0112	psbV	1	i13-35o	SP(Sec/SPI)	0.73316	0.005467	0.015516	0.245858	CS pos: 34-35. ANA-TA. Pr: 0.3218	SP(Sec/SPI)	0.928467	0.003019	0.02072	0.047795	CS pos: 34-35. ANA-TA. Pr: 0.5656	SP	0.06051	0.937597	0.000766	0.000461	0.000295	0.000316	CS pos: 34-35. Pr: 0.8353	1	12	13	29	30	34			N	0	photosystem II cytochrome c550 PsbV	Energy metabolism	Photosynthesis	photosystem II other subunits in cyanobacteria	sll0258	42060.3	43377.1	35868.4	34729.2	43610.2	34914.8	831085	876330	807597	894227
P31087	A1589	psaC	0	i	OTHER	0.101288	0.014034	0.002877	0.881801		OTHER	0.101725	0.013537	0.001924	0.882815		NO_SP	0.999722	0.000309	1.1e-05	1e-06	0	2e-06										N	0	photosystem I iron-sulfur center subunit VII PsaC	Energy metabolism	Photosynthesis	photosystem I main subunits	ssl0563	104655	109424	91182.4	119750	160562	114670	2.34027e+06	6.9994e+06	2.31415e+06	5.65462e+06
P26293	A1910	petA	2	i13-35o290-309i	SP(Sec/SPI)	0.666962	0.016108	0.035753	0.281178	CS pos: 39-40. AAA-AY. Pr: 0.3074	SP(Sec/SPI)	0.907972	0.004647	0.048693	0.038688	CS pos: 39-40. AAA-AY. Pr: 0.5449	SP	0.038444	0.960155	0.000423	0.000389	0.000276	0.000308	CS pos: 40-41. Pr: 0.7764	1	15	16	34	35	40			N	0	plastoquinol‚Äîplastocyanin reductase cytochrome f subunit PetA	Energy metabolism	Photosynthesis	plastoquinol‚Äîplastocyanin reductase (cytochrome b6-f complex)	sll1317	128229	126353	103805	117127	121224	120210	1.18127e+07	1.06377e+07	8.176e+06	1.01292e+07
B1XLN8	A1334		6	i48-70o85-107i128-150o165-187i194-216o266-288i	OTHER	0.00455	0.005134	0.000269	0.990047		OTHER	0.005384	0.005147	0.000235	0.989234		NO_SP	0.999856	0.000147	0	0	0	0										N	0	ABC type tranport system permease component YCF38	Transport and binding proteins	Unknown substrate	None	sll0760	249.933	280.122	229.231	235.67	437.833	221.713	1102.17	3629.55	3082.01	736.025
B1XKY7	A1244		1	i13-31o	OTHER	0.366805	0.017792	0.071115	0.544288		SP(Sec/SPI)	0.73445	0.010267	0.124331	0.130952	CS pos: 44-45. AQA-AE. Pr: 0.4573	NO_SP	1	3.4e-05	1e-06	0	0	2e-06										N	0	periplasmic thioredoxin TrxA	Regulatory functions	Protein interactions	thiol redox system periplasmic thioreoxin system	sll1980	9852.67	12404.4	9607.03	11169.9	11539.5	10563.8	607418	469640	321330	559416
B1XKG3	A1211	psb35	1	o20-42i	OTHER	0.003731	0.001563	0.000698	0.994008		OTHER	0.027101	0.0057	0.002169	0.965029		NO_SP	1.00008	1e-06	0	0	0	0										N	0	CP47 and HliA/B proteins stabilization factor	Intracellular trafficking_ assembly_ and processing	Enzyme assembly	photosystem II biogenesis	ssl2148	6496.97	6572.38	5675.15	7610.31	7439.29	7618.6	414933	308013	282094	254441
B1XI37	A0783		1	i12-34o	SP(Sec/SPI)	0.787662	0.003797	0.012896	0.195645	CS pos: 32-33. AIA-AS. Pr: 0.7359	SP(Sec/SPI)	0.958021	0.001663	0.015771	0.024546	CS pos: 32-33. AIA-AS. Pr: 0.8636	SP	0.000498	0.998818	0.000193	0.000164	0.000149	0.000145	CS pos: 32-33. Pr: 0.9686	1	11	12	26	27	32			N	0	pentapeptide repeat-containing protein RfrN	Unknown function	General	None	sll0301	76911.6	66821.9	49941.6	50292.8	57821.2	49797.4	3.87862e+06	3.46106e+06	3.11235e+06	3.33034e+06
B1XLF9	A0104	murB	0	o	OTHER	0.143553	0.006695	0.019026	0.830726		OTHER	0.079079	0.007154	0.017262	0.896505		NO_SP	1.00007	1e-06	0	0	0	0										N	0	UDP-N-acetylenolpyruvoylglucosamine reductase MurB	Glycan biosynthesis and metabolism	Peptidoglycan metabolism	peptidoglycan biosynthesis	slr1424	99.172	44.9511	91.1472	74.8153	95.4214	92.2515	3.60833	5509.16	1276.72	857.49
O30881	A0167	petJ	1	i5-24o	SP(Sec/SPI)	0.99942	0.000304	0.000142	0.000133	CS pos: 24-25. AFA-AD. Pr: 0.9680	SP(Sec/SPI)	0.999014	0.000372	0.000471	0.000143	CS pos: 24-25. AFA-AD. Pr: 0.8866	SP	0.000196	0.999175	0.000152	0.000173	0.000151	0.00014	CS pos: 24-25. Pr: 0.9772	1	3	4	18	19	24			N	0	cytochrome c6c (soluble cytochrome f) PetJ	Energy metabolism	Electron transport	photosynthetic electron transport	sll1796	107114	143785	124742	116669	135042	138736	3.38434e+06	2.71139e+06	2.54588e+06	2.61509e+06
B1XJA6	A2294		1	i5-27o	SP(Sec/SPI)	0.877373	0.115778	0.003506	0.003343	CS pos: 27-28. ASA-LP. Pr: 0.8051	SP(Sec/SPI)	0.940356	0.040277	0.015887	0.00348	CS pos: 27-28. ASA-LP. Pr: 0.8166	SP	0.000294	0.999011	0.000237	0.000156	0.000143	0.000138	CS pos: 27-28. Pr: 0.9701	1	3	4	21	22	27			N	0	peptidyl-prolyl cis-trans isomerase PpiB	Intracellular trafficking_ assembly_ and processing	Chaperone and folding catalysis	None	sll0408	205301	181144	144088	154964	163020	152363	9.22602e+06	6.89405e+06	7.23215e+06	6.0793e+06
B1XLN4	A1330	flpA	2	i5-23o79-101i	SP(Sec/SPI)	0.907305	0.010807	0.039624	0.042265	CS pos: 28-29. AWA-AR. Pr: 0.8262	SP(Sec/SPI)	0.937654	0.00554	0.044481	0.012325	CS pos: 28-29. AWA-AR. Pr: 0.8959	SP	0.000808	0.998042	0.000277	0.000322	0.000274	0.000255	CS pos: 28-29. Pr: 0.9653	1	4	5	21	22	28			N	0	FLAP1 homolog A	Energy metabolism	Proton transport	light-dependent H+ efflux pumps	slr0404	199501	237360	213979	323060	354922	326760	2.64941e+06	1.81315e+06	2.00846e+06	3.39789e+06
B1XIT1	A2202		1	i7-26o	SP(Sec/SPI)	0.8112	0.182305	0.001026	0.005469	CS pos: 25-26. AYG-AS. Pr: 0.6769	SP(Sec/SPI)	0.84915	0.140731	0.005851	0.004267	CS pos: 25-26. AYG-AS. Pr: 0.5374	SP	0.001642	0.624731	0.372823	0.000311	0.000246	0.000223	CS pos: 25-26. Pr: 0.5918	1	2	3	19	20	25			N	0	pentapeptide repeat protein RfrO	Unknown function	General	None	sll0577	4818.92	4038.19	2680.06	2621.72	3675.82	2299.18	174189	133297	141977	197227
B1XMI6	A2730		0	o	SP(Sec/SPI)	0.94247	0.018506	0.002157	0.036866	CS pos: 23-24. AWG-NF. Pr: 0.4734	SP(Sec/SPI)	0.973694	0.003444	0.013751	0.009111	CS pos: 32-33. AWA-VD. Pr: 0.9483	SP	0.000304	0.999	0.000169	0.000189	0.000165	0.000142	CS pos: 32-33. Pr: 0.9414	1	7	8	25	26	32			N	0	pentapeptide repeat protein RfrC	Unknown function	General	None	sll0274	153021	122463	92784	102673	106136	98233	4.32964e+06	4.06781e+06	4.03611e+06	4.87192e+06
B1XIP4	A2165		1	i23-45o	SP(Sec/SPI)	0.567868	0.019444	0.105837	0.306851	CS pos: 49-50. VQA-AP. Pr: 0.6584	SP(Sec/SPI)	0.811668	0.002112	0.085016	0.101204	CS pos: 49-50. VQA-AP. Pr: 0.8756	SP	0.117692	0.879973	0.00104	0.000549	0.000337	0.000405	CS pos: 49-50. Pr: 0.8148	1	25	26	45	46	49			N	0	protein of unknown function DUF3365	Unknown function	General	None	sll5034	30078.1	34026	28122.7	26223.6	29483.1	27597.8	777709	730723	572147	691184
P42784	A0843	ctpA	0	o	SP(Sec/SPI)	0.65165	0.008486	0.006859	0.333006	CS pos: 29-30. AIA-FT. Pr: 0.5611	SP(Sec/SPI)	0.937215	0.003148	0.018154	0.041483	CS pos: 29-30. AIA-FT. Pr: 0.8512	SP	0.000353	0.998853	0.000191	0.000201	0.000182	0.000167	CS pos: 29-30. Pr: 0.9600	1	5	6	22	23	29			N	0	periplasmic carboxyl-terminal processing serine protease CtpA	Intracellular trafficking_ assembly_ and processing	Peptidases	photosystem II biogenesis	slr0008	62727.9	64636.5	52237.4	50660.7	54985.4	52739.2	1.8704e+06	1.58919e+06	1.41059e+06	1.70698e+06
Q8RSW4	A0229		0	o	LIPO(Sec/SPII)	0.045032	0.942368	0.000243	0.012357	CS pos: 26-27. CIG-CV. Pr: 0.8819	LIPO(Sec/SPII)	0.048613	0.947462	0.000408	0.003516	CS pos: 26-27. CIG-CV. Pr: 0.9146	LIPO	1.4e-05	0.000216	0.999795	3e-06	1e-06	0	CS pos: 26-27. Pr: 0.9941	1	2	3	26				27	N	0	photosystem II stability/assembly factor Ycf48	Intracellular trafficking_ assembly_ and processing	Enzyme assembly	photosystem II biogenesis	slr2034	92710.8	54124.8	64348.8	88025.9	73300.8	64567.1	1.92579e+06	1.05759e+06	1.28022e+06	1.95199e+06
B1XQJ1	A1899		0	o	SP(Sec/SPI)	0.619957	0.204084	0.007984	0.167976	CS pos: 28-29. SVA-LT. Pr: 0.2612	SP(Sec/SPI)	0.772552	0.171559	0.02532	0.030569	CS pos: 32-33. TNA-QI. Pr: 0.4655	SP	0.000365	0.998999	0.000171	0.000156	0.000137	0.000135	CS pos: 32-33. Pr: 0.4413	1	8	9	24	25	32			N	0	light-activated heterotrophic growth controlling protein	Regulatory functions	Protein interactions	photosystem II biogenesis	sll0886	48259.7	50914.6	46958.3	47382.1	52576	46135.3	835072	770850	699627	1.09993e+06
B1XKS4	A0025	thiD	0	o	OTHER	0.16342	0.106284	0.006031	0.724265		OTHER	0.118788	0.065288	0.009252	0.806672		NO_SP	0.828816	0.170524	0.000251	0.000157	0.000104	0.000171										N	0	bifunctional hydroxymethylpyrimidine kinase/phosphomethylpyrimidine kinase ThiD	Prosthetic groups_ cofactors_ and carriers	Thiamine metabolism	thiamine: hydroxyethylthiazole from 1-deoxy-D-xylulose-5-phosphate_ cysteine_ either Tyr or Gly	no homolog	1574.75	1432.28	1880.8	1725.14	2272	1740.02	2462.72	1345.03	859.637	2432.57
B1XHQ5	A1987	ytfC	1	o4-26i	SP(Sec/SPI)	0.485053	0.112693	0.00429	0.397965	CS pos: 33-34. AIA-AE. Pr: 0.3758	SP(Sec/SPI)	0.949827	0.016392	0.010698	0.023083	CS pos: 33-34. AIA-AE. Pr: 0.8658	SP	0.102623	0.884361	0.011214	0.000837	0.000464	0.000473	CS pos: 33-34. Pr: 0.7917	1	3	4	24	25	33			N	0	periplasmic FKBP-type peptidyl-prolyl cis-trans isomerase YtfC	Intracellular trafficking_ assembly_ and processing	Chaperone and folding catalysis	None	slr1761	140824	158963	152690	161131	180678	195082	6.68021e+06	6.52326e+06	6.58832e+06	5.44202e+06
B1XIE1	A0808	psbH	1	i30-49o	OTHER	0.000436	0.005286	0.000176	0.994102		OTHER	0.001648	0.012364	0.000161	0.985827		NO_SP	1.00002	5e-06	0	0	0	0										N	0	photosystem II reaction center phosphoprotein PsbH	Energy metabolism	Photosynthesis	photosystem II other common subunits	ssl2598	13445	10747.8	10084.3	11823.6	12617.6	13289.7	230533	196793	146088	192756
B1XKN5	A2533	psbZ	1	i9-31o	LIPO(Sec/SPII)	0.012594	0.986506	0.000223	0.000677	CS pos: 25-26. LTA-CS. Pr: 0.9866	LIPO(Sec/SPII)	0.038987	0.959954	0.000503	0.000556	CS pos: 25-26. LTA-CS. Pr: 0.9603	LIPO	0	3e-06	1.00003	0	0	0	CS pos: 25-26. Pr: 0.9945	1	4	5	25				26	N	0	photosystem II reaction center protein Psb27	Energy metabolism	Photosynthesis	photosystem II other common subunits	slr1645	9354.52	9140.67	6901.44	8372.39	7159.52	7623.86	204964	175295	153177	185753
B1XKT6	A0038	metF	0	o	OTHER	0.013818	0.001255	0.018018	0.966909		OTHER	0.020163	0.00206	0.003169	0.974608		NO_SP	1.00004	4e-06	0	0	0	0										N	0	5_ 10-methylenetetrahydrofolate reductase MetF	Prosthetic groups_ cofactors_ and carriers	One carbon pool by folate	None	slr2141	2312.98	2180.08	2141.82	2128.44	1545.52	1827.89	1019.52	3145	1097.77	604.567
B1XNT4	A1619		0	o	OTHER	0.00772	0.001856	0.02334	0.967084		OTHER	0.018714	0.003018	0.007023	0.971246		NO_SP	0.999867	0.000134	6e-06	1e-06	0	2e-06										N	0	hypothetical protein	Unknown function	General	None	no homolog	11032.8	11841.2	12918.8	11442.7	10214.6	11436.2	168287	129459	115256	116346
B1XJ41	A2227		0	o	OTHER	0.003201	0.000323	0.000482	0.995993		OTHER	0.005944	0.00036	0.000218	0.993478		NO_SP	0.999209	0.000743	5.3e-05	5e-06	3e-06	3.1e-05										N	0	hypothetical protein	Unknown function	General	None	sll1751	609.651	788.475	512.848	744.394	655.6	707.451	1975.46	95.7868	2149.7	616.76
Q8KX04	A0728		4	o27-49i69-91o114-136i149-171o	OTHER	0.00094	0.000475	0.000156	0.998428		OTHER	0.001891	0.000791	0.000159	0.99716		NO_SP	1.00007	1e-06	0	0	0	0										N	0	membrane protein of unknown function DUF2231	Unknown function	General	None	sll1486	22193.7	22195.3	22687.5	24757.7	22517.3	25249.8	451482	334583	283618	488462
B1XKP6	A2544		3	o15-37i58-77o81-103i	OTHER	0.036233	0.004541	0.001433	0.957793		OTHER	0.121015	0.013848	0.014201	0.850936		NO_SP	1.00006	0	0	0	0	0										Y	0.84	hypothetical protein	Unknown function	General	None	slr0588	26103.5	24986.3	21141.7	24601.6	26748.6	21110.8	714873	528175	472795	720842
B1XLK7	A1303	psbP	1	i12-34o	LIPO(Sec/SPII)	0.018268	0.980857	0.000134	0.00074	CS pos: 23-24. LAA-CG. Pr: 0.8650	LIPO(Sec/SPII)	0.022122	0.976977	0.000263	0.000638	CS pos: 23-24. LAA-CG. Pr: 0.8741	LIPO	0	4e-06	1.00003	0	0	0	CS pos: 23-24. Pr: 0.9917	1	8	9	23				24	N	0	photosystem II oxygen-evolving enhancer protein 2 PsbP	Energy metabolism	Photosynthesis	photosystem II other common subunits	sll1418	108195	104663	91875.1	84880.7	98825.5	89787.5	2.43189e+06	1.46147e+06	1.65244e+06	2.44672e+06
Q8RSW3	A0230	psbE	1	i21-43o	OTHER	0.06089	0.003672	0.001737	0.933702		OTHER	0.218691	0.006588	0.006996	0.767724		NO_SP	1.00004	4e-06	0	0	0	0										N	0	photosystem II cytochrome b559 alpha subunit PsbE	Energy metabolism	Photosynthesis	photosystem II main subunits	ssr3451	57132.4	42349.5	31520	37114.3	38921.5	36816.5	881426	649264	519223	607143
B1XJF1	A1008	psaF	3	i5-22o92-114i127-149o	SP(Sec/SPI)	0.988456	0.004192	0.002018	0.005334	CS pos: 27-28. VKA-DS. Pr: 0.8795	SP(Sec/SPI)	0.993359	0.001722	0.003548	0.001371	CS pos: 27-28. VKA-DS. Pr: 0.9599	SP	0.000298	0.999022	0.000201	0.000157	0.000149	0.00014	CS pos: 27-28. Pr: 0.9714	1	3	4	21	22	27			N	0	photosystem I subunit III plastocyanin (cyt c553) docking protein PsaF	Energy metabolism	Photosynthesis	photosystem I main subunits	sll0819	68069.5	84805.4	73354.6	102612	133987	102228	1.81201e+06	2.27929e+06	1.42132e+06	1.45279e+06
B1XI29	A0775		0	o	OTHER	0.013959	0.001077	0.009536	0.975428		OTHER	0.022206	0.001846	0.013379	0.962569		NO_SP	1.00004	0	0	0	0	0										N	0	hypothetical protein	Unknown function	General	None	no homolog	1131.4	1650.94	876.844	916.17	917.133	807.021	19259.7	13268.1	15086.9	18068.8
B1XJC0	A0977		1	i5-27o	OTHER	0.035031	0.220555	0.000969	0.743444		OTHER	0.158915	0.370038	0.016052	0.454996		NO_SP	1.00008	0	0	0	0	0										N	0	TPR repeat-containing protein	Unknown function	General	None	no homolog	105018	91276.3	100412	90456.8	90144	99428.3	752830	1.17553e+06	1.02178e+06	461371
B1XJ10	A0948		0	o	OTHER	0.010532	0.00121	0.039741	0.948517		OTHER	0.011617	0.001377	0.010692	0.976314		NO_SP	1.00004	0	0	0	0	0										N	0	hypothetical protein	Unknown function	General	None	sll0066	5918.55	2992.57	3339.54	3145	3533.49	3570.9	59791	48795.1	33472.7	53410.2
Q8KX58	A0924	ndhG	5	o10-29i31-53o58-80i101-123o145-167i	OTHER	0.001255	0.00088	7.4e-05	0.99779		OTHER	0.005292	0.014317	0.000192	0.980199		NO_SP	1.00003	0	0	0	0	0										N	0	NADH-plastoquinone oxidoreductase subunit NdhG	Energy metabolism	Oxidative phosphorylation	NAD(P)H:quinone oxidoreductase (complex I) NdhABCDEFGHIJKLMNOPQS	sll0521	9488.55	7436.48	9888.25	9766.81	9103.77	9574.83	152472	93088	109405	127360
B1XLA9	A2619		2	o15-37i209-231o	SP(Sec/SPI)	0.916712	0.006335	0.014084	0.062869	CS pos: 34-35. AQA-TG. Pr: 0.4577	SP(Sec/SPI)	0.96527	0.004798	0.019575	0.010356	CS pos: 34-35. AQA-TG. Pr: 0.7722	SP	0.000455	0.998777	0.000194	0.000201	0.000172	0.000151	CS pos: 34-35. Pr: 0.9534	1	13	14	29	30	34			N	0	photosystem II repair protein Psb32	Defense and invasion systems	Protein_ prosthetic group_ membrane repair	photosystem II repair	sll1390	31046.1	31590.4	24279.7	25917.3	28797.7	25801	759426	642230	606542	671575
B1XIB8	A2121		0	o	OTHER	0.025369	0.004275	0.012811	0.957545		OTHER	0.032304	0.003588	0.011532	0.952576		NO_SP	1.00009	0	0	0	0	0										N	0	nucleotide phosphatase YjjG	Nucleic acid metabolism	DNA replication_ recombination_ and repair	phosphate homeostasis	no homolog	25373.2	24399	22625.5	20916.8	17632.4	21710.1	256654	232974	206219	202139
A5A547	A1248	crtU	0	o	TAT(Tat/SPI)	0.002492	0.000715	0.975556	0.021237	CS pos: 34-35. RFA-KP. Pr: 0.6287	TAT(Tat/SPI)	0.01678	0.003009	0.954783	0.025428	CS pos: 34-35. RFA-KP. Pr: 0.4841	TAT	3e-06	1e-06	0	0.998779	0.001223	0	CS pos: 34-35. Pr: 0.8857	1	14	15	30	31	34	12		N	0	bifunctional beta-carotene desaturase/methyltransferase CruE	Terpenoids and polyketides metabolism	Carotenoid metabolism	carotenoid biosynthesis	sll0254	11063.6	13440.4	11431.8	12946.4	13812.3	12277.3	120996	88605.7	86180.8	133354
B1XM45	A0178	mutS	0	o	OTHER	0.005517	0.000389	0.001825	0.992269		OTHER	0.002696	0.000333	0.000652	0.996318		NO_SP	1.00007	0	0	0	0	0										N	0	DNA mismatch repair protein MutS	Nucleic acid metabolism	DNA replication_ recombination_ and repair	mismatch excision repair	sll1165	104250	107216	89941.1	95224.8	93452.9	87453.9	1.53026e+06	1.14383e+06	747520	1.02041e+06
B1XHZ0	A0736	atpF	1	o26-48i	OTHER	0.003986	0.000379	0.000189	0.995446		OTHER	0.003785	0.000353	0.000161	0.995701		NO_SP	1.00002	3.9e-05	0	0	0	0										N	0	F0 ATP synthase complex B subunit AtpF	Energy metabolism	Oxidative phosphorylation	F1/F0 ATPase AtpABCDEFGH	sll1324	96724.3	129983	107892	181449	157301	151634	1.4251e+06	994908	746381	1.0041e+06
Q8KX48	A2372	napA	9	o31-50i155-177o181-203i216-238o248-270i283-305o369-391i398-420o430-452i	OTHER	0.03888	0.005364	0.002189	0.953567		OTHER	0.027478	0.006571	0.002598	0.963353		NO_SP	1.00003	1e-06	0	0	0	0										N	0	Na+/H+ antiporter NapA	Transport and binding proteins	Cations and iron carrying compounds	None	no homolog	21929.4	17500.3	15567.9	14344.7	12206.8	14468.3	199891	131327	150335	206144
B1XL96	A2606		1	i12-34o	OTHER	0.01331	0.002279	0.00043	0.983981		OTHER	0.228753	0.004904	0.001393	0.76495		NO_SP	0.999993	1.7e-05	0	0	0	3.7e-05										N	0	prohibitin family protein	Unknown function	General	FtsH modulation	slr1106	155228	121441	132650	142622	122524	140378	2.2093e+06	1.25427e+06	1.26779e+06	2.45156e+06
B1XLP0	A1336		0	o	OTHER	0.015844	0.00176	0.001208	0.981188		OTHER	0.004787	0.000572	0.000677	0.993964		NO_SP	1.00007	0	0	0	0	0										N	0	TIGR03792 family uncharacterized protein	Unknown function	General	None	no homolog	6438.42	8070.84	7754.11	7459	9298.72	7362.02	128794	124320	110737	97451.1
B1XM19	A0152		0	o	OTHER	0.006933	0.003058	0.001056	0.988954		OTHER	0.004363	0.004803	0.000717	0.990116		NO_SP	0.999798	0.000217	5e-06	0	0	1e-06										N	0	polyketide cyclase / dehydratase family protein	Unknown function	Enzymes of unknown specificity	None	sll0436	3924.11	2341.42	3200.21	3557.74	3041.58	3042.44	3471.31	2558	4138.61	2454.67
B1XNM3	A1557		0	o	LIPO(Sec/SPII)	0.029174	0.965412	0.000145	0.005269	CS pos: 17-18. LWS-CG. Pr: 0.9624	LIPO(Sec/SPII)	0.049565	0.935318	0.000425	0.014693	CS pos: 17-18. LWS-CG. Pr: 0.9277	LIPO	0	1e-06	1.00003	0	0	0	CS pos: 17-18. Pr: 0.9947	1	4	5	17				18	N	0	hypothetical lipoprotein	Unknown function	General	None	slr1624	34570.1	35928.2	31411.5	31381.6	37550.8	27621.1	604136	437261	377170	579123
B1XQX1	E0010		0	o	OTHER	0.00342	0.000854	0.000738	0.994988		OTHER	0.002824	0.00038	0.000242	0.996553		NO_SP	1.00006	0	0	0	0	0										N	0	hypothetical protein	Unknown function	General	None	no homolog	3106.39	3793.63	3549.97	3477.63	2500.38	3283.91	20000	27345.4	21831.6	24912.7
B1XMB0	A1405		2	o26-48i194-216o	OTHER	0.008835	0.004339	0.007487	0.979339		OTHER	0.057556	0.011043	0.010277	0.921124		NO_SP	0.999995	1.8e-05	0	0	0	0										N	0	low temperature/osmotic stress-responsive two component signal transduction system histidine kinase with PAS domain NblS	Signal transduction	Two-component systems	photosynthesis response system NblRS	sll0698	57753.6	52181.6	53863.1	59318.5	62622.2	59369.3	521066	340640	312858	531578
B1XNU8	A0381		4	o10-32i179-199o209-231i238-260o	SP(Sec/SPI)	0.975663	0.003656	0.009629	0.011052	CS pos: 31-32. AFA-VN. Pr: 0.9233	SP(Sec/SPI)	0.957426	0.001505	0.037106	0.003964	CS pos: 31-32. AFA-VN. Pr: 0.9675	SP	0.000417	0.998881	0.000186	0.000174	0.000167	0.000159	CS pos: 31-32. Pr: 0.9721	1	11	12	25	26	31			N	0	hypothetical thylakoid membrane protein	Unknown function	General	None	sll1071	75332.4	65677.2	63479.2	54136.1	59388.2	62768	511588	358479	410615	456197
B1XHP2	A1973	ndhD2	14	o4-26i33-55o86-108i115-132o136-158i170-192o212-234i246-265o275-297i306-328o332-354i375-397o417-436i464-481o	OTHER	0.076561	0.036458	0.002248	0.884733		OTHER	0.107756	0.06834	0.006604	0.8173		NO_SP	0.999997	0	0	0	0	0										Y	0.99	NADH-plastoquinone oxidoreductase subunit NdhD1	Energy metabolism	Oxidative phosphorylation	NAD(P)H:quinone oxidoreductase (complex I) NdhABCDEFGHIJKLMNOPQS	no homolog	12935.3	10732.1	13327	10557.3	10988.9	10110.1	193907	146225	131771	166767
B1XIL0	A0877	pgsA	5	o5-22i29-51o73-95i116-138o143-165i	OTHER	0.006429	0.003288	0.000694	0.98959		OTHER	0.017246	0.002777	0.001015	0.978961		NO_SP	1.00001	0	0	0	0	0										N	0	CDP-diacylglycerol--glycerol-3-phosphate 3-phosphatidyltransferase PgsA	Fatty acid and lipid metabolism	Glycerolipid and glycerophospholid metabolism	phosphatidylglycerol biosynthesis	sll1522	10489.1	9299.1	8541.09	10470.8	8517.05	8712.43	90239.2	73749.7	70130.5	88471.9
B1XID9	A0806		1	i7-29o	OTHER	0.004184	0.003976	0.000575	0.991265		OTHER	0.035774	0.045099	0.00794	0.911188		NO_SP	0.99954	0.000235	6.3e-05	2e-06	1e-06	0.00022										N	0	protein of unknown function DUF3352	Unknown function	General	None	slr1579	30298.8	28626.5	28415.7	28427	27323.5	27265.6	298403	196064	201344	373987
Q8KX33	A0561	ccr2	2	i12-34o44-66i	OTHER	0.000409	0.00207	0.000189	0.997332		OTHER	0.004537	0.015723	0.000651	0.979089		NO_SP	1.00005	1e-06	0	0	0	0										N	0	cyanobacterial cold resistance-2	Regulatory functions	Stress acclimation	Low temperature acclimation	slr0815	2287.29	3206.21	2498.89	3931.67	3636.33	3669.92	2739.73	1500.81	2354.39	1710.92
P28056	A0842	petB	4	i37-59o91-113i125-147o191-213i	OTHER	0.002158	0.000902	0.000196	0.996744		OTHER	0.008307	0.009608	0.000156	0.98193		NO_SP	1.00001	1.7e-05	0	0	0	0										N	0	plastoquinol‚Äîplastocyanin reductase cytochrome cn subunit PetB	Energy metabolism	Photosynthesis	plastoquinol‚Äîplastocyanin reductase (cytochrome b6-f complex)	slr0342	75690.3	65170.1	57862	84531.5	70181.9	61533.4	634498	348191	419670	722266
B1XPY3	A0604		2	i12-34o38-60i	OTHER	0.000245	0.000643	0.000629	0.998483		OTHER	0.000902	0.003281	0.000767	0.995049		NO_SP	0.999942	0	0	0	0	0										N	0	protein of unknown function DUF2518 Ycf51	Unknown function	General	None	sll1702	34195.9	14732.4	11817.7	13192.3	11643.4	12378	268334	203339	215725	348196
B1XHX0	A0716	tatA/E/B	1	i2-24o	OTHER	0.020907	0.015634	0.000638	0.962821		OTHER	0.182518	0.019228	0.002787	0.795467		NO_SP	0.997784	0.001893	4.8e-05	5e-06	4e-06	0.000303										N	0	sec-independent protein translocase protein TatA	Intracellular trafficking_ assembly_ and processing	Protein export_ secretion_ and sorting	twin-arginine protein export system TatABCE	slr1046	16990.9	30156.7	23393.6	36320.5	41364.1	46958.7	210373	155097	149343	136624
B1XNI1	A0349		2	i7-29o117-139i	SP(Sec/SPI)	0.50966	0.007147	0.001461	0.481732	CS pos: 28-29. AFS-AN. Pr: 0.4650	SP(Sec/SPI)	0.904179	0.008118	0.007383	0.08032	CS pos: 28-29. AFS-AN. Pr: 0.7646	NO_SP	0.9971	0.002689	0.000107	1.4e-05	8e-06	0.000105										N	0	ATP-dependent metalloprotease involved in photosystem II repair FtsH2	Intracellular trafficking_ assembly_ and processing	Protein modification and repair	FtsH2-FtsH3 photosystem II repair complex	slr0228	152190	147294	176743	159505	164794	188205	1.17805e+06	774464	828561	1.21948e+06
B1XK10	A2387		0	o	OTHER	0.031293	0.002012	0.00264	0.964055		OTHER	0.009653	0.002109	0.000868	0.98737		NO_SP	1.00004	1e-06	0	0	0	0										N	0	hypothetical protein	Unknown function	General	None	ssl1762	1684.49	2230.66	2674.14	2315.41	2785.55	4057.88	3151.08	7719.13	4865.02	2241.2
B1XJ58	A2245		2	i21-43o47-69i	OTHER	0.022466	0.015229	0.001976	0.960329		OTHER	0.055683	0.027027	0.004045	0.913245		NO_SP	0.999954	5.7e-05	1e-06	0	0	2e-06										N	0	hypothetical protein	Unknown function	General	None	sll1834	5116.75	5941.88	8287.13	6133.51	13855.1	9345.89	8186.99	3141.08	4638.01	6994.86
B1XHZ1	A0737	atpG	1	o30-47i	OTHER	0.005871	0.001016	0.000381	0.992732		OTHER	0.003346	0.000729	0.000246	0.995679		NO_SP	0.999998	6.8e-05	0	0	0	0										N	0	F0 ATP synthase complex B' subunit AtpG	Energy metabolism	Oxidative phosphorylation	F1/F0 ATPase AtpABCDEFGH	sll1323	208369	279918	237142	410492	432911	436101	2.21036e+06	1.78847e+06	1.21675e+06	1.44727e+06
B1XPX3	A0594		0	o	OTHER	0.01238	0.001518	0.00062	0.985483		OTHER	0.009788	0.000986	0.000651	0.988575		NO_SP	1.00005	3e-06	0	0	0	0										N	0	muramoyltetrapeptide carboxypeptidase IdcA	Glycan biosynthesis and metabolism	Peptidoglycan metabolism	peptidoglycan recycling	slr1534	1411	1106.01	1188.61	1054.38	781.581	1161.44	2156.66	1826.36	619.959	740.805
B1XMF8	A1453	aat	0	o	OTHER	0.006814	0.001028	0.002637	0.98952		OTHER	0.003974	0.000934	0.000599	0.994493		NO_SP	1.00005	0	0	0	0	0										N	0	leucyl/phenylalanyl-tRNA--protein transferase Aat	Translation	tRNA and rRNA base modification	tRNA modification factors	sll0869	2878.66	2700.1	2911.87	3018.26	3419.26	2723.13	16001.1	12660.9	14047.8	11399.3
B1XME2	A1437	surE	0	o	OTHER	0.026071	0.008459	0.012313	0.953157		OTHER	0.021327	0.005599	0.004378	0.968696		NO_SP	1.00006	0	0	0	0	0										N	0	SurE family 5'-nucleotidase	Prosthetic groups_ cofactors_ and carriers	Nicotinate and nicotinamide metabolism	NAD(P) biosynthesis	sll1459	1511.32	1340.09	1309.8	1205.85	1408.34	1333.18	924.828	1600.4	643.028	564.887
P31971	A0854	ndhF	16	o5-27i39-61o87-109i121-140o144-166i179-201o216-238i259-278o293-311i318-340o350-372i393-415o430-452i493-515o542-564i645-663o	OTHER	0.001459	0.002664	0.000163	0.995714		OTHER	0.012123	0.0193	0.000308	0.968268		NO_SP	1.00001	0	0	0	0	0										N	0	NADH-plastoquinone oxidoreductase subunit NdhF1	Energy metabolism	Oxidative phosphorylation	NAD(P)H:quinone oxidoreductase (complex I) NdhABCDEFGHIJKLMNOPQS	slr0844	115016	90061.1	82988.6	127678	61687.8	89174.5	230956	165824	179336	247136
B1XMU8	A0275		8	i9-31o226-248i279-301o316-338i359-378o406-428i435-457o479-501i	OTHER	0.456313	0.025275	0.002679	0.515733		SP(Sec/SPI)	0.819358	0.04322	0.006926	0.130496	CS pos: 28-29. LWA-SF. Pr: 0.6112	NO_SP	0.774705	0.219092	0.002946	0.000975	0.000474	0.001815										N	0	M79 family C-terminal endopeptidase	Intracellular trafficking_ assembly_ and processing	Peptidases	membrane protease	slr0959	3000.2	2651.01	3339.86	2714.12	2899.82	3213.36	45774.4	34392.3	36964.1	46584.6
B1XIR3	A2184		0	o	OTHER	0.006579	0.001143	0.001593	0.990685		OTHER	0.007227	0.002197	0.000677	0.9899		NO_SP	1.00006	0	0	0	0	0										N	0	NlpC/P60 family peptidase	Intracellular trafficking_ assembly_ and processing	Peptidases	None	slr1474	7084.06	8620.01	8925.63	8196.55	8421.84	9563.24	10011.6	11584.8	9257.76	18577.7
B1XJQ2	A2360		0	o	SP(Sec/SPI)	0.805588	0.010476	0.002113	0.181822	CS pos: 18-19. AIA-YE. Pr: 0.7765	OTHER	0.200864	0.033655	0.010695	0.754786		NO_SP	0.999001	0.000341	0.000664	1e-06	0	1e-06										N	0	FAD-dependent oxidoreductase family	Unknown function	Enzymes of unknown specificity	None	slr0734	4187.02	4255.68	4712.16	4432.11	5027.29	4692.71	3901.75	2709.9	3524.42	1515.05
O68611	A1093	ycf4	2	i26-48o68-90i	OTHER	0.004199	0.003812	0.097038	0.894952		OTHER	0.011393	0.011537	0.092006	0.885064		NO_SP	1.00002	4e-06	0	0	0	0										N	0	photosystem I assembly protein Ycf4	Intracellular trafficking_ assembly_ and processing	Enzyme assembly	photosystem I biogenesis	sll0226	23472.2	18198.6	22872.1	33027.7	24958.6	29524.5	98060.3	84847	91730.3	117885
B1XIQ5	A2176		1	o5-27i	OTHER	0.002176	0.002177	0.002986	0.992662		OTHER	0.023373	0.010611	0.0122	0.953816		NO_SP	1.00007	0	0	0	0	0										N	0	photosystem I assembly related protein Ycf37	Intracellular trafficking_ assembly_ and processing	Enzyme assembly	None	slr0171	33112.1	37334.2	34251.7	55236.9	64562.8	57322.7	122836	139968	111327	109038
B1XJD4	A0991	yidC	2	o20-42i314-336o	OTHER	0.001248	0.000461	0.000484	0.997807		OTHER	0.00447	0.00112	0.000726	0.993684		NO_SP	1.00004	1.5e-05	0	0	0	0										N	0	membrane protein insertase yidC	Intracellular trafficking_ assembly_ and processing	Protein export_ secretion_ and sorting	Sec protein export system	slr1471	200970	170107	182293	193823	177530	185539	1.23766e+06	872981	835296	1.2115e+06
B1XLF6	A0101		0	o	TAT(Tat/SPI)	0.000726	0.000941	0.997312	0.001021	CS pos: 36-37. VQA-LS. Pr: 0.8061	TAT(Tat/SPI)	0.00262	0.001751	0.993976	0.001653	CS pos: 36-37. VQA-LS. Pr: 0.8484	TAT	3e-06	2e-06	0	0.999981	1.3e-05	0	CS pos: 36-37. Pr: 0.6413	1	7	8	25	26	36	5		N	0	cbMCalpha family metacaspase	Defense and invasion systems	Oxidative stress resistance	programmed cell death	sll0148	43244.2	58192.8	44084.8	42322.7	44022.5	47196.2	692008	445240	610396	608221
B1XRD9	G0084		0	o	OTHER	0.005318	0.000397	0.001007	0.993278		OTHER	0.003795	0.000625	0.000747	0.994832		NO_SP	1.00005	1e-06	0	0	0	0										N	0	uncharacterized conserved protein	Unknown function	General	Iron homeostasis - siderophore	sll1618	15327	17096.8	20251.1	17515.3	18635.2	19716.8	65425.6	43405.5	62552.9	80998
B1XPB6	A0465		3	i21-43o58-75i227-249o	OTHER	0.00054	0.000999	0.000219	0.998243		OTHER	0.005726	0.003521	0.000228	0.990525		NO_SP	1.00003	2e-06	0	0	0	0										N	0	bestrophin family anion channel-forming protein	Transport and binding proteins	Anions	None	sll1024	14890	13841.1	11452.1	14382.9	14973.9	12908.7	103853	88578.2	79020.1	92212.9
B1XLU7	A2644		0	o	OTHER	0.005634	0.000505	0.000777	0.993085		OTHER	0.004366	0.000468	0.000185	0.994981		NO_SP	1.00009	0	0	0	0	0										N	0	two component signal transduction system histidine kinase with 3 PAS domains	Signal transduction	Two-component systems	None	no homolog	420687	229469	176678	235054	252935	181159	1.13459e+06	1.18109e+06	1.10767e+06	1.05089e+06
B1XI28	A0774		1	i7-29o	OTHER	0.010841	0.003228	0.003758	0.982173		OTHER	0.033521	0.008576	0.002778	0.955125		NO_SP	1.00007	2e-06	0	0	0	0										N	0	protein of unknown function DUF1350	Unknown function	General	None	slr1699	35520.5	25492.5	29331.6	31199.4	28508.4	26430	83954.2	76650.3	74382.8	76040.1
B1XLZ0	A2688		0	o	OTHER	0.01922	0.001689	0.001941	0.97715		OTHER	0.011574	0.000924	0.000391	0.98711		NO_SP	1.00007	3e-06	0	0	0	0										N	0	protein of unknown function DUF55	Unknown function	General	None	slr1468	2029.01	1908.28	2299.05	1572.62	1674.62	1468.85	2659.17	3670.11	2348.77	2440.76
B1XNX8	A0411		0	o	OTHER	0.011542	0.001383	0.0012	0.985876		OTHER	0.055903	0.001233	0.000407	0.942457		NO_SP	1.00005	0	0	0	0	0										N	0	hypothetical protein	Unknown function	General	glycolipid biosynthesis	no homolog	16740	17884.1	17796.1	19598.3	21976.8	17536.1	23737.7	54483.4	26219.8	38734.3
B1XQR8	C0004		0	o	OTHER	0.019979	0.006155	0.001934	0.971932		OTHER	0.015625	0.003332	0.00103	0.980013		NO_SP	1.00006	0	0	0	0	0										N	0	type I restriction-modification system specifcity subunit HsdS	Defense and invasion systems	Restriction-modification systems	type I restriction-modification system pAQ3	sll8006	144391	124227	88944.3	87244.7	85271.3	70265.4	718977	678788	495191	740845
B1XMH8	A2722		1	o216-238i	LIPO(Sec/SPII)	0.014991	0.98414	5.1e-05	0.000818	CS pos: 23-24. LAG-CV. Pr: 0.9754	LIPO(Sec/SPII)	0.004493	0.994751	8e-05	0.000676	CS pos: 23-24. LAG-CV. Pr: 0.9722	LIPO	0	3e-06	1.00006	0	0	0	CS pos: 23-24. Pr: 0.9939	1	6	7	23				24	N	0	liporotein of unknown function DUF3153	Unknown function	General	None	slr1724	24410.3	18455.7	20902.7	22964.5	16496.5	20199.8	104701	189147	74242.7	112295
B1XJ62	A2249	pth	0	o	OTHER	0.011778	0.007871	0.001476	0.978875		OTHER	0.008211	0.002398	0.000418	0.988973		NO_SP	1.00006	0	0	0	0	0										N	0	peptidyl-tRNA hydrolase Pth1	Translation	Translation factors	release factors	slr0922	10885.3	22648.6	11377.2	12385.1	12591.1	12673.1	76056.1	50410.8	55954.7	46845.6
B1XPP2	A1767		1	i121-143o	OTHER	0.008917	0.000849	0.001126	0.989108		OTHER	0.00763	0.000883	0.000509	0.990978		NO_SP	1.00005	0	0	0	0	0										N	0	protein of unknown function DUF1493	Unknown function	General	None	no homolog	17315.3	15353.9	13759.5	15936.2	17815.9	16704.2	95907.1	69578.4	63162.3	69598.1
B1XN40	A1529		1	i68-90o	OTHER	0.001398	0.00019	0.000963	0.997449		OTHER	0.001876	0.0003	0.000601	0.997224		NO_SP	1.00004	0	0	0	0	0										N	0	hypothetical protein	Unknown function	General	None	sll1381	12477.3	12346.6	10993	19373.2	16001.5	18205.1	7322.27	6712.98	7131.11	10514.7
Q52149	B0001		0	o	OTHER	0.010248	0.002044	0.015653	0.972054		OTHER	0.007261	0.001213	0.006426	0.9851		NO_SP	1.00004	3.1e-05	0	0	0	0										N	0	DNA primase	Mobile and extrachromosomal element functions	Plasmid functions	plasmid pAQ1 replication	no homolog	370.687	188.729	166.38	1036.21	103.152	95.0051	1108.83	126.282	908.592	347.301
B1XPP5	A1770		0	o	OTHER	0.004134	0.000644	0.001126	0.994096		OTHER	0.004052	0.000567	0.000287	0.995094		NO_SP	1.00007	0	0	0	0	0										N	0	Cas6-related CRISPR-associated protein	Defense and invasion systems	Invasion response	CRISPR system_ Myxan subtype	no homolog	663.243	582.319	741.122	573.395	569.333	582.055	495.067	2057.99	1456.96	1136.25
B1XQ96	A0633		0	o	OTHER	0.171244	0.018442	0.019429	0.790885		OTHER	0.098098	0.030427	0.004119	0.867357		NO_SP	1.00007	0	0	0	0	0										N	0	uncharacterized protein	Unknown function	General	None	no homolog	1740.51	1201.21	1472.93	1712.43	1728.8	1583.09	1448.71	2600.06	2011.83	556.606
B1XKU0	A0042		0	o	OTHER	0.033327	0.006801	0.054787	0.905086		OTHER	0.043636	0.007357	0.008895	0.940111		NO_SP	1.00005	0	0	0	0	0										N	0	uncharacterized protein	Unknown function	General	None	no homolog	28930.4	38433.3	38053.4	51562.1	70581.7	66555.8	104849	113954	95190.5	91365.6
B1XPV6	A0577		9	o20-37i143-165o170-192i205-227o237-259i280-302o357-379i386-408o418-439i	OTHER	0.029055	0.002038	0.000711	0.968196		OTHER	0.01333	0.002358	0.000793	0.983518		NO_SP	1.00006	1e-06	0	0	0	0										N	0	high-affinity Na+(Li+):H+ thylakoid membrane antiporter NhaS3	Transport and binding proteins	Cations and iron carrying compounds	osmoprotection	sll0689	3175.4	3091.15	3014.2	3518.76	2659.04	3115.89	12315.1	8011.19	7322.41	8738.92
B1XJH4	A1031	secE	1	i48-70o	OTHER	0.006822	0.000522	0.000197	0.99246		OTHER	0.007756	0.001023	0.000149	0.991073		NO_SP	0.999951	5.8e-05	0	0	0	0										N	0	preprotein translocase subunit SecE	Intracellular trafficking_ assembly_ and processing	Protein export_ secretion_ and sorting	Sec protein export system	ssl3335	10573.8	16853.1	14006.7	20171.4	16741.9	18777.3	174765	132316	102906	116868
Q8RSW5	A0228	rubA	1	i95-114o	OTHER	0.036745	0.008126	0.006119	0.94901		OTHER	0.079701	0.012086	0.002688	0.905524		NO_SP	1.00002	4.6e-05	0	0	0	0										N	0	photosystem I assembly protein membrane-associated rubredoxin RubA	Intracellular trafficking_ assembly_ and processing	Enzyme assembly	photosystem I biogenesis	slr2033	61034	82015.5	72472.7	104440	119430	130473	158464	132666	126633	123202
A8HTM7	A1824		2	i65-87o97-119i	OTHER	0.02393	0.015053	0.133931	0.827086		OTHER	0.029637	0.010273	0.06694	0.89315		NO_SP	1.00006	9e-06	0	0	0	0										N	0	PSII assembly factor sll0933	Intracellular trafficking_ assembly_ and processing	Enzyme assembly	photosystem II biogenesis	sll0933	3503.25	3007.29	2796.53	4225.93	3427.13	2766.49	15958.1	12081.1	11058.7	11699.3
B1XN17	A1506		0	o	OTHER	0.0035	0.001181	0.001215	0.994103		OTHER	0.003518	0.000399	0.000343	0.99574		NO_SP	1.00005	0	0	0	0	0										N	0	putative sulfotransferase	Glycan biosynthesis and metabolism	Polysacharide and lipopolysaccharide metabolism	polysaccharide biosynthesis	no homolog	5544.38	4603.46	5970.86	4997.86	4418.55	5753.67	4088.72	3379.22	4325.83	2070.64
B1XIX2	A0910		0	o	OTHER	0.063155	0.003059	0.005406	0.92838		OTHER	0.137524	0.003059	0.0012	0.858217		NO_SP	1.00004	0	0	0	0	0										N	0	ABC-type septal ring translocating system ATPase component FtsE	Transport and binding proteins	General	None	slr0544	1051.57	1120.81	919.377	1393.18	994.833	1041.89	773.957	67.7554	837.335	467.124
B1XNW8	A0401	folC	0	o	OTHER	0.008865	0.001013	0.017884	0.972237		OTHER	0.022413	0.002248	0.016124	0.959215		NO_SP	1.00004	0	0	0	0	0										N	0	bifunctional dihydrofolate synthase / folylpolyglutamate synthase FolC	Prosthetic groups_ cofactors_ and carriers	Folate biosynthesis	tetrahydrofolate biosynthesis from GTP and PABA	sll1612	6844.39	5216.73	5542.94	6444.71	4990	5242.77	2841.32	2565.84	3137.41	1773.13
B1XQP5	A1953		0	o	OTHER	0.004675	0.000465	0.000612	0.994248		OTHER	0.007155	0.000918	0.000525	0.991403		NO_SP	1.00007	3e-06	0	0	0	0										N	0	CbbY family protein	Unknown function	Enzymes of unknown specificity	None	no homolog	7922.13	8637.27	10817.4	7200.05	9010.28	8586.03	4317.76	3266.66	1412.23	4770.35
B1XJZ3	A1121		0	o	OTHER	0.01222	0.000364	0.014958	0.972458		OTHER	0.004246	0.000414	0.020977	0.974364		NO_SP	1.00002	0	0	0	0	0										N	0	flavin-binding BLUF protein PixD	Signal transduction	General	pixDE light intensity sensor	slr1694	87661.4	91144.9	82404.2	94073.8	94992.9	80969.7	209171	222309	196298	153942
P31968	A2214	cpcF	0	o	OTHER	0.012195	0.000534	0.001688	0.985583		OTHER	0.007985	0.000543	0.00085	0.990622		NO_SP	1.00007	0	0	0	0	0										N	0	phycocyanobilin lyase beta subunit CpcF	Energy metabolism	Photosynthesis - antenna proteins	phycocyanin biosynthesis	sll1051	51531.5	55896.7	51318.2	53782.5	57903.1	52666.4	135967	129820	128325	129611
B1XJQ6	A2364		0	o	OTHER	0.007716	0.000536	0.000475	0.991273		OTHER	0.00564	0.000489	0.000173	0.993698		NO_SP	1.00007	3e-06	0	0	0	0										N	0	two component signal transduction system response regulator with diguanylate cyclase/phosphodiesterase activity	Signal transduction	Two-component systems	None	no homolog	31961.7	29518.9	27170.4	31992.3	33169.8	28890	42129.5	42092.2	42343.8	53644.3
B1XLY5	A2683		0	o	OTHER	0.002107	0.000377	0.00114	0.996376		OTHER	0.003449	0.000531	0.000244	0.995775		NO_SP	1.00005	4e-06	0	0	0	0										N	0	protein of unknown function DUF1822	Unknown function	General	None	no homolog	23341.9	25096.4	31319.7	24396.7	27865.3	29241.1	40972.1	44377.3	40078.1	45618.4
B1XNJ9	A0367		1	i13-35o	OTHER	0.071583	0.016109	0.005294	0.907014		OTHER	0.250456	0.034857	0.029875	0.684812		NO_SP	0.999525	0.000434	3e-06	4e-06	2e-06	5.4e-05										N	0	protein of unknown function DUF2973	Unknown function	General	None	sll1155	12470.1	14176.9	10443.8	19605.5	20380.5	19278	42324.9	34593.8	28480.7	27828.4
B1XJK9	A2317		0	o	OTHER	0.000868	0.000151	0.000772	0.998208		OTHER	0.001885	0.000161	0.000108	0.997846		NO_SP	1.00008	0	0	0	0	0										N	0	toxin-antitoxin system PIN family toxin	Cell structure_ growth_ and death	Toxin-antitoxin systems	toxin-antitoxin system 18	no homolog	93294.4	79164.7	84787.9	94528.4	85728	85831.3	115969	111346	98120.6	116796
B1XN71	A2812	phhB	0	o	OTHER	0.002991	0.000246	0.003776	0.992987		OTHER	0.003355	0.00027	0.000857	0.995518		NO_SP	1.00006	0	0	0	0	0										N	0	4a-hydroxytetrahydrobiopterin dehydratase PcbD	Amino acid metabolism	Tyrosine metabolism	homogentisate pathway (Phe and Tyr degradation)	ssl2296	10087.6	14787.5	15461.2	15484	15248.8	17586.4	21011.2	11863.3	10730.4	8796.67
B1XNM5	A1559	psbC	7	i45-67o105-127i157-179o194-216i229-251o266-288i422-441o	OTHER	0.016415	0.019839	0.000689	0.963058		OTHER	0.016401	0.009169	0.000448	0.973982		NO_SP	0.999915	8.6e-05	0	0	0	0										N	0	photosystem II CP43 chlorophyll apoprotein PsbC	Energy metabolism	Photosynthesis	photosystem II main subunits	sll0851	396650	282440	233277	399794	285207	236328	2.03813e+06	1.11874e+06	1.11895e+06	1.88676e+06
B1XNM4	A1558	mmsB	0	o	SP(Sec/SPI)	0.754615	0.054524	0.048358	0.142504	CS pos: 20-21. SLS-LQ. Pr: 0.4516	SP(Sec/SPI)	0.551848	0.048931	0.063127	0.336094	CS pos: 57-58. ATA-VQ. Pr: 0.0688	NO_SP	0.999821	0.000214	1e-06	0	0	0										N	0	beta-hydroxyacid dehydrogenase	Unknown function	Enzymes of unknown specificity	None	slr0229	146.793	131.538	86.4327	146.4	77.8194	82.2496	551.295	4810.93	16.7452	332.72
B1XPM8;B1XRI2	A1753;G0127	hemB;hemB-II	0;0	o;o	OTHER;OTHER	0.014974;0.022268	0.002887;0.004593	0.035965;0.048284	0.946173;0.924855	;	OTHER;OTHER	0.030024;0.035968	0.003165;0.006989	0.009878;0.040346	0.956933;0.916697	;	NO_SP;NO_SP	1.000045;0.999726	0;0.000203	0;0.000063	0;0.000002	0;0.000001	0;0.000038	;									N;N	0;0	delta-aminolevulinic acid dehydratase HemB;porphobilinogen synthase HemB	Prosthetic groups_ cofactors_ and carriers;Prosthetic groups_ cofactors_ and carriers	Porphyrin and chlorophyll metabolism;Porphyrin and chlorophyll metabolism	uroporhyrinogen III biosynthesis from 5-aminolevulinate;uroporhyrinogen III biosynthesis from 5-aminolevulinate	sll1994;no homolog	232110	241460	197582	217229	225805	194270	612937	537087	490201	547500
B1XQU1	D0010		0	o	OTHER	0.053394	0.012714	0.001261	0.932631		OTHER	0.04604	0.010414	0.001159	0.942387		NO_SP	1.00004	1e-06	0	0	0	0										N	0	putative chaperone YjiA	Intracellular trafficking_ assembly_ and processing	Chaperone and folding catalysis	nitrile hydratase	no homolog	9128.7	10192.7	11263	10008.7	11062.7	11510.3	7408.66	5154.25	8319.65	16235.5
B1XLG3	A0108	mtaP	0	o	OTHER	0.002966	0.000376	0.000597	0.996061		OTHER	0.002236	0.000312	0.000202	0.99725		NO_SP	1.00006	0	0	0	0	0										N	0	5'-methylthioadenosine phosphorylase MtaP	Amino acid metabolism	Cysteine and methionine metabolism	methionine salvage pathway	sll0135	52094	53023.7	57974	55864.1	64304.2	63034.7	20393.6	20289.6	19655.1	19187
B1XPN4	A1759	psbB	6	i20-42o96-118i139-161o198-217i237-259o449-468i	OTHER	0.005662	0.001698	0.000425	0.992214		OTHER	0.021842	0.00654	0.001567	0.97005		NO_SP	1.00002	6e-06	0	0	0	0										N	0	photosystem II CP47 chlorophyll apoprotein PsbB	Energy metabolism	Photosynthesis	photosystem II main subunits	slr0906	38761.1	36568.3	27876.5	47145.1	37747.6	30691	177000	137020	125035	218124
B1XR03	F0003		0	o	OTHER	0.002588	0.000323	0.000517	0.996572		OTHER	0.003463	0.00042	0.000146	0.995971		NO_SP	1.00005	0	0	0	0	0										N	0	abortive infection phage resistance protein AIPR family	Defense and invasion systems	Invasion response	None	sll0450	13087.5	12612.6	11912.7	13089.5	11703.4	9909.35	7515.5	3289.09	5579.35	4600.69
B1XJY0	A1108	bcp	0	o	OTHER	0.087115	0.00834	0.002568	0.901977		OTHER	0.043365	0.009729	0.001814	0.945092		NO_SP	0.94804	0.05108	0.000446	0.000181	7e-05	0.000179										N	0	BCP-A family peroxiredoxin PrxQ-B1	Defense and invasion systems	Detoxification and inactivation	peroxide detoxification	slr0242	12729.9	10859.8	11289.9	10574.3	12463.9	11662.8	27792	18857	19897.6	23085.3
B1XN44	A1533		0	o	OTHER	0.016306	0.004422	0.001848	0.977424		OTHER	0.02471	0.006246	0.001568	0.967475		NO_SP	1.00008	0	0	0	0	0										N	0	alpha/beta hydrolase fold protein	Unknown function	Enzymes of unknown specificity	None	slr1916	14738.8	16188.1	16151.4	15685.5	15654.8	14928.8	35811.4	34784.9	39402.4	36972.1
B1XMH9	A2723		0	o	OTHER	0.008204	0.00102	0.001155	0.989622		OTHER	0.006153	0.001015	0.000378	0.992454		NO_SP	1.00003	0	0	0	0	0										N	0	None	None	None	None	no homolog	6126.15	5078.13	7643.95	7064.02	5486.13	5564.61	2154.64	2844.13	2465.57	1807.32
B1XJ42	A2228		0	o	OTHER	0.00246	0.000401	0.000496	0.996644		OTHER	0.002672	0.0004	0.000257	0.996672		NO_SP	1.00006	0	0	0	0	0										N	0	phycocyanobilin:ferredoxin oxidoreductase PcyA	Prosthetic groups_ cofactors_ and carriers	Porphyrin and chlorophyll metabolism	chromophore attachment	slr0116	9078.05	9856.09	11969.4	11813.5	10968.6	11409	20619.4	17376.3	18504.5	30557.4
B1XP99	A1703	gcvT	0	o	OTHER	0.017457	0.003077	0.0039	0.975566		OTHER	0.011802	0.004178	0.00217	0.98185		NO_SP	1.00003	0	0	0	0	0										N	0	glycine dehydrogenase [decarboxylating] complex aminomethyltransferase GcvT	Amino acid metabolism	Glycine_ serine and threonine metabolism	glycine cleavage system GcvHLPT	sll0171	17027.2	16270	16217.5	16028	17348.7	16871.1	8520.82	11715.4	12056.9	10872.7
B1XQD9	A0676		0	o	OTHER	0.004439	0.000817	0.001315	0.993428		OTHER	0.004193	0.000683	0.000404	0.99472		NO_SP	1.00007	0	0	0	0	0										N	0	protein of unknown function DUF2869	Unknown function	General	None	slr1600	24242.4	37377.6	36010.6	38359.9	39249.5	39210.7	64977.1	75695.8	68942.5	78243.9
B1XQP7	A1956		3	o24-43i101-123o128-147i	OTHER	0.000573	0.001098	0.00015	0.998178		OTHER	0.001013	0.001408	0.000212	0.997367		NO_SP	1.00003	2.4e-05	0	0	0	0										N	0	protein of unknown function DUF3529	Unknown function	General	None	slr0589	27292.4	17708.6	14935.8	20256.3	20977.2	17867.1	121969	115815	97667	109308
B1XLJ7	A0143		4	i30-52o72-94i123-145o173-195i	OTHER	0.057961	0.012995	0.005489	0.923555		OTHER	0.062179	0.019965	0.004578	0.913278		NO_SP	0.999836	0.000171	0	0	0	0										N	0	membrane protein of unknown function DUF3611	Unknown function	General	None	sll1656	31980	35275.5	27476.5	36322.6	25514.5	35989.2	64543.9	56620	60003.7	46679.2
B1XM22	A0155	dut	0	o	OTHER	0.003916	0.000651	0.001201	0.994232		OTHER	0.003977	0.000417	0.000447	0.995159		NO_SP	1.00004	1e-06	0	0	0	0										N	0	deoxyuridine 5'-triphosphate nucleotidohydrolase Dut	Nucleic acid metabolism	Pyrimidine metabolism	pyrimidine deoxyribonucleotide biosynthesis	no homolog	7148.52	6466.6	5858.46	5468.64	6427.4	6930.86	7202.58	5340.58	4929.97	11936.1
B1XJF4	A1011		0	o	OTHER	0.011992	0.002688	0.019941	0.96538		OTHER	0.022067	0.002945	0.006595	0.968393		NO_SP	1.00006	2e-06	0	0	0	0										N	0	protein of unknown function DUF3086	Unknown function	General	None	slr0731	494076	664674	501865	527756	560620	499740	578853	1.17705e+06	602167	1.12668e+06
B1XJI2	A1040	truA	0	o	OTHER	0.02831	0.012994	0.00762	0.951077		OTHER	0.063748	0.01719	0.008596	0.910466		NO_SP	1.00004	1e-05	0	0	0	0										N	0	tRNA pseudouridine38-40 synthase TruA	Translation	tRNA and rRNA base modification	tRNA modification factors - pseudoridine synthases	sll1820	8119.69	6754.39	6679.48	7628.94	6957.41	6273.34	5873.37	1102.98	4644.86	9046.25
B1XK65	A2442		7	i28-50o60-79i86-108o112-134i155-177o182-204i216-238o	OTHER	0.005612	0.001037	0.001155	0.992196		OTHER	0.012635	0.002657	0.001761	0.982946		NO_SP	1.00006	1e-05	0	0	0	0										N	0	conserved hypothetical membrane protein	Unknown function	General	None	sll1150	12915.3	11475.4	8734.01	9330.47	9906.16	9257.53	94250.5	56596.3	79479	67352.6
B1XRL3	G0158		0	o	OTHER	0.002613	0.000186	0.000162	0.997039		OTHER	0.003141	0.000479	0.000105	0.996275		NO_SP	1.00008	0	0	0	0	0										N	0	two component signal transduction system response regulator	Signal transduction	Two-component systems	None	sll0396	55195.2	54255.1	59877.4	53522.8	63490.3	61717.7	62671.9	83023.7	83380.1	68016.8
B1XNX0	A0403		0	o	OTHER	0.013839	0.001519	0.001542	0.9831		OTHER	0.017032	0.002118	0.00024	0.98061		NO_SP	0.999835	0.000163	2e-05	1e-06	0	1.6e-05										N	0	family 4 glycosyl transferase	Unknown function	Enzymes of unknown specificity	None	no homolog	4860.91	4116.36	3720.3	5517.42	3220.46	3594.17	1687.59	2606.14	1345.14	2739.9
B1XLD0	A0073	eno	0	o	OTHER	0.008462	0.00165	0.072594	0.917294		OTHER	0.014207	0.001624	0.02133	0.962838		NO_SP	1.00005	1.1e-05	0	0	0	0										N	0	enolase Eno	Carbohydrate metabolism	Glycolysis / Gluconeogenesis	Embden-Meyerhof pathway	slr0752	214728	203130	172586	171780	185621	156427	448521	378597	291952	408123
B1XNM9	A1563		0	o	OTHER	0.029147	0.006999	0.008721	0.955133		OTHER	0.069364	0.008163	0.011247	0.911226		NO_SP	1.00006	1e-06	0	0	0	0										N	0	7-cyano-7-deazaguanine reductase QueF1	Translation	tRNA and rRNA base modification	queuosine (Q-tRNA) biosynthesis from preQ0	slr0711	114776	119508	126355	120985	128525	130067	265186	232283	216732	249950
B1XP84	A1688		1	i7-29o	TAT(Tat/SPI)	0.07589	0.015924	0.759726	0.14846	CS pos: 29-30. AIA-AS. Pr: 0.4353	TAT(Tat/SPI)	0.168224	0.055821	0.63928	0.136676	CS pos: 29-30. AIA-AS. Pr: 0.3007	NO_SP	0.847657	0.14665	0.002564	0.000976	0.000468	0.001685										N	0	hypothetical protein	Unknown function	General	None	ssl2009	7966.23	12298.1	10625.1	12580.1	9619.25	13444.4	8830.46	10963.2	7788.09	21300.4
B1XNE4	A0312		0	o	OTHER	0.002526	0.000313	0.00097	0.99619		OTHER	0.004043	0.000415	0.000398	0.995145		NO_SP	1.00003	0	0	0	0	0										N	0	uncharacterized protein	Unknown function	General	None	no homolog	17959.4	31989.5	28588.1	25713.4	22899.1	26844.3	3862.55	5600.32	3521.9	1994.26
B1XRA1	F0101		0	o	OTHER	0.003385	0.000298	0.001995	0.994321		OTHER	0.011352	0.000359	0.000539	0.987749		NO_SP	1.00006	0	0	0	0	0										N	0	toxin-antitoxin system Xre family antidote	Cell structure_ growth_ and death	Toxin-antitoxin systems	toxin-antitoxin system 39	no homolog	57910.5	91040.3	75874.9	75668.5	45852.3	89293.1	99182.5	118913	108632	91483.1
B1XN32	A1521		0	o	OTHER	0.016265	0.001936	0.023315	0.958484		OTHER	0.019705	0.001895	0.00848	0.96992		NO_SP	1.00005	0	0	0	0	0										N	0	GTPase ObgE	Translation	Ribosomal proteins: synthesis and modification	Ribosome biogeneses GTPases	slr1090	199075	226684	168929	219377	167796	163809	198139	135679	170208	200585
B1XKS3	A0024	ftsZ	0	o	OTHER	0.079323	0.003355	0.018908	0.898413		OTHER	0.074803	0.003363	0.005601	0.916233		NO_SP	1.00003	1e-06	0	0	0	0										N	0	cell division tubulin protein FtsZ	Cell structure_ growth_ and death	Cell division	cytoskeleton protein	sll1633	129082	121812	163963	109243	196174	152495	443998	389223	389640	373205
B1XNS8	A1613		0	o	OTHER	0.00528	0.000277	0.000711	0.993732		OTHER	0.003915	0.000516	0.001221	0.994348		NO_SP	1.00003	1.6e-05	2e-06	0	0	0										N	0	cell division protein ZipS	Cell structure_ growth_ and death	Cell division	None	sll1939	145.829	130.162	138.164	137.417	83.9879	104.382	683.278	143.62	19.2824	122.1
B1XKA0	A1146	aroB	0	o	OTHER	0.00325	0.00032	0.001422	0.995008		OTHER	0.002894	0.000433	0.000318	0.996355		NO_SP	1.00007	0	0	0	0	0										N	0	3-dehydroquinate synthase AroB	Amino acid metabolism	Phenylalanine_ tyrosine and tryptophan biosynthesis	chorismate biosynthesis via shikimate	slr2130	125240	117709	124599	115275	124272	122378	275880	157662	202468	277076
B1XM24;B1XMC3;B1XIP3	A0157;A1418;A2164	psbA-II;psbA;psbA	5;5;6	i32-54o109-128i141-163o197-219i271-293o;i32-54o109-128i141-163o197-219i271-293o;o30-52i72-94o109-128i141-163o197-219i271-293o	OTHER;OTHER;OTHER	0.005867;0.005867;0.005285	0.003459;0.003459;0.00291	0.001487;0.001487;0.00105	0.989187;0.989187;0.990756	;;	OTHER;OTHER;OTHER	0.023678;0.023678;0.026045	0.00779;0.00779;0.004156	0.001231;0.001231;0.001342	0.967301;0.967301;0.968457	;;	NO_SP;NO_SP;NO_SP	1.000008;1.000008;1.000029	0.000033;0.000033;0.000023	0;0;0	0;0;0	0;0;0	0;0;0	;;									N;N;N	0;0;0	Fur-regulated photosystem II P680 reaction center D1 protein PsbA1;photosystem II P680 reaction center D1 protein PsbA3;photosystem II P680 reaction center D1 protein PsbA2	Energy metabolism;Energy metabolism;Energy metabolism	Photosynthesis;Photosynthesis;Photosynthesis	photosystem II main subunits;photosystem II main subunits;photosystem II main subunits	no homolog;sll1867 slr1311;no homolog	208605	175954	149170	207486	227368	158946	580186	381871	445563	578733
B1XQN5	A1943		0	i	OTHER	0.004081	0.001038	0.00883	0.986051		OTHER	0.005457	0.000585	0.002757	0.991202		NO_SP	1.00007	0	0	0	0	0										N	0	putative translation initiation factor SUI1	Translation	Translation factors	translation	sll0546	45001.3	53018.6	38531.3	50262.8	31334.7	52787.1	21215.2	82129.9	23714.9	26416.5
B1XQA6;B1XIJ6	A0643;A0863	cynS;cynS	0;0	o;o	OTHER;OTHER	0.00901;0.007731	0.001264;0.001175	0.001558;0.007219	0.988167;0.983875	;	OTHER;OTHER	0.007318;0.008812	0.001075;0.005328	0.00115;0.002355	0.990457;0.983504	;	NO_SP;NO_SP	1.000044;1.000047	0.000001;0.000002	0;0	0;0	0;0	0;0	;									N;N	0;0	cyanate hydratase CynS;cyanate hydratase CynS	Energy metabolism;Energy metabolism	Nitrogen metabolism;Nitrogen metabolism	cyanate utilization system CynABDS;cyanate utilization system CynABDS	no homolog;slr0899	44324.9	53700.9	50965.3	47571.7	52208.4	44575.2	77681.1	82825.7	80821.9	71951.3
B1XJ73	A2260		0	i	SP(Sec/SPI)	0.868545	0.019455	0.092605	0.019395	CS pos: 46-47. SQA-QT. Pr: 0.6933	SP(Sec/SPI)	0.953936	0.003904	0.03797	0.00419	CS pos: 46-47. SQA-QT. Pr: 0.8015	SP	0.000512	0.99868	0.000272	0.000208	0.000164	0.000143	CS pos: 46-47. Pr: 0.9632	1	23	24	41	42	46			N	0	hypothetical protein	Unknown function	General	None	no homolog	38833.4	40850.4	38815.8	37574.3	51823.9	50600.9	545230	644686	705859	440028
B1XJ19	A0958	rluA	0	o	OTHER	0.002345	0.000309	0.008545	0.988801		OTHER	0.002855	0.00044	0.002201	0.994504		NO_SP	1.00007	0	0	0	0	0										N	0	23S rRNA pseudouridine1911/1915/1917 synthase RluD	Translation	tRNA and rRNA base modification	23S rRNA modifcation	slr1629	14462.1	13399	13276.1	11452.8	14176.1	12314.5	29040.4	23396.3	24402.9	24407.3
B1XM27	A0160		4	i11-33o48-70i83-105o115-137i	OTHER	0.001006	0.002507	0.001391	0.995097		OTHER	0.001716	0.017049	0.000674	0.980561		NO_SP	1.00005	0	0	0	0	0										N	0	chloroplast import component Tic20 family protein YCF60	Transport and binding proteins	Unknown substrate	None	sll1737	1077.18	989.563	874.019	777.535	1093.22	624.844	771.738	1708.46	1298.56	2433.05
B1XQP4	A1952		0	o	LIPO(Sec/SPII)	0.003754	0.995166	0.000281	0.000799	CS pos: 28-29. LIG-CA. Pr: 0.9956	LIPO(Sec/SPII)	0.023163	0.974603	0.001423	0.000811	CS pos: 28-29. LIG-CA. Pr: 0.9750	LIPO	0.000295	0.001749	0.997953	1.5e-05	4e-06	2e-06	CS pos: 28-29. Pr: 0.9930	1	3	4	28				29	N	0	protein of unknown function COG4222 family	Unknown function	General	None	slr1087	27021.8	10575.6	7998.85	8103.58	7743.1	7571.73	167368	120015	130220	156736
B1XKF0	A1197		5	o10-31i43-65o85-107i135-157o210-232i	OTHER	0.036353	0.01482	0.001567	0.947261		OTHER	0.078237	0.078619	0.008893	0.834251		NO_SP	0.999991	0	0	0	0	0										N	0	zeta-carotene isomerase nnrU	Terpenoids and polyketides metabolism	Carotenoid metabolism	lycopene biosynthesis from isopentyl pyrophosphate (IPP)	slr1599	8287.66	5159.95	8538.18	9923.72	10293.5	8438.96	7451.57	8079.32	7185.01	8636.27
P28057	A0841	petD	3	i36-58o95-117i129-151o	OTHER	0.012748	0.00058	0.001084	0.985588		OTHER	0.030307	0.000761	0.000508	0.968423		NO_SP	0.999975	5.7e-05	0	0	0	0										N	0	cytochrome b6-f complex subunit IV PetD	Energy metabolism	Photosynthesis	plastoquinol‚Äîplastocyanin reductase (cytochrome b6-f complex)	slr0343	64074.4	69176.8	64300.1	96443.2	96527.5	81042.9	238818	218503	157222	185620
B1XMP0	A2790		0	o	OTHER	0.069625	0.00571	0.000539	0.924126		OTHER	0.013526	0.002104	0.000236	0.984135		NO_SP	1.00005	0	0	0	0	0										N	0	anhydro-N-acetylmuramic acid kinase AnmK	Glycan biosynthesis and metabolism	Peptidoglycan metabolism	peptidoglycan recycling	slr1179	19376.1	20020.3	19686.5	19672.1	20785.9	17706	15524.9	15707.2	14380.1	14904.6
B1XJX8	A1105	murA	0	o	OTHER	0.08088	0.012247	0.054597	0.852276		OTHER	0.049826	0.010032	0.011879	0.928263		NO_SP	1.00002	6e-06	0	0	0	0										N	0	UDP-N-acetylglucosamine 1-carboxyvinyltransferase MurA	Glycan biosynthesis and metabolism	Peptidoglycan metabolism	peptidoglycan biosynthesis	slr0017	108420	105133	94454.7	100119	82799	89162.3	167835	114667	131217	152391
B1XJX2	A1098	pabB	0	o	OTHER	0.01994	0.006116	0.028839	0.945106		OTHER	0.02952	0.005717	0.009113	0.955649		NO_SP	1.00006	2e-06	0	0	0	0										N	0	aminodeoxychorismate synthase aminase subunit PabB	Prosthetic groups_ cofactors_ and carriers	Folate biosynthesis	para-aminobenzoic acid (PABA) biosynthesis from chorismate	slr1979	13311.5	16498.1	15905.8	16062.7	17382.6	16090.5	14848.4	10055.1	8420.61	14179.9
B1XK36	A2413		0	o	OTHER	0.048417	0.013956	0.039304	0.898322		OTHER	0.089812	0.024616	0.020385	0.865188		NO_SP	1.00005	0	0	0	0	0										N	0	ECM4-like family glutathione transferase	Defense and invasion systems	Detoxification and inactivation	oxidative stress (non-redox reactions)	slr0605	3066.57	3377.82	4415.44	5110.31	4703.25	5217.01	5294.76	6196.02	4882.15	3306.24
B1XIN4	A2155		0	o	TAT(Tat/SPI)	0.005197	0.001243	0.992338	0.001222	CS pos: 33-34. AIA-NS. Pr: 0.3382	TAT(Tat/SPI)	0.047676	0.003483	0.945606	0.003235	CS pos: 33-34. AIA-NS. Pr: 0.4040	TAT	2e-06	2e-06	0	0.999708	0.000275	0	CS pos: 33-34. Pr: 0.6571	1	7	8	26	27	33	5		N	0	metallophosphoesterase	Unknown function	Enzymes of unknown specificity	None	slr1895	7909.24	8447.25	8020.69	6270.57	7021.79	6140.12	14763.6	12889.9	14056.4	15869.2
P32040	A0851		0	o	OTHER	0.003576	0.000357	0.001068	0.994999		OTHER	0.002102	0.000321	0.000227	0.997349		NO_SP	1.00005	0	0	0	0	0										N	0	inorganic phosphate-responsive two component signal transduction system response regulator of phosphate metabolism SphR	Signal transduction	Two-component systems	phosphate signalling cascade PhoBRU-PstABCS	slr0081	387.941	467.613	470.667	306.145	590.544	496.687	563.472	90.3444	1104.32	190.859
B1XMN8	A2783		1	i5-24o	SP(Sec/SPI)	0.96425	0.022629	0.001202	0.011919	CS pos: 24-25. AIA-NE. Pr: 0.8899	SP(Sec/SPI)	0.929634	0.01596	0.004399	0.050008	CS pos: 24-25. AIA-NE. Pr: 0.8798	SP	0.000994	0.997847	0.000538	0.000182	0.000184	0.000189	CS pos: 24-25. Pr: 0.9631	1	3	4	18	19	24			N	0	pre-peptidase C-terminal domain-containing protein	Unknown function	Enzymes of unknown specificity	None	sll1940	2033.68	1543.97	2191.64	2005.09	2194.29	2382.77	1835.48	2150.19	2715.49	3051.16
B1XKJ2	A2489	alrA	0	o	OTHER	0.003361	0.003896	0.005413	0.98733		OTHER	0.004843	0.010039	0.001669	0.983449		NO_SP	1.00006	0	0	0	0	0										N	0	alanine racemase Alr	Metabolism of other amino acids and amines	D-Alanine metabolism	peptidoglycan biosynthesis	slr0827	9969.33	9605.83	9313.1	9610.99	10046	9969.43	32238.2	30031.1	22452	21418.8
B1XLZ5	A2693	murF	0	o	OTHER	0.017607	0.002511	0.003179	0.976703		OTHER	0.011845	0.001301	0.00111	0.985745		NO_SP	1.00005	1e-06	0	0	0	0										N	0	UDP-N-acetylmuramoyl-tripeptide--D-alanyl-D-alanine ligase MurF	Glycan biosynthesis and metabolism	Peptidoglycan metabolism	peptidoglycan biosynthesis	slr1351	22063.8	22110.8	22071.1	21274.4	21886.3	22384	16892.3	12145	8340.01	19061.8
B1XI45	A0792	trxB	0	o	OTHER	0.004786	0.000942	0.002325	0.991948		OTHER	0.006072	0.000915	0.00105	0.991963		NO_SP	1.00005	0	0	0	0	0										N	0	NADPH thioredoxin reductase TrxB	Regulatory functions	General	thiol redox pathways thioreoxin system	slr0600	44363.3	39041.1	37117.8	32645.8	32793.5	32927.3	73390.3	69575.6	62964.2	72888.3
B1XJI6	A1044	rpsM	0	o	OTHER	0.036347	0.002269	0.004647	0.956736		OTHER	0.040737	0.003298	0.003301	0.952663		NO_SP	1.00007	1e-06	0	0	0	0										N	0	SSU ribosomal protein S13 RpsM	Translation	Ribosomal proteins: synthesis and modification	ribosome small subunit	sll1816	114852	115725	144578	110512	120515	107640	534678	420773	338626	461775
B1XK17	A2394	gidA	0	o	OTHER	0.356453	0.017652	0.022412	0.603483		OTHER	0.351514	0.017717	0.03868	0.592088		NO_SP	1.00002	2.3e-05	1e-06	0	0	0										N	0	methylenetetrahydrofolate--tRNA-(uracil-5-)-methyltransferase TrmFO	Translation	tRNA and rRNA base modification	tRNA modification factors - methyltransferases	sll0204	25687.7	27359	27109.3	25734.4	29803.2	26918.6	32040.9	34161.6	27340.8	44595.6
B1XNN8	A1572		0	o	OTHER	0.162351	0.026549	0.01156	0.799541		OTHER	0.109356	0.006818	0.009163	0.874663		NO_SP	1.00005	0	0	0	0	0										N	0	cell division inhibitor SulA	Cell structure_ growth_ and death	Cell division	filament formation	slr1223	102204	89925.5	106539	131758	129093	135121	140523	135648	133031	123932
B1XMX8	A1467		0	o	OTHER	0.016733	0.001237	0.018011	0.96402		OTHER	0.043316	0.002094	0.010573	0.944017		NO_SP	1.00005	0	0	0	0	0										N	0	AIPR protein	Unknown function	General	None	no homolog	164912	135211	131815	131269	138597	122557	312243	167892	204930	253633
B1XPP3	A1768		1	i7-24o	OTHER	0.041922	0.05166	0.00986	0.896559		OTHER	0.081195	0.142752	0.010939	0.765114		NO_SP	0.999934	6e-05	4.4e-05	0	0	0										N	0	carotene isomerase family FAD dependent oxidoreductase	Terpenoids and polyketides metabolism	Carotenoid metabolism	carotenoid biosynthesis	no homolog	14519	11312	13926.4	14108.4	13101.4	13538.6	25545.7	19984.6	21190.3	28085.8
B1XPC7	A0476	dnaK	0	o	OTHER	0.007031	0.001471	0.002139	0.989359		OTHER	0.006623	0.001782	0.002196	0.989399		NO_SP	1.00004	0	0	0	0	0										N	0	molecular chaperone DnaK family	Intracellular trafficking_ assembly_ and processing	Chaperone and folding catalysis	None	slr0086	73188.9	77649.5	73583	95038.2	106057	88845.1	121632	105982	101783	144444
B1XI71	A2069	ahcY	0	o	OTHER	0.006051	0.002119	0.002163	0.989667		OTHER	0.014442	0.003211	0.001224	0.981122		NO_SP	1.00007	0	0	0	0	0										N	0	adenosylhomocysteinase AhcY	Amino acid metabolism	Cysteine and methionine metabolism	methionine degradation	sll1234	182736	148205	176282	159854	165754	133431	218154	259544	200100	296640
O68971	A1928	apcC	0	i	OTHER	0.067221	0.012865	0.004341	0.915573		OTHER	0.041745	0.004984	0.001218	0.952053		NO_SP	1.00005	1e-06	0	0	0	0										N	0	phycobilisome small core linker polypeptide ApcC	Energy metabolism	Photosynthesis - antenna proteins	allophycocyanin biosynthesis	ssr3383	357571	509312	608232	506401	507761	694252	1.40523e+06	1.25985e+06	1.31553e+06	1.58366e+06
B1XJH5	A1033	rplS	0	o	OTHER	0.00618	0.000714	0.000877	0.992229		OTHER	0.005623	0.000723	0.000346	0.993309		NO_SP	1.00007	0	0	0	0	0										N	0	LSU ribosomal protein L19 RplS	Translation	Ribosomal proteins: synthesis and modification	ribosome large subunit	sll1740	85701.2	44988.6	55485.4	79455.4	58963.1	61715.2	140276	124795	113253	128143
B1XKV5	A0057		0	o	OTHER	0.015725	0.002852	0.002677	0.978746		OTHER	0.018107	0.003146	0.001081	0.977666		NO_SP	1.00005	1e-06	0	0	0	0										N	0	dioxygenase	Unknown function	Enzymes of unknown specificity	None	no homolog	46752.7	46511.9	55086.3	45475.3	50565.5	52042.7	22324.4	80509.6	44530	61542.8
B1XHU1	A2023		0	o	OTHER	0.005768	0.001455	0.001312	0.991465		OTHER	0.004985	0.000678	0.000344	0.993993		NO_SP	1.00007	0	0	0	0	0										N	0	glucosyl-phosphoglycerate phosphatase GpgP	Carbohydrate metabolism	General	glucosylglycerol biosynthesis	no homolog	14586.3	14230.7	14263.6	13738.6	14557.1	13396.2	22819.4	20852.8	20153.8	15656.3
B1XL74	A2584	murG	0	o	SP(Sec/SPI)	0.517775	0.009257	0.138092	0.334875	CS pos: 24-25. ALA-VA. Pr: 0.3383	OTHER	0.407958	0.016475	0.069262	0.506304		NO_SP	1.00005	1e-06	0	0	0	0										N	0	UDP-N-acetylglucosamine--N-acetylmuramyl-(pentapeptide) pyrophosphoryl-undecaprenol N-acetylglucosamine transferase MurG	Glycan biosynthesis and metabolism	Peptidoglycan metabolism	peptidoglycan biosynthesis	slr1656	11852.3	9513.22	10890	12724.4	11635.7	12216.8	23366.8	24381.5	21149.9	21046.9
B1XK23	A2400		2	i5-27o31-53i	OTHER	0.072575	0.003981	0.002336	0.921109		OTHER	0.172896	0.013375	0.015802	0.797927		NO_SP	1.00003	0	0	0	0	0										N	0	conserved hypothetical thylakoid membrane protein	Unknown function	General	None	slr0575	20700.9	15831.5	22974.3	18175.4	15050.1	20873.5	55680.9	42812	41601.4	45692.7
B1XPD4	A0483		6	i7-29o44-66i78-95o105-127i148-167o201-223i	OTHER	0.007563	0.002895	8.4e-05	0.989458		OTHER	0.022965	0.007101	0.000336	0.969598		NO_SP	1.00002	0	0	0	0	0										N	0	M50 family intramembrane metalloprotease	Intracellular trafficking_ assembly_ and processing	Peptidases	membrane protease	no homolog	7214.04	7009.82	8469.17	8807.24	9200.08	8720.25	17781.5	17569.4	13644	15687.1
B1XHZ3	A0739	atpB	5	o31-53i91-113o133-150i187-209o214-236i	OTHER	0.002152	0.001066	0.000207	0.996575		OTHER	0.008995	0.001092	0.000271	0.989642		NO_SP	0.999749	0.000305	0	0	0	0										N	0	F0 ATP synthase complex subunit A AtpB	Energy metabolism	Oxidative phosphorylation	F1/F0 ATPase AtpABCDEFGH	sll1322	3421.1	5190.55	5724.85	5928.16	12051.8	7687.53	22321.7	18038.8	15064.2	15111.8
B1XKN9	A2537	aroH	0	o	OTHER	0.077396	0.002423	0.00925	0.910932		OTHER	0.014178	0.000935	0.001748	0.983139		NO_SP	1.00007	0	0	0	0	0										N	0	chorismate mutase II AroH	Amino acid metabolism	Phenylalanine_ tyrosine and tryptophan biosynthesis	phenylalanine and tyrosine biosynthesis from chorismate	sll0109	37074.9	50305	43935.7	43806.5	37687.4	49779.9	95535	113868	78620.6	92562.6
B1XIV8	A0896		0	i	OTHER	0.022254	0.00222	0.005283	0.970243		OTHER	0.040881	0.002554	0.003013	0.953552		NO_SP	1.00006	5e-06	0	0	0	0										N	0	cupin3 family protein of unknown function DUF861	Unknown function	General	None	no homolog	28217.9	39364.5	40886.3	40382.9	40799.2	44272.5	37456.9	38872.4	31371.4	30635.9
B1XQM9	A1937		0	o	OTHER	0.001791	0.00025	0.000668	0.997292		OTHER	0.002621	0.000313	0.000334	0.996732		NO_SP	1.00004	0	0	0	0	0										N	0	two component signal transduction system response regulator DivK	Signal transduction	Two-component systems	Heterocyst envelope polysaccharide formation	slr2041	17171	16464.5	21173.8	19244.3	18634.1	22154.8	3414.27	5672.71	10008.5	17300
B1XR27	F0027		0	o	OTHER	0.002291	0.000346	0.000379	0.996984		OTHER	0.002224	0.000389	0.000122	0.997265		NO_SP	1.00006	0	0	0	0	0										N	0	toxin-antitoxin system RHH family antidote	Cell structure_ growth_ and death	Toxin-antitoxin systems	toxin-antitoxin system 32	no homolog	21719.7	41881.2	47130.8	35426.9	34822.4	52057.8	6759.25	26839.9	16052.3	22935.6
B1XR17	F0017		0	o	OTHER	0.009572	0.001208	0.000876	0.988344		OTHER	0.005907	0.001176	0.000363	0.992553		NO_SP	1.00006	0	0	0	0	0										Y	0.99	protein of unknown function DUF499	Unknown function	General	None	no homolog	256390	249075	207032	238916	227848	206751	363072	360072	345494	447844
B1XPY1	A0602	hliA	1	i47-69o	OTHER	0.00746	0.000518	0.000189	0.991833		OTHER	0.009166	0.000488	0.000212	0.990134		NO_SP	0.999971	2.5e-05	0	0	0	0										N	0	high light-inducible protein HliA	Intracellular trafficking_ assembly_ and processing	Enzyme assembly	photosystem I high light stabilizing complex	ssl2542	7216.5	6887.14	7308.37	24504.6	6051.91	5339.87	13944.1	16702.3	9488.5	11491.7
B1XQ04	A0627		0	o	OTHER	0.001134	0.000151	0.000216	0.998498		OTHER	0.001468	0.00025	0.000128	0.998154		NO_SP	1.00007	0	0	0	0	0										N	0	protein of unknown function DUF29	Unknown function	General	None	no homolog	885.267	2271.16	2143.78	1866.63	1539.03	3020.13	2143.38	1350.98	1741.54	404.994
B1XQP3	A1951		0	o	OTHER	0.001411	0.000193	0.000271	0.998126		OTHER	0.001956	0.000287	0.000151	0.997606		NO_SP	1.00005	0	0	0	0	0										N	0	hypothetical protein	Unknown function	General	None	slr1590	220034	265988	198966	228930	253042	196671	629279	549599	478783	590700
B1XL79	A2589	hemH	0	o	OTHER	0.011777	0.001693	0.000729	0.9858		OTHER	0.007429	0.000799	0.000369	0.991402		NO_SP	1.00004	0	0	0	0	0										N	0	ferrochelatase HemH	Prosthetic groups_ cofactors_ and carriers	Porphyrin and chlorophyll metabolism	heme biosynthesis from protoporphyrin IX	slr0839	126335	130882	148805	164075	190063	177044	319325	314675	297706	264468
B1XJQ8	A2366		0	o	OTHER	0.023495	0.001726	0.009694	0.965084		OTHER	0.037027	0.001244	0.002993	0.958736		NO_SP	1.00003	0	0	0	0	0										N	0	thiopurine S-methyltransferase TpmT	Unknown function	Enzymes of unknown specificity	None	slr1183	8242.17	7569.33	10191.6	8850.29	9019.33	8109.81	3003.15	3356.72	1971.63	3779.2
B1XPE2	A0492	surE	0	o	OTHER	0.01396	0.001148	0.009756	0.975136		OTHER	0.013607	0.001393	0.005333	0.979666		NO_SP	1.00007	0	0	0	0	0										N	0	5'-nucleotidase SurE	Nucleic acid metabolism	General	nucleotide salvage	sll1108	12521.2	13351.1	15362.9	14375.2	16955.6	16227.9	12815.5	19279	15397.3	14638.4
B1XR07	F0007		0	o	OTHER	0.041243	0.005967	0.094373	0.858418		OTHER	0.027786	0.005237	0.030506	0.936472		NO_SP	1.00006	0	0	0	0	0										Y	0.45	ATP-dependent nuclease subunit AddB	Nucleic acid metabolism	DNA replication_ recombination_ and repair	DNA repair	no homolog	101298	104839	90363.6	99787.4	109735	88678.2	149579	143219	139455	167040
B1XL23	A1281	bioF	0	o	OTHER	0.01173	0.002767	0.002476	0.983027		OTHER	0.016708	0.004521	0.001212	0.97756		NO_SP	1.00007	0	0	0	0	0										N	0	8-amino-7-oxononanoate synthase BioF	Prosthetic groups_ cofactors_ and carriers	Biotin and lipoate metabolism	biotin biosynthesis	slr0917	12438.3	11343.5	13748.6	12102.8	12216.3	12870.1	8215.1	6503.2	9416.36	6938.4
B1XPX7	A0598		0	o	OTHER	0.00282	0.001149	0.000384	0.995646		OTHER	0.003191	0.001568	0.000338	0.994903		NO_SP	1.00006	1e-06	0	0	0	0										N	0	uncharacterized protein	Unknown function	General	None	no homolog	72682.7	63822.6	62783.5	80918.7	75518.8	59913.6	104368	119733	110199	101256
B1XJA9	A2297		12	o20-42i47-69o73-92i99-121o126-148i168-190o200-222i251-273o288-310i317-339o354-376i383-405o	OTHER	0.026639	0.002551	0.000217	0.970593		OTHER	0.004486	0.006834	0.000108	0.988572		NO_SP	0.999987	1.4e-05	0	0	0	0										N	0	Na+/H+ antiporter NhaS1	Transport and binding proteins	Cations and iron carrying compounds	None	slr1727	31130.1	35431.2	27721.9	42226.2	45316.6	34011.5	61180.6	57183.4	58301.2	54038.6
B1XNF1	A0319	lpxC	0	o	OTHER	0.011077	0.005405	0.001171	0.982347		OTHER	0.008831	0.002418	0.000494	0.988257		NO_SP	1.00009	0	0	0	0	0										N	0	UDP-3-O-[3-hydroxymyristoyl] N-acetylglucosamine deacetylase LpxC	Glycan biosynthesis and metabolism	Polysacharide and lipopolysaccharide metabolism	KDO(2)-lipid A (Re LPS) biosynthesis and delivery	sll1508	19763.5	18497.2	24796.1	19517.8	20538.4	21458.4	46260.5	30958	38550.6	41622.3
B1XIZ3	A0931	nusB	0	o	OTHER	0.008299	0.001161	0.002372	0.988168		OTHER	0.007722	0.000791	0.001024	0.990463		NO_SP	1.00004	0	0	0	0	0										N	0	transcription antitermination protein NusB	Transcription	Transcription factors	rRNA transcription factors	sll0271	210066	238782	257165	208335	228117	252731	260148	300669	271260	246647
B1XNE6	A0314		0	o	OTHER	0.007088	0.002095	0.00195	0.988868		OTHER	0.006111	0.001671	0.000615	0.991603		NO_SP	1.00005	1e-06	0	0	0	0										N	0	oxidoreductase (NAD-binding Rossmann fold)	Unknown function	Enzymes of unknown specificity	None	sll0816	51566.1	65730.5	61845	67201.8	78046.9	69638.1	72326.9	87806.8	64745.8	84744.6
B1XHX6	A0722		0	o	OTHER	0.010426	0.004961	0.009375	0.975237		OTHER	0.016148	0.009495	0.00371	0.970646		NO_SP	1.00005	0	0	0	0	0										N	0	hypothetical protein	Unknown function	General	None	sll7066	4330.56	6340.52	7745.82	7351.46	7550.24	10475.2	5710.97	3759.29	6254.78	4048.22
B1XJI9	A1047	secY	10	i27-49o69-91i126-148o152-174i181-200o215-237i264-286o317-339i371-393o399-418i	OTHER	0.00389	0.00372	0.003069	0.989321		OTHER	0.008848	0.00427	0.003069	0.983812		NO_SP	1.00001	8e-06	0	0	0	0										N	0	preprotein translocase subunit SecY	Intracellular trafficking_ assembly_ and processing	Protein export_ secretion_ and sorting	Sec protein export system	sll1814	120149	121003	110822	143368	127637	118774	479554	386002	379959	515706
B1XMS5	A0251		0	o	OTHER	0.17496	0.010633	0.00353	0.810876		OTHER	0.355855	0.006134	0.002111	0.6359		NO_SP	0.999894	0.000159	4e-06	1e-06	0	1e-06										N	0	ferredoxin-like protein	Unknown function	Enzymes of unknown specificity	None	no homolog	31480	39348.9	39174.5	42192.6	50476.6	49148.2	45937.5	55981.2	50115.4	38183.2
B1XP74	A1678		1	i5-27o	OTHER	0.001877	0.001083	0.00028	0.99676		OTHER	0.006973	0.00096	0.000523	0.991544		NO_SP	0.99119	0.006372	0.000486	2.1e-05	1.6e-05	0.001941										N	0	protein of unknown function DUF1311	Unknown function	General	None	no homolog	5651.29	6257.15	6611.12	7276.7	8231.2	6835.07	5310.64	4924.43	4175.96	5679.5
B1XK64	A2441		0	o	OTHER	0.003588	0.000457	0.001442	0.994512		OTHER	0.004171	0.000693	0.000485	0.994651		NO_SP	1.00005	0	0	0	0	0										N	0	TetR family transcriptional regulator	Regulatory functions	DNA interactions	None	sll1392	75357.9	93987.6	81365	81935.8	90913.3	96168.7	292008	224617	169583	216964
B1XK69	A2446		0	o	OTHER	0.008772	0.000745	0.024279	0.966204		OTHER	0.009171	0.000776	0.019387	0.970666		NO_SP	1.00005	1e-06	0	0	0	0										N	0	protein of unknown function with HAS barrel docking and DUF87 domains	Unknown function	General	None	sll0284	6407.71	7609.5	6148.3	6738.12	5462.15	6219.74	15220	9544.72	13077.2	13338.5
B1XR31	F0031		0	o	OTHER	0.015992	0.001354	0.002817	0.979837		OTHER	0.011589	0.000608	0.002787	0.985016		NO_SP	1.00007	0	0	0	0	0										N	0	DEAD/H helicase	Mobile and extrachromosomal element functions	Plasmid functions	None	slr6047	59740.3	56560.3	44520.8	61265.2	57321.8	42409.4	57736.8	53738.3	53201.4	64466.9
B1XLI1	A0126		0	o	OTHER	0.006298	0.001027	0.009409	0.983265		OTHER	0.010739	0.00106	0.001114	0.987087		NO_SP	1.00006	0	0	0	0	0										N	0	tRNA (guanosine-2'-O-)-methyltransferase TrmH	Translation	tRNA and rRNA base modification	tRNA methylation	no homolog	8753	8343.02	9140.21	7597.44	7305.8	9240.09	7893.39	12869.7	10148	8688.05
B1XP06	A0441		0	i	OTHER	0.103616	0.018777	0.053051	0.824557		OTHER	0.34299	0.024404	0.024275	0.608331		NO_SP	0.999996	1e-06	0	0	0	0										N	0	hypothetical protein	Unknown function	General	None	ssr0854	6495.33	9376.18	7774.74	7729.13	8493.49	10136.5	26680.9	28897.3	25490.1	19932.4
B1XIK7	A0874		0	o	OTHER	0.102093	0.019372	0.102233	0.776302		OTHER	0.189176	0.031366	0.15769	0.621768		NO_SP	1.00006	0	0	0	0	0										N	0	UDP-N-acetylmuramyl tripeptide synthase	Glycan biosynthesis and metabolism	Peptidoglycan metabolism	None	slr0938	207878	179406	178941	205859	200707	180933	149645	242207	160542	161900
B1XJB9	A0976	cysM	0	o	OTHER	0.009502	0.003017	0.005258	0.982222		OTHER	0.012128	0.005665	0.001377	0.980831		NO_SP	1.00007	0	0	0	0	0										N	0	pyridoxyal phosphate-dependent cysteine synthase CysK	Amino acid metabolism	Cysteine and methionine metabolism	cysteine biosynthesis from serine	sll0712	34017.1	31405	28794.6	33466.6	25410.2	30924	27765.6	19611	19543.4	26216.2
B1XLA4	A2614	proA	0	o	OTHER	0.024985	0.002093	0.095102	0.87782		OTHER	0.052904	0.003679	0.085278	0.858139		NO_SP	0.999991	4.5e-05	0	0	0	0										N	0	glutamate-5-semialdehyde dehydrogenase ProA	Amino acid metabolism	Arginine and proline metabolism	proline biosynthesis from glutamate	sll0373	244095	234948	246550	255711	244572	243035	192767	182759	202861	189691
B1XP48	A1651		0	o	OTHER	0.009372	0.008394	0.029999	0.952235		OTHER	0.018012	0.02935	0.01146	0.941178		NO_SP	1.00006	1e-06	0	0	0	0										N	0	hypothetical protein	Unknown function	General	None	sll0871	20380.7	31554.5	33837.3	31377.5	34490.3	39576	35285.9	39956.5	39712.7	44633
B1XM78	A0212	chaA	11	i7-24o28-47i60-82o92-114i126-148o158-180i212-234o244-263i284-306o316-333i340-362o	OTHER	0.168927	0.014282	0.001626	0.815165		OTHER	0.20241	0.04038	0.00622	0.75099		NO_SP	0.908854	0.090653	0.000163	0.000103	8.8e-05	0.000147										N	0	calcium:proton antiporter ChaA	Transport and binding proteins	Cations and iron carrying compounds	None	slr1336	51803	41261	42762.9	53073.5	37180.1	43439.3	92445.5	78984.7	92299.6	98426.4
B1XL45	A2555	apa2	0	o	OTHER	0.005974	0.001071	0.022057	0.970899		OTHER	0.004403	0.001113	0.002348	0.992136		NO_SP	1.00007	0	0	0	0	0										N	0	ATP adenylyltransferase Apa2	Nucleic acid metabolism	Purine metabolism	None	sll0509	18531.6	19260.7	19297.5	22962.5	22682.3	21371.5	11549.4	10374.8	14036.7	16490.5
B1XJI5	A1043	rpsK	0	i	OTHER	0.023178	0.003325	0.005536	0.967961		OTHER	0.066643	0.00212	0.001883	0.929354		NO_SP	1.00007	0	0	0	0	0										N	0	SSU ribosomal protein S11 RpsK	Translation	Ribosomal proteins: synthesis and modification	ribosome small subunit	sll1817	50806.1	66244.2	98282.8	46492.9	85488.7	76415	142006	131641	143936	135453
B1XN45	A1534	clpX	0	o	OTHER	0.033925	0.005312	0.002674	0.958089		OTHER	0.029186	0.002059	0.00099	0.967765		NO_SP	1.00008	0	0	0	0	0										N	0	ClpP1/P2 protease ATP-binding regulatory subunit ClpX	Regulatory functions	Protein interactions	ClpP1-ClpP2-ClpX proteolytic complex	sll0535	190478	256995	209514	203569	263224	201190	351090	293472	311306	310687
B1XJ75	A2262		0	o	OTHER	0.009355	0.000784	0.000239	0.989622		OTHER	0.003024	0.000423	0.000125	0.996429		NO_SP	1.00003	1.3e-05	0	0	0	0										N	0	recombinase family protein	Nucleic acid metabolism	DNA replication_ recombination_ and repair	None	sll0177	3235.41	3095.24	2755.38	3311.92	3626.37	2588.09	2906.03	1947.14	861.293	2572.31
B1XPI1	A0531	pcrA	0	o	OTHER	0.023923	0.006178	0.144144	0.825755		OTHER	0.033138	0.01074	0.069812	0.88631		NO_SP	1.00007	0	0	0	0	0										N	0	ATP-dependent DNA helicase II PcrA	Nucleic acid metabolism	DNA replication_ recombination_ and repair	nucleotide excision repair	sll1143	330454	341319	261608	307434	335916	276222	478334	494449	504177	481383
B1XL06	A1263	dnaN	0	o	OTHER	0.021831	0.003719	0.005921	0.968529		OTHER	0.017786	0.003629	0.002631	0.975954		NO_SP	1.00004	1e-06	0	0	0	0										N	0	DNA polymerase III beta subunit DnaN	Nucleic acid metabolism	DNA replication_ recombination_ and repair	DNA replication elongation factor and DNA polymerase IIIl	slr0965	106891	93705.5	100234	97906	103798	109619	132134	122385	126319	134159
B1XN90	A2831	hemN	0	o	OTHER	0.019908	0.004754	0.000815	0.974523		OTHER	0.026344	0.005602	0.000446	0.967609		NO_SP	1.00006	1e-06	0	0	0	0										N	0	coproporphyrinogen III oxidase HemN-like	Prosthetic groups_ cofactors_ and carriers	Porphyrin and chlorophyll metabolism	protoporphyrin IX biosynthesis from uroporphyrinogen III	sll1917	26106.5	25494.9	30112.9	28602.2	33040	33265.6	26497.1	30289.4	26254.3	24148
Q6UAC2	A1816	mutM	0	o	OTHER	0.003261	0.000221	0.019505	0.977013		OTHER	0.004018	0.000483	0.006996	0.988503		NO_SP	1.00002	0	0	0	0	0										N	0	formamidopyrimidine-DNA glycosylase MutM	Nucleic acid metabolism	DNA replication_ recombination_ and repair	Base excision repair	slr1689	22778.4	16268.7	15288.1	23653.9	15757.1	17098.5	24814.1	23083.1	26063.7	26634.5
B1XNB6	A2858	glcD	0	o	OTHER	0.004715	0.001032	0.001035	0.993218		OTHER	0.004279	0.001227	0.000849	0.993645		NO_SP	1.00007	0	0	0	0	0										N	0	glycolate oxidase FAD-binding subunit GlcD	Carbohydrate metabolism	Glyoxylate and dicarboxylate metabolism	photorespiration (oxidative C2 cycle)	sll0404	7784.56	8011.09	7697.95	8471.83	9845.28	6715.16	12395.5	19934.1	12230.7	11871.4
B1XJU0	A1066	pnpA	0	o	OTHER	0.007974	0.00167	0.103234	0.887123		OTHER	0.014771	0.002095	0.057757	0.925377		NO_SP	1.00004	2e-06	0	0	0	0										N	0	polynucleotide phosphorylase/polyadenylase PnpA	Nucleic acid metabolism	RNA degradation	tRNA degradation factors	sll1043	353736	385541	372906	269380	342846	297190	348764	337312	349527	421268
B1XNN9	A1573		0	o	OTHER	0.003757	0.000432	0.000223	0.995587		OTHER	0.002906	0.000433	0.000189	0.996473		NO_SP	1.00007	0	0	0	0	0										N	0	HNH endonuclease family protein	Unknown function	Enzymes of unknown specificity	None	sll1193	13969.1	11975.1	10951.3	13522.3	12089.4	10940.1	11104.2	9165.75	7861.05	10623.5
B1XJZ1	A1119	yqeG	0	o	OTHER	0.001919	0.000188	0.000593	0.997299		OTHER	0.001507	0.00019	0.000108	0.998194		NO_SP	1.00005	0	0	0	0	0										N	0	HAD superfamily phosphatase YqeG	Unknown function	Enzymes of unknown specificity	None	slr0362	14863.3	18729.7	16917.9	24052.3	30305	26853.5	9571.01	10999.1	7934.25	11558.3
B1XNK3	A0371		0	o	OTHER	0.002799	0.000458	0.009216	0.987527		OTHER	0.002541	0.000461	0.00148	0.995519		NO_SP	1.00007	1e-06	0	0	0	0										N	0	sigma factor SigG modulating serine phosphatase RsbU	Regulatory functions	Protein interactions	None	slr2031	6940.16	5976.38	5366.52	5894.37	6303.44	5521.95	9157.47	4757.98	7318.98	9622.02
B1XNG2	A0330	malQ	0	o	OTHER	0.051742	0.003339	0.001222	0.943698		OTHER	0.024386	0.005944	0.001007	0.968664		NO_SP	1.00006	0	0	0	0	0										N	0	4-alpha-glucanotransferase MalQ	Carbohydrate metabolism	Starch and sucrose metabolism	maltose degradation	sll1676	415218	387743	384534	451718	436397	393044	391640	426307	347857	377793
B1XKU2	A0044		0	o	OTHER	0.015156	0.001094	0.001377	0.982373		OTHER	0.01001	0.000999	0.000392	0.988598		NO_SP	1.00006	0	0	0	0	0										N	0	uracil-DNA glycosylase superfamily protein	Nucleic acid metabolism	DNA replication_ recombination_ and repair	None	sll1217	6910.27	6245.32	5960.64	6581.83	6527.5	6442.78	3152.11	6541.13	2840.83	4910.99
B1XQN0	A1938	gvrA	0	o	OTHER	0.002582	0.00042	0.002769	0.994229		OTHER	0.004731	0.000594	0.000539	0.994136		NO_SP	1.00006	0	0	0	0	0										N	0	DNA gyrase alpha subunit GyrA	Nucleic acid metabolism	DNA replication_ recombination_ and repair	Double strand breaks repair	sll1941	8415.02	7125.56	7416.31	7992.41	8184.27	7721.19	13961.3	11520.5	10127.5	10037.8
B1XKM0	A2517	aroK	0	o	OTHER	0.104035	0.005565	0.021877	0.868524		OTHER	0.021931	0.003192	0.004269	0.970608		NO_SP	1.00006	0	0	0	0	0										N	0	shikimate kinase AroK	Amino acid metabolism	Phenylalanine_ tyrosine and tryptophan biosynthesis	chorismate from erythrose-4P	sll1669	13087.2	13612.7	16220.1	14252.9	15304.7	15411.3	18213.9	13178.9	18049.8	16805.6
B1XLT3	A2630		0	o	OTHER	0.003494	0.000489	0.000792	0.995226		OTHER	0.003525	0.000445	0.000223	0.995806		NO_SP	1.00005	0	0	0	0	0										N	0	hypothetical protein	Unknown function	General	None	no homolog	51698.3	46806.2	45820	47192.3	35210.1	38635.4	16080.3	13401.5	15668.9	17545.9
B1XMI5	A2729		2	o10-30i43-62o	OTHER	0.00515	0.002517	0.009853	0.982481		OTHER	0.055842	0.0065	0.013191	0.924467		NO_SP	1.00002	0	0	0	0	0										N	0	protein of unknown function DUF2930	Unknown function	General	None	slr0948	34078.6	27165.5	37189.3	34669.8	36955.9	37240.3	24671.6	26021.6	30248.4	27779.7
B1XNJ7	A0365	priA	0	o	OTHER	0.008683	0.001712	0.001103	0.988502		OTHER	0.008506	0.001612	0.002316	0.987566		NO_SP	1.00003	1e-06	0	0	0	0										N	0	primosomal protein N' (replication factor Y) PriA	Nucleic acid metabolism	DNA replication_ recombination_ and repair	replication restart_ PriA/PriB primosome pathway	sll0270	107370	90299	83341.2	95992.4	104415	88910.9	155649	141716	150490	158832
B1XL59	A2569	frdA	0	o	OTHER	0.031118	0.47314	0.011078	0.484664		OTHER	0.023582	0.369552	0.005682	0.601184		NO_SP	1.00003	2e-06	2e-06	0	0	0										N	0	succinate dehydrogenase flavoprotein subunit SdhA	Energy metabolism	Oxidative phosphorylation	TCA cycle second carbon oxidation	slr1233	115581	132517	116955	185001	235214	182714	162598	148838	156368	124234
B1XIH9	A0846	rpmB	0	i	OTHER	0.004402	0.001859	0.005238	0.988502		OTHER	0.00524	0.002027	0.0033	0.989433		NO_SP	1.00007	0	0	0	0	0										N	0	LSU ribosomal protein L28 RpmB	Translation	Ribosomal proteins: synthesis and modification	ribosome large subunit	ssr1604	64202.3	94473.1	105811	68833.7	70159.6	95000	160156	163278	172474	130570
B1XNY4	A0417		0	o	OTHER	0.010061	0.008318	0.002072	0.979548		OTHER	0.007893	0.002408	0.000373	0.989325		NO_SP	1.00007	0	0	0	0	0										N	0	putative methyltransferase	Unknown function	Enzymes of unknown specificity	glycolipid biosynthesis	no homolog	67648.5	62984.3	59958.5	82612	68067.8	66036.1	40305.1	31053.6	41762.9	48495.5
B1XKH3	A2470		0	o	OTHER	0.006181	0.001033	0.008649	0.984136		OTHER	0.009253	0.001181	0.001613	0.987953		NO_SP	1.00007	0	0	0	0	0										N	0	endonuclease-like protein of unknown function DUF790	Unknown function	Enzymes of unknown specificity	None	no homolog	14016.3	11608	14220.6	11057.2	14826.4	15254.3	18224.7	23419.4	80671.6	29068
B1XQ09	A1803	ccmK	0	o	OTHER	0.058144	0.00285	0.007337	0.93167		OTHER	0.028189	0.002231	0.005357	0.964223		NO_SP	1.00005	2e-06	0	0	0	0										N	0	carboxysome major structural protein CcmK2	Cell structure_ growth_ and death	Microcompartments	B-carboxysome	sll1028	1.40826e+06	1.37507e+06	1.41048e+06	679257	567721	595530	561324	689749	683893	743669
B1XJ96	A2283	speE	0	o	OTHER	0.006101	0.000229	0.00023	0.99344		OTHER	0.014445	0.000318	0.000186	0.985051		NO_SP	1.00006	1e-06	0	0	0	0										N	0	spermidine synthase SpeE	polyamine biosynthesis	Amino acid metabolism	spermidine biosynthesis from putrescine and S-adenosylmethionine	no homolog	215952	166737	221873	208280	167326	195739	316186	287720	278489	303812
B1XK71	A2448	curT	2	i63-85o90-112i	OTHER	0.018078	0.003293	0.005206	0.973422		OTHER	0.018412	0.002846	0.001653	0.97709		NO_SP	0.999756	0.000264	3e-06	0	0	5e-06										N	0	curvature thylakoid	Cell structure_ growth_ and death	Thylakoid membrane	None	slr0483	20471.5	29717.9	25892.9	33224	32696.9	35120.4	33698	29478	32463.7	35190.5
B1XK06	A1134		0	o	OTHER	0.272502	0.050627	0.022739	0.654132		OTHER	0.100051	0.020158	0.001879	0.877912		NO_SP	1.00005	0	0	0	0	0										N	0	hypothetical protein	Unknown function	General	None	no homolog	6109.04	6186.8	6192.15	5589.62	5608.92	5624	8364.43	9236.75	10742.4	8222.5
B1XKG6	A1214		0	o	OTHER	0.006535	0.000831	0.000387	0.992248		OTHER	0.002151	0.000389	0.000183	0.997276		NO_SP	1.00007	0	0	0	0	0										N	0	UDP-N-acetylglucosamine 2-epimerase WecB	Carbohydrate metabolism	Amino sugar and nucleotide sugar metabolism	biosynthesis of UDP-N-acetyl-D-mannosamine (UDP-mannAc)	slr0624	46564.5	45375.6	63702.9	40239.7	54415.1	60332.6	55987.4	40270.6	54402.1	54585.6
B1XJC9	A0986	pntA	0	o	OTHER	0.007329	0.001158	0.002931	0.988582		OTHER	0.007186	0.000822	0.001244	0.990749		NO_SP	1.00002	2.1e-05	0	0	0	0										N	0	NAD(P) transhydrogenase alpha chain part 1 PntA	Prosthetic groups_ cofactors_ and carriers	Nicotinate and nicotinamide metabolism	NAD(P) biosynthesis	slr1239	246843	212044	222773	327453	340911	342512	182928	280681	198739	215812
B1XM54	A0188	prfB	0	o	OTHER	0.003598	0.000522	0.0009	0.99498		OTHER	0.00375	0.000455	0.000286	0.995509		NO_SP	1.00006	0	0	0	0	0										N	0	peptide chain release factor PrfB	Translation	Translation factors	release factors	sll1865	21020.3	22964.8	22648.8	18085.2	22870.8	19550.4	35430.5	28083.7	30402.8	32341.4
B1XJ59	A2246	cruH	0	o	OTHER	0.027167	0.005422	0.006402	0.961009		OTHER	0.017324	0.005922	0.001538	0.975216		NO_SP	0.999878	0.000169	0	0	0	0										N	0	rieske (2Fe-2S) domain-containing protein CruH	Natural products biosynthesis	Biosynthesis of siderophore group nonribosomal peptides	synechoxanthin biosynthesis from B-cartotene	sll1869	34922	31094.4	27339.8	31419.1	24735	27405.5	41769.3	155321	48070.2	36699.2
B1XNI4	A0352		0	o	OTHER	0.036634	0.002379	0.218029	0.742958		OTHER	0.03565	0.003497	0.135072	0.825782		NO_SP	1.00004	1e-06	0	0	0	0										N	0	Xaa-Pro aminopeptidase PepP	Intracellular trafficking_ assembly_ and processing	Peptidases	None	sll0136	274318	219730	206639	255198	204844	216208	651791	249611	305818	316557
B1XPC9	A0478		0	o	OTHER	0.003825	0.000714	0.008114	0.987347		OTHER	0.005534	0.000945	0.00348	0.990041		NO_SP	1.00005	0	0	0	0	0										N	0	tRNA (guanine26-N2/guanine27-N2)-dimethyltransferase Trm1	Translation	tRNA and rRNA base modification	tRNA modification	no homolog	757.084	628.039	637.225	771.733	688.423	661.021	2.71088	1722.78	1590.73	620.067
B1XK95	A1141		0	o	OTHER	0.00217	0.000288	0.000163	0.997379		OTHER	0.00226	0.000268	7.7e-05	0.997395		NO_SP	1.00007	0	0	0	0	0										N	0	methyltransferase FkbM family protein	Unknown function	Enzymes of unknown specificity	None	sll1173	27270.5	29018.9	27312	24895.9	28934	26378.7	53678.8	35863.5	32167.4	35284.4
B1XL22	A1280	polA	0	o	OTHER	0.029655	0.010694	0.012028	0.947623		OTHER	0.031867	0.013985	0.011458	0.942691		NO_SP	1.00001	1.1e-05	0	0	0	0										N	0	DNA polymerase I PolA	Nucleic acid metabolism	DNA replication_ recombination_ and repair	DNA replication elongation factors and DNA single strand breaks repair	slr0707	146131	136075	143881	121747	128096	126987	126262	140839	144296	187852
B1XPB0	A1714	metK	0	o	OTHER	0.009174	0.000971	0.007205	0.982651		OTHER	0.012499	0.000818	0.001455	0.985228		NO_SP	1.00005	1.3e-05	0	0	0	0										N	0	S-adenosylmethionine synthetase MetK	Amino acid metabolism	Cysteine and methionine metabolism	methionine degradation	sll0927	273973	267338	370023	227465	317536	361970	355033	366013	428947	313967
B1XQ52	A1846	gmk	0	o	OTHER	0.013137	0.013564	0.006154	0.967145		OTHER	0.017331	0.008997	0.004647	0.969024		NO_SP	1.00005	0	0	0	0	0										N	0	guanylate kinase Gmk	Nucleic acid metabolism	Purine metabolism	guanine ribonucleotide biosynthesis from IMP	slr1123	1012.65	1092.41	1120.97	968.063	943.312	877.757	594.997	69.9203	1401.74	342.598
B1XKU7	A0049		0	o	OTHER	0.004725	0.000434	0.021372	0.973469		OTHER	0.012016	0.001062	0.00434	0.982582		NO_SP	1.00005	0	0	0	0	0										N	0	positive phototaxis signal transduction system hybrid histidine kinase / response regulator PixL	Signal transduction	Taxis	PixL-PixGH (positive phototaxis) two-component regulatory system	sll0043	88570.3	90846.4	90755.9	90619.1	115870	92469.9	125135	110518	115198	127250
B1XJS6	A1052	rpsH	0	o	OTHER	0.002905	0.000902	0.000788	0.995405		OTHER	0.003502	0.000924	0.000269	0.995305		NO_SP	1.00007	0	0	0	0	0										N	0	SSU ribosomal protein S8 RpsH	Translation	Ribosomal proteins: synthesis and modification	ribosome small subunit	sll1809	254332	250349	250111	257584	275390	233483	454253	487910	330944	433945
B1XIR2	A2183		0	o	OTHER	0.107729	0.034591	0.012193	0.845486		OTHER	0.045583	0.022854	0.007805	0.923758		NO_SP	1.00004	1.3e-05	0	0	0	0										N	0	hypothetical protein	Unknown function	General	None	no homolog	3158.43	3604.88	4104.6	3814.7	4186.89	4279.42	11607	7282.47	9348.42	7425.38
B1XK37	A2414		0	o	OTHER	0.002521	0.000527	0.001397	0.995555		OTHER	0.002875	0.001067	0.000535	0.995524		NO_SP	1.00003	0	0	0	0	0										N	0	protein with domain of unknown function DUF2325	Unknown function	General	None	no homolog	116370	122767	115258	111577	113067	109824	226330	204693	186886	227288
B1XJJ1	A1049	rpsE	0	i	OTHER	0.025724	0.001575	0.014267	0.958434		OTHER	0.092403	0.001996	0.003853	0.901748		NO_SP	1.00004	0	0	0	0	0										N	0	SSU ribosomal protein S5 RpsE	Translation	Ribosomal proteins: synthesis and modification	ribosome small subunit	sll1812	385372	140617	338787	336424	410055	283680	1.06754e+06	1.07842e+06	752780	1.09617e+06
B1XLH2	A0117	gpo	0	o	OTHER	0.061187	0.008002	0.002355	0.928455		OTHER	0.069369	0.007309	0.001639	0.921683		NO_SP	1.00007	0	0	0	0	0										N	0	NADPH-dependent Gpx-like protein Gpx2	Defense and invasion systems	Detoxification and inactivation	lipid hydroperoxide removal	slr1171	106015	111713	143249	132481	144866	146382	114752	138114	138193	100294
B1XKJ6	A2493		0	o	OTHER	0.002759	0.00077	0.005019	0.991453		OTHER	0.003634	0.000356	0.000764	0.995246		NO_SP	1.00005	0	0	0	0	0										N	0	Mo-dependent nitrogenase C-terminal domain protein	Unknown function	General	None	no homolog	67881	78249	87866.3	99382	100632	109491	58513.9	44156.4	46345.5	51367.5
B1XHQ3	A1985	hisB	0	o	OTHER	0.046319	0.005681	0.003461	0.944538		OTHER	0.065602	0.005895	0.001142	0.927362		NO_SP	1.00006	0	0	0	0	0										N	0	imidazoleglycerol-phosphate dehydratase HisB	Amino acid metabolism	Histidine metabolism	histidine biosynthesis from ribose-5-phosphate	slr0500	168297	131001	145401	144774	120199	122993	148610	149127	131086	241486
B1XJS7	A1053	rpl5	0	o	OTHER	0.005093	0.000646	0.006792	0.987469		OTHER	0.021447	0.000767	0.001417	0.976368		NO_SP	1.00007	0	0	0	0	0										N	0	LSU ribosomal protein L5 RplE	Translation	Ribosomal proteins: synthesis and modification	ribosome large subunit	sll1808	367999	347302	358566	274165	288137	257194	405104	371248	401393	453415
B1XJG7	A1024	acpP	0	o	OTHER	0.002628	0.000264	0.001618	0.99549		OTHER	0.003475	0.000312	0.000116	0.996097		NO_SP	1.00006	1e-06	0	0	0	0										N	0	acyl carrier protein AcpP	Fatty acid and lipid metabolism	Biosynthesis	fatty acid biosynthesis from acetyl-CoA	ssl2084	226179	506372	521391	370543	800013	615502	215602	429203	423027	206286
B1XQB8	A0655	pdhB	0	o	OTHER	0.006254	0.000532	0.000658	0.992556		OTHER	0.006951	0.000584	0.000307	0.992157		NO_SP	1.00006	0	0	0	0	0										N	0	pyruvate dehydrogenase E1 component beta subunit PdhB	Carbohydrate metabolism	Pyruvate metabolism	pyruvate dehydrogenase complex PdhABCD-AceE	sll1721	323188	288522	269948	356387	312093	278435	285737	198181	198330	263211
B1XLC5	A0068	lpxB	0	o	OTHER	0.013353	0.00071	0.005559	0.980377		OTHER	0.018146	0.00077	0.004634	0.976449		NO_SP	1.00005	1e-06	0	0	0	0										N	0	lipid-A-disaccharide synthase LpxB	Glycan biosynthesis and metabolism	Polysacharide and lipopolysaccharide metabolism	KDO(2)-lipid A (Re LPS) biosynthesis and delivery	slr0015	8583.72	8138.12	11027.3	9266.76	9642.25	10131.5	4334.27	4191.76	5463.6	6302.45
B1XNT9	A1624		0	o	OTHER	0.003745	0.000874	0.001978	0.993403		OTHER	0.00401	0.001499	0.00057	0.993921		NO_SP	1.00007	0	0	0	0	0										N	0	hypothetical protein	Unknown function	General	None	no homolog	21594.6	16859.3	13251	15124.4	11647	11740.1	58052.9	42207	41455.5	44913.6
B1XLB7	A2627		0	o	OTHER	0.014323	0.02982	0.0131	0.942757		OTHER	0.030248	0.06245	0.00685	0.900451		NO_SP	1.00008	0	0	0	0	0										N	0	DNA double-strand break repair ATPase sbcC	Nucleic acid metabolism	DNA replication_ recombination_ and repair	Double strand breaks repair	slr1048	118381	166654	124504	126430	154877	146634	851234	909131	522759	956735
B1XKS9	A0030		0	o	OTHER	0.02714	0.005598	0.015995	0.951268		OTHER	0.039279	0.007976	0.028093	0.924651		NO_SP	1.00004	0	0	0	0	0										N	0	polysaccharide pyruvyl transferase CsaB	Cell motility and adherance	Surface structures and assembly platforms	S-layer formation	slr0688	40431.1	39214.9	54099.7	43562.4	43447.2	55692.7	41480.6	37472	49489.8	48544.9
B1XJ35	A2221		0	o	OTHER	0.001228	0.000228	0.00031	0.998233		OTHER	0.002013	0.000291	0.000204	0.997492		NO_SP	1.00008	0	0	0	0	0										N	0	histidine triad nucleotide-binding protein	Unknown function	General	Cell cycle regulation	slr1234	14361.7	25904.1	25404.9	24073.5	21376	31115.7	19818.4	13951.9	18579.3	19610.8
B1XI53	A0800		0	o	OTHER	0.004127	0.000314	0.000591	0.994968		OTHER	0.003535	0.000344	0.00018	0.995941		NO_SP	0.999841	0.000141	1.5e-05	1e-06	0	1.2e-05										N	0	hypothetical protein	Unknown function	General	None	sll1367	129807	132106	127843	93530.8	102333	104532	190829	186329	155972	195463
B1XIY2	A0920	kaiB	0	o	OTHER	0.003193	0.000621	0.000934	0.995252		OTHER	0.005897	0.000846	0.00045	0.992807		NO_SP	1.00006	0	0	0	0	0										N	0	circadian clock protein KaiB	Signal transduction	General	circadian clock core oscillator KaiABC	no homolog	2185.96	2522.45	2812.7	2884.48	2510.42	3117.65	5103.52	5686.33	2089.33	4258.01
B1XJP2	A2350		0	o	OTHER	0.014327	0.002047	0.005049	0.978577		OTHER	0.012826	0.001921	0.003137	0.982116		NO_SP	1.00002	1e-05	0	0	0	0										N	0	CHAD domain protein	Unknown function	General	None	slr1444	19644.6	17239.9	18329.1	12620.9	17030.4	10942.1	21326.3	14580.7	19751.8	21171
B1XLC7	A0070	fabZ	0	o	OTHER	0.004769	0.000441	0.000683	0.994107		OTHER	0.003666	0.000482	0.000334	0.995517		NO_SP	1.00003	0	0	0	0	0										N	0	beta-hydroxyacyl-(acyl-carrier-protein) dehydratase FabZ	Fatty acid and lipid metabolism	Biosynthesis	fatty acid biosynthesis_ elongation	sll1605	17400.1	16036.4	18853.9	18393.2	20025.3	17278.6	14619.9	8746.17	9741.51	9649.43
B1XKU4	A0046		0	o	OTHER	0.013393	0.001615	0.000987	0.984005		OTHER	0.008029	0.003782	0.00235	0.985838		NO_SP	1.00007	0	0	0	0	0										N	0	positive phototaxis two component signal transduction system response regulator PixH	Signal transduction	Taxis	PixL-PixGH (positive phototaxis) two-component regulatory system	no homolog	26531.6	40139	60126	35154.8	85377.4	61647.1	28900.5	34042.3	41439.1	38198.2
B1XNA7	A2849		0	o	OTHER	0.00764	0.000717	0.001357	0.990286		OTHER	0.005117	0.000916	0.000556	0.993411		NO_SP	1.00002	1.3e-05	0	0	0	0										N	0	hypothetical protein	Unknown function	General	None	slr1670	183759	199404	173001	180239	200630	167496	178732	220193	166755	225082
B1XR93	F0092		0	o	OTHER	0.002857	0.001186	0.00059	0.995367		OTHER	0.002742	0.000745	0.000465	0.996048		NO_SP	1.00006	0	0	0	0	0										N	0	helicase domain-containing protein	Unknown function	Enzymes of unknown specificity	None	no homolog	14820.5	16291.1	14014.8	18585.1	18158.3	14155	8917.33	11917.8	12432.3	10920.5
B1XKT2	A0034		0	o	OTHER	0.041702	0.007568	0.002266	0.948465		OTHER	0.039715	0.008571	0.001001	0.950712		NO_SP	1.00006	0	0	0	0	0										N	0	3'(2')_ 5'-bisphosphate nucleotidase CysQ	Energy metabolism	Sulfur metabolism	PAPS to APS	sll0895	108070	113563	126219	112656	121280	124430	46168.9	82968.2	68505.1	66351.8
B1XJ67	A2254		0	i	OTHER	0.021836	0.00575	0.039874	0.93254		OTHER	0.028183	0.004415	0.011232	0.956169		NO_SP	1.00007	1e-06	0	0	0	0										N	0	hypothetical protein	Unknown function	General	None	slr0476	132865	230758	208256	144380	167379	186217	124128	165351	139731	129187
B1XPT7	A0558	ahpC	0	o	OTHER	0.004337	0.000369	0.000457	0.994838		OTHER	0.002245	0.000453	0.000204	0.997098		NO_SP	1.00006	0	0	0	0	0										N	0	2-Cys family peroxiredoxin	Defense and invasion systems	Detoxification and inactivation	peroxide detoxification	sll0755	28809	27287.4	27078.4	35386.1	35514.5	31695.7	14254.2	16646.9	19366.1	11028.5
B1XHP8	A1979		1	i74-96o	OTHER	0.345058	0.008716	0.008499	0.637728		OTHER	0.150315	0.009624	0.015527	0.824534		NO_SP	0.961086	0.038618	9.7e-05	8.4e-05	4.4e-05	8.6e-05										N	0	pyridoxal-phosphate-dependent aminotransferase	Unknown function	Enzymes of unknown specificity	lipid biosynthesis	no homolog	44238.6	37998.1	35161	40189	37383.7	32692.5	35441.5	30250.3	36335.7	40958.8
B1XL80	A2590		0	o	OTHER	0.018234	0.001907	0.002931	0.976927		OTHER	0.032314	0.001863	0.000685	0.965137		NO_SP	1.00007	8e-06	0	0	0	0										N	0	short chain dehydrogenase	Unknown function	Enzymes of unknown specificity	None	slr1208	67430.2	76868.5	82005.2	72333.3	87472.7	76425.5	67629.3	98945.9	85247.7	99078.6
B1XHY4	A0730		0	o	OTHER	0.003275	0.001092	0.001433	0.994199		OTHER	0.005291	0.001094	0.000465	0.99315		NO_SP	1.00007	0	0	0	0	0										N	0	(R)-citramalate synthase CimA	Amino acid metabolism	Valine_ leucine and isoleucine metabolism	leucine biosynthesis from pyruvate and acetyl-CoA	sll1564	78303.3	69816	71317.3	78282.2	74125.8	72389.9	91177.2	71654.5	88994	88929.7
B1XID6	A0803		0	o	OTHER	0.006263	0.001192	0.010666	0.98188		OTHER	0.01405	0.001633	0.007775	0.976543		NO_SP	1.00003	0	0	0	0	0										N	0	4Fe-4S type iron-sulfur protein	Unknown function	Enzymes of unknown specificity	None	sll0662	50323.1	42704.5	35260	43092.7	53244.5	47116.5	72761.2	58402.3	59143.9	68818.8
B1XQ41	A1835	comB	0	o	OTHER	0.032266	0.001232	0.038267	0.928234		OTHER	0.052826	0.001368	0.032231	0.913574		NO_SP	1.00003	2.8e-05	0	0	0	0										N	0	putative 2-phosphosulfolactate phosphatase	Unknown function	Enzymes of unknown specificity	None	slr1718	50543.5	46777.8	40564.7	42838.2	41884.2	42109	103257	95922.2	88417.1	109288
B1XKZ5	A1252	ams1	0	o	OTHER	0.011432	0.001344	0.001727	0.985498		OTHER	0.009142	0.001521	0.001366	0.987972		NO_SP	1.00006	1e-06	0	0	0	0										Y	0.99	alpha-mannosidase Ams1	Glycan biosynthesis and metabolism	Other glycan degradation	mannose hydrolysis from N-glycans	slr0323	87905.6	81529.2	67928.1	78019.7	79836.4	70319.9	102538	109870	115013	110605
B1XMS4	A0250	ppsA	0	o	OTHER	0.075274	0.004833	0.004602	0.915291		OTHER	0.015975	0.004382	0.002224	0.977419		NO_SP	1.00006	0	0	0	0	0										N	0	phosphoenolpyruvate synthase PpsA	Carbohydrate metabolism	Pyruvate metabolism	anaplerotic reactions	slr0301	59281.4	52650.7	55305.5	54015	50074.3	51266.6	58484.1	60997.4	54877.7	57650.4
B1XQ03	A0626		0	o	OTHER	0.005069	0.000734	0.001794	0.992403		OTHER	0.012234	0.000599	0.000697	0.986469		NO_SP	1.00006	0	0	0	0	0										N	0	ABC-type transport system ATPase component	Transport and binding proteins	Unknown substrate	None	sll0912	315721	308156	282376	267254	277136	261094	271131	339426	341194	325255
B1XL07	A1264		0	i	OTHER	0.010872	0.003055	0.002595	0.983479		OTHER	0.019346	0.004485	0.00216	0.974008		NO_SP	1.00006	1e-06	0	0	0	0										N	0	light-responsive redox sensor mediating association/dissociation of PRK/CP12/GAPDH complex CP12	Regulatory functions	Protein interactions	Calvin-Benson cycle	ssl3364	224882	523612	398771	343600	538934	548248	1.70948e+06	1.70636e+06	1.44191e+06	976683
B1XMI9	A2733		0	o	OTHER	0.015721	0.002545	0.004703	0.977031		OTHER	0.021178	0.004463	0.0046	0.969759		NO_SP	1.00007	1e-06	0	0	0	0										N	0	FHA domain-containing protein	Unknown function	General	None	no homolog	10756.3	12404	10311.2	12496.9	8626.58	9923.15	18437.3	17055.6	15316.3	17438.1
B1XKV0	A0052	accB	0	o	OTHER	0.01083	0.000542	0.060619	0.928009		OTHER	0.037212	0.00066	0.028917	0.933211		NO_SP	1.00006	0	0	0	0	0										N	0	acetyl-CoA carboxylase complex biotin carboxyl carrier protein AccB	Fatty acid and lipid metabolism	Biosynthesis	acetyl-CoA carboxylase complex	slr0435	164279	162475	147404	197290	139710	154939	563454	463776	448154	528374
B1XQT2	D0001 G0049	parA	0	o	OTHER	0.014705	0.005559	0.001501	0.978235		OTHER	0.013765	0.005541	0.000508	0.980186		NO_SP	1.00008	0	0	0	0	0										N	0	plasmid partitioning protein ParA	Mobile and extrachromosomal element functions	Plasmid functions	plasmid pAQ4 replication	sll6036	5833.35	5326.79	6016.48	5253.96	5102.17	4982.78	12127.5	7555.01	6651.09	9254.23
B1XNA1	A2843		0	o	OTHER	0.065596	0.013505	0.016533	0.904366		OTHER	0.064195	0.019278	0.015674	0.900853		NO_SP	1.00004	4e-06	0	0	0	0										N	0	hypothetical protein	Unknown function	General	None	no homolog	58824.2	59440.3	58391.3	57330.8	58984.9	56059.8	93316	64378	85946.5	124741
B1XK86	A2463		4	i21-43o90-112i124-146o166-183i	OTHER	0.021887	0.003449	0.006808	0.967856		OTHER	0.162641	0.008479	0.01952	0.80936		NO_SP	1.00002	1.3e-05	0	0	0	0										N	0	CDF family iron uptake facilitator	Transport and binding proteins	Cations and iron carrying compounds	Iron homeostasis	sll1263	3189.7	2894.41	2999.67	2776.67	3150.88	3021.45	4995.9	5558.35	5067.95	5250.44
B1XNM0	A1554		0	o	OTHER	0.009164	0.003316	0.000985	0.986535		OTHER	0.005679	0.00173	0.000779	0.991813		NO_SP	1.00005	2e-06	0	0	0	0										N	0	mannose-1-phosphate guanyltransferase (GDP)	Glycan biosynthesis and metabolism	Polysacharide and lipopolysaccharide metabolism	GDP-D-mannose biosynthesis from b-D-fructose-6-phosphate	sll1370	16134	16824.3	20025	16505	23781.4	21351.6	15809.1	35035	18686.1	16638
B1XNC3	A2865		2	i48-70o85-107i	OTHER	0.007385	0.023299	0.001504	0.967811		OTHER	0.008011	0.007662	0.000453	0.983874		NO_SP	0.999949	4.7e-05	0	0	0	0										N	0	uncharacterized protein CofD-related	Unknown function	General	None	sll0154	7565.1	7879.08	8365.58	8461.29	8885.28	8440.63	11528.4	10351.1	9474.59	11440.2
B1XN19	A1508		0	o	OTHER	0.021744	0.003662	0.00576	0.968833		OTHER	0.031508	0.008191	0.001023	0.959278		NO_SP	1.00003	1e-06	0	0	0	0										N	0	polysaccharide biosynthesis locus sulfotransferase	Glycan biosynthesis and metabolism	Polysacharide and lipopolysaccharide metabolism	polysaccharide biosynthesis	sll5042	24578.6	27972	21086.2	26630	17160.9	21044.4	21904.1	16472.7	20541.1	29331.2
B1XRE0	G0085		0	o	OTHER	0.010816	0.004433	0.002898	0.981853		OTHER	0.010124	0.002281	0.000595	0.987		NO_SP	1.00005	0	0	0	0	0										N	0	toxin-antitoxin system PemK family toxin	Cell structure_ growth_ and death	Toxin-antitoxin systems	toxin-antitoxin system 42	no homolog	29203.5	38319.1	48233.5	38365	39159.6	47573.4	33045.3	38493.1	40741.8	35438.6
B1XPL7	A1742		0	o	OTHER	0.163105	0.033794	0.092353	0.710748		OTHER	0.292877	0.033794	0.071076	0.602252		NO_SP	0.997709	0.002253	5.1e-05	5e-06	3e-06	4e-06										N	0	nicotinate-nucleotide--dimethylbenzimidazole phosphoribosyltransferase CobT	Prosthetic groups_ cofactors_ and carriers	Porphyrin and chlorophyll metabolism	alpha-ribazole from nicotinate mononucleotide and dimethylbenzimidazole	sll1500	38213	37211.6	34540.7	38211.3	38125.5	33617.7	26070.5	27078.7	28226.6	36361.8
B1XP54	A1657	pma1	9	o68-90i250-267o282-304i700-722o727-749i773-795o810-832i845-867o877-899i	OTHER	0.028409	0.00551	0.0126	0.953482		OTHER	0.014111	0.003256	0.005701	0.976932		NO_SP	0.999954	3.6e-05	4e-06	0	0	8e-06										N	0	calcium export P-type ATPase Pma1	Transport and binding proteins	Cations and iron carrying compounds	None	sll1614	40022.3	46075.1	41088.7	48726.1	48165.7	39596.8	64571.2	73757.8	66415.2	108176
B1XL04	A1261		2	o15-37i50-72o	OTHER	0.001625	0.003828	0.000706	0.993841		OTHER	0.002573	0.011473	0.00049	0.985464		NO_SP	1.00007	0	0	0	0	0										N	0	two component signal transduction system hybrid histidine kinase with PAS sensory domain	Signal transduction	Two-component systems	None	no homolog	53343.2	55239.4	46913.3	60216.8	61494.3	46091.6	50837	44322.6	46025.6	54506.7
A1XQW7	A1198		0	o	OTHER	0.003367	0.000475	0.002581	0.993577		OTHER	0.004273	0.000639	0.000704	0.994383		NO_SP	1.00007	0	0	0	0	0										N	0	transcriptional regulator of RuBisCO operon RbcR	Regulatory functions	DNA interactions	photorespiration (oxidative C2 cycle)	sll0998	907989	985734	824685	835037	937170	798453	849901	885196	835705	960575
B1XIZ4	A0932		4	i106-123o127-144i153-175o179-201i	OTHER	0.003639	0.000558	0.001323	0.99448		OTHER	0.005551	0.000722	0.00096	0.992766		NO_SP	1.00006	0	0	0	0	0										N	0	protein of unknown function DUF3353 with DnaJ domain	Intracellular trafficking_ assembly_ and processing	Chaperone and folding catalysis	None	slr1918	46674.7	48965.6	43904.6	63251.8	73218.7	61621.5	57651.4	56068.6	51742.3	52455.3
B1XP87	A1691	purH	0	o	OTHER	0.010876	0.001085	0.009771	0.978267		OTHER	0.019469	0.001521	0.004635	0.974376		NO_SP	1.00006	0	0	0	0	0										N	0	bifunctional phosphoribosylaminoimidazolecarboxamide formyltransferase / IMP cyclohydrolase PurH	Nucleic acid metabolism	Purine metabolism	purine (inosine-5'-phosphate) biosynthesis from ribose-5-phosphate	slr0597	646162	525983	755353	639381	563406	675059	930848	931976	1.11501e+06	925515
B1XKV8	A0060	mutT	0	o	OTHER	0.002607	0.000411	0.00126	0.995722		OTHER	0.003137	0.000576	0.000376	0.995911		NO_SP	1.00006	0	0	0	0	0										N	0	7_8-dihydro-8-oxoguanine-triphosphatase MutT	Nucleic acid metabolism	DNA replication_ recombination_ and repair	Double strand breaks repair	sll1045	42423.2	46701.3	59026.5	54878	48560.5	56544	62694.8	57286.4	53985.9	58874.9
B1XJT5	A1061	rpsS	0	o	OTHER	0.006411	0.001124	0.003185	0.989279		OTHER	0.008746	0.001375	0.001744	0.988135		NO_SP	1.00005	0	0	0	0	0										N	0	SSU ribosomal protein S19 RpsS	Translation	Ribosomal proteins: synthesis and modification	ribosome small subunit	ssl3432	30885.7	79963.7	36526.8	37706.8	43826.4	35617.3	191484	149064	88527.4	156550
B1XLV8	A2655		0	o	OTHER	0.040209	0.003645	0.003511	0.952634		OTHER	0.013001	0.003566	0.000651	0.982783		NO_SP	1.00003	5e-06	0	0	0	0										N	0	zinc chaperone YciC	Intracellular trafficking_ assembly_ and processing	Chaperone and folding catalysis	zinc homeostasis	slr0609	311929	346183	328991	316334	367582	309464	184149	163873	181965	199253
B1XKR3	A0014		0	o	OTHER	0.010215	0.000749	0.004387	0.984649		OTHER	0.024601	0.006312	0.002462	0.966626		NO_SP	1.00005	0	0	0	0	0										N	0	protein of unknown function DUF1995	Unknown function	General	None	slr1702	55224.7	65207	64953.2	87071.7	105357	101942	74181.2	67539.9	61125.6	52122.8
B1XIW9	A0907		0	o	OTHER	0.002219	0.000212	0.00144	0.996129		OTHER	0.002975	0.000278	0.000493	0.996254		NO_SP	1.00007	0	0	0	0	0										N	0	thiosulfate/3-mercaptopyruvate sulfurtransferase SseA	Energy metabolism	Sulfur metabolism	thiosulfate to sulfite	no homolog	23222.2	20141.6	20798	20791.7	18617.9	20769.3	30733.4	28695	26541.1	23356.4
B1XN75	A2816		0	o	OTHER	0.088293	0.005222	0.00407	0.902414		OTHER	0.016472	0.00195	0.000556	0.981022		NO_SP	1.00002	2.2e-05	0	0	0	0										N	0	guanosine-3'_5'-bis(diphosphate) 3'-pyrophosphohydrolase SpoT	Translation	Ribosomal proteins: synthesis and modification	other ribosome maturation factor	slr1325	317765	296424	274280	313938	306326	286537	367030	330266	374418	472915
B1XM15	A0148		0	o	OTHER	0.014854	0.001972	0.001057	0.982117		OTHER	0.025667	0.002373	0.00123	0.97073		NO_SP	1.00005	1e-06	0	0	0	0										N	0	two component signal transduction system hybrid histidine kinase with PAS domain	Signal transduction	Two-component systems	None	no homolog	20113.4	15875.3	26060.5	20806.1	33091.8	24909.6	31643.9	27149.6	33290.7	27753.4
B1XLX0	A2668	phrA	0	o	OTHER	0.002399	0.000287	0.001038	0.996276		OTHER	0.003846	0.000509	0.000329	0.995317		NO_SP	1.00005	0	0	0	0	0										Y	0.86	DNA photolyase PhrA	Nucleic acid metabolism	DNA replication_ recombination_ and repair	single strand breaks repair	sll1629	11048.5	8939.94	11024.2	10638.1	10620.3	9609.35	5053.2	6620.94	8648.94	10114.3
B1XQ32	A1826	thiO/thiG	0	o	OTHER	0.087985	0.023929	0.004123	0.883963		OTHER	0.120634	0.097058	0.01079	0.771518		NO_SP	0.999843	0.000156	1.5e-05	0	0	0										N	0	bifunctional glycine oxidase / thiazole biosynthesis protein ThiOG	Prosthetic groups_ cofactors_ and carriers	Thiamine metabolism	thiamine: hydroxyethylthiazole from 1-deoxy-D-xylulose-5-phosphate_ cysteine_ either Tyr or Gly	slr0633	37945.2	36915.3	32791.3	38628	41309.5	33114.6	34662.9	29940.4	24261	31397.6
B1XK11	A2388		0	o	OTHER	0.008157	0.001205	0.01096	0.979678		OTHER	0.011887	0.003313	0.002321	0.982479		NO_SP	1.00004	0	0	0	0	0										N	0	rubisco accumulation factor Raf1	Intracellular trafficking_ assembly_ and processing	Enzyme assembly	rubisco biosynthesis	sll0102	109706	103218	108289	110625	113028	109007	120000	92324.9	108664	112361
B1XM49	A0183		0	o	OTHER	0.024717	0.001511	0.000727	0.973045		OTHER	0.00712	0.001214	0.000278	0.991389		NO_SP	1.00004	0	0	0	0	0										N	0	TPR repeat-containing glycosyltransferase family 2	Unknown function	Enzymes of unknown specificity	None	slr0626	38816.3	41904.4	35679.3	37192	35467.6	38859.4	66164.5	59536.6	51649.9	73125.5
B1XPX6	A0597	folP	0	i	OTHER	0.006684	0.000512	0.001479	0.991325		OTHER	0.006586	0.000763	0.001119	0.991532		NO_SP	1.00002	0	0	0	0	0										N	0	pterin-binding enzyme	Unknown function	Enzymes of unknown specificity	None	slr0651	127570	151030	169566	159320	136584	156090	91601	214054	158597	91663
B1XLX8	A2676		0	o	OTHER	0.046493	0.017426	0.004508	0.931573		OTHER	0.022204	0.005987	0.002824	0.968985		NO_SP	1.00006	0	0	0	0	0										N	0	two component signal transduction system response regulator	Signal transduction	Two-component systems	None	no homolog	10381.5	9357.66	10584.9	12382.7	14665.4	10999.3	1344.66	1175.08	4003.11	3902.67
B1XKJ9	A2497		0	o	OTHER	0.003678	0.000844	0.002186	0.993292		OTHER	0.005931	0.000692	0.000538	0.992839		NO_SP	1.00007	0	0	0	0	0										N	0	secondary thiamine-phosphate synthase YbjQ	Prosthetic groups_ cofactors_ and carriers	Thiamine metabolism	None	sll1880	82544.9	75021	68523.8	68873.7	85905.1	71300.5	111530	102487	116618	111162
B1XN77	A2818	sasA	0	o	OTHER	0.001638	0.000174	0.000223	0.997965		OTHER	0.002157	0.000335	0.000117	0.997392		NO_SP	1.00006	0	0	0	0	0										N	0	two component signal transduction system histidine kinase controlling circadian rhythm SasA	Signal transduction	Two-component systems	circadian timiing response system RpaAB-SasA	sll0750	91923.2	85775.4	98750.6	90311.1	87786	84955.3	152094	127113	138266	145281
B1XNT7	A1622	ffh	0	o	OTHER	0.002726	0.000307	0.003234	0.993733		OTHER	0.00215	0.000293	0.000769	0.996788		NO_SP	1.00005	0	0	0	0	0										N	0	signal recognition particle subunit Ffh	Intracellular trafficking_ assembly_ and processing	Protein export_ secretion_ and sorting	Sec protein export system	slr1531	112145	106187	129688	103490	109562	108086	246062	204601	244013	264399
B1XMD3	A1428		0	o	OTHER	0.001612	0.000193	0.000288	0.997907		OTHER	0.001575	0.000208	0.000119	0.998098		NO_SP	1.00006	1e-06	0	0	0	0										N	0	protein of unknown function DUF2555	Unknown function	General	None	ssl0461	11507.8	11907.6	12439.4	9942.43	10013.5	13974	20850.9	11246.7	14988.7	18679.8
B1XNR2	A1596		0	o	OTHER	0.002302	0.000459	0.001325	0.995913		OTHER	0.002627	0.000332	0.000197	0.996844		NO_SP	1.00007	0	0	0	0	0										N	0	N-acetyltransferase GNAT family Ycf52	Unknown function	Enzymes of unknown specificity	None	sll0286	9693.73	6395.53	6880.74	7568.75	8188.58	7255.59	4173.56	1212.02	5000.08	2214.38
B1XPU5	A0566		0	o	OTHER	0.011662	0.009742	0.005893	0.972703		OTHER	0.018179	0.011152	0.001503	0.969166		NO_SP	1.00006	1e-06	0	0	0	0										N	0	FMN-binding flavin reductase-like domain-containing protein	Unknown function	Enzymes of unknown specificity	None	slr0001	38909.2	46245.3	49504.9	47179.3	62593.4	56341.5	17325	24377.1	23687.9	30712.9
B1XIV0	A0888	spsA	0	o	OTHER	0.070894	0.013534	0.002912	0.91266		OTHER	0.031133	0.004838	0.001824	0.962205		NO_SP	0.944567	0.054954	0.000179	0.000125	7.5e-05	0.000131										N	0	sucrose-phosphate synthase SpsA	Carbohydrate metabolism	Starch and sucrose metabolism	sucrose biosynthesis	sll0045	127817	134429	128011	129424	140481	119178	100251	91722.1	116919	178585
B1XNB0	A2852	glpD	0	o	OTHER	0.006273	0.001603	0.012841	0.979283		OTHER	0.008315	0.001771	0.002078	0.987836		NO_SP	1.00006	1e-06	0	0	0	0										N	0	glycerol-3-phosphate dehydrogenase GlpD	Carbohydrate metabolism	General	glucosylglycerol biosynthesis	sll1085	486640	492805	392916	737807	673010	580447	639976	550603	520965	536155
B1XJI1	A1039	rplM	0	o	OTHER	0.004685	0.001551	0.000656	0.993108		OTHER	0.007017	0.00114	0.000458	0.991386		NO_SP	1.00007	0	0	0	0	0										N	0	LSU ribosomal protein L13 RplM	Translation	Ribosomal proteins: synthesis and modification	ribosome large subunit	sll1821	13813.6	14634.4	2061.36	7738.77	510056	1690.01	46891.9	25345	36631.9	38061.7
B1XNH5	A0343	panC	0	o	OTHER	0.155917	0.034373	0.004769	0.80494		OTHER	0.033038	0.007339	0.003262	0.95636		NO_SP	1.00005	0	0	0	0	0										N	0	bifunctional pantoate ligase / cytidylate kinase PanC-cmk	Prosthetic groups_ cofactors_ and carriers	Pantothenate and CoA biosynthesis	pantothenate biosynthesis from aspartate and 2-oxoisovalerate	sll1249	7908.04	7749.87	8059	8551.9	6781.68	6942.18	10845.3	11639.3	11655.8	11973.2
B1XKQ0	A0001	dnaA	0	o	OTHER	0.002716	0.000248	0.000312	0.996723		OTHER	0.004145	0.000522	0.000184	0.995149		NO_SP	1.00005	0	0	0	0	0										N	0	chromosomal replication initiator protein DnaA	Nucleic acid metabolism	DNA replication_ recombination_ and repair	nucleoid associated proteins	sll0848	31918.5	28643.6	30000	27365.1	26376.3	25576.3	45112.8	40534.4	52508.5	52526
B1XM82	A0216		0	o	OTHER	0.064837	0.015077	0.007032	0.913054		OTHER	0.017136	0.005038	0.00245	0.975375		NO_SP	1.00008	0	0	0	0	0										N	0	chaperone-like protein for quinone binding in Photosystem II Ycf39	Intracellular trafficking_ assembly_ and processing	Chaperone and folding catalysis	photosystem II biogenesis	slr0399	495885	447525	577990	588979	549997	701160	485047	556022	689374	591492
B1XJK2	A2310		0	o	OTHER	0.001678	0.000227	0.002148	0.995947		OTHER	0.002034	0.000252	0.000434	0.99728		NO_SP	1.00008	3e-06	0	0	0	0										N	0	16S rRNA (uracil1498-N3)-methyltransferase RsmE	Translation	tRNA and rRNA base modification	16S rRNA modification	slr0722	8030.73	7219.4	6419.1	5707.81	7179.13	7240.39	13701.8	13270	10865.9	11582.6
P20898	A1560 A2199	psbD	6	i27-49o108-127i140-162o167-184i196-218o269-291i	OTHER	0.005381	0.001315	0.000436	0.992868		OTHER	0.009139	0.006321	0.00056	0.98398		NO_SP	1.00001	1.8e-05	0	0	0	0										N	0	photosystem II P680 reaction center protein PsbD1	Energy metabolism	Photosynthesis	photosystem II main subunits	sll0849 slr0927	234061	171990	159479	202279	193679	150392	414312	415803	348763	532361
B1XMX9	A1468	uvrA	0	o	OTHER	0.012356	0.001441	0.029351	0.956851		OTHER	0.017705	0.002198	0.030026	0.95007		NO_SP	1.00006	0	0	0	0	0										N	0	excinuclease ABC subunit UvrA	Nucleic acid metabolism	DNA replication_ recombination_ and repair	Nucleotide excision repair	slr1844	111891	104343	87379.6	77057.2	71664	73336.4	113077	81738.8	66883.3	108761
B1XIT2	A2203	trpD	0	o	OTHER	0.026685	0.001613	0.037013	0.934689		OTHER	0.02875	0.00145	0.035968	0.933832		NO_SP	1.00006	0	0	0	0	0										N	0	anthranilate phosphoribosyltransferase TrpD	Amino acid metabolism	Phenylalanine_ tyrosine and tryptophan biosynthesis	tryptophan biosynthesis from ribose-5-phosphate	slr1867	25444.8	24132.5	29354.4	26228.5	26601.8	29589.3	21391.7	25799.5	24657.6	25097.3
B1XI66	A2064	rpsL	0	o	OTHER	0.022382	0.011929	0.026047	0.939642		OTHER	0.027361	0.007037	0.008973	0.956629		NO_SP	1.00006	0	0	0	0	0										N	0	SSU ribosomal protein S12 RpsL	Translation	Ribosomal proteins: synthesis and modification	ribosome small subunit	sll1096	337445	296370	415363	337653	505968	371046	465495	636263	528400	518673
B1XI06	A0752		0	o	OTHER	0.02886	0.003176	0.000565	0.967399		OTHER	0.007738	0.001153	0.000258	0.99085		NO_SP	1.00007	0	0	0	0	0										N	0	ribosome maturation factor rimP	Translation	Ribosomal proteins: synthesis and modification	other ribosome maturation factor	slr0742	21328.2	29473.4	38201.5	26123.4	46763.1	40070.7	29910.6	31191	30442.4	29353.2
Q8KX60	A0926	ndhA	8	o28-50i98-120o130-152i165-187o202-224i255-277o304-326i347-369o	OTHER	0.00088	0.000763	0.000642	0.997716		OTHER	0.002499	0.001157	0.000569	0.995775		NO_SP	1.00004	8e-06	0	0	0	0										N	0	NADH-plastoquinone oxidoreductase subunit NdhA	Energy metabolism	Oxidative phosphorylation	NAD(P)H:quinone oxidoreductase (complex I) NdhABCDEFGHIJKLMNOPQS	sll0519	107176	124607	161536	123014	246516	146039	194791	128024	191543	159421
B1XKW5	A1222		0	o	OTHER	0.006715	0.000743	0.004568	0.987975		OTHER	0.012316	0.000711	0.001612	0.985361		NO_SP	1.00006	0	0	0	0	0										N	0	NmrA family protein	Regulatory functions	Protein interactions	None	sll0096	9859.05	8384.88	10190.2	10830.6	10779.1	9927.14	6183.06	4081.91	3550.92	7242.48
B1XPG1	A0511	hisC	0	o	OTHER	0.014458	0.002535	0.005875	0.977132		OTHER	0.010726	0.001345	0.001471	0.986458		NO_SP	1.00004	0	0	0	0	0										N	0	histidinol-phosphate aminotransferase HisC	Amino acid metabolism	Histidine metabolism	histidine biosynthesis from ribose-5-phosphate	sll1958	19731.6	17965.6	17889.1	16930.5	16822.7	19081.5	28768.7	26649.7	20459.4	22569.1
B1XPG5	A0515	minE	0	o	OTHER	0.003588	0.000644	0.001758	0.994009		OTHER	0.003117	0.000582	0.000327	0.995974		NO_SP	1.00006	0	0	0	0	0										N	0	cell division topological specificity factor MinE	Cell structure_ growth_ and death	Cell division	MinCDE system	ssl0546	9588.59	13265.1	12442.6	21615	11831.6	21243.4	9565.43	13732.5	15484.1	12136.9
B1XMW4	A0291		3	i7-29o93-110i117-139o	OTHER	0.020085	0.071235	0.001061	0.907619		OTHER	0.024944	0.236428	0.005611	0.733017		NO_SP	0.999991	0	0	0	0	0										N	0	PEP-utilizing protein	Unknown function	Enzymes of unknown specificity	None	no homolog	2521.31	1989.53	2235.02	2130.97	2580.62	2192.36	1708.21	4096.19	1856.33	2452.76
B1XJE1	A0998		0	o	OTHER	0.062741	0.023438	0.050384	0.863437		OTHER	0.055918	0.021115	0.028953	0.894013		NO_SP	1.00004	0	0	0	0	0										N	0	arsenite-activated anion-transporting ATPase ArsA	Transport and binding proteins	Anions	arsenite detoxification system ArsABCR	slr1794	216793	185924	174588	196410	179964	182749	226789	292755	194039	199834
B1XHU8	A2030	purT	0	o	OTHER	0.01353	0.001305	0.00065	0.984514		OTHER	0.0098	0.001263	0.000552	0.988385		NO_SP	1.00005	0	0	0	0	0										N	0	phosphoribosylglycinamide formyltransferase 2 PurT	Nucleic acid metabolism	Purine metabolism	purine (inosine-5'-phosphate) biosynthesis from ribose-5-phosphate	slr0861	140373	140940	130003	121254	129963	129734	156396	135055	148417	209896
B1XLM6	A1322		0	o	OTHER	0.003342	0.000579	0.000601	0.995478		OTHER	0.001936	0.000449	0.000207	0.997408		NO_SP	1.00009	0	0	0	0	0										N	0	putative toxin-antitoxin system pfam01909 family antidote	Cell structure_ growth_ and death	Toxin-antitoxin systems	toxin-antitoxin system 8	no homolog	21590.1	24754.8	24611.3	24591.1	19863.1	27292.4	33493.7	32698.3	30384.2	26905.8
B1XMX1	A0298		0	o	OTHER	0.00922	0.000928	0.001065	0.988786		OTHER	0.009471	0.000827	0.0005	0.989202		NO_SP	1.00002	0	0	0	0	0										N	0	NADH-plastoquinone oxidoreductase subunit NdhS	Energy metabolism	Oxidative phosphorylation	NAD(P)H:quinone oxidoreductase (complex I) NdhABCDEFGHIJKLMNOPQS	ssl0352	32670.4	51381.8	49463.2	47752.1	57548.8	71307.9	71324.1	63193.3	52571.8	51805.9
B1XNW6	A0399		0	o	OTHER	0.160494	0.038152	0.014077	0.787277		OTHER	0.060616	0.025139	0.01451	0.899734		NO_SP	1.00002	2.2e-05	1e-06	0	0	0										N	0	ADP-ribosylglycohydrolase DraG	Unknown function	Enzymes of unknown specificity	None	no homolog	75298.1	92702.2	91427.2	87787.9	95933.5	91618.1	178375	112800	132721	205484
B1XPD9	A0489	rpmA	0	i	OTHER	0.013749	0.005172	0.026924	0.954155		OTHER	0.018486	0.005861	0.00545	0.970203		NO_SP	1.00006	0	0	0	0	0										N	0	LSU ribosomal protein L27 RpmA	Translation	Ribosomal proteins: synthesis and modification	ribosome large subunit	ssr2799	33471.6	27917.5	37559	35913.5	21614.9	32972.9	18877.2	21346.9	27352.9	37640.9
B1XNY9	A0422	aspS	0	o	OTHER	0.011832	0.00538	0.008438	0.974351		OTHER	0.005121	0.001266	0.00099	0.992623		NO_SP	1.00006	0	0	0	0	0										N	0	aspartyl-tRNA synthetase AspS	Translation	Transfer RNA biogenesis	tRNA aminoacylation	slr1720	60265.6	67268.2	59887.6	56488.9	51796.5	52860.1	71278.9	78149.1	73153.5	77059.7
Q8KX16	A2389	ccmk1	0	o	OTHER	0.046957	0.004894	0.041079	0.90707		OTHER	0.082636	0.007315	0.025501	0.884548		NO_SP	1.00005	1.2e-05	0	0	0	0										N	0	carboxysome structural protein CcmO	Cell structure_ growth_ and death	Microcompartments	B-carboxysome	slr0436	205908	232563	175014	165413	168378	141762	136049	138427	144433	139954
B1XK81	A2458	groEL	0	o	OTHER	0.003378	0.000644	0.04448	0.951498		OTHER	0.005558	0.000912	0.013397	0.980133		NO_SP	1.00007	0	0	0	0	0										N	0	chaperonin GroEL	Intracellular trafficking_ assembly_ and processing	Chaperone and folding catalysis	chaperone system: GroEL/GroES	slr2076	2.16893e+06	3.10797e+06	2.55228e+06	2.53614e+06	2.14717e+06	2.21661e+06	2.12348e+06	3.07323e+06	2.63897e+06	2.55767e+06
B1XNW2	A0395		0	o	OTHER	0.008118	0.001088	0.003483	0.987311		OTHER	0.045788	0.000962	0.002861	0.950388		NO_SP	1.00006	0	0	0	0	0										N	0	ABC-type high affinity urea uptake system ATPase component UrtD	Transport and binding proteins	Amino acids_ peptides and amines	high affinity urea uptake system UrtABCDE	sll0764	144961	149549	147361	129366	145328	136346	233302	202702	229861	211383
B1XLK9	A1305		0	o	OTHER	0.01408	0.003416	0.107993	0.874511		OTHER	0.018057	0.004286	0.038123	0.939534		NO_SP	1.00004	0	0	0	0	0										Y	0.94	surface protein SdrI	Unknown function	General	None	no homolog	221500	302097	267208	263719	286371	337608	152559	256331	213066	176698
B1XQ71	A1865	glgB	0	o	OTHER	0.018565	0.006149	0.002327	0.972959		OTHER	0.024786	0.013676	0.00206	0.959477		NO_SP	1.00003	1e-06	0	0	0	0										Y	0.99	1_4-alpha-glucan branching enzyme GlgB	Carbohydrate metabolism	Starch and sucrose metabolism	glycogen biosynthesis	sll0158	129542	121056	113699	167665	176411	132081	63649.2	67164.7	77266.8	76759.2
B1XQS1	C0007		0	o	OTHER	0.003052	0.000362	0.000722	0.995864		OTHER	0.003242	0.000473	0.000315	0.99597		NO_SP	1.00006	0	0	0	0	0										N	0	abortive infection bacteriophage resistance protein	Regulatory functions	General	None	no homolog	23585.7	20891.7	20549.9	23556.9	19003	20211.4	53369.7	38062.6	41574.4	54341.8
B1XLJ1	A0136	ribH	0	o	OTHER	0.009347	0.005562	0.005387	0.979703		OTHER	0.022761	0.032829	0.001454	0.942957		NO_SP	1.00006	4e-06	0	0	0	0										N	0	6_7-dimethyl-8-ribityllumazine synthase RibH	Prosthetic groups_ cofactors_ and carriers	Riboflavin metabolism	riboflavin_ FAD and FMN from GTP and ribulose-5-P	sll1282	17213.7	19464	18217.8	19360.9	19365	17354	16597.6	20700.8	15182.4	22523.1
B1XMR5	A0240		0	o	OTHER	0.013307	0.000845	0.006697	0.979152		OTHER	0.02064	0.000656	0.000858	0.977846		NO_SP	1.00003	0	0	0	0	0										N	0	ABC transport system ATPase component	Transport and binding proteins	Unknown substrate	None	no homolog	33951	46869.6	43241.3	40340.2	41573	48854.8	174466	164559	106578	170704
B1XHT6	A2018		0	o	OTHER	0.017325	0.001841	0.008323	0.972511		OTHER	0.046531	0.001845	0.003252	0.948372		NO_SP	1.00002	2.7e-05	7e-06	0	0	0										N	0	TldD/PmbA family peptidase U62 modulator of DNA gyrase	Intracellular trafficking_ assembly_ and processing	Peptidases	None	no homolog	224451	207990	212030	206904	196212	212258	349217	299976	242525	349909
B1XJH3	A1030	nusG	0	o	OTHER	0.01214	0.040557	0.003204	0.944098		OTHER	0.021843	0.101371	0.001404	0.875381		NO_SP	1.00005	0	0	0	0	0										N	0	transcription antitermination protein NusG	Transcription	Transcription factors	rRNA transcription factors	sll1742	272482	382184	285827	302773	282139	369155	219628	275086	276153	174241
B1XJ57	A2244		0	o	OTHER	0.001936	0.000229	0.000673	0.997161		OTHER	0.001378	0.000334	0.000143	0.998146		NO_SP	1.00008	0	0	0	0	0										N	0	protein of unknown function DUF1825	Unknown function	General	None	slr1915	8887.83	19282.5	19468.4	16427.8	20692.1	22961.7	9331.83	5220.44	5230.42	7396.49
B1XIW4	A0902		2	o15-37i113-135o	OTHER	0.166465	0.011969	0.005172	0.816394		OTHER	0.459466	0.02173	0.018602	0.500202		NO_SP	1.00004	1e-06	0	0	0	0										N	0	ATP-dependent metalloprotease FtsH	Intracellular trafficking_ assembly_ and processing	Peptidases	FtsH/HflKC protease complex	sll1463	559540	558459	603647	732691	763572	746327	1.23848e+06	1.01592e+06	1.13105e+06	1.11814e+06
Q05237	A2211	cpcC	0	o	OTHER	0.052661	0.003707	0.002205	0.941426		OTHER	0.01486	0.001416	0.001446	0.982278		NO_SP	0.999676	0.000364	1e-06	0	0	0										N	0	phycocyanin-associated rod linker protein CpcC	Energy metabolism	Photosynthesis - antenna proteins	phycocyanin biosynthesis	sll1580	926974	692398	854123	1.20802e+06	1.25893e+06	893078	1.93023e+06	1.54546e+06	1.41181e+06	2.02207e+06
B1XQK8	A1916		0	o	OTHER	0.002158	0.000388	0.001652	0.995802		OTHER	0.003302	0.000711	0.000245	0.995742		NO_SP	1.00006	0	0	0	0	0										N	0	co-activator of the NtcA global nitrogen control transcription factor PipX	Regulatory functions	Protein interactions	PII signal transduction system	no homolog	8988.09	6365.15	6502.41	9277.16	4339.21	7001.95	11231.2	10281.9	12223.7	12548
B1XHR5	A1997	icfA	0	o	OTHER	0.017751	0.007355	0.002359	0.972535		OTHER	0.026252	0.004935	0.000599	0.968214		NO_SP	1.00005	0	0	0	0	0										N	0	carboxysomal beta carbonic anhydrase CcaA	Energy metabolism	Carbon fixation in prokaryotes	CO2 uptake_ carboxysome	slr1347	119834	116841	97117.8	71831.9	68096.6	59907	71251.2	60341.1	50106.8	66393.1
B1XI58	A2056		0	o	OTHER	0.007204	0.002184	0.001129	0.989482		OTHER	0.006777	0.001654	0.000492	0.991077		NO_SP	1.00005	0	0	0	0	0										N	0	hypothetical protein	Unknown function	General	None	sll0854	96219.3	81822	87133.4	78427.3	96494.8	102659	255731	246886	270003	236539
B1XP85	A1689	upp	0	o	OTHER	0.002777	0.000438	0.000656	0.996129		OTHER	0.003326	0.000715	0.000476	0.995483		NO_SP	1.00003	0	0	0	0	0										N	0	uracil phosphoribosyltransferase Upp	Nucleic acid metabolism	Pyrimidine metabolism	Pyrimidine conversions	sll1035	13085.7	14410.7	17537	14349.1	16693.1	19286.2	8997.1	7334.86	6653.02	3572.55
B1XN86	A2827	nagA	0	o	OTHER	0.00244	0.000379	0.00109	0.996091		OTHER	0.002734	0.000378	0.000285	0.996602		NO_SP	1.00006	0	0	0	0	0										N	0	N-acetylglucosamine-6-phosphate deacetylase NagA	Carbohydrate metabolism	Amino sugar and nucleotide sugar metabolism	murein amino sugar recycling	no homolog	32802.5	31038.3	29187.4	30635.7	36777.2	31119.4	39240.2	28764.4	29803.2	31179.2
B1XPA5	A1709		0	o	OTHER	0.014351	0.002302	0.0134	0.969948		OTHER	0.036493	0.009673	0.014089	0.939745		NO_SP	1.00006	1e-06	0	0	0	0										N	0	tRNA threonylcarbamoyladenosine biosynthesis protein	Translation	tRNA and rRNA base modification	tRNA N6-threonylcarbamoyladenosine modification	sll0216	58255.7	72939.6	115598	75138.6	83167.4	115144	91081	139360	126568	105639
B1XP90	A1694	leuS	0	o	OTHER	0.004496	0.001211	0.001364	0.992929		OTHER	0.007707	0.003359	0.001471	0.987462		NO_SP	1.00005	0	0	0	0	0										N	0	leucyl-tRNA synthetase LeuS	Translation	Transfer RNA biogenesis	tRNA aminoacylation	sll1074	329563	316570	287191	293780	312055	263064	351996	353520	332141	376040
B1XLQ7	A1354		0	o	OTHER	0.001051	0.00012	0.000246	0.998583		OTHER	0.000754	0.000138	5.9e-05	0.999049		NO_SP	1.00005	0	0	0	0	0										N	0	two component signal transduction system hybrid response regulator	Signal transduction	Two-component systems	None	slr1400	45512	54777.6	49174.7	55940	57471.2	52630.3	55904.9	34022.6	36389.4	47765.2
B1XLT6	A2633	glmU	0	o	OTHER	0.013643	0.00429	0.002697	0.97937		OTHER	0.006438	0.002644	0.000648	0.990269		NO_SP	1.00004	0	0	0	0	0										N	0	bifunctional glucosamine-1-phosphate N-acetyltransferase / UDP-N-acetylglucosamine diphosphorylase GlmU	Carbohydrate metabolism	Amino sugar and nucleotide sugar metabolism	UDP-N-acetylglucosamine biosynthesis from fructose-6-phosphate	sll0899	110619	112605	115037	110178	102226	108124	148785	105885	156013	146995
B1XNF6	A0324	rpe	0	o	OTHER	0.011838	0.002099	0.000616	0.985446		OTHER	0.008221	0.001737	0.000299	0.989743		NO_SP	1.00005	0	0	0	0	0										N	0	ribulose-phosphate 3-epimerase Rpe	Carbohydrate metabolism	Pentose and glucuronate interconversions	pentose interconversion	sll0807	335981	405114	515950	474315	538723	562762	389151	502816	421320	362663
B1XRM1	G0001	parA	0	o	SP(Sec/SPI)	0.502333	0.084938	0.107539	0.30519	CS pos: 26-27. VVA-GP. Pr: 0.1671	SP(Sec/SPI)	0.634509	0.040798	0.066478	0.258215	CS pos: 40-41. ASC-AD. Pr: 0.3399	NO_SP	0.999933	0.000108	1e-06	0	0	0										N	0	plasmid partitioning protein ParA	Mobile and extrachromosomal element functions	Plasmid functions	plasmid pAQ7 replication	slr8015	79060.6	111759	61802.9	71512.9	70651.1	61046.6	73013.4	64782.1	61219.8	61875.4
B1XLU1	A2638	fruB	0	o	OTHER	0.028234	0.004742	0.002146	0.964878		OTHER	0.046881	0.00884	0.000972	0.943307		NO_SP	1.00006	0	0	0	0	0										N	0	putative 38-divinyl(proto)chlorophyll(ide) CvrA	Prosthetic groups_ cofactors_ and carriers	Porphyrin and chlorophyll metabolism	chlorophyll biosynthesis	slr1923	71793.6	87826.1	76789.9	87302.7	106146	94671.5	75909.4	61442.9	60757.1	73243.4
B1XK29	A2406	cphB	0	o	OTHER	0.013973	0.000917	0.104121	0.880989		OTHER	0.022426	0.000957	0.117481	0.859136		NO_SP	1.00007	0	0	0	0	0										N	0	cyanophycinase CphB	Metabolism of other amino acids and amines	General	cyanophycin-like storage polymers	slr2001	126266	125799	132671	132632	123787	141160	144705	108544	110041	129360
B1XM33	A0166		0	o	OTHER	0.041913	0.002136	0.001173	0.954778		OTHER	0.138009	0.006721	0.000601	0.854668		NO_SP	0.993616	0.006243	6.9e-05	1.9e-05	9e-06	4.8e-05										N	0	ABC-type transport system ATPase component	Transport and binding proteins	Unknown substrate	ABC-2 type transport system	sll0415	48102	39530.5	39558.7	53014.9	50375.9	39547	68043.2	37585.2	39470.9	63500.1
B1XJV6	A1082	gcvT	0	o	OTHER	0.051239	0.007445	0.003172	0.938145		OTHER	0.036286	0.007809	0.001716	0.954189		NO_SP	0.999574	0.000488	3e-06	1e-06	0	1e-06										N	0	folate-binding protein YgfZ	Defense and invasion systems	Protein_ prosthetic group_ membrane repair	iron-sulfur cluster repair	slr0635	22939.4	20415.3	20713.9	22096.4	15551.9	20890.7	14171.6	13010.1	11764.3	10767.1
B1XHV9	A2041	aspA	0	o	OTHER	0.005382	0.000346	0.002267	0.992005		OTHER	0.010087	0.000807	0.00104	0.988066		NO_SP	1.00004	0	0	0	0	0										N	0	fumarate hydratase class II FumC	Carbohydrate metabolism	Citrate cycle (TCA cycle)	citrate cycle_ second carbon oxidation	slr0018	323311	274368	338326	328396	324217	322466	305309	284585	318211	308072
B1XJ82	A2269		0	o	OTHER	0.097114	0.030001	0.002939	0.869947		OTHER	0.045071	0.025272	0.001598	0.928059		NO_SP	1.00004	0	0	0	0	0										N	0	hypothetical protein	Unknown function	General	None	sll0071	70917.9	52500.7	65794.7	70829.3	55512.6	61342.9	71481.8	68851.4	65867	81031.8
B1XN41	A1530		0	o	OTHER	0.010652	0.001553	0.003269	0.984525		OTHER	0.004425	0.001199	0.003153	0.991223		NO_SP	1.00002	2.4e-05	0	0	0	0										N	0	Uma2 family endonuclease toxin	Defense and invasion systems	General	polymorphic toxins	no homolog	4585.4	5107.41	6714.71	4156.01	5581.1	6775.28	6054.04	6390.96	6847.23	6613.92
B1XJP7	A2355		0	o	SP(Sec/SPI)	0.785367	0.050059	0.106049	0.058526	CS pos: 21-22. AAA-RT. Pr: 0.4797	SP(Sec/SPI)	0.385801	0.194047	0.067981	0.35217	CS pos: 21-22. AAA-RT. Pr: 0.2423	NO_SP	0.999909	0.000143	3e-06	0	0	0										N	0	flavoprotein HI0933 family	Unknown function	Enzymes of unknown specificity	None	sll0586	8807.66	11070.9	10529.2	9370.12	10151.1	9317.57	17405.1	10794.8	11499.9	14511.1
B1XNK4	A0372		0	o	OTHER	0.023527	0.010718	0.000589	0.965167		OTHER	0.012617	0.004162	0.000279	0.982943		NO_SP	1.00005	0	0	0	0	0										N	0	glycosyl transferase family 2	Unknown function	Enzymes of unknown specificity	polysaccharide biosynthesis	sll1664	12179.5	12909.2	11156.6	13565.4	12845.6	11502.1	17459	15545.1	17419.7	17714.9
B1XJT3	A1059	rpsC	0	o	OTHER	0.003451	0.000568	0.000299	0.995681		OTHER	0.003208	0.000632	0.00021	0.99595		NO_SP	1.00004	0	0	0	0	0										N	0	SSU ribosomal protein S3 RpsC	Translation	Ribosomal proteins: synthesis and modification	ribosome small subunit	sll1804	618426	458629	583503	566205	528745	555454	873583	833862	909907	884157
B1XP63	A1667	purL	0	o	OTHER	0.012769	0.003766	0.00518	0.978285		OTHER	0.023856	0.006572	0.004114	0.965458		NO_SP	1.00006	0	0	0	0	0										N	0	phosphoribosylformylglycinamidine synthase PurL	Nucleic acid metabolism	Purine metabolism	purine (inosine-5'-phosphate) biosynthesis from ribose-5-phosphate	sll1056	293909	266612	292971	262101	256752	262016	446670	428071	504264	435700
B1XMT2	A0259		0	o	OTHER	0.020466	0.0012	0.000501	0.977833		OTHER	0.008763	0.00089	0.000267	0.99008		NO_SP	1.00008	0	0	0	0	0										N	0	putative FeS-containing Cyanobacterial-specific oxidoreductase	Unknown function	Enzymes of unknown specificity	None	slr2030	27347.2	28352.6	25053	25751.3	25571.8	27131.3	24432.1	22751.5	29723.4	22170.4
B1XJ38	A2223		0	o	OTHER	0.0212	0.001634	0.002418	0.974747		OTHER	0.007302	0.00117	0.001255	0.990273		NO_SP	1.00004	2e-06	0	0	0	0										N	0	ABC transport system ATPase component	Transport and binding proteins	Unknown substrate	ABC-2 type transport system	slr1113	319.032	394.081	331.117	301.872	397.545	379.859	934.037	114.233	885.189	214.386
B1XJ64	A2251		0	o	OTHER	0.004358	0.000819	0.001645	0.993177		OTHER	0.005048	0.000805	0.000618	0.993529		NO_SP	1.00006	0	0	0	0	0										N	0	uncharacterized protein	Unknown function	General	None	no homolog	87.5607	255.296	196.975	167.444	183.897	266.541	426.687	106.626	18.0957	335.674
B1XNJ2	A0360		0	o	OTHER	0.054357	0.003928	0.001927	0.939788		OTHER	0.020304	0.002768	0.00164	0.975288		NO_SP	1.00007	0	0	0	0	0										N	0	competence membrane protein ComM	Prosthetic groups_ cofactors_ and carriers	Porphyrin and chlorophyll metabolism	chlorophyll biosynthesis	slr0904	31249.5	26143.7	27027.4	28459.3	28204.8	26445.8	35081.3	34936.8	36761.9	37945.7
B1XJX4	A1100	menG	0	o	OTHER	0.031721	0.000616	0.002075	0.965588		OTHER	0.042428	0.000616	0.0006	0.956356		NO_SP	1.00004	0	0	0	0	0										N	0	2-heptaprenyl-1_4-naphthoquinone methyltransferase MenG	Prosthetic groups_ cofactors_ and carriers	Ubiquinone and other terpenoid-quinone biosynthesis	phylloquinone biosynthesis via SEPHCHC	sll1653	46142.3	48054.6	52653.4	51039.1	59706.7	54437.5	71727.7	61793.5	64866.4	56469
B1XKK8	A2505	carA	0	o	OTHER	0.154893	0.005109	0.004152	0.835846		OTHER	0.124477	0.006142	0.003701	0.86568		NO_SP	1.00007	1e-06	0	0	0	0										N	0	carbamoyl-phosphate synthase small subunit CarA	Nucleic acid metabolism	Pyrimidine metabolism	uridine monophosphate biosynthesis from glutamine	sll1498	152752	134917	136869	122990	113807	127163	208952	183223	196162	178845
B1XKL8	A2515		0	o	OTHER	0.006206	0.000402	0.002125	0.991267		OTHER	0.006036	0.000636	0.00062	0.992708		NO_SP	1.00004	0	0	0	0	0										N	0	tRNA-splicing ligase RtcB	Translation	Transfer RNA biogenesis	tRNA splicing factors	slr1068	54815	58218.3	53053.5	55636.1	68309.3	52292.7	53517.5	57663.8	46197.9	59900.9
Q8KX53	A2000	ndhD1	12	o4-26i33-55o87-109i116-138o169-191i212-234o244-263i276-298o332-354i375-397o412-434i464-481o	OTHER	0.032106	0.009618	0.000457	0.957819		OTHER	0.106298	0.028171	0.00146	0.864072		NO_SP	0.99999	0	0	0	0	0										N	0	NADH-plastoquinone oxidoreductase subunit NdhD2	Energy metabolism	Oxidative phosphorylation	NAD(P)H:quinone oxidoreductase (complex I) NdhABCDEFGHIJKLMNOPQS	slr0331	54016.9	49517.3	42705.1	56147.8	42125.8	39334.5	110596	79350.4	77630.6	104875
B1XQY0	E0019		0	o	OTHER	0.00818	0.002904	0.000797	0.988119		OTHER	0.013062	0.001951	0.000537	0.98445		NO_SP	1.00005	0	0	0	0	0										N	0	hypothetical protein	Unknown function	General	None	no homolog	176712	221927	138103	160537	116473	131149	171012	164623	150972	310387
B1XP42	A1645		2	o485-507i514-536o	OTHER	0.007743	0.002319	0.003602	0.986336		OTHER	0.007538	0.00208	0.002472	0.987909		NO_SP	1.00008	0	0	0	0	0										N	0	ABC1 family protein	Unknown function	General	None	slr0889	215905	213660	210713	213647	230888	204239	206217	181064	231582	323948
B1XJG5	A1022	tkt	0	o	OTHER	0.007078	0.001535	0.002949	0.988438		OTHER	0.010873	0.002584	0.002239	0.984305		NO_SP	1.00007	0	0	0	0	0										N	0	transketolase TktA	Energy metabolism	Carbon fixation in prokaryotes	Calvin-Benson cycle and Pentose phosphate pathway	sll1070	280722	258475	234333	241968	246283	201640	232864	196733	204387	318937
B1XPX8	A0599	argS	0	o	OTHER	0.055981	0.00498	0.002281	0.936757		OTHER	0.017353	0.002865	0.001403	0.978379		NO_SP	1.00008	0	0	0	0	0										N	0	arginyl-tRNA synthetase ArgS	Translation	Transfer RNA biogenesis	tRNA aminoacylation	sll0502	368716	363814	328514	353755	311008	308618	406684	346943	348782	385994
Q8KX32	A0562	trpA	0	o	OTHER	0.158702	0.080285	0.071585	0.689429		OTHER	0.082883	0.043386	0.01368	0.860051		NO_SP	1.00006	1e-06	0	0	0	0										N	0	tryptophan synthase alpha subunit TrpA	Amino acid metabolism	Phenylalanine_ tyrosine and tryptophan biosynthesis	tryptophan biosynthesis from ribose-5-phosphate	slr0966	178232	245308	258607	193717	248700	257465	204445	118482	149016	140801
B1XLP3	A1340		0	o	OTHER	0.003088	0.000346	0.00084	0.995726		OTHER	0.004215	0.000619	0.000423	0.994743		NO_SP	1.00008	0	0	0	0	0										N	0	protein of unknown function DUF3038	Unknown function	General	None	sll0413	128582	144172	147906	149786	155445	166327	394118	140016	286953	306451
B1XJG1	A1018	chlH	0	o	OTHER	0.007625	0.000861	0.016316	0.975198		OTHER	0.019827	0.000708	0.003992	0.975473		NO_SP	1.00007	0	0	0	0	0										N	0	magnesium chelatase subunit BchH	Prosthetic groups_ cofactors_ and carriers	Porphyrin and chlorophyll metabolism	chlorophyllide a biosynthesis from protoporphyrin IX	slr1055	295598	298600	254187	312169	348221	279524	524132	444654	408331	491633
B1XNA5	A2847		0	o	SP(Sec/SPI)	0.780194	0.001866	0.214935	0.003006	CS pos: 32-33. AQA-QS. Pr: 0.9665	SP(Sec/SPI)	0.844054	0.000967	0.152267	0.002711	CS pos: 32-33. AQA-QS. Pr: 0.9561	SP	0.000302	0.999036	0.000181	0.000173	0.000145	0.000133	CS pos: 32-33. Pr: 0.9732	1	12	13	27	28	32			Y	0.98	PLAT repeat-containing protein	Unknown function	General	None	no homolog	3913.95	5330.48	3984.43	3830.28	4273.24	3834.97	12489.6	20929.3	38877.4	24744.6
Q8KX24	A0200	hoxH	0	o	OTHER	0.004934	0.000422	0.000593	0.994051		OTHER	0.004799	0.000607	0.000456	0.994138		NO_SP	1.00005	0	0	0	0	0										N	0	NAD-reducing hydrogenase subunit HoxH	Energy metabolism	Electron transport	nickel-dependent hydrogenase	sll1226	225570	226278	207732	233772	246303	205624	164867	193442	186881	182027
B1XQA2	A0639	cpcG	1	o218-240i	OTHER	0.008841	0.000777	0.000985	0.989396		OTHER	0.004051	0.000469	0.000424	0.995055		NO_SP	1.00005	0	0	0	0	0										N	0	phycobilisome rod-core linker protein CpcG	Energy metabolism	Photosynthesis - antenna proteins	phycocyanin antenna proteins	sll1471	62816.6	71474.2	59776.6	101651	95440.8	87449.5	93950.6	106416	86008.6	113119
B1XP50	A1653	fmt	0	o	OTHER	0.039248	0.003808	0.001138	0.955806		OTHER	0.017046	0.002638	0.00089	0.979426		NO_SP	1.00007	0	0	0	0	0										N	0	methionyl-tRNA formyltransferase Fmt	Translation	tRNA and rRNA base modification	None	slr0070	66267.3	80075.9	78471.6	69569.3	75951	71119.7	88021.4	55627.7	75624.2	81234.6
B1XQF9	A0696	gspE	0	o	OTHER	0.003252	0.000422	0.001462	0.994864		OTHER	0.002525	0.000523	0.000605	0.996346		NO_SP	1.00002	0	0	0	0	0										N	0	type IV fimbrial assembly ATPase PilB	Cell motility and adherance	Surface structures and assembly platforms	T2bSS type IVa pilus complex	slr0063	60131.4	57118.5	60448.1	57714.1	54298	57279.9	70493.6	63479.4	59960.2	88839.2
B1XN27	A1516		0	o	OTHER	0.047964	0.077201	0.006779	0.868056		OTHER	0.029506	0.059882	0.003965	0.906646		NO_SP	1.00006	3e-06	0	0	0	0										N	0	family 4 glycosyltransferase	Glycan biosynthesis and metabolism	Polysacharide and lipopolysaccharide metabolism	polysaccharide biosynthesis	no homolog	21951.5	23098.2	27479.5	25749.1	21245.7	23965.8	23737.6	18549.6	22469.2	31422.3
B1XPE3	A0493	pheS	0	o	OTHER	0.006509	0.000776	0.003629	0.989086		OTHER	0.004191	0.000493	0.000984	0.994331		NO_SP	1.00004	7e-06	0	0	0	0										N	0	phenylalanyl-tRNA synthetase alpha subunit PheS	Translation	Transfer RNA biogenesis	tRNA aminoacylation	sll0454	77019.4	87618.4	87420.5	73097	86510	74470.8	68739.6	78083	99429	110461
B1XIC2	A2125	glgA2	0	o	OTHER	0.013539	0.002119	0.000644	0.983698		OTHER	0.010071	0.001973	0.000464	0.987493		NO_SP	1.00004	1e-06	0	0	0	0										Y	0.99	glycogen synthase GlgA	Carbohydrate metabolism	Starch and sucrose metabolism	glycogen metabolism	sll1393	81091.4	76417	66653.5	94401.4	90270.4	70239.9	72121.2	56557.1	56747.8	73204.5
B1XNN1	A1565	gatC	0	o	OTHER	0.002902	0.000402	0.002998	0.993699		OTHER	0.003342	0.000372	0.000385	0.9959		NO_SP	1.00005	0	0	0	0	0										N	0	bifunctional aspartyl/glutamyl-tRNA amidotransferase subunit GatC	Translation	Aminoacyl-tRNA biosynthesis	GatABC aspartyl/glutamyl-tRNA(Asn/Gln) amidotransferase complex	slr0033	131255	233928	188451	165608	147984	207083	192473	265141	232365	168806
B1XJS5	A2383		0	o	OTHER	0.00285	0.000544	0.000465	0.996141		OTHER	0.00249	0.000509	0.000172	0.996829		NO_SP	1.00006	0	0	0	0	0										Y	0.48	bifunctional ADP-ribose pyrophosphatase/ADP-ribose-responsive regulator of NAD metabolism NuhA	Prosthetic groups_ cofactors_ and carriers	Nicotinate and nicotinamide metabolism	NAD(P) biosynthesis	slr1690	783302	827360	678220	457564	440211	350009	830880	697628	593122	830272
B1XMM8	A2773		0	o	OTHER	0.01888	0.000913	0.002016	0.97819		OTHER	0.007006	0.000648	0.000594	0.991753		NO_SP	1.00007	0	0	0	0	0										Y	0.88	COG2187 family uncharacterized protein	Unknown function	General	None	slr0207	54505.5	44665	42049.2	53340.2	40355.7	39219.1	27945.7	22973.7	18660.8	27303.6
B1XP80	A1684		0	o	OTHER	0.002362	0.000292	0.000181	0.997164		OTHER	0.003763	0.000453	0.000133	0.995651		NO_SP	1.00005	1e-06	0	0	0	0										N	0	AIPR protein	Unknown function	General	None	no homolog	394544	393037	378094	340080	339273	359929	487294	530536	548198	458056
B1XLU8	A2645		0	o	OTHER	0.018754	0.005985	0.026923	0.948338		OTHER	0.022043	0.001557	0.008688	0.967712		NO_SP	1.00003	0	0	0	0	0										N	0	hypothetical protein	Unknown function	General	None	slr1122	34342.6	39320.9	47419.7	36588.4	38558.7	48974.7	27216.6	30495.4	29695.7	43709.2
B1XJN8	A2346		0	o	OTHER	0.003802	0.000458	0.001268	0.994472		OTHER	0.002584	0.000324	0.000618	0.996474		NO_SP	1.00006	0	0	0	0	0										N	0	uncharacterized protein in light-independent protochlorphyllide reductase operon	Unknown function	General	light-independent protochlorophyllide reductase	no homolog	12843.2	27602.6	25286.2	22311.2	26413.3	30413.2	30507.1	33008.6	30843.8	25310.8
B1XQX9	E0018		0	o	OTHER	0.021734	0.007261	0.024174	0.946831		OTHER	0.037606	0.003161	0.001206	0.958026		NO_SP	1.00005	0	0	0	0	0										N	0	TPR repeat-containing protein	Unknown function	General	None	no homolog	509822	435980	362939	456589	402694	337023	198411	318079	302426	711385
B1XHP6	A1977		0	o	OTHER	0.004687	0.000644	0.000675	0.993995		OTHER	0.004253	0.000922	0.000355	0.99447		NO_SP	1.00007	1e-06	0	0	0	0										N	0	fatty acyl-AMP ligase FaaL	Fatty acid and lipid metabolism	Biosynthesis	lipid biosynthesis	no homolog	200793	187669	154892	164104	158558	161301	243554	246668	278966	324171
B1XJ12	A0951		0	o	OTHER	0.01062	0.002072	0.012518	0.97479		OTHER	0.015009	0.002464	0.01982	0.962707		NO_SP	1.00005	2e-06	0	0	0	0										N	0	hypothetical protein	Unknown function	General	None	ssr0657	1414.76	2444.31	2071.47	2205.99	2273.81	2359.54	6771.16	5186.97	4803.48	5559.1
B1XR61	F0061		0	o	OTHER	0.113277	0.005563	0.004823	0.876336		OTHER	0.020129	0.002086	0.001323	0.976462		NO_SP	1.00003	3e-06	0	0	0	0										N	0	hypothetical protein	Unknown function	General	None	sll1061	22369.3	31239.4	30434.3	35790	32305.1	34447.5	12352.2	10626.6	12756.6	16198.8
B1XIX0	A0908	chlM	0	o	OTHER	0.008326	0.001007	0.000825	0.989842		OTHER	0.030473	0.003055	0.000747	0.965725		NO_SP	1.00009	0	0	0	0	0										N	0	magnesium-protoporphyrin O-methyltransferase BchM	Prosthetic groups_ cofactors_ and carriers	Porphyrin and chlorophyll metabolism	chlorophyllide a biosynthesis from protoporphyrin IX	slr0525	133546	106863	124206	153474	123708	123374	194813	155883	154161	187925
B1XPX1	A0592		4	i3-25o92-114i284-306o332-349i	OTHER	0.184277	0.005423	0.001786	0.808514		SP(Sec/SPI)	0.540256	0.004371	0.005859	0.449515	CS pos: 25-26. SAA-RL. Pr: 0.2536	NO_SP	0.951321	0.048136	0.000221	9e-05	7.3e-05	0.000179										N	0	Zn-dependent intramembrane protease RseP	Intracellular trafficking_ assembly_ and processing	Peptidases	periplasmic stress response system	slr1821	29674.9	23157	26190.1	25435.8	25484.2	23305.8	65423.7	44956	48116.7	59474.2
P14582	A0426	recA	0	o	OTHER	0.006104	0.000336	0.084451	0.909109		OTHER	0.009918	0.00067	0.065617	0.923796		NO_SP	1.00006	0	0	0	0	0										N	0	recombination protein RecA	Nucleic acid metabolism	DNA replication_ recombination_ and repair	SOS response	sll0569	352698	364996	337248	297448	308231	292589	360407	358774	396215	332033
B1XMP6	A2796	phr	0	o	OTHER	0.002416	0.000535	0.002832	0.994217		OTHER	0.003762	0.001202	0.000918	0.994118		NO_SP	1.00005	0	0	0	0	0										N	0	FAD-dependent deoxyribopyrimidine photolyase PhrA	Nucleic acid metabolism	DNA replication_ recombination_ and repair	single strand breaks repair	slr0854	78970	61613.8	62073	60883.5	56192.8	51394.5	50672.1	56153	50423.1	68499.2
B1XPE0	A0490	rplU	0	o	OTHER	0.005012	0.000932	0.000377	0.993678		OTHER	0.003296	0.000697	0.000144	0.995863		NO_SP	1.00008	0	0	0	0	0										N	0	LSU ribosomal protein L21 RplU	Translation	Ribosomal proteins: synthesis and modification	ribosome large subunit	slr1678	112852	121142	112745	103265	130368	88146.1	407199	361553	177469	349096
P47908	A0263	lrtA	0	o	OTHER	0.009729	0.001531	0.001302	0.987438		OTHER	0.007603	0.000673	0.000387	0.991338		NO_SP	1.00003	0	0	0	0	0										N	0	light-repressed ribosomal subunit interface protein LrtA	Regulatory functions	Protein interactions	ribosome activity modulation	sll0947	9850.36	10623.8	13325.7	9542.68	8896.33	10857.3	16717.7	11609.8	15074.6	13443.3
B1XMR4	A0239		0	o	OTHER	0.020837	0.005171	0.004276	0.969716		OTHER	0.024188	0.004422	0.003404	0.967986		NO_SP	0.999507	0.00049	1.3e-05	3e-06	1e-06	5e-06										Y	0.55	FMN-dependent non-ribosomal peptide synthetase	Natural products biosynthesis	Anti-microbial compounds	bacteriocin	no homolog	58643.2	60232.8	53867.4	55386.4	63927.5	51145.5	34447.5	46665.4	35371.1	40794.3
B1XIN1	A2152		0	o	OTHER	0.050394	0.001485	0.001389	0.946732		OTHER	0.185923	0.002242	0.000526	0.811308		NO_SP	1.00007	0	0	0	0	0										N	0	ferredoxin (2Fe-2S)	Energy metabolism	Electron transport	photosystem II?	ssl3044	213568	274884	363236	329686	629169	446284	261618	244172	234549	186510
B1XI77	A2075		0	o	OTHER	0.013593	0.000625	0.000679	0.985102		OTHER	0.002785	0.000314	0.000181	0.99672		NO_SP	1.00004	0	0	0	0	0										N	0	ATP-dependent Clp protease adaptor protein ClpS	Regulatory functions	Protein interactions	clpXP degradation machine	ssl3379	15009.8	23260.4	23561.3	21718.8	29038.1	28029.5	22480.7	22901.8	18913.9	17231.6
B1XQ01	A0623		0	o	OTHER	0.003782	0.000702	0.005483	0.990033		OTHER	0.0039	0.00099	0.003014	0.992096		NO_SP	1.00004	0	0	0	0	0										N	0	myo-inositol-1(or 4)-monophosphatase SuhB	Carbohydrate metabolism	Inositol phosphate metabolism	myo-inositol degradation	sll1383	30944.9	32004.2	28358.2	28255.1	30671.7	26320.7	25933.7	30170.3	28022	24188.4
B1XPS9	A0550	purF	0	o	OTHER	0.037468	0.00058	0.000532	0.96142		OTHER	0.006778	0.000623	0.000478	0.992121		NO_SP	1.00005	1e-06	0	0	0	0										N	0	amidophosphoribosyltransferase PurF	Nucleic acid metabolism	Purine metabolism	purine (inosine-5'-phosphate) biosynthesis from ribose-5-phosphate	sll0757	156488	152746	140438	139618	147983	135551	167357	205693	180498	146930
Q05238	A0811	cpcG	0	o	OTHER	0.037816	0.008058	0.00144	0.952686		OTHER	0.020121	0.006962	0.000742	0.972175		NO_SP	1.00006	1e-06	0	0	0	0										N	0	phycobilisome rod-core linker protein CpcG	Energy metabolism	Photosynthesis - antenna proteins	phycocyanin biosynthesis	slr2051	834857	863288	1.2032e+06	1.15056e+06	1.37609e+06	1.36572e+06	1.5529e+06	1.64089e+06	1.54741e+06	1.54593e+06
B1XLS8	A1375		0	o	OTHER	0.003892	0.000949	0.002595	0.992564		OTHER	0.008054	0.001915	0.001026	0.989006		NO_SP	0.999992	4.4e-05	2e-06	0	0	0										N	0	two component signal transduction system twitching motility response regualator PilG	Signal transduction	Taxis	T2bSS type IVa pili ChpA-ChpB/PilGH chemosensory system	slr1041	50078.4	50123.6	57163.2	50878.7	62496	61953.4	55131.8	51008.7	55340.2	53907
A8HTM2	A1822		0	o	OTHER	0.007581	0.001713	0.006891	0.983816		OTHER	0.009183	0.001732	0.002429	0.986656		NO_SP	1.00006	0	0	0	0	0										N	0	phycocyanobilin lyase subunit CpcS	Energy metabolism	Photosynthesis - antenna proteins	phycobilin biosynthesis	slr2049	108932	93182.8	83237.2	91725.1	78028.8	92497.4	88684.6	76511.3	90905.7	68045.6
B1XI83	A2082		0	o	OTHER	0.01289	0.001122	0.001683	0.984306		OTHER	0.006496	0.001224	0.001114	0.991165		NO_SP	1.00007	0	0	0	0	0										N	0	hypothetical protein	Unknown function	General	None	slr0723	99070.3	101838	119502	106544	107414	119027	105622	94778.8	124712	155096
B1XNY5	A0418		0	o	OTHER	0.0042	0.001471	0.000713	0.993616		OTHER	0.009019	0.001756	0.000539	0.988686		NO_SP	1.00007	0	0	0	0	0										N	0	ABC-type polysaccharide export system ATPase component RfbA	Transport and binding proteins	Carbohydrates_ organic alcohols_ and acids	Lipopolysaccharide export RfbAB	slr0982	65326.3	61543	57281.5	68515.9	68451.8	59233.5	88160.7	77740.6	73477.6	84188.9
B1XL29	A1287	mfd	0	o	OTHER	0.016608	0.003059	0.014137	0.966196		OTHER	0.01308	0.00271	0.006071	0.97814		NO_SP	1.00009	0	0	0	0	0										N	0	transcription-repair coupling factor Mfd	Nucleic acid metabolism	DNA replication_ recombination_ and repair	Nucleotide excision repair	sll0377	260642	220517	238575	228524	236240	226284	277381	282384	317570	325724
B1XLC9	A0072		0	o	OTHER	0.021106	0.001174	0.000688	0.977032		OTHER	0.002568	0.000358	0.000194	0.996879		NO_SP	1.00005	0	0	0	0	0										N	0	ribosome biogenesis GTPase RbgA	Translation	Ribosomal proteins: synthesis and modification	Ribosome biogeneses GTPases	slr0267	67401.8	79359.3	92273.8	63894.8	70146.9	91759.1	88108.8	101473	95102.9	107337
B1XKF6	A1203		0	o	OTHER	0.006887	0.001329	0.008414	0.98337		OTHER	0.008767	0.001558	0.002562	0.987113		NO_SP	1.00006	0	0	0	0	0										N	0	LL-diaminopimelate aminotransferase DapL1	Amino acid metabolism	Lysine biosynthesis	lysine biosynthesis via diaminopimelate (DAP)	sll0480	427728	399927	360411	408376	366181	362811	415667	390500	353781	372218
B1XP20	A0455		0	o	OTHER	0.138798	0.002365	0.006628	0.85221		OTHER	0.021126	0.001282	0.001489	0.976103		NO_SP	1.00008	0	0	0	0	0										N	0	hypothetical protein	Unknown function	General	None	sll1769	111066	165937	164913	196844	134711	208565	119807	165017	142824	88442.7
B1XLP7	A1344	sat	0	o	OTHER	0.012882	0.000914	0.001716	0.984488		OTHER	0.006128	0.000827	0.000618	0.992427		NO_SP	1.00005	0	0	0	0	0										N	0	sulfate adenylyltransferase Met3	Energy metabolism	Sulfur metabolism	assimilatory and dissimilatory sulfate reduction	slr1165	285042	238041	238345	224838	225540	222125	314628	500842	265130	324482
B1XQ67	A1861		0	o	OTHER	0.005619	0.000945	0.001795	0.99164		OTHER	0.006272	0.0008	0.000382	0.992546		NO_SP	1.00007	0	0	0	0	0										N	0	Crp family transcriptional repressor	Regulatory functions	DNA interactions	None	no homolog	30344.3	37198.5	32219.3	23222.5	24521.1	36796.9	135816	14629.9	87421.2	96308.6
B1XR89	F0089		0	o	OTHER	0.001611	0.000289	0.000833	0.997266		OTHER	0.001295	0.000446	0.000163	0.998096		NO_SP	1.00005	0	0	0	0	0										N	0	Type II restriction modification system N-6 DNA methylase	Defense and invasion systems	Restriction-modification systems	type II restriction-modification systems	no homolog	101687	106318	99692.7	85661.3	88128.9	79560.2	124239	110895	111162	141479
B1XMX2	A0299		0	o	OTHER	0.008037	0.000853	0.000509	0.990601		OTHER	0.009697	0.001311	0.000449	0.988543		NO_SP	1.00007	1e-06	0	0	0	0										N	0	uncharacterized protein	Unknown function	General	None	no homolog	7800.16	6923.03	8436.39	8300.07	8807.62	9213.16	1428.44	7121.27	2789.76	7701.35
B1XLQ9	A1356	leuA	0	o	OTHER	0.002901	0.000513	0.011893	0.984693		OTHER	0.005343	0.000799	0.001467	0.992391		NO_SP	1.00004	3e-06	0	0	0	0										N	0	2-isopropylmalate synthase LeuA	Amino acid metabolism	Valine_ leucine and isoleucine metabolism	leucine biosynthesis from pyruvate and acetyl-CoA	slr0186	267899	258585	259796	262905	224094	239370	330263	253750	324459	325637
B1XQV4	D0023		0	o	OTHER	0.007072	0.001345	0.007969	0.983614		OTHER	0.006899	0.001311	0.001523	0.990267		NO_SP	1.00005	0	0	0	0	0										N	0	type I-D CRISPR immunity system protein Csc2	Defense and invasion systems	Invasion response	CRISPR system_ Cyano subtype	slr7012	11615	10626.6	10746.8	11308.2	10870.8	7860.89	36027.6	25173.3	20650.9	29526.1
B1XIC4	A2127	accC	0	o	OTHER	0.012598	0.004403	0.004892	0.978108		OTHER	0.019217	0.004427	0.002059	0.974297		NO_SP	1.00005	0	0	0	0	0										N	0	acetyl-CoA carboxylase complex biotin carboxylase subunit AccC	Fatty acid and lipid metabolism	Biosynthesis	acetyl-CoA carboxylase complex	sll0053	338163	307058	343911	331806	339924	333951	326279	312476	389095	358836
B1XNJ0	A0358		0	o	OTHER	0.007371	0.002602	0.00187	0.988157		OTHER	0.015289	0.001825	0.000774	0.982112		NO_SP	1.00007	0	0	0	0	0										N	0	GCCGNAC-specific DNA methyltransferase AquII	Defense and invasion systems	Restriction-modification systems	type II restriction-modification system	slr6050	78302.6	69409	70907.3	73209.5	73968.4	66534.4	91600.2	90449.4	89377.7	101875
B1XNL4	A1548		0	o	OTHER	0.006048	0.000403	0.008546	0.985004		OTHER	0.01601	0.000705	0.012139	0.971147		NO_SP	1.00006	0	0	0	0	0										N	0	two component signal transduction system hybrid response regulator	Signal transduction	Two-component systems	None	sll1555	205203	216650	198884	205795	222027	193884	130988	170368	214424	246205
B1XNI3	A0351	gcvH	0	o	OTHER	0.001188	0.000132	0.001328	0.997352		OTHER	0.001853	0.000202	0.000183	0.997762		NO_SP	1.00006	0	0	0	0	0										N	0	glycine cleavage system protein GcvH	Amino acid metabolism	Glycine_ serine and threonine metabolism	glycine cleavage system GcvHLPT	slr0879	106218	177952	136760	134658	111470	176692	227816	209416	160572	143717
B1XIL6	A0883	rplY	0	o	OTHER	0.016357	0.001811	0.002003	0.979829		OTHER	0.012244	0.002204	0.001058	0.984494		NO_SP	1.00004	1e-06	0	0	0	0										N	0	LSU ribosomal protein L25 RplY	Translation	Ribosomal proteins: synthesis and modification	ribosome large subunit	sll1824	305051	302108	452668	387700	305491	432493	485439	543287	615047	524980
B1XLM3	A1319	ureA	0	o	OTHER	0.005991	0.005454	0.004471	0.984084		OTHER	0.008177	0.003559	0.001775	0.986489		NO_SP	1.00007	1e-06	0	0	0	0										N	0	urease gamma subunit UreA	Energy metabolism	Nitrogen metabolism	urease	slr1256	14846.9	25107.2	24455.6	20179.4	21946.7	27491	27334.4	27295.9	22294.5	16467.2
B1XPS5	A0546		0	o	OTHER	0.013621	0.001023	0.001758	0.983598		OTHER	0.006065	0.000842	0.000784	0.992308		NO_SP	1.00005	0	0	0	0	0										N	0	BolA family protein	Unknown function	General	Stress response	ssr3122	1536.16	1836.75	1290.32	1601.72	1594.7	1295.09	2819.29	7547.27	4741.59	2156.38
B1XJP6	A2354	leuB	0	o	OTHER	0.00617	0.000406	0.002419	0.991006		OTHER	0.005698	0.000448	0.000693	0.993161		NO_SP	1.00005	1e-06	0	0	0	0										N	0	3-isopropylmalate dehydrogenase LeuB	Amino acid metabolism	Valine_ leucine and isoleucine metabolism	leucine biosynthesis from pyruvate and acetyl-CoA	slr1517	101213	114485	128591	110798	137192	137344	63830.4	69638	57731.3	57334.5
B1XIK3	A0870	pknA	2	i336-358o373-395i	OTHER	0.046603	0.004739	0.072113	0.876545		OTHER	0.016123	0.005013	0.003619	0.975245		NO_SP	1.00006	0	0	0	0	0										Y	0.25	serine/threonine-protein kinase PknA	Regulatory functions	Protein interactions	serine/threonine phosphatases	no homolog	96833.6	84254.3	84105.7	114672	113887	97246.7	95561.6	69446.4	77334.8	110866
B1XN28	A1517		0	o	OTHER	0.159045	0.065237	0.007864	0.767855		OTHER	0.158283	0.041464	0.017685	0.782568		NO_SP	0.943818	0.055756	0.000213	0.000102	5.8e-05	8.6e-05										N	0	family 4 glycosyltransferase	Glycan biosynthesis and metabolism	Polysacharide and lipopolysaccharide metabolism	polysaccharide biosynthesis	slr1077	11892.1	10756.8	12529.2	12264.5	10347.1	11830.3	9352.33	12673.7	12162.3	13583.2
B1XM94	A1384		0	o	OTHER	0.013655	0.001885	0.030715	0.953746		OTHER	0.01758	0.002709	0.020463	0.959248		NO_SP	1.00006	0	0	0	0	0										N	0	two component signal transduction system histidine kinase with DICT and GAF sensory domains	Signal transduction	Two-component systems	None	slr0484	425735	406058	399502	371558	361048	405687	510027	445574	508066	498893
P28605	A1630	glnA	0	o	OTHER	0.001607	0.000211	0.000622	0.99756		OTHER	0.002541	0.000239	0.000119	0.9971		NO_SP	1.00007	0	0	0	0	0										N	0	type I glutamine synthetase GlnA	Amino acid metabolism	Alanine_ aspartate and glutamate metabolism	glutamate biosynthesis	slr1756	293267	347426	273542	322442	376722	281523	248394	347904	256670	289548
B1XPL8	A1743		0	o	OTHER	0.006357	0.000819	0.002369	0.990454		OTHER	0.006232	0.000899	0.000372	0.992497		NO_SP	1.00009	0	0	0	0	0										N	0	flavodiiron protein Flv1	Defense and invasion systems	Detoxification and inactivation	oxygen and nitric oxide detoxification:photosystem I	sll1521	1.3776e+06	1.18581e+06	1.31736e+06	1.44532e+06	1.35162e+06	1.35329e+06	1.39394e+06	1.21367e+06	1.39483e+06	1.4166e+06
B1XJ78	A2265		0	o	OTHER	0.008984	0.00261	0.000345	0.988061		OTHER	0.016876	0.002575	0.000434	0.980114		NO_SP	0.999487	0.000467	4.8e-05	2e-06	1e-06	3e-06										Y	0.97	hypothetical protein	Unknown function	General	None	no homolog	160.71	82.6694	140.651	136.52	238.224	85.7828	647.659	114.847	19.5978	257.701
B1XK07	A2384	dnaE	0	o	OTHER	0.023904	0.003574	0.101349	0.871172		OTHER	0.053381	0.008318	0.058473	0.879828		NO_SP	1.00003	1.6e-05	0	0	0	0										N	0	DNA polymerase III alpha subunit DnaE	Nucleic acid metabolism	DNA replication_ recombination_ and repair	DNA replication elongation factor and DNA polymerase IIIl	no homolog	13623.7	14206	12137.2	13504	12785.3	13378.4	9073.65	8100.74	7584.36	8960.41
B1XHX8	A0724	betA	0	o	OTHER	0.006469	0.001958	0.016046	0.975528		OTHER	0.008412	0.002792	0.002118	0.986679		NO_SP	1.00001	8e-06	1e-06	0	0	0										N	0	GMC family FAD-dependent oxidoreductase	Unknown function	Enzymes of unknown specificity	None	no homolog	172066	178877	154010	139367	156901	128739	234096	196856	211859	191391
B1XIC3	A2126		0	o	OTHER	0.018354	0.004701	0.018928	0.958016		OTHER	0.025117	0.010996	0.003746	0.960142		NO_SP	1.00003	2e-05	2e-06	0	0	0										N	0	hypothetical protein	Unknown function	General	None	ssr1552	80624.9	121950	96408	107276	107319	99874.9	331960	215137	258238	248569
B1XN05	A1494	cysC	0	o	OTHER	0.26127	0.094272	0.158797	0.48566		OTHER	0.213501	0.048502	0.112473	0.625523		NO_SP	1.00005	0	0	0	0	0										N	0	adenylylsulfate kinase CysC1	Energy metabolism	Sulfur metabolism	sulfate reduction to sulfide_ assimilatory	slr0676	200110	212765	227514	207099	229227	254510	157123	172130	174745	218601
B1XMI2	A2726	prs	0	o	OTHER	0.044941	0.003267	0.017844	0.933948		OTHER	0.027173	0.002723	0.008669	0.961435		NO_SP	1.00007	0	0	0	0	0										N	0	ribose-phosphate pyrophosphokinase PrsA	Nucleic acid metabolism	Pyrimidine metabolism	pyrimidine (uridine-5'-phosphate) de novo biosynthesis	sll0469	32045.4	26385.3	21691.4	31094.7	24063.3	22889	23501.9	13290.8	17814.7	25786.9
B1XKN8	A2536	gatB	0	o	OTHER	0.066437	0.006955	0.002014	0.924593		OTHER	0.095843	0.013137	0.001678	0.889343		NO_SP	1.00006	0	0	0	0	0										N	0	aspartyl-tRNA(Asn) / glutamyl-tRNA(Gln) amidotransferase subunit GatB	Translation	Aminoacyl-tRNA biosynthesis	GatABC aspartyl/glutamyl-tRNA(Asn/Gln) amidotransferase complex	sll1435	652301	638999	593220	565296	572382	590609	720159	705683	672408	612338
B1XJD7	A0994		0	o	OTHER	0.047578	0.008628	0.055185	0.888608		OTHER	0.086622	0.008402	0.025305	0.879671		NO_SP	1.00007	1e-06	0	0	0	0										N	0	AAA family ATPase Ycf46	Unknown function	Enzymes of unknown specificity	None	slr0480	86961.8	88005.9	102340	105001	119070	110428	74746.2	50861.8	85639.8	66115.1
B1XIC9	A2132		0	o	OTHER	0.007126	0.000845	0.000483	0.991546		OTHER	0.004562	0.00063	0.000313	0.994495		NO_SP	1.00006	0	0	0	0	0										N	0	type II GAGGAG-specific restriction enzyme and methylase AquIII	Defense and invasion systems	Restriction-modification systems	type II restriction-modification systems	no homolog	58483.9	50660.5	53839.9	56446.2	52263.2	55659.5	81269.2	60469.1	68772.2	88346
B1XLB9	A0062		0	o	TAT(Tat/SPI)	0.181228	0.003926	0.752977	0.061869	CS pos: 52-53. AIA-KP. Pr: 0.8774	TAT(Tat/SPI)	0.470089	0.005225	0.476499	0.048187	CS pos: 52-53. AIA-KP. Pr: 0.8885	SP	0.376143	0.579836	0.01651	0.019665	0.006328	0.001524	CS pos: 52-53. Pr: 0.5434	1	29	30	46	47	52			N	0	hypothetical protein	Unknown function	General	None	no homolog	24547.8	29770.9	28531.6	24128.1	27817.9	33866.2	101948	95569.3	81796.4	83058.6
B1XKM5	A2522		0	o	OTHER	0.007867	0.00202	0.001131	0.988982		OTHER	0.027009	0.00301	0.000567	0.969415		NO_SP	1.00005	0	0	0	0	0										N	0	2Fe-2S ferredoxin	Energy metabolism	Electron transport	None	sll1584	18123.1	18511.7	21774.7	17724.8	21048.6	22175.9	57849.6	56482.4	50509.5	50672.7
B1XNY7	A0420		0	o	OTHER	0.103044	0.006378	0.00415	0.886428		OTHER	0.035	0.004035	0.00111	0.959856		NO_SP	1.00004	2e-06	0	0	0	0										N	0	protein of unknown function DUF2887	Mobile and extrachromosomal element functions	Selfish genetic elements	None	sll1542	74110	85656.5	85819.9	73943.5	96625.8	84945.2	57406.4	58661.5	59802.5	53209
B1XQL2	A1920		0	o	OTHER	0.247855	0.008142	0.008188	0.735815		OTHER	0.136137	0.011029	0.010658	0.842176		NO_SP	0.999995	7.5e-05	0	0	0	0										N	0	7_8-didemethyl-8-hydroxy-5-deazariboflavin synthase subunit CofH	Prosthetic groups_ cofactors_ and carriers	General	7_8-didemethyl-8-hydroxy-5-deazariboflavin (FO) biosynthesis	sll1659	18623.3	18502	17568.9	17266.7	19423.5	18317.5	34043.3	26401.6	23672.4	26223.6
B1XKY1	A1238		0	o	OTHER	0.009758	0.001188	0.002459	0.986595		OTHER	0.007453	0.001151	0.00077	0.990626		NO_SP	1.00006	0	0	0	0	0										N	0	selenophosphate-dependent tRNA 2-selenouridine synthase SelU	Translation	tRNA and rRNA base modification	selenouridine-containing tRNA	no homolog	7610.58	7376.13	8324.06	8016	8330.78	8559.54	6008.87	13130.3	9368.86	9165.57
B1XLS7	A1374		0	o	OTHER	0.004443	0.000209	0.006862	0.988486		OTHER	0.005498	0.000316	0.002999	0.991187		NO_SP	1.00007	1e-06	0	0	0	0										N	0	two component signal transduction system twitching motility response regualator PilH	Signal transduction	Taxis	T2bSS type IVa pili ChpA-ChpB/PilGH chemosensory system	slr1042	228970	319782	357017	317724	286551	399692	151021	247200	234951	196893
B1XQI4	A1892	crtH	0	o	OTHER	0.021505	0.003707	0.008021	0.966767		OTHER	0.039582	0.006591	0.012895	0.940932		NO_SP	0.997748	0.001948	0.000283	6e-06	3e-06	1.3e-05										N	0	carotenoid cis-trans isomerase CrtH	Terpenoids and polyketides metabolism	Carotenoid metabolism	lycopene biosynthesis from isopentyl pyrophosphate (IPP)	sll0033	155759	153392	165531	207123	229379	203378	168313	127921	158555	136845
B1XHV7	A2039		0	o	OTHER	0.002532	0.000264	0.002837	0.994367		OTHER	0.006659	0.000718	0.000926	0.991697		NO_SP	1.00004	0	0	0	0	0										N	0	ABC-type compatable solute uptake system ATPase component GgtA	Transport and binding proteins	Carbohydrates_ organic alcohols_ and acids	Glucosylglycerol uptake system GgtABCD	slr0747	56673.7	46801.7	59732.3	58819.4	52887.2	56805.2	33043.4	41003.7	48161.9	57855.7
B1XL31	A1289	lys1	0	o	OTHER	0.094011	0.322821	0.142516	0.440653		OTHER	0.112758	0.338946	0.135023	0.413272		NO_SP	1.00007	2e-06	0	0	0	0										N	0	saccharopine dehydrogenase family protein	Unknown function	Enzymes of unknown specificity	None	no homolog	25794.3	28002.9	27976.7	29705.4	34593.4	31284.4	22716.4	27534.7	25021.7	19732.4
B1XHV8	A2040		0	o	OTHER	0.010469	0.005522	0.001338	0.982671		OTHER	0.011071	0.00362	0.000446	0.984863		NO_SP	0.999246	0.000693	5.8e-05	5e-06	2e-06	2.1e-05										N	0	Uma2 family endonuclease toxin	Defense and invasion systems	General	polymorphic toxins	sll1222	5758.83	7308.59	7854.86	7194.59	8221.22	8111.9	6136.11	8361.76	8612.06	8122.66
B1XR02	F0002	parB	0	o	OTHER	0.006562	0.001413	0.004728	0.987298		OTHER	0.007538	0.000819	0.001085	0.990558		NO_SP	1.00008	0	0	0	0	0										N	0	plasmid partitioning protein ParB	Mobile and extrachromosomal element functions	Plasmid functions	plasmid pAQ6 replication	no homolog	20139.7	27850.3	18799.9	10512.4	9456.88	9273.02	16490.6	13830	15734.4	18444.5
B1XP55	A1658	pyk	0	o	OTHER	0.010973	0.0033	0.049124	0.936603		OTHER	0.014701	0.002676	0.012339	0.970284		NO_SP	1.00007	0	0	0	0	0										N	0	pyruvate kinase Pyk	Carbohydrate metabolism	Pyruvate metabolism	anaplerotic reactions	sll1275	467974	476374	461243	422270	399652	404968	388144	398891	461229	397058
B1XK45	A2422	katG	0	o	OTHER	0.060302	0.009078	0.006308	0.924312		OTHER	0.027425	0.006621	0.001127	0.964828		NO_SP	1.00009	0	0	0	0	0										N	0	catalase-peroxidase KatG	Defense and invasion systems	Detoxification and inactivation	resistance to reactive oxygen species (ROS)	sll1987	547737	451363	440383	536859	416382	392113	430845	463730	420498	416719
B1XK01	A1129		2	o15-37i42-64o	OTHER	0.004184	0.007339	0.000893	0.987584		OTHER	0.008932	0.039863	0.001744	0.949461		NO_SP	1.00003	2e-06	0	0	0	0										N	0	protein of unknown function DUF58	Unknown function	General	None	slr1927	9892.01	7311.89	9298.62	13268	11300.7	8966.7	8682.55	6039.11	8831.93	9736.16
B1XP28	A0463		0	o	OTHER	0.05404	0.015333	0.002085	0.928542		OTHER	0.047512	0.011937	0.002572	0.93798		NO_SP	0.999937	0.000109	8e-06	0	0	1e-06										N	0	hypothetical protein	Unknown function	General	None	no homolog	152.974	197.961	301.529	125.841	241.068	358.895	306.469	181.22	13.657	65.1536
B1XKY9	A1246	serA	0	o	OTHER	0.001765	0.000166	0.000822	0.997247		OTHER	0.001639	0.000201	8.4e-05	0.998077		NO_SP	1.00006	0	0	0	0	0										N	0	D-3-phosphoglycerate dehydrogenase SerA	Amino acid metabolism	Glycine_ serine and threonine metabolism	serine biosynthesis	sll1908	684269	546130	765255	601274	634113	704423	359662	565783	688906	497541
B1XNT1	A1616	ilvA	0	o	OTHER	0.005568	0.000845	0.003093	0.990494		OTHER	0.004973	0.000719	0.000511	0.993797		NO_SP	1.00004	0	0	0	0	0										N	0	biosynthetic threonine dehydratase IlvA	Amino acid metabolism	Valine_ leucine and isoleucine metabolism	branched chain amino acid biosynthesis	slr2072	380405	329197	342174	332786	330705	348317	511151	423201	438282	416684
B1XK90	A1136		0	o	OTHER	0.004833	0.0021	0.000442	0.992626		OTHER	0.005707	0.001898	0.00017	0.992225		NO_SP	1.00006	4e-06	0	0	0	0										N	0	hypothetical protein	Unknown function	General	None	no homolog	116465	112947	95235.7	106547	128632	95505.5	224962	203541	184105	218543
B1XMB8	A1413		0	o	OTHER	0.05819	0.003612	0.001927	0.93627		OTHER	0.013361	0.002354	0.000797	0.983489		NO_SP	1.00005	0	0	0	0	0										N	0	iron-sulfur cluster assembly scaffold protein Nfu	Prosthetic groups_ cofactors_ and carriers	Iron sulfur clusters	None	ssl2667	116607	259911	250515	212999	283614	314525	530535	351484	303124	472815
B1XKT8	A0040		2	o10-29i107-129o	OTHER	0.231592	0.05313	0.003774	0.711504		SP(Sec/SPI)	0.575579	0.072943	0.00824	0.343238	CS pos: 35-36. PQS-RE. Pr: 0.1341	NO_SP	1.00004	1e-06	0	0	0	0										N	0	ATP-dependent metalloprotease FtsH3	Intracellular trafficking_ assembly_ and processing	Protein modification and repair	FtsH2-FtsH3 photosystem II repair complex	slr1604	563737	536579	715455	652151	547775	825101	926668	916948	1.02918e+06	842844
B1XQH6	A0713	phnC	0	o	OTHER	0.014744	0.001529	0.004876	0.97885		OTHER	0.012741	0.001509	0.004025	0.981725		NO_SP	1.00007	0	0	0	0	0										N	0	phosphonate ABC transport system ATPase component PhnC	Transport and binding proteins	Anions	phosphonate ABC transport PhnCDE1	no homolog	21928.3	20266.3	18714.4	20245.2	21668.4	19374.5	35869.1	24444.6	26722.6	29657
B1XP98	A1702		0	o	OTHER	0.032467	0.00454	0.012316	0.950677		OTHER	0.059789	0.00602	0.002429	0.931763		NO_SP	1.00008	0	0	0	0	0										N	0	uncharacterized stress protein associated with tellurite resistance TerD	Unknown function	General	None	slr1764	40124.5	44827	38106.2	52428.7	55241.6	51267.4	46608.2	38314.8	35468.5	42138.4
B1XP29	A0464		0	o	OTHER	0.234403	0.034957	0.005787	0.724853		OTHER	0.070545	0.022991	0.004361	0.902103		NO_SP	1.00005	0	0	0	0	0										N	0	proteosome-type protease AnbU	Intracellular trafficking_ assembly_ and processing	Peptidases	None	sll0069	50417.2	53287.7	52266.4	49774	53563.5	52423.6	92129.7	63180.7	64632.2	64767
B1XJ50	A2236		0	o	OTHER	0.048595	0.007086	0.037245	0.907074		OTHER	0.030589	0.003785	0.007445	0.958181		NO_SP	1.00006	0	0	0	0	0										N	0	ribbon-helix-helix protein	Unknown function	General	None	no homolog	61340.7	71554.5	67438.5	71323.4	78017.4	74996.9	102490	97685.3	85724.5	95301
B1XP71	A1675		0	o	OTHER	0.006874	0.000757	0.002284	0.990086		OTHER	0.005247	0.000755	0.000813	0.993185		NO_SP	1.00006	0	0	0	0	0										N	0	2-oxoglutarate-responsive transcriptional activator of nitrogen assimilation NtcA	Regulatory functions	DNA interactions	nitrogen assimilation	sll1423	122812	126021	110017	81997.5	76887.1	82593.9	74707.1	79277.6	74420.3	99217.7
B1XPX5	A0596	chlD	0	o	OTHER	0.035851	0.007928	0.035648	0.920573		OTHER	0.05938	0.009483	0.041715	0.889423		NO_SP	0.983359	0.016392	0.000155	3.3e-05	2.1e-05	4.8e-05										N	0	magnesium chelatase subunit BchD	Prosthetic groups_ cofactors_ and carriers	Porphyrin and chlorophyll metabolism	chlorophyllide a biosynthesis from protoporphyrin IX	slr1777	198352	133194	187434	172898	164654	167394	167898	157614	182455	220116
B1XJT8	A1064	rplD	0	o	OTHER	0.008409	0.003153	0.004665	0.983773		OTHER	0.006512	0.001317	0.004265	0.987906		NO_SP	1.00005	0	0	0	0	0										N	0	LSU ribosomal protein L4 RplD	Translation	Ribosomal proteins: synthesis and modification	ribosome large subunit	sll1800	264628	240585	436652	233588	263523	326451	379506	356585	406222	428155
B1XK78	A2455	nth	0	o	OTHER	0.005407	0.005472	0.002152	0.986969		OTHER	0.009229	0.009874	0.000644	0.980253		NO_SP	1.00006	0	0	0	0	0										N	0	endonuclease III Nth	Nucleic acid metabolism	DNA replication_ recombination_ and repair	Base excision repair	slr1822	99361.8	113435	114346	119613	128564	121004	55196.2	59918.5	53922.7	62847.6
P74765	A0322	psbU	0	o	LIPO(Sec/SPII)	0.269716	0.725354	0.001509	0.003421	CS pos: 16-17. MFG-CA. Pr: 0.7294	SP(Sec/SPI)	0.65027	0.335493	0.011912	0.002325	CS pos: 28-29. AQA-LD. Pr: 0.6514	SP	0.000695	0.767651	0.230776	0.00029	0.000297	0.00026	CS pos: 28-29. Pr: 0.7091	1	3	4	22	23	28			N	0	photosystem II protein PsbU	Energy metabolism	Photosynthesis	photosystem II other subunits in cyanobacteria	sll1194	220590	198737	151692	166390	170542	165033	2.07895e+07	2.38577e+07	2.22716e+07	1.63456e+07
B1XMJ2	A2736		0	o	OTHER	0.099289	0.003594	0.041799	0.855319		OTHER	0.122341	0.006511	0.05823	0.812918		NO_SP	0.705385	0.279819	0.003104	0.00205	0.001133	0.008519										Y	0.99	prolyl oligopeptidase family protein	Intracellular trafficking_ assembly_ and processing	Peptidases	None	slr0825	20684.8	19091.5	18503.2	18807.2	18093.9	17826	8268.45	8684.07	10593.3	10016.7
B1XID3	A2136		0	o	OTHER	0.002272	0.000282	0.001112	0.996334		OTHER	0.002487	0.000359	0.000404	0.996749		NO_SP	1.00005	0	0	0	0	0										N	0	hypothetical protein	Unknown function	General	None	sll0162	52909.9	78645.9	56020.2	66118.5	60065.5	77585.4	44580.4	54018.9	40682.3	47723.6
Q6L8L6	A0288	kaiB	0	o	OTHER	0.053055	0.002446	0.005885	0.938614		OTHER	0.009629	0.000542	0.000352	0.989477		NO_SP	1.00005	0	0	0	0	0										N	0	circadian clock system KaiB	Signal transduction	General	circadian clock core oscillator KaiABC	slr0757	250105	256374	265951	229340	186475	262484	127204	175806	161996	170181
B1XII3	A0850	murD	0	o	OTHER	0.007446	0.001104	0.00088	0.99057		OTHER	0.004591	0.00057	0.00027	0.99457		NO_SP	1.00009	2e-06	0	0	0	0										N	0	UDP-N-acetylmuramoylalanine--D-glutamate ligase MurD	Glycan biosynthesis and metabolism	Peptidoglycan metabolism	peptidoglycan biosynthesis	sll2010	56174.2	67217.2	53875.8	54044.6	61908.6	50421.8	46407.2	33104.1	46280.7	44621.4
B1XMU7	A0274		2	i7-29o34-53i	OTHER	0.002328	0.001204	0.000173	0.996295		OTHER	0.033273	0.00574	0.000549	0.960439		NO_SP	1.00002	0	0	0	0	0										N	0	WD repeat-containing protein	Unknown function	General	None	no homolog	21619.5	20210.8	22305.4	26663.7	22266.3	23363.4	3301.07	5397.03	7212.48	4867.42
B1XJW9	A1095		0	o	OTHER	0.00805	0.001292	0.025175	0.965483		OTHER	0.012125	0.001815	0.014893	0.971167		NO_SP	1.00005	0	0	0	0	0										N	0	transcriptional repressor CalA	Regulatory functions	DNA interactions	None	sll0359	643302	591409	680229	484225	486844	500184	504093	684329	604069	800883
B1XPW2	A0583		0	o	OTHER	0.003325	0.000252	0.009251	0.987173		OTHER	0.003376	0.000295	0.002688	0.993641		NO_SP	1.00007	0	0	0	0	0										N	0	glutamate-5-semialdehyde dehydrogenase ProA	Amino acid metabolism	Arginine and proline metabolism	proline biosynthesis from glutamate	sll0461	4693.27	4107.32	3948.3	4800.4	4074.36	3482.53	3446.22	3339.48	3220.58	2202.36
B1XNH3	A0341	fusA	0	o	OTHER	0.016296	0.001534	0.00318	0.97899		OTHER	0.013844	0.001188	0.000616	0.984352		NO_SP	1.00006	0	0	0	0	0										N	0	translation elongation factor G FusA	Translation	Translation factors	translation elongation_ bacterial	slr1463	1.79508e+06	1.65365e+06	1.69847e+06	1.61481e+06	1.51446e+06	1.55615e+06	1.27115e+06	1.62309e+06	1.56214e+06	1.48953e+06
B1XNB1	A2853	gpsA	0	o	OTHER	0.037552	0.004091	0.226299	0.732058		OTHER	0.058942	0.003197	0.157831	0.78003		NO_SP	1.00003	0	0	0	0	0										N	0	glycerol-3-phosphate dehydrogenase (NAD(P)+) GpsA	Fatty acid and lipid metabolism	Glycerolipid and glycerophospholid metabolism	phosphatidylglycerol biosynthesis	slr1755	291389	362717	416590	315219	389475	402125	261143	465069	405376	320415
B1XI10	A0756	deoC	0	o	OTHER	0.008437	0.001103	0.00227	0.98819		OTHER	0.014573	0.002373	0.001009	0.982046		NO_SP	1.00002	1.6e-05	0	0	0	0										N	0	deoxyribose-phosphate aldolase DeoC	Carbohydrate metabolism	Pentose phosphate pathway	utilization of deoxynucleosides	sll1776	172626	156214	173395	174149	169267	172595	113895	105559	105533	126962
B1XRM9	G0009		0	o	OTHER	0.202694	0.019658	0.001579	0.776069		OTHER	0.137144	0.017179	0.001142	0.844536		NO_SP	1.00004	6e-06	0	0	0	0										N	0	protein of unknown function DUF427	Unknown function	General	None	ssl3291	60536	68380.8	74554.1	70363.7	79975.4	89734.1	89178.9	87356.5	88794.5	77611.1
Q9R6U6	A1312	psbW2	0	o	OTHER	0.007936	0.001371	0.027945	0.962748		OTHER	0.009083	0.00233	0.001702	0.986886		NO_SP	1.00004	3e-06	0	0	0	0										N	0	photosystem II reaction center protein Psb28-2	Energy metabolism	Photosynthesis	photosystem II cyanobacterial subunits	slr1739	96050.7	121744	115719	138472	151240	175013	65535.9	72783.5	60882.9	63919.4
B1XKR2	A0013		0	o	OTHER	0.010194	0.000895	0.00248	0.98643		OTHER	0.007915	0.000849	0.000366	0.99087		NO_SP	0.999973	6.3e-05	1e-06	0	0	0										N	0	hypothetical protein	Unknown function	General	None	no homolog	337167	405082	316024	349998	357685	305241	652908	644466	565757	517873
B1XQI7	A1895	pstB	0	o	OTHER	0.017219	0.001617	0.003525	0.977639		OTHER	0.067207	0.006209	0.001845	0.924739		NO_SP	1.00004	9e-06	0	0	0	0										N	0	ABC-type phosphate uptake system ATPase component PstB	Transport and binding proteins	Anions	phosphate signalling cascade PhoBRU-PstABCS	sll0683	256578	248289	199783	241243	234201	219909	308417	276793	260247	373900
B1XIV3	A0891	sucC	0	o	OTHER	0.007877	0.000963	0.009945	0.981215		OTHER	0.015275	0.000995	0.001855	0.981875		NO_SP	1.00006	0	0	0	0	0										N	0	succinyl-CoA ligase beta subunit Succ	Carbohydrate metabolism	Citrate cycle (TCA cycle)	citrate cycle_ second carbon oxidation	sll1023	34122.8	34217.8	33086.8	24100.8	20768.5	18278	17509.6	24229.8	17345.6	19955.1
B1XNI9	A0357		0	o	OTHER	0.016429	0.003035	0.001526	0.97901		OTHER	0.016479	0.002979	0.001249	0.979293		NO_SP	1.00006	0	0	0	0	0										N	0	protein of unknown function DUF482	Unknown function	General	None	slr0656	103617	96133.2	85678.1	94767.4	109749	86045.1	122183	149912	154378	120654
B1XMQ1	A0226	sufA	0	o	OTHER	0.008168	0.001192	0.002315	0.988325		OTHER	0.005078	0.001061	0.000539	0.993322		NO_SP	1.00005	0	0	0	0	0										N	0	putative redox sensory protein SufA	Prosthetic groups_ cofactors_ and carriers	Sulfur relay system	iron-sulfur cluster assembly SUF system	slr1417	17487.2	17094.8	19003.7	18996.1	19037.7	18576.2	14833.7	15357.1	16297.2	15572.2
B1XIX5	A0913		0	o	OTHER	0.011716	0.003876	0.001379	0.983029		OTHER	0.006602	0.00168	0.000724	0.990994		NO_SP	1.00005	1e-05	2e-06	0	0	0										N	0	uncharacterized protein	Unknown function	General	None	sll1911	123031	152178	119428	232525	247914	244207	185528	175953	173619	146776
B1XQJ4	A1902	htpG	0	o	OTHER	0.000926	0.000131	0.000983	0.99796		OTHER	0.001281	0.000154	0.000593	0.997971		NO_SP	1.00008	0	0	0	0	0										N	0	molecular chaperone HtpG	Intracellular trafficking_ assembly_ and processing	Chaperone and folding catalysis	heat shock	sll0430	550085	590167	448009	551181	448119	403981	578968	494130	549575	556338
B1XQ57	A1851	ftrC	0	i	OTHER	0.004213	0.000653	0.002312	0.992822		OTHER	0.00649	0.001144	0.000631	0.991735		NO_SP	1.00007	0	0	0	0	0										N	0	ferredoxin-thioredoxin reductase beta subunit FtrC	Regulatory functions	Protein interactions	redox regulatory system FtrCV	sll0554	387156	599100	568440	556914	441738	661164	210856	273632	253847	159437
B1XJJ2	A1050	rplR	0	i	OTHER	0.016666	0.00734	0.01199	0.964004		OTHER	0.010535	0.003437	0.002155	0.983873		NO_SP	1.00006	0	0	0	0	0										N	0	LSU ribosomal protein L18 RplR	Translation	Ribosomal proteins: synthesis and modification	ribosome large subunit	sll1811	48812.8	33266.6	61705.1	50999.4	41882.8	48037.9	126693	104847	141227	118228
B1XPY9	A0610	pyrF/pyrE	0	o	OTHER	0.028368	0.004602	0.003067	0.963962		OTHER	0.011461	0.005846	0.001141	0.981552		NO_SP	1.00008	0	0	0	0	0										N	0	bifunctional orotidine 5'-phosphate decarboxylase/orotate phosphoribosyltransferase protein PyrFE	Nucleic acid metabolism	Pyrimidine metabolism	uridine monophosphate biosynthesis from glutamine	no homolog	49301.9	47923.3	50644.7	46033.9	54738.9	47780	45154.2	50630	47470.3	53904.8
B1XPN1	A1756	ileS	0	o	OTHER	0.010467	0.002633	0.002038	0.984862		OTHER	0.010969	0.001586	0.000751	0.986694		NO_SP	1.00003	0	0	0	0	0										N	0	isoleucyl-tRNA synthetase IleS	Translation	Transfer RNA biogenesis	tRNA aminoacylation	sll1362	1.51246e+06	1.54415e+06	1.43239e+06	1.458e+06	1.48139e+06	1.41336e+06	1.3501e+06	1.79161e+06	1.53131e+06	1.22306e+06
B1XIH1	A0838	icd	0	o	OTHER	0.007819	0.000917	0.013796	0.977468		OTHER	0.014866	0.001091	0.004028	0.980015		NO_SP	1.00008	0	0	0	0	0										N	0	NADP-dependent isocitrate dehydrogenase Icd	Carbohydrate metabolism	Citrate cycle (TCA cycle)	citrate cycle_ first carbon oxidation	no homolog	421267	458419	403560	392261	432899	406032	363203	367505	353966	320265
B1XLG1	A0106	gap	0	o	OTHER	0.020807	0.005068	0.005607	0.968518		OTHER	0.020914	0.003412	0.001388	0.974286		NO_SP	1.00007	0	0	0	0	0										N	0	NAD(P)-dependent glyceraldehyde-3-phosphate dehydrogenase Gap2	Energy metabolism	Carbon fixation in prokaryotes	Calvin-Benson cycle and Embden-Meyerhof pathway	sll1342	1.53413e+06	1.04827e+06	1.15599e+06	1.39552e+06	975786	1.13175e+06	1.191e+06	1.01718e+06	1.12501e+06	1.3098e+06
B1XNQ1	A1585	pgk	0	o	OTHER	0.007598	0.001122	0.002056	0.989225		OTHER	0.005062	0.000627	0.000401	0.99391		NO_SP	1.00008	0	0	0	0	0										N	0	phosphoglycerate kinase Pgk	Energy metabolism	Carbon fixation in prokaryotes	Calvin-Benson cycle and Embden-Meyerhof pathway	slr0394	723322	943104	1.03264e+06	737000	871732	1.0119e+06	895128	1.15621e+06	1.23881e+06	862165
B1XPZ5	A0617		0	o	OTHER	0.039296	0.00469	0.008937	0.947077		OTHER	0.042114	0.004912	0.003173	0.949801		NO_SP	1.00007	1e-06	0	0	0	0										N	0	endoribonuclease L-PSP	Nucleic acid metabolism	RNA degradation	None	slr0709	14031.1	14711.8	22988.6	19292.5	20087.4	24830.6	13869.6	16520.1	12157.1	11598.2
B1XPX4	A0595	tpiA	0	o	OTHER	0.033817	0.001515	0.000254	0.964414		OTHER	0.007839	0.000707	0.000186	0.991267		NO_SP	1.00006	0	0	0	0	0										N	0	triosephosphate isomerase TpiA	Carbohydrate metabolism	Glycolysis / Gluconeogenesis	Embden-Meyerhof pathway	slr0783	70584.9	57049.1	60945.3	54655.5	61333.4	59731.3	57201.3	69866.4	61939.9	65450.3
B1XQD4	A0671	pdxA	0	o	OTHER	0.034893	0.001837	0.000923	0.962348		OTHER	0.01626	0.001224	0.000497	0.982019		NO_SP	1.00009	0	0	0	0	0										N	0	4-hydroxythreonine-4-phosphate dehydrogenase PdxA	Prosthetic groups_ cofactors_ and carriers	Vitamin B6 metabolism	pyridoxal phosphate biosynthesis_ PdxA/PdxJ pathway	sll0660	11499.2	11208.5	14030.5	10230	10378.8	11876.9	15953.4	12864.9	12681.4	22676.8
B1XN36	A1525		0	o	OTHER	0.007436	0.001851	0.025039	0.965674		OTHER	0.010799	0.002636	0.008507	0.978058		NO_SP	1.00006	1e-06	0	0	0	0										N	0	rod shape-determining protein MreB	Glycan biosynthesis and metabolism	Peptidoglycan metabolism	MreBCD system	no homolog	273786	267499	312502	298421	300477	339749	346594	325375	366970	327568
B1XK59	A2436		0	o	OTHER	0.005938	0.000994	0.001129	0.991939		OTHER	0.007499	0.001276	0.000756	0.990469		NO_SP	0.999584	0.000398	2.2e-05	1e-06	1e-06	5e-06										N	0	GCN5-related N-acetyltransferase	Unknown function	Enzymes of unknown specificity	None	sll1469	18400.8	15018	16296.6	14635.6	15276.3	14251.2	20452.1	18962.7	16390.8	19987.1
B1XNZ8	A0431	clpB	0	o	OTHER	0.002084	0.000243	0.001333	0.99634		OTHER	0.002611	0.000224	0.000282	0.996882		NO_SP	1.00008	0	0	0	0	0										N	0	protein complex disaggregase ClpB2	Intracellular trafficking_ assembly_ and processing	Chaperone and folding catalysis	heat shock proteins	slr0156	819698	804479	599459	674698	615947	566284	743860	615379	606522	755189
B1XP19	A0454		2	i525-544o548-570i	OTHER	0.017638	0.006223	0.021375	0.954763		OTHER	0.019044	0.007373	0.005277	0.968305		NO_SP	0.999927	4.7e-05	8e-06	0	0	6e-06										N	0	ABC1 family kinase-like protein	Regulatory functions	Protein interactions	None	sll1770	95578.2	84752.4	81857.9	96504.2	91124.9	83182.8	118189	93243.3	102239	118685
B1XQ00	A0622		0	o	OTHER	0.008067	0.001524	0.002031	0.988378		OTHER	0.006606	0.001362	0.000945	0.991087		NO_SP	1.00006	0	0	0	0	0										N	0	TPR repeat domain protein with DnaJ domain	Intracellular trafficking_ assembly_ and processing	Chaperone and folding catalysis	None	sll1384	179302	175356	132112	159350	180024	171459	203900	190478	178221	163101
B1XP17	A0452		0	o	OTHER	0.009785	0.001215	0.035055	0.953944		OTHER	0.022596	0.001159	0.016514	0.959732		NO_SP	1.00005	0	0	0	0	0										N	0	aldose 1-epimerase GalM	Carbohydrate metabolism	Glycolysis / Gluconeogenesis	glucose catabolism	no homolog	92054.4	85194.8	75484.8	80920.7	69582.1	76805.1	79637.4	90285.2	122512	131617
B1XKC9	A1176	ftsH	1	i127-149o	SP(Sec/SPI)	0.565239	0.076176	0.042668	0.315917	CS pos: 45-46. TIA-QT. Pr: 0.3649	SP(Sec/SPI)	0.738115	0.056304	0.029662	0.175918	CS pos: 45-46. TIA-QT. Pr: 0.4234	SP	0.122157	0.847496	0.020694	0.007689	0.001525	0.000435	CS pos: 45-46. Pr: 0.7828	1	23	24	40	41	45			N	0	ATP-dependent metalloprotease controlling Fur FtsH1	Intracellular trafficking_ assembly_ and processing	Peptidases	FtsH1-FtsH3 regulating Fur	no homolog	16873.4	14417.9	18936.4	17115.6	14627.6	18970.1	29459.5	20958.1	23349.6	25617
O33749	A0172	ndhF-III	17	o4-26i39-61o90-112i117-139o143-165i185-207o222-244i256-278o282-304i311-328o338-360i380-402o412-431i452-474o489-511i560-577o592-611i	OTHER	0.046215	0.033067	0.005468	0.915249		OTHER	0.104994	0.093647	0.021351	0.780008		NO_SP	1.00001	0	0	0	0	0										Y	0.47	NADH-plastoquinone oxidoreductase dehydrogenase subunit NdhF3	Energy metabolism	Oxidative phosphorylation	NAD(P)H:quinone oxidoreductase (complex I) NdhABCDEFGHIJKLMNOPQS	sll1732	95550.1	72686.7	87258.4	134974	86736.8	106897	106891	78198.9	105493	105982
B1XJP0	A2348	def	0	o	OTHER	0.005869	0.000684	0.003278	0.990169		OTHER	0.006021	0.000465	0.001567	0.991947		NO_SP	1.00008	0	0	0	0	0										N	0	peptide deformylase Def	Intracellular trafficking_ assembly_ and processing	Peptidases	None	slr1549	43629.4	69208.9	57555.3	54794.5	63287.7	64842.3	56494.8	50616.6	43136.4	36741
B1XL09	A1267	lysC	0	o	OTHER	0.011848	0.002214	0.004369	0.981569		OTHER	0.013014	0.00186	0.002932	0.982194		NO_SP	1.00006	0	0	0	0	0										N	0	aspartate kinase LysC	Amino acid metabolism	Lysine biosynthesis	lysine biosynthesis	slr0657	193573	175566	177687	189122	171394	165880	200656	182814	218316	241060
B1XMU9	A0276		0	o	OTHER	0.011319	0.001056	0.003372	0.984253		OTHER	0.026696	0.001445	0.002677	0.969182		NO_SP	1.00004	7e-06	0	0	0	0										N	0	conserved hypothetical protein (putative transposase or invertase)	Mobile and extrachromosomal element functions	Selfish genetic elements	transposon components	slr0810	5196.82	6075.39	5645.97	4785.26	5310.12	6161.45	4601.41	8996.86	7369.94	5436.86
O33748	A0171	rbcR	0	o	OTHER	0.011329	0.001264	0.003598	0.983809		OTHER	0.006813	0.001279	0.001715	0.990193		NO_SP	1.00008	0	0	0	0	0										N	0	transcriptional regulator of carbon dixoide fixation CcmR	Regulatory functions	DNA interactions	CO2 fixation	sll1594	583604	512367	547998	455552	401453	480973	419973	488850	557928	481565
O30710	A1801	ccmL	0	i	OTHER	0.007381	0.000892	0.001933	0.989794		OTHER	0.005389	0.000747	0.000443	0.993421		NO_SP	1.00005	0	0	0	0	0										N	0	carboxysome minor structural protein CcmL	Cell structure_ growth_ and death	Microcompartments	B-carboxysome	sll1030	73897	65886.3	75005.5	69781.4	70380.1	81537.6	20435.8	13417.5	16761.2	18334
B1XP39	A1642	dapF	0	o	OTHER	0.005749	0.000954	0.006938	0.986359		OTHER	0.006876	0.000654	0.001231	0.991239		NO_SP	1.00006	0	0	0	0	0										N	0	diaminopimelate epimerase DapF	Amino acid metabolism	Lysine biosynthesis	lysine biosynthesis via diaminopimelate (DAP)	slr1665	103371	98567.3	103394	103153	99526	101856	119831	108469	101322	113928
B1XKL6	A2513	hyuA	0	o	OTHER	0.007406	0.002729	0.003977	0.985888		OTHER	0.007524	0.001802	0.001389	0.989286		NO_SP	1.00005	0	0	0	0	0										N	0	5-oxoprolinase (ATP-hydrolysing)	Metabolism of other amino acids and amines	Glutathione metabolism	glutathione metabolism	slr0697	58508.1	49536.5	59827.8	47835.9	53402	54118.4	39855.5	54134.1	50723.5	44853.8
B1XK75	A2452		0	o	OTHER	0.026751	0.001402	0.000287	0.97156		OTHER	0.007048	0.000772	0.000198	0.991982		NO_SP	0.999678	0.000324	2.3e-05	1e-06	0	6e-06										Y	0.49	Fe-S oxidoreductase	Unknown function	Enzymes of unknown specificity	radical SAM/uncharacterized protein TIGR03936 system	sll1084	407934	409639	343662	397666	395635	332228	380124	373525	396529	424085
B1XJF5	A1012		1	o40-62i	OTHER	0.000848	0.003948	0.00062	0.994584		OTHER	0.002284	0.003599	0.000214	0.993902		NO_SP	0.999897	0.000111	0	0	0	0										N	0	protein of unknown function DUF3119	Unknown function	General	None	slr0730	15764.9	16221.8	24835.6	18175.2	21111.4	22080.1	14596.3	18831.1	17964.7	16604.9
B1XKC6	A1173		0	o	OTHER	0.006981	0.001193	0.003621	0.988204		OTHER	0.00911	0.001285	0.001159	0.988446		NO_SP	1.00004	0	0	0	0	0										N	0	olefin synthase Ols	Fatty acid and lipid metabolism	General	olefin biosynthesis	no homolog	325672	314110	243938	312434	312009	231619	297181	248240	294197	316896
B1XM76	A0210	por	0	o	OTHER	0.072836	0.004869	0.09607	0.826225		OTHER	0.074015	0.010923	0.018129	0.896933		NO_SP	1.00004	0	0	0	0	0										N	0	light-dependent protochlorophyllide oxidoreductase Por	Prosthetic groups_ cofactors_ and carriers	Porphyrin and chlorophyll metabolism	chlorophyllide a biosynthesis from protoporphyrin IX	slr0506	236263	186478	190334	212595	252031	213161	191895	181715	172294	206400
B1XL11	A1269	rpiA	0	o	OTHER	0.074578	0.005654	0.042626	0.877142		OTHER	0.177937	0.007149	0.030937	0.783978		NO_SP	1.00006	0	0	0	0	0										N	0	ribose 5-phosphate isomerase RpiA	Energy metabolism	Carbon fixation in prokaryotes	Calvin-Benson cycle and Pentose phosphate pathway	slr0194	159616	157350	169573	155427	137956	158842	122863	166953	139824	161501
B1XP27	A0462		0	o	OTHER	0.022955	0.005695	0.019888	0.951461		OTHER	0.02474	0.00542	0.009035	0.960805		NO_SP	1.00003	0	0	0	0	0										N	0	putative amidoligase enzyme	Unknown function	Enzymes of unknown specificity	None	no homolog	6848.42	6211.73	6813.98	6667.22	6257.84	6055.99	12266.8	11119.4	8025.59	8919.35
B1XI84	A2083	rpsD	0	o	OTHER	0.005734	0.002789	0.049255	0.942222		OTHER	0.012928	0.004102	0.035944	0.947025		NO_SP	1.00007	0	0	0	0	0										N	0	SSU ribosomal protein S4 RpsD	Translation	Ribosomal proteins: synthesis and modification	ribosome small subunit	slr0469	437332	292887	370576	428132	389396	291380	599824	577610	507348	608726
B1XNX5	A0408		0	o	OTHER	0.016787	0.004029	0.005483	0.973701		OTHER	0.011358	0.00314	0.002495	0.983007		NO_SP	0.99995	6.7e-05	3e-06	0	0	0										N	0	family 4 glycosyl transferase	Glycan biosynthesis and metabolism	Polysacharide and lipopolysaccharide metabolism	polysaccharide biosynthesis	no homolog	61864.4	69664.9	61275.6	67444.6	78148	60624.5	56216.7	59950	58437.3	57982.1
B1XKM7	A2525	cinA	0	o	OTHER	0.004577	0.000381	0.000137	0.994905		OTHER	0.006935	0.000452	9.8e-05	0.992514		NO_SP	0.999871	0.000142	2e-05	0	0	3e-06										N	0	nicotinamide mononucleotide deamidase PncC	Prosthetic groups_ cofactors_ and carriers	Nicotinate and nicotinamide metabolism	NAD(P) biosynthesis common pathway from nicotinic acid mononucleotide route 2	slr0427	4819.63	5103.24	4128.29	3960.47	3989.21	4002.88	2592.79	2948.64	3651.92	2752.94
B1XNW1	A0394		0	o	OTHER	0.004566	0.000652	0.025642	0.969141		OTHER	0.006198	0.001162	0.009044	0.983596		NO_SP	1.00006	0	0	0	0	0										N	0	TIGR00268 family adenine nucleotide alpha hydrolase	Unknown function	Enzymes of unknown specificity	None	slr1717	4584.99	5015.75	5029.2	4835.56	6958.85	5046.84	5550.24	6981.16	5535.88	5723.13
B1XQ51	A1845		0	o	OTHER	0.013292	0.003218	0.002377	0.981114		OTHER	0.012252	0.003088	0.001549	0.983111		NO_SP	1.00007	0	0	0	0	0										N	0	protein of unknown function DUF370	Unknown function	General	None	ssl2874	18095.7	27679.6	35632.7	13757.7	21850.7	16059.8	17234.9	28177.9	34861	46180.3
Q9F0Z5	A0618	deaD	0	o	OTHER	0.005722	0.000563	0.002213	0.991502		OTHER	0.003299	0.000437	0.000551	0.995713		NO_SP	1.00007	1e-06	0	0	0	0										N	0	ATP-dependent RNA helicase CrhR	Nucleic acid metabolism	RNA degradation	None	slr0083	59708.6	63704.9	64894.4	55329.4	64210.6	66956	107351	92728.5	94220.2	110192
B1XLM2	A1318		3	o4-26i102-124o144-166i	OTHER	0.008146	0.005791	0.000445	0.985617		OTHER	0.019716	0.0045	0.001905	0.973878		NO_SP	0.978795	0.020801	0.000273	3.6e-05	2.7e-05	9.6e-05										N	0	biopolymer transport system component ExbB	Transport and binding proteins	Accesory functions	TonB energy transduction system	slr0677	27821.4	37595.4	34921.3	46115.9	38808.9	45257.1	21693.1	38243.7	30416.4	18126.7
O30711	A1800	ccmM	0	o	OTHER	0.039935	0.003985	0.005824	0.950255		OTHER	0.018852	0.001599	0.002642	0.976907		NO_SP	0.999914	0.000108	0	0	0	0										N	0	carboxysome structural protein CcmM	Cell structure_ growth_ and death	Microcompartments	carbon concentration mechanism - carboxysome	sll1031	1.16318e+06	794690	1.13595e+06	974569	775455	933026	1.17948e+06	1.15505e+06	1.39224e+06	1.54336e+06
B1XM01	A2699		0	o	OTHER	0.021107	0.002541	0.001105	0.975247		OTHER	0.03286	0.003082	0.001381	0.962677		NO_SP	0.99203	0.007052	0.000776	2.9e-05	1.6e-05	0.000109										N	0	uncharacterized protein	Unknown function	General	None	no homolog	66292.9	70454	69722.6	68232	85018.6	72955.7	67979.3	68860.9	66874.8	77629.5
B1XIK0	A0867		8	o15-37i58-80o90-112i132-154o167-189i228-247o267-289i302-324o	OTHER	0.115217	0.022114	0.032994	0.829675		OTHER	0.254635	0.035811	0.132825	0.576729		NO_SP	1.00003	1e-06	0	0	0	0										N	0	two component signal transduction system hybrid histidine kinase with MASE1 domain	Signal transduction	Two-component systems	None	no homolog	92566.9	86044	74958.1	94993.4	68181.6	78454.4	86255.1	70734.8	80028.8	79033.2
B1XJS8	A1054	rplX	0	o	OTHER	0.008924	0.004598	0.005334	0.981145		OTHER	0.012534	0.004207	0.00159	0.981668		NO_SP	1.00006	0	0	0	0	0										N	0	LSU ribosomal protein L24 RplX	Translation	Ribosomal proteins: synthesis and modification	ribosome large subunit	sll1807	16332.9	31775.8	11733	17027.3	16160.2	11219.4	60936.3	54920.5	30394.9	49454.4
Q59965	A2014	rpoD	0	o	OTHER	0.008353	0.001915	0.004346	0.985386		OTHER	0.009217	0.001412	0.002427	0.986944		NO_SP	1.00004	0	0	0	0	0										N	0	group 1 RNA polymerase sigma-70 subunit SigA	Transcription	Transcription factors	RNA polymerase sigma factors	slr0653	145083	251192	152092	86407.8	96135.5	92080.4	98667.6	122133	118648	136490
B1XNS1	A1606		0	o	OTHER	0.006287	0.00058	0.001254	0.991879		OTHER	0.013996	0.000667	0.000581	0.984756		NO_SP	1.00006	0	0	0	0	0										N	0	alpha/beta hydrolase fold protein	Unknown function	Enzymes of unknown specificity	None	slr2053	45260.8	34207	38573.2	41499.4	31220.9	42387.6	41794.8	30149.4	38588.8	34026.2
P31966	A2212	cpcD	0	o	OTHER	0.00931	0.00144	0.002048	0.987202		OTHER	0.005997	0.001639	0.001264	0.9911		NO_SP	1.00004	2e-06	0	0	0	0										N	0	phycocyanin-associated rod-terminating linker protein CpcD	Energy metabolism	Photosynthesis - antenna proteins	phycocyanin biosynthesis	ssl3093	110387	154509	164018	235032	305443	329814	291725	306491	196333	226476
P31969	A1393	psaE	0	i	OTHER	0.005928	0.000837	0.001615	0.991619		OTHER	0.01445	0.000737	0.000376	0.984436		NO_SP	1.00005	5e-06	0	0	0	0										N	0	photosystem I subunit IV PsaE	Energy metabolism	Photosynthesis	photosystem I main subunits	ssr2831	46636.4	55112.2	61221.2	82866.8	105408	98171.6	13887.2	45572.3	24129.1	16817.5
B1XQB2	A0649	mutL	0	o	OTHER	0.00605	0.000507	0.003379	0.990064		OTHER	0.007566	0.000633	0.001105	0.990696		NO_SP	1.00005	1e-06	0	0	0	0										N	0	DNA mismatch repair protein MutL	Nucleic acid metabolism	DNA replication_ recombination_ and repair	mismatch excision repair	slr1199	39644.8	38202.3	34472	42807.5	40931.8	34172.2	42533.9	30258.2	35181.3	43250.1
P31965	A2326	petF	0	o	OTHER	0.019987	0.002439	0.001967	0.975607		OTHER	0.041355	0.002104	0.001918	0.954623		NO_SP	1.00007	2e-06	0	0	0	0										N	0	2Fe-2S ferredoxin PetF	Energy metabolism	Photosynthesis	photosynthetic electron transport	ssl0020	36745.7	67676.1	93660.7	68782.1	167966	115894	23831.9	16678.1	11214.6	12364.5
B1XR22	F0022		0	o	OTHER	0.001895	0.000348	0.001356	0.9964		OTHER	0.002176	0.000286	0.000578	0.996959		NO_SP	1.00006	1e-06	0	0	0	0										N	0	DNA methylase containing a Zn-ribbon module	Defense and invasion systems	Restriction-modification systems	type II restriction-modification system pAQ6	ssl5045	202798	196851	165725	163267	160792	151214	253901	241811	216036	242241
B1XPZ1	A0613		0	o	OTHER	0.042622	0.003798	0.004496	0.949084		OTHER	0.054212	0.006094	0.006069	0.933625		NO_SP	1.00005	2e-06	0	0	0	0										N	0	helicase SNF2 family	Nucleic acid metabolism	DNA replication_ recombination_ and repair	DNA Repair	sll1366	157223	151347	154102	150258	142467	144721	196123	167464	207141	207574
B1XJ71	A2258		0	o	OTHER	0.008621	0.000435	0.036525	0.954419		OTHER	0.006045	0.000635	0.006763	0.986558		NO_SP	1.00007	0	0	0	0	0										N	0	pentapeptide repeat-containing protein	Unknown function	General	None	no homolog	90686.9	69913.9	75590.5	89129.1	75935.2	75357.6	107053	93354.7	101149	119370
B1XN70	A2811		0	o	OTHER	0.00697	0.000991	0.002289	0.98975		OTHER	0.025161	0.00077	0.001365	0.972704		NO_SP	1.00004	0	0	0	0	0										N	0	TldD/PmbA family peptidase U62 modulator of DNA gyrase	Intracellular trafficking_ assembly_ and processing	Peptidases	DNA gyrase modulation	slr0863	132909	122632	130231	121929	123646	121306	118079	135341	145706	141828
B1XJD5	A0992		0	o	OTHER	0.435719	0.006548	0.034455	0.523278		OTHER	0.345176	0.010466	0.028549	0.615809		NO_SP	0.954221	0.045585	0.000107	4e-05	2.7e-05	4.1e-05										N	0	RNA-binding protein Jag	Unknown function	General	None	slr1472	49233.1	84286	84616.4	57171.8	64179.1	61026.6	46349	61093.5	64783.7	78573.4
B1XNT3	A1618		0	o	OTHER	0.003319	0.000563	0.030324	0.965794		OTHER	0.005547	0.000792	0.006606	0.987054		NO_SP	1.00003	0	0	0	0	0										N	0	family 3 glycosyl transferase	Unknown function	Enzymes of unknown specificity	None	sll1634	62474.8	59675.7	57278.7	61121.2	61576.9	58286.3	74910.2	53053.9	61567	68717.7
B1XI46	A0793		0	o	OTHER	0.008579	0.004911	0.004045	0.982466		OTHER	0.027129	0.005956	0.002605	0.96431		NO_SP	1.00004	0	0	0	0	0										N	0	Prx5-like family peroxiredoxin	Defense and invasion systems	Detoxification and inactivation	peroxide detoxification	sll1621	1.84312e+06	1.75892e+06	1.79604e+06	1.88835e+06	1.76129e+06	1.72023e+06	913141	1.29469e+06	1.17416e+06	912057
B1XIK1	A0868		0	o	OTHER	0.056895	0.001434	0.000837	0.940834		OTHER	0.018385	0.001379	0.000682	0.979554		NO_SP	1.00003	0	0	0	0	0										N	0	bifunctional S-(hydroxymethyl)glutathione dehydrogenase / alcohol dehydrogenase AdhC	Defense and invasion systems	Detoxification and inactivation	formaldehyde detoxification_ glutathione-dependent	sll0990	75494	73631.8	66270.8	67718.6	74384.9	62143.7	61178.4	56881.4	51539.2	72330.9
B1XIJ9	A0866	todF	0	o	OTHER	0.010031	0.001611	0.001003	0.987355		OTHER	0.008565	0.001211	0.000769	0.989455		NO_SP	1.00008	0	0	0	0	0										N	0	alpha/beta hydrolase fold protein	Unknown function	Enzymes of unknown specificity	None	sll1129	19261.5	19566.8	19704.8	20628.2	20827.3	19933.5	16869.7	18486	15440	18458
B1XQ34	A1828	hemF	0	o	OTHER	0.066204	0.007515	0.007125	0.919157		OTHER	0.025304	0.002596	0.003105	0.968995		NO_SP	1.00006	0	0	0	0	0										N	0	oxygen-dependent coproporphyrinogen III oxidase HemF	Prosthetic groups_ cofactors_ and carriers	Porphyrin and chlorophyll metabolism	protoporphyrin IX biosynthesis from uroporphyrinogen III	sll1185	120718	131724	112765	110525	118490	106490	90967.5	114380	102816	116984
B1XM57	A0191		0	o	OTHER	0.02961	0.000694	0.000469	0.969226		OTHER	0.011619	0.000416	0.000143	0.987822		NO_SP	1.00005	0	0	0	0	0										N	0	PhoH-like protein	Unknown function	General	None	no homolog	95020	84362.1	103471	85752.6	93412.9	94570.7	103133	63845.9	74346.4	108968
B1XQR7	C0003		0	o	OTHER	0.003567	0.000748	0.004041	0.991644		OTHER	0.005463	0.001421	0.003174	0.989941		NO_SP	1.00006	1e-06	0	0	0	0										N	0	type I restriction-modification system DNA-methyltransferase subunit HsdM	Defense and invasion systems	Restriction-modification systems	type I restriction-modification system pAQ3	slr6095	322783	354792	290876	250131	236109	219810	680902	653445	516041	706983
B1XLG0	A0105	murC	1	i13-30o	OTHER	0.10156	0.01238	0.09639	0.789671		OTHER	0.153041	0.018361	0.049002	0.779597		NO_SP	0.999679	0.000187	0.000158	0	0	1e-06										N	0	UDP-N-acetylmuramate--alanine ligase MurC	Glycan biosynthesis and metabolism	Peptidoglycan metabolism	peptidoglycan biosynthesis	slr1423	26996.1	23563.9	21993.5	26018.6	28235	21393.5	25649.7	21572.1	28841.1	25334.1
Q9WWK4	A0802		0	o	OTHER	0.006699	0.001251	0.00149	0.99056		OTHER	0.008975	0.000836	0.000414	0.989775		NO_SP	1.00006	0	0	0	0	0										N	0	protein of unknown function DUF1257 Ycf35	Unknown function	General	None	sll0661	54885.9	60942.4	59918.1	60696.5	53898	63419.4	70523.3	61430.3	96644.4	59961.8
B1XM95	A1385		0	o	OTHER	0.023341	0.003008	0.001131	0.972521		OTHER	0.013837	0.001382	0.000559	0.984221		NO_SP	1.00008	0	0	0	0	0										N	0	NAD-dependent epimerase/dehydratase family protein Ycf39	Unknown function	Enzymes of unknown specificity	outer membrane biogenesis	sll1218	168738	188302	187479	167084	182283	186060	1.11571e+06	847142	845865	700154
B1XPZ8	A0620	hisG	0	o	OTHER	0.014662	0.001857	0.001753	0.981728		OTHER	0.020395	0.001975	0.001278	0.976352		NO_SP	1.00005	0	0	0	0	0										N	0	ATP phosphoribosyltransferase catalytic subunit HisG	Amino acid metabolism	Histidine metabolism	histidine biosynthesis from ribose-5-phosphate	sll0900	50378.1	51933.2	73033.5	56705.3	61986.6	65503	78224.2	81560.2	61280.8	72225.1
B1XPI0	A0530		0	i	OTHER	0.015788	0.005335	0.005648	0.973229		OTHER	0.016218	0.004943	0.001464	0.977375		NO_SP	1.00003	4e-06	0	0	0	0										N	0	protein with TerB-like domain of heat shock DnaJ-like proteins	Unknown function	General	None	slr0680	92690.8	151311	152493	141107	156916	187055	131612	161107	162725	121721
B1XI73	A2071	ureG	0	o	OTHER	0.035764	0.008397	0.004852	0.950988		OTHER	0.025927	0.008191	0.00248	0.963403		NO_SP	1.00007	0	0	0	0	0										N	0	Ni2+ binding GTPase regulating urease expression/maturation UreG	Regulatory functions	Small molecule interactions	urease active site biosynthesis UreEFGH	sll0643	107485	140577	159095	146938	174161	175932	259929	333650	337875	257008
B1XJ80	A2267		0	o	OTHER	0.01275	0.002916	0.024834	0.959501		OTHER	0.012299	0.003173	0.006143	0.978385		NO_SP	1.00006	0	0	0	0	0										N	0	Na-dependent potassium uptake system NAD-binding component KtrA	Transport and binding proteins	Cations and iron carrying compounds	Na-dependent K uptake system KtrAB	sll0493	54501.7	53584.2	54436.4	67026	70240.5	70099.9	53956.5	50839.8	57856.8	47244.2
B1XK44	A2421	lepA	0	o	OTHER	0.002822	0.000398	0.00219	0.994589		OTHER	0.003152	0.000432	0.000373	0.996043		NO_SP	1.00005	0	0	0	0	0										N	0	GTP-binding protein LepA	Translation	Translation factors	translation elongation factor	slr0604	246844	230927	231282	220645	212548	226286	200829	225695	231692	209942
B1XJJ0	A1048	rplO	0	o	TAT(Tat/SPI)	0.02284	0.153091	0.674914	0.149155	CS pos: 42-43. SRS-GT. Pr: 0.2097	TAT(Tat/SPI)	0.068012	0.179587	0.51119	0.241211	CS pos: 42-43. SRS-GT. Pr: 0.1204	NO_SP	1.00002	3.4e-05	1e-06	0	0	0										N	0	LSU ribosomal protein L15 RplO	Translation	Ribosomal proteins: synthesis and modification	ribosome large subunit	sll1813	190225	224814	379772	197204	219879	316992	318169	423587	520533	313980
B1XMY5	A1474		0	o	OTHER	0.183942	0.0821	0.024808	0.70915		OTHER	0.238993	0.040887	0.016115	0.704005		NO_SP	1.00001	3.2e-05	0	0	0	0										N	0	methylglyoxal reductase SakR1	Defense and invasion systems	Detoxification and inactivation	methylglyoxal detoxification	no homolog	142208	137440	146691	151623	147935	158669	160024	145630	152898	136951
B1XL92	A2602		0	o	OTHER	0.007362	0.001128	0.002427	0.989083		OTHER	0.007495	0.001202	0.000377	0.990926		NO_SP	1.00004	0	0	0	0	0										N	0	chemotaxis signal transduction system response regulator PatA	Signal transduction	Taxis	T2bSS type IVa pili ChpA-ChpB/PilGH chemosensory system	sll1291	44631	29000.9	40878.9	45119	28608.9	44963.9	59879.3	57952.1	44522.1	48676.3
P31967	A2213	cpcE	0	o	OTHER	0.003553	0.000635	0.000409	0.995403		OTHER	0.003809	0.000896	0.000283	0.995012		NO_SP	1.00005	0	0	0	0	0										N	0	phycocyanobilin lyase alpha subunit CpcE	Energy metabolism	Photosynthesis - antenna proteins	phycocyanin biosynthesis	slr1878	44618.8	49343.2	41044.3	38518.4	43260.2	39466.1	93624.1	61145.8	45003.7	57293.9
Q8KX37	A2541	ndhH	0	o	OTHER	0.003245	0.000476	0.000444	0.995835		OTHER	0.005206	0.000471	0.000238	0.994086		NO_SP	1.00006	0	0	0	0	0										N	0	NADH-plastoquinone oxidoreductasee subunit NdhH	Energy metabolism	Oxidative phosphorylation	NAD(P)H:quinone oxidoreductase (complex I) NdhABCDEFGHIJKLMNOPQS	slr0261	892832	676425	643988	914857	775127	725404	1.10125e+06	775822	973942	1.07541e+06
B1XKT5	A0037	trpS	0	o	OTHER	0.003433	0.000351	0.000536	0.99568		OTHER	0.004662	0.00051	0.000235	0.994592		NO_SP	1.00006	0	0	0	0	0										N	0	tryptophanyl-tRNA synthetase TrpS	Translation	Transfer RNA biogenesis	tRNA aminoacylation	slr1884	105013	103562	111439	107735	98603.8	112188	115092	122400	116834	128084
B1XLG9	A0114		0	o	OTHER	0.034287	0.057076	0.001244	0.907393		OTHER	0.055174	0.072488	0.001687	0.870652		NO_SP	1.00006	1e-06	0	0	0	0										N	0	uncharacterized protein	Unknown function	General	None	no homolog	176915	227450	235494	261432	295735	280026	188246	170936	141167	191535
B1XL51	A2561	folK	0	o	OTHER	0.018986	0.00269	0.019843	0.958481		OTHER	0.03125	0.003914	0.007031	0.957805		NO_SP	1.00006	0	0	0	0	0										N	0	2-amino-4-hydroxy-6-hydroxymethyldihydropteridine diphosphokinase FolK	Prosthetic groups_ cofactors_ and carriers	Folate biosynthesis	tetrahydrofolate biosynthesis from GTP and PABA	slr1093	70100.9	94952.8	102582	95209.3	82865.3	121721	62744.1	321187	91775.4	60371.7
B1XMN5	A2780	tgt	0	o	OTHER	0.012361	0.002284	0.003882	0.981473		OTHER	0.010632	0.002284	0.001842	0.985243		NO_SP	0.999998	5.2e-05	1e-06	0	0	0										N	0	tRNA-guanine transglycosylase Tgt	Translation	tRNA and rRNA base modification	queuosine (Q-tRNA) biosynthesis from preQ0	slr0713	50046.1	20696.4	15990.8	13774.8	13057.3	14987	49888.8	38498.8	52370.7	47960.3
B1XK53	A2430	glyA	0	o	OTHER	0.01878	0.002124	0.053007	0.926089		OTHER	0.03248	0.003554	0.027152	0.936814		NO_SP	1.00004	0	0	0	0	0										N	0	glycine hydroxymethyltransferase GlyA	Amino acid metabolism	Glycine_ serine and threonine metabolism	serine-glycine interconversion	sll1931	303895	341671	263592	310569	280111	286643	436378	331873	305809	314537
B1XLB5	A2625	ppnK	0	o	OTHER	0.009209	0.001779	0.000709	0.988303		OTHER	0.013888	0.002068	0.000425	0.983619		NO_SP	1.00005	0	0	0	0	0										N	0	NAD+ kinase NadK	Prosthetic groups_ cofactors_ and carriers	Nicotinate and nicotinamide metabolism	NAD(P) biosynthesis common pathway	sll1415	69593.5	71320.6	77037.7	70010	74315.9	81394.3	101007	107651	97011	96640.1
B1XNG1	A0329	fbp	0	o	OTHER	0.003855	0.000325	0.040805	0.955015		OTHER	0.005286	0.000461	0.004588	0.989665		NO_SP	0.999983	4.1e-05	1e-06	0	0	0										N	0	fructose-1_6-bisphosphatase Fbp	Energy metabolism	Carbon fixation in prokaryotes	Calvin-Benson cycle	slr0952	5655.87	6630.14	5830.29	4924.87	5741.33	6006.97	18724.8	8305	14926.6	16263.3
B1XNL5	A1549	gcvP	0	o	OTHER	0.059615	0.00369	0.007309	0.929386		OTHER	0.066095	0.002503	0.005704	0.925698		NO_SP	1.00005	0	0	0	0	0										N	0	decarboxylating glycine dehydrogenase GcvP	Amino acid metabolism	Glycine_ serine and threonine metabolism	glycine cleavage system GcvHLPT	slr0293	148048	154361	141826	149796	154474	129575	194105	155728	170501	194913
B1XR13	F0013		0	o	OTHER	0.006346	0.000417	0.000569	0.992668		OTHER	0.00453	0.000498	0.0003	0.994672		NO_SP	1.00004	0	0	0	0	0										N	0	toxin-antitoxin system HicB family antidote	Cell structure_ growth_ and death	Toxin-antitoxin systems	toxin-antitoxin system 30	no homolog	7078.37	7830.38	8264.64	7834.14	9505.95	8918.22	7500.91	6795.36	8314.75	9209.86
B1XPG9	A0519		0	o	OTHER	0.006131	0.000878	0.003138	0.989853		OTHER	0.005291	0.001766	0.001337	0.991606		NO_SP	1.00004	0	0	0	0	0										N	0	KH domain RNA binding protein YlqC	Unknown function	General	None	slr0287	91633.9	87027.5	83002.9	74078	84838.7	82322.3	127925	127506	135087	140039
B1XKC3	A1170	trmE	0	o	OTHER	0.074021	0.011141	0.046548	0.86829		OTHER	0.07392	0.012448	0.039473	0.874159		NO_SP	0.998712	0.0013	1.3e-05	3e-06	1e-06	3e-06										N	0	tRNA modification GTPase MnmE	Translation	tRNA and rRNA base modification	tRNA modification factors - methyltransferases	sll1615	19416.8	19152	23747.5	20245.6	20416.3	22636.9	24133.6	13152.4	26602.3	22364.5
B1XNF2	A0320		0	o	OTHER	0.005655	0.000764	0.001243	0.992338		OTHER	0.007462	0.000612	0.00044	0.991486		NO_SP	1.00005	4e-06	0	0	0	0										N	0	1-Cys family peroxiredoxin	Defense and invasion systems	Detoxification and inactivation	peroxide detoxification	slr1198	1.33622e+06	1.4936e+06	1.35723e+06	1.7334e+06	1.79712e+06	1.77323e+06	525772	765170	779235	523698
B1XP53	A1656	proS	0	o	OTHER	0.012143	0.000722	0.002881	0.984253		OTHER	0.004512	0.000755	0.000678	0.994055		NO_SP	1.00006	0	0	0	0	0										N	0	prolyl-tRNA synthetase ProS	Translation	Transfer RNA biogenesis	tRNA aminoacylation	sll1425	106917	94229.4	78775.1	84842	82658.6	72613.1	121705	118347	115256	109174
B1XR48	F0048		0	o	OTHER	0.056166	0.005192	0.002611	0.936031		OTHER	0.052788	0.006553	0.001411	0.939247		NO_SP	1.00005	0	0	0	0	0										Y	1	type III-A CRISPR immunity system protein Cas10	Defense and invasion systems	Invasion response	CRISPR RAMP module	sll7090	107571	116118	104947	98944.4	108898	85749.3	124658	138865	133287	149889
P32039	A0852		0	o	OTHER	0.003321	0.000647	0.011968	0.984064		OTHER	0.007478	0.000683	0.001789	0.99005		NO_SP	1.00002	6e-06	0	0	0	0										N	0	class II cyanobacteriochrome	Signal transduction	General	photoreceptor	no homolog	33394.8	25040.2	24725.1	31302.9	20674.1	23645.7	17504.5	10679.9	9953.74	14825.2
B1XNU9	A0382	nrdB	0	o	OTHER	0.001804	0.000217	0.000627	0.997352		OTHER	0.001878	0.000207	0.000175	0.997741		NO_SP	1.00005	0	0	0	0	0										N	0	ribonucleoside-diphosphate reductase beta subunit NrdB	Nucleic acid metabolism	Pyrimidine metabolism	pyrimidine deoxyribonucleotide biosynthesis	slr0591	31118.8	28293.8	26125.7	30772.3	28843.4	25612.8	18659.9	18042.2	22581.9	30132.9
B1XQQ7	A1965		0	o	OTHER	0.009876	0.002411	0.00486	0.982854		OTHER	0.008215	0.0018	0.000966	0.989018		NO_SP	1.00006	0	0	0	0	0										N	0	DNA-binding protein HupB	Nucleic acid metabolism	DNA replication_ recombination_ and repair	Double strand breaks repair	sll1712	51912	114556	102182	38962.9	43243.5	51979	17935.3	46267.5	40396.8	62264.8
B1XM14	A0147	groEL-II	0	o	OTHER	0.011019	0.000704	0.050162	0.938115		OTHER	0.012885	0.00178	0.016387	0.968948		NO_SP	1.00008	0	0	0	0	0										N	0	60 kDa chaperonin protein GroEL2	Intracellular trafficking_ assembly_ and processing	Chaperone and folding catalysis	chaperone system: GroEL/GroES	sll0416	1.1452e+06	1.38295e+06	1.15463e+06	1.2897e+06	1.39906e+06	1.0933e+06	724401	945164	778079	723807
B1XRK5	G0150		1	o5-27i	OTHER	0.001301	0.000808	0.000405	0.997487		OTHER	0.019917	0.001563	0.003703	0.974817		NO_SP	1.00005	0	0	0	0	0										N	0	N-type Na+ translocating ATPase F0 complex subunit B AtpFN	Energy metabolism	Oxidative phosphorylation	N-type Na translocation ATPase	no homolog	2044.71	2953.29	2781.78	2740.63	2841.39	2438.75	2415.39	3178.66	3824.79	3754.23
B1XLR5	A1362	guaA	0	o	OTHER	0.006808	0.000756	0.001825	0.990611		OTHER	0.003089	0.000656	0.000332	0.995924		NO_SP	1.00004	0	0	0	0	0										N	0	glutamate hydrolyzing GMP synthase GuaA	Nucleic acid metabolism	Purine metabolism	guanine ribonucleotide biosynthesis from IMP	slr0213	613527	586071	532659	593009	614369	561230	388255	364459	413715	414357
B1XJF8	A1015		0	o	OTHER	0.001875	0.000227	0.000115	0.997782		OTHER	0.00186	0.000207	8.6e-05	0.997848		NO_SP	1.00007	0	0	0	0	0										N	0	FHA domain-containing protein	Unknown function	General	None	no homolog	356019	373481	385153	377580	405622	405571	338534	356045	397661	305690
B1XM04	A2702	infC	0	i	OTHER	0.00624	0.001234	0.001432	0.991094		OTHER	0.008511	0.000673	0.000564	0.990252		NO_SP	1.00005	0	0	0	0	0										N	0	translation initiation factor InfC	Translation	Translation factors	translation initiation	slr0974	79740.3	96545.6	99341.8	79103.4	54892.1	85104.9	124916	103849	123159	148603
B1XMU3;B1XQ38	A0270;A1832	sigE;rpoD	0;0	o;o	OTHER;OTHER	0.004735;0.004075	0.000789;0.000683	0.003008;0.001224	0.991468;0.994017	;	OTHER;OTHER	0.002643;0.003221	0.000687;0.000684	0.000942;0.000543	0.995729;0.995552	;	NO_SP;NO_SP	1.000045;1.000071	0.000001;0	0;0	0;0	0;0	0;0	;									N;N	0;0	group 2 RNA polymerase sigma-70 subunit SigE;group 2 RNA polymerase sigma-70 subunit SigD	Transcription;Transcription	Transcription factors;Transcription factors	RNA polymerase sigma factors;RNA polymerase sigma factors	sll0184;sll2012	98545.4	139062	118951	89946.9	113436	108869	113923	137384	124596	119532
B1XI14	A0760		3	o4-26i39-57o62-84i	OTHER	0.005279	0.029976	0.002963	0.961782		OTHER	0.006508	0.09384	0.033756	0.865896		NO_SP	1.00001	0	0	0	0	0										N	0	uncharacterized protein YCF66	Unknown function	General	None	slr0503	42903.1	41183.8	29736.9	48537.4	44035.1	35116.4	36582.8	27594.2	27619.1	41358.7
B1XLH0	A0115		0	o	OTHER	0.00721	0.00052	0.000128	0.992142		OTHER	0.007573	0.000687	9.6e-05	0.991643		NO_SP	1.00003	0	0	0	0	0										Y	0.35	family 57 glycoside hydrolase	Unknown function	Enzymes of unknown specificity	None	slr0337	98737.8	101587	93783.5	108732	114879	94494.6	145668	89988.3	104523	152899
B1XN89	A2830		4	i5-27o38-60i81-103o113-130i	OTHER	0.00316	0.021037	0.000699	0.975105		OTHER	0.044939	0.03424	0.001941	0.91888		NO_SP	1.00005	0	0	0	0	0										N	0	membrane PIN/TRAM domain protein YCF81	Unknown function	General	gliding motility	slr1972	19438.7	18529.7	16305.7	31970.3	32436.1	24547.5	21776.9	16113.3	17966.3	21042.2
B1XPV3	A0574	rnb	0	o	OTHER	0.009786	0.00302	0.00332	0.983874		OTHER	0.009845	0.002163	0.000995	0.986998		NO_SP	1.00007	0	0	0	0	0										Y	0.77	exoribonuclease II Rnb	Nucleic acid metabolism	RNA degradation	3' processing factors	sll1290	127234	137753	128968	121808	144188	120602	139754	138952	154978	130923
B1XLD9	A0083		0	o	OTHER	0.013749	0.00072	0.00179	0.983742		OTHER	0.005575	0.000539	0.000734	0.993152		NO_SP	1.00005	4e-06	0	0	0	0										N	0	cytoplasmic processing peptidase Prp2	Intracellular trafficking_ assembly_ and processing	Peptidases	protease_ cytoplasmic	sll2009	7632.93	7381.74	8232.4	8099.58	7379.32	8868.23	5317.99	4619.93	6084.37	6272.64
B1XL61	A2571		0	o	OTHER	0.005951	0.000402	0.000726	0.99292		OTHER	0.002159	0.000459	0.00038	0.997001		NO_SP	1.00004	0	0	0	0	0										N	0	ATPase-like protein Ycf45	Unknown function	Enzymes of unknown specificity	None	slr0692	156853	127635	146107	129609	122366	121296	157923	138227	135766	168695
B1XPU4	A0565	moaB	0	o	OTHER	0.009157	0.003499	0.004656	0.982689		OTHER	0.009241	0.002459	0.001915	0.986384		NO_SP	1.00006	0	0	0	0	0										N	0	molybdenum cofactor biosynthesis protein MoaB	Prosthetic groups_ cofactors_ and carriers	Molybdopterin and tungstate	molybdopterin biosynthesis	no homolog	27309.6	25717.1	26632.3	24859.8	28087	27180.1	19145.1	33305.5	25160.6	24730.7
B1XQY9	E0028		0	o	OTHER	0.222373	0.042928	0.003616	0.731083		OTHER	0.045083	0.022304	0.000916	0.931697		NO_SP	0.99653	0.003486	1.2e-05	5e-06	3e-06	5e-06										N	0	uncharacterized protein	Unknown function	General	None	no homolog	79581.9	62605.4	60797.3	76010.9	62706.1	59641.7	52704.5	46801.6	56817.7	103100
B1XLV7	A2654		0	o	OTHER	0.008878	0.00086	0.005831	0.984432		OTHER	0.018625	0.000656	0.000933	0.979786		NO_SP	1.00007	0	0	0	0	0										N	0	diguanylate phosphodiesterase	Signal transduction	Small molecule interactions	None	no homolog	12379.2	14624.7	13121.5	13653.9	13786.6	14760.2	23674.8	19365.8	19727.9	18000.8
B1XHT3	A2015	acs	0	o	OTHER	0.006235	0.000734	0.00129	0.991741		OTHER	0.008387	0.001131	0.000617	0.989864		NO_SP	1.00006	0	0	0	0	0										N	0	protein lysine acetyltransferase Pka	Regulatory functions	Protein interactions	None	no homolog	60311.6	66947.6	66473.8	59532.6	58706.9	64151.5	77501.4	77786.3	73690.5	85620.8
B1XKN6	A2534	cheY	0	o	OTHER	0.002484	0.000457	0.002041	0.995019		OTHER	0.004176	0.000543	0.001472	0.99381		NO_SP	1.00003	1e-06	0	0	0	0										N	0	light-responsive two component signal transduction system response regulator PixG	Signal transduction	Taxis	PixL-PixGH (positive phototaxis) two-component regulatory system	sll0038	38319	37597.3	38598.4	39207.5	41546.7	36317.8	38297.4	38079.4	36371.1	38541.2
B1XPD1	A0480		1	i44-66o	OTHER	0.010149	0.001299	0.000227	0.988325		OTHER	0.01484	0.003857	0.000249	0.981054		NO_SP	0.999965	4.5e-05	0	0	0	0										N	0	protein of unknown function DUF2839	Unknown function	General	None	ssr0332	19199.3	28457.4	23354.2	38655.5	40393.2	44645.8	22765.4	20088.6	18578.5	10593.2
B1XQ54	A1848		0	o	OTHER	0.002311	0.000125	0.001461	0.996103		OTHER	0.002264	0.000306	0.000298	0.997132		NO_SP	1.00005	1e-06	0	0	0	0										N	0	methyltransferase type 11	Unknown function	Enzymes of unknown specificity	None	no homolog	19210.1	20110.3	14048.2	13635.7	16920.8	14125.7	41929.9	26658.9	25991	31187.9
B1XN03	A1492		0	o	OTHER	0.004012	0.000806	0.00068	0.994502		OTHER	0.003066	0.00077	0.000242	0.995922		NO_SP	1.00006	1e-06	0	0	0	0										N	0	phosphoacetylglucosamine mutase Pgm	Carbohydrate metabolism	Fructose and mannose metabolism	biosynthesis of UDP-N-acetylglucosamine	slr1334	67754.6	69284.9	62040	70429.6	69968	57015.7	31032.2	35988.8	38163.8	41112.5
B1XM29	A0162	pfkA	0	o	OTHER	0.033347	0.007376	0.00196	0.957317		OTHER	0.025108	0.024807	0.001947	0.948138		NO_SP	1.00008	0	0	0	0	0										N	0	6-phosphofructokinase 1 PfkA	Carbohydrate metabolism	Glycolysis / Gluconeogenesis	Embden-Meyerhof pathway	sll1196	89248.7	82163.8	75491.8	91904.2	90618	75047.6	154494	242404	171213	245579
B1XNC7	A2869		0	o	OTHER	0.006017	0.000407	0.004452	0.989124		OTHER	0.003329	0.000344	0.000444	0.995883		NO_SP	1.00005	0	0	0	0	0										N	0	two component signal transduction system response regulator with diguanylate cyclase/phosphodiesterase activity	Signal transduction	Two-component systems	None	no homolog	204480	219320	188766	204212	199214	211447	211716	142891	147691	134585
B1XKH1	A2468	asnS	0	o	OTHER	0.08032	0.006647	0.003454	0.909579		OTHER	0.018249	0.002241	0.000795	0.978715		NO_SP	1.00007	0	0	0	0	0										N	0	asparaginyl-tRNA synthetase AsnS	Translation	Transfer RNA biogenesis	tRNA aminoacylation	sll0495	131286	121354	112257	121255	102816	99297.2	130345	126042	122103	151297
B1XP40	A1643		0	o	OTHER	0.001749	0.000442	0.000887	0.996922		OTHER	0.001947	0.000415	0.000214	0.997423		NO_SP	1.00007	0	0	0	0	0										N	0	RNA chaperone Hfq	Cell structure_ growth_ and death	Chromosome and assoicated proteins	nucleoid associated proteins	ssr3341	57499.9	86857.7	85725.8	73347.9	78786.8	90174.6	121217	134537	123236	115779
B1XM87	A0221	gnd	0	o	OTHER	0.405276	0.044675	0.006925	0.543124		OTHER	0.101648	0.03459	0.008212	0.855551		NO_SP	1.00003	2.1e-05	1e-06	0	0	0										N	0	6-phosphogluconate dehydrogenase Gnd	Carbohydrate metabolism	Pentose phosphate pathway	pentose phosphate pathway_ oxidative phase	sll0329	715928	764133	727203	660094	732739	684266	412183	531650	601602	603355
B1XN54	A1543		0	o	OTHER	0.011805	0.001995	0.00048	0.985719		OTHER	0.005725	0.001823	0.000206	0.992246		NO_SP	1.00003	0	0	0	0	0										N	0	3'-5' exoribonuclease RNase R Zam	Nucleic acid metabolism	RNA degradation	tRNA degradation factors	sll1910	645898	552999	615058	475066	425710	515574	524113	535114	652386	682962
B1XMV5	A0282	grxC	0	o	OTHER	0.016677	0.003234	0.000316	0.979773		OTHER	0.015916	0.002225	0.000239	0.98162		NO_SP	1.00004	0	0	0	0	0										N	0	dithiolic glutaredoxin 3 GrxC	Defense and invasion systems	Detoxification and inactivation	peroxide detoxification	ssr2061	11602.8	17403.6	20983.1	17802.9	16977	21519.3	29090.4	36772.3	34903.7	29183.1
B1XIR7	A2188		0	o	OTHER	0.005332	0.000601	0.002049	0.992018		OTHER	0.0089	0.000694	0.000674	0.989732		NO_SP	1.00007	0	0	0	0	0										N	0	LL-diaminopimelate aminotransferase DapL2	Amino acid metabolism	Lysine biosynthesis	lysine biosynthesis via diaminopimelate (DAP)	sll0006	43816.5	37958.5	40784.7	35474.7	41288.1	40574.9	30969.7	29566	34896.8	35432.3
B1XIW8	A0906		0	o	OTHER	0.002679	0.000364	0.000754	0.996203		OTHER	0.003723	0.000442	0.000694	0.99514		NO_SP	1.00007	0	0	0	0	0										N	0	two component signal transduction system response regulator with spoIIE domain	Signal transduction	Two-component systems	None	no homolog	120208	109762	126800	131239	131117	124803	87143.4	72985.2	89128.7	104629
B1XNQ0	A1584	ddlA	0	o	OTHER	0.057692	0.002579	0.055299	0.884429		OTHER	0.106986	0.003257	0.047278	0.842479		NO_SP	1.00005	1e-06	0	0	0	0										N	0	D-alanine-D-alanine ligase Ddl	Glycan biosynthesis and metabolism	Peptidoglycan metabolism	peptidoglycan biosynthesis	slr1874	81977.8	86696.4	71474.1	76619.8	76575.9	64726.5	88749.6	91293.4	91001.3	95725.5
B1XM21	A0154		0	o	OTHER	0.012809	0.00138	0.001423	0.984388		OTHER	0.018536	0.001438	0.000707	0.97932		NO_SP	1.00004	0	0	0	0	0										N	0	ABC-type biotin uptake system ATPase component CbiO	Transport and binding proteins	Cofactors and prosthetic groups	biotin uptake system BioYNM and biotin uptake system BioY-EcfA12T	sll1623	2104.08	1883.02	2208.77	2369.57	2058.7	1909.62	276.193	2538	2268.41	1828.73
B1XI63	A2061	tuf	0	o	OTHER	0.050278	0.021088	0.145615	0.783019		OTHER	0.152192	0.032698	0.092261	0.722849		NO_SP	1.00004	1e-06	0	0	0	0										N	0	translation elongation factor Tu TufA	Translation	Translation factors	translation elongation	sll1099	1.70299e+06	1.81546e+06	1.89553e+06	1.59833e+06	1.9391e+06	1.71396e+06	1.45826e+06	1.57952e+06	1.79279e+06	1.41791e+06
O68973	A2009	apcE	0	o	OTHER	0.060514	0.002073	0.007954	0.929459		OTHER	0.050299	0.001385	0.002034	0.946283		NO_SP	0.999825	0.00022	1e-06	0	0	0										N	0	phycobilisome core-membrane linker phycobiliprotein ApcE	Energy metabolism	Photosynthesis - antenna proteins	allophycocyanin biosynthesis	slr0335	3.20934e+06	2.53303e+06	3.63446e+06	3.69612e+06	4.00404e+06	3.6949e+06	4.7632e+06	4.3954e+06	5.38032e+06	6.21008e+06
B1XQZ9	E0038		0	o	OTHER	0.005961	0.001526	0.004082	0.988431		OTHER	0.004923	0.000629	0.001075	0.993373		NO_SP	1.00006	0	0	0	0	0										Y	0.32	type III restrction-modifciation system methylase	Defense and invasion systems	Restriction-modification systems	type III restriction-modification system pAQ5	no homolog	71327.3	72463.3	61628.2	58161.3	64822.9	54247.2	109284	70840	75201.2	144539
B1XMR1	A0236		0	o	OTHER	0.001967	0.000187	0.000206	0.99764		OTHER	0.001503	0.000187	9.2e-05	0.998218		NO_SP	1.00009	0	0	0	0	0										N	0	PD-(D/E)XK family nuclease	Unknown function	Enzymes of unknown specificity	None	no homolog	417631	428529	366862	283907	280637	291815	338203	266312	399173	425230
B1XP16	A0451	recN	0	o	OTHER	0.005429	0.0011	0.039996	0.953475		OTHER	0.006185	0.001094	0.004532	0.988188		NO_SP	1.00005	1e-06	0	0	0	0										N	0	DNA repair protein RecN	Nucleic acid metabolism	DNA replication_ recombination_ and repair	recFOR recombination pathway	sll1520	18970.7	19867.4	18277.4	18230.3	17964.5	18892.6	16450.4	18603.3	18474.6	19516.3
B1XLY4	A2682		0	o	OTHER	0.019163	0.001252	0.003386	0.976199		OTHER	0.038712	0.002431	0.000932	0.957925		NO_SP	1.00005	0	0	0	0	0										N	0	uncharacterized protein	Unknown function	General	None	no homolog	224639	259443	203090	221561	244927	213784	232840	200290	246491	230511
Q6Q302	A0267		0	i	OTHER	0.06105	0.016982	0.00415	0.917819		OTHER	0.107928	0.008305	0.002109	0.881658		NO_SP	1.00007	0	0	0	0	0										N	0	uncharacterized protein	Unknown function	General	None	no homolog	15117	15874.2	20131.1	25558.7	27308.1	26577.8	14490.7	17425.7	15824.9	9793.33
B1XLI4	A0129		0	o	OTHER	0.011754	0.002631	0.004924	0.98069		OTHER	0.02018	0.002819	0.000927	0.976074		NO_SP	1.00006	0	0	0	0	0										N	0	AbrB family CO2 responsive transcriptional repressor of low CO2-dependent gene expression	Regulatory functions	DNA interactions	CO2 fixation	sll0822	450817	381285	349296	254049	238848	227589	164574	231981	211565	272687
B1XNZ4	A0427	ribAB	0	o	OTHER	0.004951	0.000736	0.00047	0.993843		OTHER	0.004707	0.00117	0.000264	0.993858		NO_SP	1.00005	0	0	0	0	0										N	0	bifunctional 3_4-dihydroxy 2-butanone 4-phosphate synthase / GTP cyclohydrolase II RibB-RibA	Prosthetic groups_ cofactors_ and carriers	Riboflavin metabolism	riboflavin biosynthesis from GTP	sll1894	294125	274909	239816	265113	244627	240942	244306	233402	225756	215811
B1XQF0	A0687		1	o15-37i	OTHER	0.003745	0.001259	0.000911	0.994084		OTHER	0.093391	0.005862	0.00514	0.895607		NO_SP	0.680591	0.002834	0.000249	2.9e-05	1.5e-05	0.31631										N	0	hypothetical protein	Unknown function	General	None	slr0013	4791.93	5651.44	4820.27	4351.64	4676.97	4934.55	12952	10349.4	11206.5	12114.5
B1XI80	A2079	fus	0	o	OTHER	0.029739	0.044655	0.036955	0.888651		OTHER	0.067977	0.032153	0.015119	0.884751		NO_SP	1.00007	0	0	0	0	0										N	0	elongation factor G FusA	Translation	Translation factors	translation elongation	sll0830	236610	208167	246857	172886	181532	253777	170145	156332	179504	147471
B1XQE7	A0684	rimK	0	o	OTHER	0.007786	0.001303	0.001175	0.989736		OTHER	0.006518	0.001518	0.000239	0.991725		NO_SP	1.00007	0	0	0	0	0										N	0	ribosomal protein S6 glutaminyl transferase RimK	Translation	Ribosomal proteins: synthesis and modification	ribosomal protein modification factors	no homolog	172487	176654	137750	136381	136099	114282	115415	118089	117097	156175
B1XL71	A2581	mutS	0	o	OTHER	0.050406	0.003949	0.223257	0.722388		OTHER	0.219851	0.003702	0.126636	0.649811		NO_SP	1.00006	0	0	0	0	0										N	0	DNA mismatch repair protein MutS2	Nucleic acid metabolism	DNA replication_ recombination_ and repair	mismatch excision repair	sll1772	13486.6	14917.9	13741.8	11583.7	12218.3	11628.8	12214.8	14352.4	14779	14129
B1XQ68	A1862		0	o	OTHER	0.301823	0.012599	0.022297	0.66328		OTHER	0.128465	0.015283	0.012823	0.843428		NO_SP	1.00006	3e-06	0	0	0	0										Y	0.99	glycyl aminopeptidase M61 family	Intracellular trafficking_ assembly_ and processing	Peptidases	None	slr0031	298909	223422	270430	296205	280467	274717	305486	291489	322197	319791
B1XLM5	A1321		0	o	OTHER	0.007724	0.001267	0.000726	0.990283		OTHER	0.005195	0.000556	0.000696	0.993554		NO_SP	1.00004	0	0	0	0	0										N	0	NAD(P)H:oxygen oxidoreductase Flv3	Defense and invasion systems	Detoxification and inactivation	oxygen and nitric oxide detoxification:photosystem I	sll0550	2.38499e+06	2.20035e+06	2.21812e+06	2.4711e+06	2.46206e+06	2.46037e+06	2.1641e+06	2.08286e+06	2.43038e+06	2.04922e+06
B1XI09	A0755	infB	0	o	OTHER	0.004669	0.001787	0.003979	0.989566		OTHER	0.009648	0.003435	0.0017	0.985217		NO_SP	1.00006	0	0	0	0	0										N	0	translation initiation factor InfB	Translation	Translation factors	translation initiation	slr0744	368269	359903	357959	286614	240986	275970	575404	495970	527623	774722
B1XJT7	A1063	rplW	0	o	OTHER	0.003365	0.000319	0.001232	0.995084		OTHER	0.002107	0.000306	0.000361	0.997226		NO_SP	1.00008	0	0	0	0	0										N	0	LSU ribosomal protein L23 RplW	Translation	Ribosomal proteins: synthesis and modification	ribosome large subunit	sll1801	38741	19691.1	26853.3	36501.1	21341.8	27735.4	45003.3	37357.7	37423.1	49774.6
B1XI57	A2055		0	o	OTHER	0.004871	0.001072	0.000924	0.993133		OTHER	0.008436	0.001842	0.001066	0.988655		NO_SP	0.999748	0.000189	5.3e-05	2e-06	1e-06	2.1e-05										N	0	protein of unknown function DUF924	Unknown function	General	None	no homolog	28917.5	37897.2	41016.3	37821.9	40565.2	47122.2	34518.6	33871.9	29992.5	33612.5
B1XNV5	A0388		0	o	OTHER	0.214876	0.018849	0.004283	0.761992		OTHER	0.149992	0.020264	0.003981	0.825763		NO_SP	0.999998	4.5e-05	0	0	0	0										N	0	fructosamine kinase family protein	Unknown function	Enzymes of unknown specificity	None	slr1563	27404.6	29954.4	26908.4	29439.4	31609.9	31606.4	47003.2	43522.5	40709.8	36511.5
B1XJI3	A1041	rplQ	0	o	OTHER	0.022514	0.003429	0.091099	0.882958		OTHER	0.029923	0.004545	0.035868	0.929664		NO_SP	1.00006	0	0	0	0	0										N	0	LSU ribosomal protein L17 RplQ	Translation	Ribosomal proteins: synthesis and modification	ribosome large subunit	sll1819	73198.2	95786.4	118823	84457.8	116134	112389	158925	165938	163803	171548
B1XKV9	A0061	rnc	0	o	OTHER	0.003428	0.00051	0.002546	0.993516		OTHER	0.004262	0.000764	0.000736	0.994238		NO_SP	1.00002	0	0	0	0	0										N	0	ribonuclease III Rnc	Nucleic acid metabolism	RNA degradation	rRNA processing factors	slr0346	144731	107795	71279	75768.8	79829.2	83846.9	566179	455918	273532	500511
B1XJT6	A1062	rplB	0	o	OTHER	0.009083	0.003494	0.022868	0.964555		OTHER	0.014125	0.002207	0.008807	0.97486		NO_SP	1.00006	0	0	0	0	0										N	0	LSU ribosomal protein L2 RplB	Translation	Ribosomal proteins: synthesis and modification	ribosome large subunit	sll1802	931564	284403	888788	863836	992067	873962	1.22776e+06	1.59347e+06	1.31448e+06	1.5324e+06
B1XPC0	A0469		0	o	OTHER	0.003207	0.000356	0.002078	0.994359		OTHER	0.004737	0.000559	0.000282	0.994423		NO_SP	1.00007	0	0	0	0	0										N	0	protein containing domains DUF404 and DUF407	Unknown function	General	None	sll0335	105590	116913	95586.2	122313	136791	100668	109056	65111	97288.4	119478
B1XKD5	A1182		0	o	OTHER	0.012198	0.027413	0.002896	0.957493		OTHER	0.009623	0.034318	0.000898	0.955161		NO_SP	1.00004	0	0	0	0	0										N	0	hypothetical protein	Unknown function	General	Stress response	slr0373	58864.4	78264.2	98951	81523.5	85229.4	96737.9	68816.6	70011.2	77602.7	78695.1
B1XLH3	A0118	gst	0	o	OTHER	0.00508	0.000685	0.000433	0.993801		OTHER	0.004039	0.000341	0.000131	0.995489		NO_SP	1.00006	0	0	0	0	0										N	0	glutathione S-transferase Gst	Defense and invasion systems	Detoxification and inactivation	Glutathione: Non-redox reactions	sll1545	99909.8	97094.4	105551	102752	114159	108636	159477	129139	126473	130433
B1XPY8	A0609		0	o	OTHER	0.002545	0.000268	0.000691	0.996495		OTHER	0.002548	0.000367	0.00027	0.996814		NO_SP	1.00005	0	0	0	0	0										N	0	protein of unknown function DUF3288	Unknown function	General	None	ssr2551	23601.1	32042.5	32922.2	33554.4	30880.4	40821.2	31137.2	42085.9	27901.9	32023.9
B1XJM0	A2328	serS	0	o	OTHER	0.002882	0.001079	0.00206	0.993979		OTHER	0.002089	0.000519	0.000683	0.996709		NO_SP	1.00004	0	0	0	0	0										N	0	seryl-tRNA synthetase SerS	Translation	Transfer RNA biogenesis	tRNA aminoacylation	slr1703	368194	336837	273540	277867	261057	241446	240448	314241	277339	265512
B1XM30	A0163		0	o	OTHER	0.010494	0.001395	0.01475	0.97336		OTHER	0.014754	0.001556	0.006779	0.976911		NO_SP	1.00004	0	0	0	0	0										N	0	hypothetical protein	Unknown function	General	None	slr0654	56341.5	57333.3	50070.1	58326.4	62422.8	57686.2	48550.7	45997.1	46889.2	45742.2
B1XHR1	A1993		0	o	OTHER	0.001261	0.000128	0.001763	0.996847		OTHER	0.001184	0.000253	0.000374	0.998189		NO_SP	1.00007	0	0	0	0	0										N	0	oxygen-responsive transcriptional activator of pigment biosynthesis ChlR	Regulatory functions	DNA interactions	low oxygen response	sll1512	43240.8	62840	61099.8	67859.3	63187.2	73190.7	91183.1	118110	109346	80023.5
B1XPH8	A0528	cobH	0	o	OTHER	0.005195	0.000449	0.003251	0.991106		OTHER	0.005692	0.000499	0.000491	0.993319		NO_SP	1.00004	0	0	0	0	0										N	0	precorrin-8X methylmutase CobH	Prosthetic groups_ cofactors_ and carriers	Porphyrin and chlorophyll metabolism	coenzyme B12 biosynthesis upper pathway	slr1467	129614	111186	118889	113909	121622	132788	115425	127837	120468	117265
B1XQD5	A0672	msrB	0	i	OTHER	0.072035	0.005966	0.017746	0.904252		OTHER	0.219996	0.006788	0.00771	0.765506		NO_SP	1.00008	1e-06	0	0	0	0										N	0	methionine-R-sulfoxide reductase MsrB	Defense and invasion systems	Detoxification and inactivation	reduction of oxidized methionine	sll1680	119133	131191	169888	149550	176639	210615	122540	124336	125356	114207
B1XKP8	A2546	topA	0	o	OTHER	0.022461	0.002945	0.003813	0.970781		OTHER	0.014569	0.001665	0.001661	0.982105		NO_SP	1.00006	1e-06	0	0	0	0										N	0	DNA topoisomerase I TopA	Nucleic acid metabolism	DNA replication_ recombination_ and repair	Double strand breaks repair	slr2058	345853	356611	379141	300318	336794	332500	635877	565699	539668	632128
B1XLJ3	A0139		0	o	OTHER	0.006025	0.000903	0.013271	0.979801		OTHER	0.0069	0.001327	0.00144	0.990333		NO_SP	1.00005	0	0	0	0	0										N	0	Mn-responsive two component signal transduction system response regulator ManR	Signal transduction	Two-component systems	manganese homeostasis response system ManRS	slr1837	31571.9	49126	40446.6	30961.6	42109.9	39687.7	46902	39692.1	35342	35812.5
B1XJ65	A2252		0	o	OTHER	0.009521	0.001107	0.003254	0.986119		OTHER	0.013935	0.001503	0.001634	0.982928		NO_SP	1.00006	0	0	0	0	0										N	0	DEAD/DEAH box helicase protein	Unknown function	Enzymes of unknown specificity	None	slr0451	465008	360324	384713	403319	376222	380420	471473	431835	448697	539951
B1XMC5	A1420	pyrG	0	o	OTHER	0.187395	0.026949	0.007578	0.778078		OTHER	0.051438	0.035923	0.009846	0.902794		NO_SP	1.00004	0	0	0	0	0										N	0	CTP synthase PyrG	Nucleic acid metabolism	Pyrimidine metabolism	pyrimidine ribonucleotide biosynthesis from UMP	sll1443	297886	284730	308795	263350	292099	293063	353758	349853	374172	355251
Q93UM1	A1676	envM	0	o	OTHER	0.039212	0.00424	0.018705	0.937843		OTHER	0.042383	0.004205	0.011082	0.94233		NO_SP	1.00006	0	0	0	0	0										N	0	enoyl-[acyl-carrier protein] reductase I FabI	Fatty acid and lipid metabolism	Biosynthesis	fatty acid biosynthesis_ elongation	slr1051	82834.1	73883.2	69180.4	74461.8	75488.3	69828.6	170415	134576	129483	192156
B1XPT6	A0557	rumA	0	o	OTHER	0.002929	0.000932	0.004302	0.991838		OTHER	0.002749	0.001323	0.001134	0.994794		NO_SP	1.00006	0	0	0	0	0										N	0	23S rRNA (uracil1939-C5)-methyltransferase RumA	Translation	tRNA and rRNA base modification	23S rRNA modifcation	sll1967	157907	147235	158784	151244	176700	164902	88598.1	101587	93164.3	90973.4
B1XR60	F0060		0	o	OTHER	0.003579	0.000753	0.013142	0.982527		OTHER	0.007538	0.000967	0.00221	0.989285		NO_SP	1.00005	0	0	0	0	0										N	0	hypothetical protein	Unknown function	General	None	sll1062	45264.5	57955.9	67751.4	54475	52352.5	61231.8	52257.8	61427.1	59435.2	75453.9
B1XN52	A1541		0	o	OTHER	0.056218	0.080361	0.011141	0.85228		OTHER	0.056699	0.072094	0.006642	0.864565		NO_SP	1.00004	0	0	0	0	0										N	0	protein of unknown function DUF1824	Unknown function	General	None	slr1362	128922	232872	271670	235210	264101	297443	127551	71386.7	66780.6	74226.5
B1XNI0	A0348		0	o	OTHER	0.003946	0.00053	0.009617	0.985906		OTHER	0.004699	0.00066	0.00277	0.991871		NO_SP	1.00004	0	0	0	0	0										N	0	phycocyanin alpha phycocyanobilin lyase related protein NblB	Energy metabolism	Photosynthesis - antenna proteins	phycobilisome turnover	sll1663	176507	178268	185856	169189	168019	191061	166751	184929	153810	152500
B1XN78	A2819		0	o	OTHER	0.014738	0.000808	0.00017	0.984285		OTHER	0.008023	0.000561	0.000131	0.991285		NO_SP	1.00007	2e-06	0	0	0	0										N	0	1 to 4 alpha-D-glucan branching enzyme	Carbohydrate metabolism	Starch and sucrose metabolism	glycogen system	sll0735	347141	299352	275756	446978	367372	339311	244410	265120	250011	194229
B1XP18	A0453		0	o	OTHER	0.028963	0.008078	0.004146	0.958813		OTHER	0.018899	0.002483	0.001067	0.97755		NO_SP	1.00006	0	0	0	0	0										N	0	Mn++ or Mg++ dependent protein serine/threonine phosphatase	Regulatory functions	Protein interactions	None	sll1771	46109.6	41874.3	45507.8	43789.8	40602.3	44666	22242.9	31335	29542	28689.1
B1XPA6	A1710		0	o	OTHER	0.036388	0.006872	0.000451	0.95629		OTHER	0.008679	0.002453	0.000315	0.988553		NO_SP	1.00005	0	0	0	0	0										N	0	protein of unknown function DUF111	Unknown function	General	None	slr1411	39137.9	31939.5	30894.3	37470.4	33015.3	33965.3	24043.8	18573.7	25892.6	27807.4
B1XLP6	A1343	gyrB	0	o	OTHER	0.007341	0.00102	0.003795	0.987844		OTHER	0.008493	0.00115	0.001035	0.989322		NO_SP	1.00005	0	0	0	0	0										N	0	DNA gyrase subunit B GyrB	Nucleic acid metabolism	DNA replication_ recombination_ and repair	DNA gyrase	sll2005	1.08432e+06	999544	967654	772424	739571	886872	1.07588e+06	977946	1.15076e+06	1.04079e+06
B1XJH2	A1029	rplK	0	i	SP(Sec/SPI)	0.468349	0.059829	0.011174	0.460648	CS pos: 18-19. GKA-NP. Pr: 0.1898	OTHER	0.233121	0.027633	0.010976	0.72827		NO_SP	1.00003	1e-06	0	0	0	0										N	0	LSU ribosomal protein L11 RlpK	Translation	Ribosomal proteins: synthesis and modification	ribosome large subunit	sll1743	196274	214561	191736	210391	211207	200725	229584	242021	194508	216302
B1XIT5	A2206	hemL	0	o	OTHER	0.031465	0.004865	0.036164	0.927506		OTHER	0.036511	0.004961	0.028265	0.930263		NO_SP	1.00006	0	0	0	0	0										N	0	glutamate-1-semialdehyde 2_1-aminomutase HemL	Prosthetic groups_ cofactors_ and carriers	Porphyrin and chlorophyll metabolism	5-aminolevulinate biosynthesis (glutamate pathway)	sll0017	238197	201069	210842	214341	218154	211422	264145	325663	340687	285253
B1XMP7	A2797	ilvB	0	o	OTHER	0.059019	0.005604	0.002287	0.93309		OTHER	0.007947	0.001946	0.000808	0.9893		NO_SP	1.00008	0	0	0	0	0										N	0	acetolactate synthase catalytic subunit IlvB	Amino acid metabolism	Valine_ leucine and isoleucine metabolism	branched chain amino acid biosynthesis	slr2088	325829	339603	319399	271790	315674	276991	218377	159495	251596	230267
B1XQZ6	E0035		0	o	OTHER	0.002957	0.000414	0.001679	0.994951		OTHER	0.00387	0.000385	0.000323	0.995422		NO_SP	1.00003	0	0	0	0	0										N	0	type III restriction-modification system endonuclease	Defense and invasion systems	Restriction-modification systems	type III restriction-modification system pAQ5	no homolog	75971.1	71550.2	64528.9	54837.7	62823.4	52482.2	44018.4	52450.3	53176.1	64264.9
B1XMX5	A1464		0	o	OTHER	0.026177	0.007235	0.008908	0.957681		OTHER	0.041593	0.005023	0.004434	0.948951		NO_SP	1.00006	8e-06	0	0	0	0										N	0	methyltransferase type 11	Unknown function	Enzymes of unknown specificity	None	no homolog	97107.8	96876.1	102323	95129.9	134755	102880	208610	142656	152430	174167
B1XL67	A2577		0	o	OTHER	0.276062	0.026006	0.004824	0.693108		OTHER	0.047327	0.009622	0.002264	0.940787		NO_SP	0.9999	0.000146	1e-06	0	0	0										N	0	periplasmic processing peptidase PqqE	Intracellular trafficking_ assembly_ and processing	Peptidases	protease_ periplasmic	sll0915	109053	102597	87496.1	85161.1	97649.7	88850.3	1.96307e+06	1.4721e+06	1.3758e+06	1.64636e+06
B1XR65	F0065		0	o	OTHER	0.003729	0.001563	0.00096	0.993747		OTHER	0.003658	0.001189	0.000517	0.994636		NO_SP	1.00006	0	0	0	0	0										N	0	TPR repeat-containing protein	Unknown function	General	None	slr1968	218847	192690	151166	182838	184084	147599	239657	219023	219027	276413
B1XJ43	A2229		1	o10-32i	OTHER	0.007646	0.002353	0.000377	0.989625		OTHER	0.056373	0.003829	0.000929	0.93887		NO_SP	0.999945	8.2e-05	1e-06	0	0	1.2e-05										N	0	twin-arginine protein translocation system component TatA	Intracellular trafficking_ assembly_ and processing	Protein export_ secretion_ and sorting	twin-arginine protein export system TatABCE	ssl2823	69553.2	96495.6	74442.3	137391	157660	175355	47200.1	41565	39500.7	11992.2
B1XMA6	A1401	ppx	0	o	OTHER	0.009738	0.001599	0.001005	0.987658		OTHER	0.008043	0.002363	0.000533	0.989061		NO_SP	1.00007	0	0	0	0	0										N	0	bifunctional exopolyphosphatase / guanosine-5'-triphosphate_3'-diphosphate pyrophosphatase Ppx-GppA	Nucleic acid metabolism	Purine metabolism	polyphosphate kinase/exopolyphosphatase system	sll1546	298511	270306	227488	284342	281283	234360	397493	331199	340195	367595
B1XKV2	A0054		0	o	OTHER	0.018259	0.007087	0.0006	0.974054		OTHER	0.017546	0.006513	0.000647	0.975293		NO_SP	1.00002	4e-06	0	0	0	0										N	0	competence protein ComF	Defense and invasion systems	DNA transformation	Competence-related genes	slr0388	38039.8	46345	40048.7	41441.4	54310.9	40898.1	57286.1	53121.1	46997.5	48589.7
B1XIW0	A0898	cobL	0	o	OTHER	0.004966	0.000412	0.002195	0.992427		OTHER	0.006561	0.000663	0.000828	0.991948		NO_SP	1.00004	0	0	0	0	0										N	0	precorrin-6Y C5_15-methyltransferase (decarboxylating) CobL	Prosthetic groups_ cofactors_ and carriers	Porphyrin and chlorophyll metabolism	coenzyme B12 biosynthesis upper pathway	slr1368	21009.1	20199.2	19579.8	15996.3	14948.8	19778.7	16696.6	24296.1	19973.4	17456.4
B1XJ17	A0956		0	o	OTHER	0.009943	0.00503	0.006301	0.978725		OTHER	0.008451	0.006302	0.003195	0.982053		NO_SP	1.00007	0	0	0	0	0										N	0	deoxyribonucleotide-responsive transcriptional repressor of deoxyribonucleotide biosynthesis NrdR	Regulatory functions	DNA interactions	ribonucleotide reduction	slr0780	6355.48	6475.42	6600.46	5427.29	6947.38	5361.47	5783.17	6297.38	5156.24	5930.12
B1XN65	A2806	argG	0	o	OTHER	0.00773	0.001141	0.000764	0.990365		OTHER	0.006712	0.001247	0.000675	0.991366		NO_SP	1.00004	0	0	0	0	0										N	0	argininosuccinate synthase ArgG	Amino acid metabolism	Arginine and proline metabolism	arginine biosynthesis from ornithine_ carbamoyl-p_ and aspartate (urea cycle)	slr0585	454135	489419	548313	451420	509962	527237	399334	482415	562683	419152
B1XIA2	A2103		0	o	OTHER	0.019739	0.003506	0.088757	0.887998		OTHER	0.02466	0.003836	0.040471	0.931034		NO_SP	0.999967	5.9e-05	4e-06	0	0	0										N	0	UvrD/REP helicase domain-containing protein	Nucleic acid metabolism	DNA replication_ recombination_ and repair	nucleotide excision repair	sll1121	20413.1	20024.8	18564.6	18137.8	19137.8	18392.9	26061.1	25197.7	28504.2	27055.6
B1XL18	A1276	tig	0	o	OTHER	0.005829	0.001214	0.001837	0.99112		OTHER	0.003842	0.00052	0.000543	0.995095		NO_SP	1.00006	0	0	0	0	0										N	0	cell division trigger factor Tig	Intracellular trafficking_ assembly_ and processing	Chaperone and folding catalysis	cell division	sll0533	493871	735915	586975	545476	525813	710718	242289	314662	260480	314641
B1XKJ1	A2488	carB	0	o	LIPO(Sec/SPII)	0.031626	0.749355	0.066697	0.152321	CS pos: 23-24. GQA-CE. Pr: 0.7841	LIPO(Sec/SPII)	0.021951	0.784725	0.015851	0.177472	CS pos: 23-24. GQA-CE. Pr: 0.7945	NO_SP	1.00005	1e-06	0	0	0	0										N	0	carbamoyl-phosphate synthase large subunit CarB	Nucleic acid metabolism	Pyrimidine metabolism	uridine monophosphate biosynthesis from glutamine	sll0370	1.54947e+06	1.62295e+06	1.82445e+06	1.5356e+06	1.53947e+06	1.87224e+06	1.31415e+06	1.72009e+06	1.91228e+06	1.49787e+06
B1XQ31	A1825	aroF	0	o	OTHER	0.004037	0.000389	0.00039	0.995184		OTHER	0.002652	0.000354	0.000171	0.996823		NO_SP	1.00005	0	0	0	0	0										N	0	3-deoxy-7-phosphoheptulonate synthase AroA2	Amino acid metabolism	Phenylalanine_ tyrosine and tryptophan biosynthesis	chorismate from erythrose-4P	sll0934	357152	324092	334053	385933	368113	373621	476419	370407	344796	336288
B1XLQ8	A1355		0	o	OTHER	0.004482	0.000841	0.005172	0.989505		OTHER	0.007548	0.00142	0.003042	0.98799		NO_SP	1.00008	0	0	0	0	0										N	0	diguanylate cyclase with GAF_ LOV_ and PAS sensory domains	Regulatory functions	Small molecule interactions	c-di-GMP turnover	no homolog	83337.2	74389.3	60111.4	69853.7	74216.3	58807.5	61329.7	47088.3	57336	65353.7
B1XNT0	A1615		0	o	OTHER	0.016329	0.001776	0.000213	0.981682		OTHER	0.010101	0.001199	0.00019	0.988509		NO_SP	1.00001	2e-05	1e-06	0	0	0										N	0	family 4 glycosyl transferase	Unknown function	Enzymes of unknown specificity	None	sll1971	11987.2	10147.4	10986.5	12047.4	11363.9	12134.5	18562.5	15627.6	15044.4	16869.3
B1XRQ5	G0035		0	o	SP(Sec/SPI)	0.498245	0.058578	0.003085	0.440091	CS pos: 16-17. AIA-QG. Pr: 0.3300	OTHER	0.109182	0.026143	0.002538	0.862138		NO_SP	1.00007	0	0	0	0	0										N	0	uncharacterized protein with von Willebrand factor type A domain	Unknown function	General	None	slr7060	167836	179839	157073	161679	144521	182682	113618	143065	144358	106382
B1XHY7	A0733	atpG	0	o	OTHER	0.004602	0.001522	0.003947	0.989929		OTHER	0.005055	0.001473	0.001588	0.991884		NO_SP	1.00006	0	0	0	0	0										N	0	F-type H+-transporting ATPase gamma subunit AtpG	Energy metabolism	Oxidative phosphorylation	F1/F0 ATPase AtpABCDEFGH	sll1327	327758	244918	237366	449740	380487	345806	262769	227293	232253	223506
B1XIW2	A0900		0	o	OTHER	0.004536	0.000575	0.000381	0.994508		OTHER	0.003416	0.000428	0.000319	0.995838		NO_SP	1.00006	1.5e-05	1e-06	0	0	0										N	0	class II cyanobacteriochrome controlling circadium rythym CikA	Signal transduction	Two-component systems	circadian clock input_ redox state ETS	slr1969	367811	321524	270758	371527	345568	292186	395465	402366	381329	430999
B1XQ44	A1838	acsA	0	o	OTHER	0.003384	0.000321	0.000963	0.995333		OTHER	0.005957	0.000632	0.000633	0.992779		NO_SP	1.00004	1e-06	0	0	0	0										N	0	acetyl-CoA synthetase Acs	Carbohydrate metabolism	Pyruvate metabolism	acetyl-CoA biosynthesis from acetate_ direct	sll0542	221256	212456	211460	221701	226061	215919	232832	239329	231440	255149
B1XQH1	A0708	typA	0	o	OTHER	0.00483	0.000602	0.000452	0.994116		OTHER	0.003752	0.000544	0.000172	0.995532		NO_SP	1.00005	0	0	0	0	0										N	0	GTP-binding protein TypA	Regulatory functions	General	None	slr1105	285482	283503	267278	254566	294548	276354	302701	296036	313218	274328
B1XN47	A1536		0	o	OTHER	0.043448	0.001574	0.053499	0.901478		OTHER	0.049322	0.003629	0.038394	0.908655		NO_SP	1.00005	0	0	0	0	0										N	0	hypothetical protein	Unknown function	General	None	slr0630	25949.1	21357.8	20254.1	24957.1	19619.9	21140.1	35966.7	22234.8	46256.2	34876.5
B1XJ15	A0954		0	o	OTHER	0.017817	0.001526	0.000574	0.980084		OTHER	0.0094	0.001509	0.000336	0.988755		NO_SP	1.00003	4e-06	0	0	0	0										N	0	Zn-binding protein YfiH	Unknown function	General	None	slr1573	15230	10960.5	13705.1	13830.1	14350.5	13557.2	11764	18601.5	15247	14354.8
B1XIZ9	A0937		0	o	OTHER	0.006061	0.000546	0.005593	0.9878		OTHER	0.008176	0.001063	0.002157	0.988605		NO_SP	1.00006	0	0	0	0	0										N	0	two component signal transduction system response regulator	Signal transduction	Two-component systems	None	no homolog	103669	115563	110871	87458.2	100199	98868.9	130284	110951	122008	126615
B1XLD2	A0075		0	o	OTHER	0.014393	0.001544	0.002147	0.981916		OTHER	0.009856	0.001708	0.001027	0.987409		NO_SP	1.00005	1e-06	0	0	0	0										N	0	beta-glucosidase BglX	Carbohydrate metabolism	Starch and sucrose metabolism	cellulose degradation	sll1538	10515.7	9957.8	10062.1	9376.41	9524.66	10630.2	9157.36	11354.4	12611.1	8523.94
B1XKQ2	A0003		0	i	OTHER	0.007017	0.001978	0.007195	0.98381		OTHER	0.010061	0.001342	0.001081	0.987516		NO_SP	1.00005	2e-06	0	0	0	0										N	0	uncharacterized protein	Unknown function	General	None	no homolog	20526.8	7512.11	21978.6	20919.2	18705.4	20792.1	17896.1	29581.5	24501.7	25676.4
B1XIM9	A2150		0	o	OTHER	0.002332	0.00045	0.000399	0.996819		OTHER	0.001294	0.000271	0.000133	0.998303		NO_SP	1.00004	0	0	0	0	0										N	0	universal stress family protein	Defense and invasion systems	Detoxification and inactivation	None	slr0244	894033	863234	1.16463e+06	1.1202e+06	1.25915e+06	1.32502e+06	928520	1.10229e+06	955667	856477
B1XME5	A1440		0	o	OTHER	0.00706	0.000387	0.002451	0.990102		OTHER	0.002966	0.000405	0.000799	0.99583		NO_SP	1.00004	0	0	0	0	0										N	0	phycocyanin alpha phycocyanobilin lyase related protein NblB	Energy metabolism	Photosynthesis - antenna proteins	phycobilisome turnover	slr1687	97505.5	109367	94134.6	80802.1	80838.3	88229.3	131281	97440.2	113785	95560.5
B1XKK1	A2498		0	i	OTHER	0.011562	0.000678	0.005052	0.982708		OTHER	0.007387	0.000622	0.000623	0.991368		NO_SP	1.00003	0	0	0	0	0										N	0	Zn2+-responsive transcriptional regulator of zinc homeostasis Zur	Regulatory functions	DNA interactions	zinc homeostasis	sll1937	33653.6	34260.8	37319.5	34305.8	35033.2	33198.6	19809.9	32109.8	27258.3	26747.8
B1XQ69	A1863	ilvE	0	o	OTHER	0.012391	0.001484	0.003936	0.982188		OTHER	0.011591	0.001321	0.002578	0.98451		NO_SP	0.999764	0.000177	7.2e-05	1e-06	0	9e-06										N	0	branched-chain amino acid aminotransferase IlvE	Amino acid metabolism	Valine_ leucine and isoleucine metabolism	branched chain amino acid biosynthesis	slr0032	453850	474818	423614	466654	502628	398204	164576	212462	162275	164172
B1XQR9	C0005		0	o	OTHER	0.005378	0.000785	0.000515	0.993322		OTHER	0.009328	0.001003	0.000617	0.989053		NO_SP	1.00003	1e-06	0	0	0	0										N	0	ATP-binding protein in restriction-modification system locus	Defense and invasion systems	Restriction-modification systems	type I restriction-modification system pAQ3	no homolog	62810.8	62156.5	52504.1	51156.8	37428.5	44626.4	33062.8	41277.7	40182.6	39907
B1XKI5	A2482		0	o	OTHER	0.092434	0.013022	0.004091	0.890453		OTHER	0.040241	0.006825	0.002413	0.950522		NO_SP	1.00005	0	0	0	0	0										N	0	hypothetical protein	Unknown function	General	None	no homolog	10299.2	9168.89	7606.03	6944.48	7421.34	8044.29	17424.8	13526.9	16879.1	15934.4
B1XN93	A2834		0	o	OTHER	0.040163	0.003941	0.011617	0.94428		OTHER	0.036615	0.005551	0.005047	0.952788		NO_SP	1.00005	0	0	0	0	0										N	0	uncharacterized protein with C-terminal domain common to Mo-dependent nitrogenases	Unknown function	General	None	slr1194	116723	138710	143037	137441	165107	169698	110266	118293	107149	95430.3
B1XQM8	A1936	crtB	0	o	OTHER	0.003711	0.001504	0.002242	0.992543		OTHER	0.003252	0.001648	0.001192	0.993909		NO_SP	1.00006	0	0	0	0	0										N	0	phytoene synthase CrtB	Terpenoids and polyketides metabolism	Carotenoid metabolism	lycopene biosynthesis from isopentyl pyrophosphate (IPP)	slr1255	141692	132793	134905	168543	158700	156324	191435	157711	171855	169851
B1XQF6	A0693	dnaJ	0	o	OTHER	0.005989	0.002426	0.001361	0.990225		OTHER	0.006911	0.002694	0.000831	0.989564		NO_SP	1.00004	0	0	0	0	0										Y	0.49	molecular chaperone DnaJ	Intracellular trafficking_ assembly_ and processing	Chaperone and folding catalysis	chaperone system: DnaK-DnaJ-GrpE	sll0897	494151	588635	542607	654445	664163	621816	625871	615010	516876	511019
B1XJG9	A1026	rplL	0	o	OTHER	0.024196	0.000852	0.308801	0.666151		OTHER	0.097187	0.001401	0.240579	0.660833		NO_SP	1.00006	0	0	0	0	0										N	0	LSU ribosomal protein L7/L12 RplL	Translation	Ribosomal proteins: synthesis and modification	ribosome large subunit	sll1746	290122	468317	493806	443771	431503	543077	583416	679182	529253	649897
B1XMP5	A2795		0	o	OTHER	0.001966	0.000238	0.001907	0.99589		OTHER	0.001905	0.000233	0.000199	0.997663		NO_SP	1.00006	0	0	0	0	0										N	0	photosystem II ETS energy balancing protein with S4 RNA binding domain YlmH	Signal transduction	General	photosystem II	sll1252	93322.7	88673.1	89172.1	83945.1	85459.2	91237.3	62211.8	66338.3	73439.3	76438
B1XQ49	A1843		1	i43-65o	OTHER	0.004728	0.002735	0.001359	0.991178		OTHER	0.006378	0.001624	0.000945	0.991054		NO_SP	0.999995	2.7e-05	0	0	0	0										N	0	ABC1 family kinase-like protein	Signal transduction	General	None	sll0005	102337	99475.5	107912	115160	115635	114976	127564	123216	130828	134054
B1XJ25	A0964	pgi	0	o	OTHER	0.002171	0.00034	0.000866	0.996624		OTHER	0.003056	0.000285	0.000286	0.996374		NO_SP	1.00005	0	0	0	0	0										N	0	glucose-6-phosphate isomerase Pgi	Carbohydrate metabolism	Glycolysis / Gluconeogenesis	Embden-Meyerhof pathway and Pentose phosphate pathway	slr1349	61352	63445.9	63163.6	59202	64289	57876.5	71319	61645.2	54865.4	73794.5
B1XKJ0	A2487	argH	0	o	OTHER	0.00403	0.000626	0.00445	0.990894		OTHER	0.013603	0.001012	0.001277	0.984108		NO_SP	1.00005	0	0	0	0	0										N	0	argininosuccinate lyase ArgH	Amino acid metabolism	Arginine and proline metabolism	arginine biosynthesis from ornithine_ carbamoyl-p_ and aspartate (urea cycle)	slr1133	223612	226379	197810	214891	166605	181389	469073	315597	387269	423037
B1XKE6	A1193	clpP	0	o	OTHER	0.008327	0.001911	0.0006	0.989162		OTHER	0.005044	0.001908	0.000623	0.992425		NO_SP	1.00003	0	0	0	0	0										N	0	ClpP3 protease chaperone ClpR	Intracellular trafficking_ assembly_ and processing	Peptidases	ClpP1-ClpP2-ClpX proteolytic complex	slr0164	316389	297084	307859	312203	304077	343874	130886	166918	181418	122563
B1XMM6	A2771		0	o	OTHER	0.004232	0.000615	0.002807	0.992346		OTHER	0.004232	0.000883	0.00091	0.993975		NO_SP	1.00004	0	0	0	0	0										N	0	bifunctional succinate-semialdehyde dehydrogenase / glutarate-semialdehyde dehydrogenase GabD	Carbohydrate metabolism	Citrate cycle (TCA cycle)	citrate cycle_ 2-OGDH bypass	slr0370	17293.8	18533	17851.4	19199.5	18669.4	19271.9	28554.1	24368.3	20583.8	22542.5
B1XLD7	A0081	copZ	0	o	OTHER	0.060677	0.101318	0.002994	0.835011		OTHER	0.051134	0.091869	0.00232	0.854677		NO_SP	1.00004	0	0	0	0	0										N	0	copper-binding metallochaperone Atx1	Intracellular trafficking_ assembly_ and processing	Chaperone and folding catalysis	copper trafficking to periplasmic binding proteins	ssr2857	11457	19449	13136.3	15428.7	17468.1	19693.7	38102.3	31200.2	36183.6	25301.5
B1XMV0	A0277		0	i	OTHER	0.010442	0.005073	0.000677	0.983808		OTHER	0.008398	0.004163	0.000327	0.987112		NO_SP	1.00004	0	0	0	0	0										N	0	uncharacterized protein	Unknown function	General	None	no homolog	25533.6	62821.6	51050.2	39538	50801.5	69329.3	72712.5	49582.2	81240	60188.9
Q6UAC0	A1814	sufB	0	o	OTHER	0.003968	0.000535	0.00039	0.995107		OTHER	0.003047	0.000361	0.000128	0.996464		NO_SP	1.00005	0	0	0	0	0										N	0	Fe-S cluster assembly protein SufB	Prosthetic groups_ cofactors_ and carriers	Iron sulfur clusters	iron-sulfur cluster assembly SUF system	slr0074	86958.5	89343.3	77047.6	85097.6	95766.3	77834.9	74682.5	87442.5	68885.9	73736.9
B1XNY0	A0413		0	o	OTHER	0.019201	0.002207	0.005468	0.973124		OTHER	0.018599	0.001087	0.000996	0.979318		NO_SP	1.00006	0	0	0	0	0										N	0	unclassified glycosyl transferase	Unknown function	Enzymes of unknown specificity	polysaccharide biosynthesis	no homolog	85252	78120.5	82044.2	87728.2	87840.1	92506	77107.1	72673.5	79088	86872.8
B1XJK6	A2314		0	o	OTHER	0.00414	0.000618	0.007579	0.987663		OTHER	0.004989	0.000774	0.003031	0.991205		NO_SP	1.00005	0	0	0	0	0										N	0	type II GRGGAAG specific restrictrion-modification system methyltransferase	Defense and invasion systems	Restriction-modification systems	type II restriction-modification systems	no homolog	57798.4	42580.4	40736.7	28947.3	29853.8	31900.1	31171.7	29846.9	34009.7	33272.9
B1XP68	A1672	alaS	0	o	OTHER	0.005221	0.001203	0.005618	0.987958		OTHER	0.004968	0.000832	0.001952	0.992248		NO_SP	1.00004	0	0	0	0	0										N	0	alanyl-tRNA synthetase AlaS	Translation	Transfer RNA biogenesis	tRNA aminoacylation	sll0362	1.17413e+06	1.1585e+06	1.08059e+06	1.15162e+06	1.01394e+06	1.05554e+06	1.17808e+06	1.1895e+06	1.29018e+06	1.19966e+06
B1XMY6	A1475		9	i422-444o454-476i509-528o533-555i666-688o703-725i737-759o781-803i816-838o	OTHER	0.058357	0.024945	0.07877	0.837928		OTHER	0.080317	0.037712	0.038951	0.84302		NO_SP	1.00007	0	0	0	0	0										N	0	photosystem I 4Fe-4S ferredoxin / cNMP binding protein FesM	Energy metabolism	Photosynthesis	photosystem I biogenesis	slr1529	101799	92559.5	104118	110690	110784	100076	75857.6	90615.1	86076.9	91919.8
B1XQL7	A1925		0	o	OTHER	0.031151	0.002741	0.002256	0.963853		OTHER	0.017296	0.002273	0.001061	0.97937		NO_SP	1.00007	0	0	0	0	0										N	0	DnaJ-class molecular chaperone CbpA	Intracellular trafficking_ assembly_ and processing	Chaperone and folding catalysis	nucleoid associated proteins	slr0093	188683	236495	169078	221902	246403	219773	199446	149450	177024	148715
B1XKU9	A0051		0	o	OTHER	0.002479	0.000275	0.00105	0.996197		OTHER	0.004012	0.000433	0.000581	0.994974		NO_SP	1.00006	0	0	0	0	0										N	0	Fur-regulated ArsR family transcriptional regulator	Regulatory functions	DNA interactions	Iron homeostasis	sll5035	23926.1	35715.3	44383.2	36763.4	35786.8	42894.8	14504.5	34112	31816.6	23041.5
B1XM44	A0177		0	o	OTHER	0.010096	0.001426	0.038671	0.949807		OTHER	0.026733	0.002684	0.015321	0.955261		NO_SP	1.00006	0	0	0	0	0										N	0	alanine-glyoxylate transaminase / serine-glyoxylate transaminase / serine-pyruvate transaminase AgxT	Carbohydrate metabolism	Glyoxylate and dicarboxylate metabolism	photorespiration (oxidative C2 cycle)	no homolog	112847	134813	156476	113619	132418	147559	157085	114962	131785	115852
B1XI41	A0788	rne	0	o	OTHER	0.003696	0.000356	0.000408	0.99554		OTHER	0.003485	0.000287	0.000183	0.996045		NO_SP	1.00002	2.5e-05	0	0	0	0										N	0	ribonuclease E Rne	Nucleic acid metabolism	RNA degradation	rRNA processing factors	slr1129	535895	302667	260718	269281	180971	178195	608995	348004	494324	793692
B1XLF0	A0094	pdxJ	0	o	OTHER	0.007201	0.0012	0.003151	0.988448		OTHER	0.010223	0.001432	0.00138	0.986964		NO_SP	1.00005	0	0	0	0	0										N	0	pyridoxine 5'-phosphate synthase PdxJ	Prosthetic groups_ cofactors_ and carriers	Vitamin B6 metabolism	pyridoxal phosphate biosynthesis_ PdxA/PdxJ pathway	slr1779	5749.56	6405.09	6077.43	6198.29	7101.37	6038.34	4830.31	5482.5	5375.19	5295.21
B1XKL1	A2508	hox1	0	o	OTHER	0.006403	0.000641	0.002018	0.990939		OTHER	0.002925	0.000858	0.000457	0.99576		NO_SP	1.00006	0	0	0	0	0										N	0	heme oxygenase (decyclizing) Hox1	Prosthetic groups_ cofactors_ and carriers	Porphyrin and chlorophyll metabolism	bilin biosynthesis	sll1184	54330.5	59532.4	50332.8	58148.5	58913.6	58592.3	80985.6	77522.5	72025.2	65977.2
B1XJM2	A2330		0	o	OTHER	0.068629	0.02255	0.000667	0.908154		OTHER	0.01644	0.003692	0.000363	0.979505		NO_SP	1.00006	0	0	0	0	0										N	0	CobB/CobQ-like glutamine amidotransferase	Unknown function	Enzymes of unknown specificity	None	slr1742	41041.6	37686.3	40015.8	42534.3	40130.5	39780.9	47690.3	38943.4	33273.6	43012.9
B1XM72	A0206	hypD	0	o	OTHER	0.029984	0.004531	0.029821	0.935664		OTHER	0.057212	0.005239	0.005519	0.932031		NO_SP	1.00006	0	0	0	0	0										N	0	[NiFe] hydrogenase metallocenter assembly protein HypD	Intracellular trafficking_ assembly_ and processing	Enzyme assembly	nickel-dependent hydrogenase	slr1498	11896.5	11934.7	11179.6	12998.1	11887.4	11018.6	15840.8	10073.8	12439.1	16241.8
Q8KX59	A0925	ndhI	0	o	OTHER	0.007021	0.002328	0.005649	0.985002		OTHER	0.005298	0.002828	0.001043	0.990831		NO_SP	1.00006	0	0	0	0	0										N	0	NADH-plastoquinone oxidoreductase subunit NdhI	Energy metabolism	Oxidative phosphorylation	NAD(P)H:quinone oxidoreductase (complex I) NdhABCDEFGHIJKLMNOPQS	sll0520	506009	521537	550049	612396	599899	668960	908879	744405	688792	694286
B1XKU3	A0045		0	o	OTHER	0.009481	0.002102	0.00454	0.983878		OTHER	0.010909	0.004344	0.002663	0.982084		NO_SP	1.00005	0	0	0	0	0										N	0	positive phototaxis two component signal transduction system response regulator PixG	Signal transduction	Taxis	PixL-PixGH (positive phototaxis) two-component regulatory system	no homolog	107157	119386	109129	123525	166125	120757	91975.1	103241	110380	109008
B1XNY3	A0416		0	o	OTHER	0.003414	0.00027	0.001284	0.995032		OTHER	0.004521	0.000408	0.000543	0.994527		NO_SP	1.00008	0	0	0	0	0										N	0	putative methyltransferase	Unknown function	Enzymes of unknown specificity	glycolipid biosynthesis	no homolog	70585.3	60344.2	84501.7	93612.6	81111.2	87389.8	25885.8	40993.4	46744.1	31916.1
B1XQF7	A0694	dnaK	0	o	OTHER	0.030785	0.03526	0.002151	0.931804		OTHER	0.029365	0.017364	0.001875	0.951396		NO_SP	1.00005	0	0	0	0	0										N	0	molecular chaperone DnaK	Intracellular trafficking_ assembly_ and processing	Chaperone and folding catalysis	chaperone system: DnaK-DnaJ-GrpE	sll0058	589573	620655	520775	599105	650219	554469	389217	485797	469604	350423
B1XKG9	A2466	metH	0	o	OTHER	0.013125	0.001437	0.005207	0.98023		OTHER	0.018594	0.00162	0.001411	0.978376		NO_SP	1.00005	0	0	0	0	0										N	0	B12-dependent 5-methyltetrahydrofolate--homocysteine methyltransferase MetH	Amino acid metabolism	Cysteine and methionine metabolism	methionine biosynthesis from homoserine	slr0212	972140	1.00827e+06	862928	926526	937773	849951	811909	781962	849203	843107
B1XI62	A2060	rpsJ	0	i	OTHER	0.003081	0.001373	0.002501	0.993045		OTHER	0.003787	0.003061	0.001284	0.991868		NO_SP	1.00007	0	0	0	0	0										N	0	SSU ribosomal protein S10 RpsJ	Translation	Ribosomal proteins: synthesis and modification	ribosome small subunit	sll1101	337816	303704	480198	330428	338980	445701	457165	487839	614126	481867
B1XI65	A2063	rpsG	0	i	OTHER	0.004408	0.001227	0.01875	0.975615		OTHER	0.005243	0.000893	0.002035	0.991829		NO_SP	1.00005	0	0	0	0	0										N	0	SSU ribosomal protein S7 RpsG	Translation	Ribosomal proteins: synthesis and modification	ribosome small subunit	sll1097	527598	786682	582192	407608	423972	360278	346456	401463	344307	307717
B1XP97	A1701	prfC	0	o	OTHER	0.002912	0.000281	0.016903	0.979903		OTHER	0.004679	0.000684	0.007784	0.986853		NO_SP	1.0001	0	0	0	0	0										N	0	peptide chain release factor 3 PrfC	Translation	Translation factors	release factors	slr1228	195348	190968	186828	165359	193698	182557	198802	175326	182274	206527
B1XJ30	A0969		0	o	OTHER	0.001948	0.000266	0.004416	0.993369		OTHER	0.003351	0.000358	0.000446	0.995845		NO_SP	1.00007	0	0	0	0	0										N	0	family M42 peptidase	Intracellular trafficking_ assembly_ and processing	Peptidases	None	no homolog	53153.6	50855.6	44860.5	51845.4	40478.5	50355	63864.9	70423.4	51837.8	66352.8
B1XLN2	A1328		0	o	OTHER	0.014635	0.001949	0.006961	0.976455		OTHER	0.025043	0.003294	0.003054	0.968608		NO_SP	1.00008	1e-06	0	0	0	0										N	0	CobQ/CobB/MinD/ParA nucleotide binding domain-containing protein	Cell structure_ growth_ and death	Chromosome and assoicated proteins	None	slr0110	85801.7	102410	102525	84334.4	116008	106463	141920	141540	157541	144628
B1XM50	A0184		1	i91-113o	OTHER	0.016516	0.004618	0.022912	0.955955		OTHER	0.023376	0.003017	0.008538	0.965069		NO_SP	1.00005	0	0	0	0	0										N	0	hypothetical protein	Unknown function	General	None	sll1862	286645	464231	384277	561463	618209	655547	340891	372537	339258	225700
B1XR08	F0008	addA	0	o	OTHER	0.011061	0.002873	0.026144	0.959922		OTHER	0.010987	0.004056	0.010677	0.97428		NO_SP	1.00007	0	0	0	0	0										N	0	ATP-dependent nuclease subunit AddA	Nucleic acid metabolism	DNA replication_ recombination_ and repair	DNA repair	no homolog	78811.3	83156	66972.7	83865.2	81667.2	67422.8	50396.3	38730.5	39057.7	50475.8
B1XLL4	A1310	dcd	0	o	OTHER	0.005261	0.000573	0.012478	0.981687		OTHER	0.008251	0.000751	0.002586	0.988412		NO_SP	1.00007	0	0	0	0	0										N	0	deoxycytidine triphosphate deaminase Dcd	Nucleic acid metabolism	Pyrimidine metabolism	pyrimidine deoxyribonucleotide biosynthesis	sll1258	143509	141023	131661	154969	165444	133340	133668	125431	119030	121083
B1XPQ7	A1783		0	o	OTHER	0.00265	0.000809	0.002745	0.993796		OTHER	0.002919	0.001449	0.000775	0.994857		NO_SP	1.00005	0	0	0	0	0										N	0	family 11 Sam-dependent methyltransferase	Unknown function	Enzymes of unknown specificity	None	no homolog	68583.9	83404.9	80335.2	69539.1	104422	87706.3	174275	89021.6	153787	148555
B1XKQ9	A0010	fbaB	0	o	OTHER	0.009885	0.001334	0.003625	0.985157		OTHER	0.008476	0.001309	0.001954	0.988261		NO_SP	1.00006	1e-06	0	0	0	0										N	0	fructose-bisphosphate aldolase class I FbaB	Energy metabolism	Carbon fixation in prokaryotes	Calvin-Benson cycle and Embden-Meyerhof pathway	no homolog	48542.1	46406.4	44667.6	47230	53279.7	45110.9	48227.1	52781	35959.3	52878.1
B1XLV0	A2647	ligA	0	o	OTHER	0.006746	0.000427	0.008484	0.984343		OTHER	0.005408	0.000888	0.001934	0.991769		NO_SP	1.00007	0	0	0	0	0										N	0	DNA ligase (NAD+) LigA	Nucleic acid metabolism	DNA replication_ recombination_ and repair	DNA replication elongation factors and DNA single strand break repair	sll1209	5942.18	6045.52	5379.31	4365.66	4951.55	5645.19	10364	4943.97	4689.6	8791.14
B1XNN7	A1571		0	o	OTHER	0.003187	0.000706	0.001326	0.994781		OTHER	0.005655	0.00048	0.000818	0.993047		NO_SP	1.00009	0	0	0	0	0										N	0	FMN-dependent protein of unknown function DUF2470	Unknown function	Enzymes of unknown specificity	None	ssr1698	67666.7	87496.2	93020.6	91185.7	78723.3	118283	72590.9	77901.4	76223.7	48590.1
B1XMJ3	A2737		0	o	OTHER	0.022709	0.001064	0.000941	0.975286		OTHER	0.007929	0.001372	0.000551	0.990147		NO_SP	1.00006	0	0	0	0	0										N	0	glutathione S-transferase family protein	Unknown function	Enzymes of unknown specificity	None	sll1902	47629.6	44678.7	50711.8	38481.3	42670.7	48549.8	79032.4	48418.2	69417.9	87927.8
B1XJU5;B1XJU8	A1071;A1074	putA;	0;0	o;i	OTHER;OTHER	0.001236;0.017101	0.000329;0.003447	0.000327;0.022987	0.998109;0.956464	;	OTHER;OTHER	0.00162;0.015214	0.000583;0.003809	0.000315;0.003724	0.997482;0.977253	;	NO_SP;NO_SP	1.000067;1.000023	0;0	0;0	0;0	0;0	0;0	;									N;N	0;0	bifunctional proline dehydrogenase / 1-pyrroline-5-carboxylate dehydrogenase PutA;bifunctional proline dehydrogenase / 1-pyrroline-5-carboxylate dehydrogenase PutA	Amino acid metabolism;Amino acid metabolism	Arginine and proline metabolism;Arginine and proline metabolism	proline-glutamate interconversion;proline degradation to glutamate	sll1561;no homolog	28564	25896.6	24339.9	25491.1	27259.3	23215.6	26743.4	32669.9	30786.7	35775.4
B1XMF7	A1452		0	o	OTHER	0.001997	0.000235	0.000288	0.997479		OTHER	0.002459	0.000336	0.000229	0.996977		NO_SP	1.00009	0	0	0	0	0										N	0	two component signal transduction system response regulator	Signal transduction	Two-component systems	None	no homolog	6935.72	11200.3	9733.07	9086.06	11119.8	10549.6	5762.44	9041.25	7721.82	5380.25
B1XL50	A2560	gpmB	0	o	OTHER	0.011784	0.002475	0.001169	0.984572		OTHER	0.03529	0.003524	0.000717	0.96047		NO_SP	1.00004	0	0	0	0	0										N	0	2_3-bisphosphoglycerate-dependent phosphoglycerate mutase GpmA	Carbohydrate metabolism	Glycolysis / Gluconeogenesis	Embden-Meyerhof pathway	slr1124	157036	154439	145217	132616	143753	145441	145755	126702	136101	141632
B1XM12	A2710		0	o	OTHER	0.004055	0.000318	0.002626	0.993001		OTHER	0.005227	0.000343	0.000333	0.994097		NO_SP	1.00006	0	0	0	0	0										N	0	4-hydroxyphenylpyruvate dioxygenase HpdD	Prosthetic groups_ cofactors_ and carriers	Ubiquinone and other terpenoid-quinone biosynthesis	Tocopherol biosynthesis	slr0090	9020.37	10634.5	8775	8217.32	14631.1	8535.56	21476.9	16650.7	13455.3	18111.6
B1XJH8	A1036	prfA	0	o	OTHER	0.001855	0.000395	0.001013	0.996737		OTHER	0.001733	0.000419	0.000637	0.997212		NO_SP	1.00009	0	0	0	0	0										N	0	peptide chain release factor 1 PrfA	Translation	Translation factors	release factors	sll1110	117132	105123	108857	88180.6	80317.2	94894.5	103818	117641	130910	123247
B1XN14	A1503		0	o	OTHER	0.004944	0.001398	0.001047	0.99261		OTHER	0.002734	0.000375	0.000179	0.996712		NO_SP	1.00005	0	0	0	0	0										N	0	family 4 glycosyl transferase	Unknown function	Enzymes of unknown specificity	polysaccharide biosynthesis	slr1085	89030.2	70567.2	91527.6	89732.3	89522.5	105063	51635.2	60506.4	56382.6	42041.6
B1XJ11	A0950		0	o	OTHER	0.033719	0.02689	0.00187	0.93752		OTHER	0.009419	0.012257	0.000424	0.9779		NO_SP	1.00007	0	0	0	0	0										N	0	bifunctional mannose-1-phosphate guanylyltransferase / phosphomannomutase	Carbohydrate metabolism	Amino sugar and nucleotide sugar metabolism	nucleotide sugar biosynthesis	sll1496	365814	399487	334913	358890	382326	350510	287356	304876	376478	360229
B1XL44	A2554		0	o	OTHER	0.035335	0.004839	0.010164	0.949663		OTHER	0.039438	0.016479	0.004953	0.93913		NO_SP	1.00007	0	0	0	0	0										N	0	ABC-type multiple sugar uptake system ATPase component	Transport and binding proteins	Carbohydrates_ organic alcohols_ and acids	multiple sugar uptake system	slr1224	20213.1	14632.8	18177.2	17763.1	16436.3	16210.3	24026.1	25249.7	18976	27270
B1XKQ1	A0002		0	o	OTHER	0.098588	0.044955	0.002674	0.853782		OTHER	0.094238	0.040066	0.001978	0.863717		NO_SP	0.999897	0.000147	1e-06	0	0	0										N	0	ABC-type metal transport system BtuF family substrate-binding component	Transport and binding proteins	Cations and iron carrying compounds	iron complex uptake system fhuABCD	no homolog	58023.8	66791.1	72631.9	65407.3	62519.5	72654	78358.1	62818.3	49020.7	64037.5
B1XHY9	A0735	atpH	0	o	OTHER	0.094181	0.008367	0.007377	0.890075		OTHER	0.070842	0.006381	0.008752	0.914025		NO_SP	1.00006	0	0	0	0	0										N	0	F1 ATP synthase complex delta subunit AtpH	Energy metabolism	Oxidative phosphorylation	F1/F0 ATPase AtpABCDEFGH	sll1325	44227.2	44540.3	53668.9	56283	49768.6	49294.4	63514.1	57610.6	50563.3	63155.3
B1XNQ9	A1593		0	i	OTHER	0.002048	0.00034	0.001041	0.996571		OTHER	0.001798	0.000225	0.000197	0.997779		NO_SP	1.00008	0	0	0	0	0										N	0	hypothetical protein	Unknown function	General	None	slr1376	5977.2	7445.33	9291.93	8460.14	7673.3	9456.1	6102.32	7018.08	3692.65	3643.31
B1XHY8	A0734	atpA	0	o	OTHER	0.00181	0.000203	0.000474	0.997513		OTHER	0.001719	0.00019	0.000176	0.997914		NO_SP	1.00007	0	0	0	0	0										N	0	F1 ATP synthase complex alpha subunit AtpA	Energy metabolism	Oxidative phosphorylation	F1/F0 ATPase AtpABCDEFGH	sll1326	612873	558180	527607	744110	703092	655676	656829	501786	519025	504021
B1XQB1	A0648	yjeF	0	o	OTHER	0.005496	0.00088	0.005021	0.988602		OTHER	0.00725	0.001053	0.002513	0.989184		NO_SP	1.00005	0	0	0	0	0										N	0	bifunctional NAD(P)H-hydrate epimerase / ADP-dependent NAD(P)H-hydrate dehydratase NnrE-nnr	Defense and invasion systems	Protein_ prosthetic group_ membrane repair	nicotinamide nucleotide repair	sll1433	45295.3	43045.5	45297	45894.6	38950.4	44405.9	26480.3	26998.5	27335.9	25921.8
B1XP36	A1639		0	o	OTHER	0.004587	0.000842	0.012083	0.982488		OTHER	0.0061	0.00145	0.003143	0.989308		NO_SP	1.00003	5e-06	0	0	0	0										N	0	pilin-mediated motility/competence modulating chemotaxis signal transduction system histidine kinase PilL	Signal transduction	Taxis	T2bSS twitching motility chemosensory response system ChpABC/pilGHJK	slr0322	236512	257796	199311	250124	224075	227701	172021	174686	207692	176897
B1XM20	A0153		0	o	OTHER	0.007055	0.000992	0.000604	0.991349		OTHER	0.006293	0.000584	0.000273	0.992851		NO_SP	1.00007	0	0	0	0	0										N	0	protein of unknown function UPF0367	Unknown function	General	None	ssl1972	244480	408278	366521	384784	416670	373300	97689.2	72782.5	75101	64900.1
B1XJ68	A2255	uvrB	0	o	OTHER	0.012612	0.000895	0.034868	0.951625		OTHER	0.020802	0.00151	0.01882	0.958869		NO_SP	1.00008	0	0	0	0	0										N	0	excinuclease ABC subunit UvrB	Nucleic acid metabolism	DNA replication_ recombination_ and repair	Nucleotide excision repair	sll0459	185164	166075	158142	161428	156363	143191	169546	177453	178329	205020
B1XNC4	A2866		0	o	OTHER	0.003369	0.000407	0.002822	0.993402		OTHER	0.004103	0.000373	0.00101	0.994514		NO_SP	1.00004	0	0	0	0	0										N	0	Zn-dependent hydroxylase	Unknown function	Enzymes of unknown specificity	None	slr1259	93192.6	75722.8	102637	75675.9	68696.1	96184.8	46987.2	70958.7	130812	45909.6
B1XPH5	A0525	fabH	0	o	OTHER	0.07095	0.015727	0.01314	0.900184		OTHER	0.01361	0.004037	0.001257	0.981096		NO_SP	1.00006	0	0	0	0	0										N	0	3-oxoacyl-[acyl-carrier-protein] synthase III FabH	Fatty acid and lipid metabolism	Biosynthesis	fatty acid biosynthesis_ elongation	slr1511	77127.3	79068.4	86024.6	73463.5	86938.2	84215.1	71805.9	72642.9	76302.9	71453.3
B1XK61	A2438	glk	0	o	OTHER	0.026048	0.00711	0.004652	0.96219		OTHER	0.047359	0.007579	0.005059	0.940003		NO_SP	1.00005	2e-06	0	0	0	0										N	0	glucokinase Glck	Carbohydrate metabolism	Glycolysis / Gluconeogenesis	Embden-Meyerhof pathway	slr0329	49548.7	45017	54572.4	46302.3	50160.8	52148.6	25636	34587	30400.9	24693.9
B1XQQ1	A1959	rpsB	0	o	OTHER	0.004916	0.00093	0.000904	0.99325		OTHER	0.004444	0.000854	0.000742	0.99396		NO_SP	1.00004	0	0	0	0	0										N	0	SSU ribosomal protein S2 RpsB	Translation	Ribosomal proteins: synthesis and modification	ribosome small subunit	sll1260	1.00684e+06	1.16691e+06	1.15414e+06	817152	1.10744e+06	921977	1.06617e+06	1.19134e+06	1.25754e+06	960492
B0AZI0	A2012		0	o	OTHER	0.013962	0.000868	0.000948	0.984222		OTHER	0.005455	0.000328	0.000267	0.99395		NO_SP	1.00007	1e-06	0	0	0	0										N	0	carbon-nitrogen hydrolase family protein	Unknown function	Enzymes of unknown specificity	None	sll0601	37611.1	42369.5	42041.7	40048	42144.3	38571.2	29723.1	23439.5	18465.1	18285.1
B1XMT9	A0266		0	o	OTHER	0.006127	0.000733	0.00162	0.991519		OTHER	0.007129	0.001023	0.000505	0.991343		NO_SP	1.00005	1e-06	0	0	0	0										N	0	inosine-5'-monophosphate dehydrogenase catalytic subunit GuaB	Nucleic acid metabolism	Purine metabolism	guanine ribonucleotide biosynthesis from IMP	slr1722	69660.5	59450.9	57850.5	58915.1	52333.9	50616.9	55218.6	39476.7	47981.4	40398.9
B1XN94	A2835		0	o	OTHER	0.00134	0.000176	0.001212	0.997272		OTHER	0.001696	0.000177	0.000208	0.997919		NO_SP	1.00005	0	0	0	0	0										N	0	two component signal transduction system hybrid response regulator	Signal transduction	Two-component systems	None	sll1229	23333.1	25824.2	25080.1	24723.3	29510.4	23913.8	10417.3	4137	8488.07	9442.83
B1XP12	A0447	pheT	0	o	OTHER	0.025148	0.001593	0.00997	0.963289		OTHER	0.029281	0.001341	0.002722	0.966656		NO_SP	1.00009	0	0	0	0	0										N	0	phenylalanyl-tRNA synthetase beta subunit PheT	Translation	Transfer RNA biogenesis	tRNA aminoacylation	sll1553	498931	458563	409346	376057	400246	311129	291251	286122	270035	317923
B1XIU7	A0885		0	o	OTHER	0.001087	0.000183	0.000847	0.997883		OTHER	0.001217	0.000459	0.000308	0.998017		NO_SP	1.00004	0	0	0	0	0										N	0	amylosucrase AmsA	Carbohydrate metabolism	Starch and sucrose metabolism	sucrose recycling	no homolog	18899.8	18052.6	17627.6	20082.6	17577.9	17669.1	19295.8	22394.6	19911.1	17866.6
A5A546	A0043	cruP	0	o	OTHER	0.043176	0.001491	0.007259	0.948074		OTHER	0.066345	0.00262	0.002075	0.928959		NO_SP	1.00007	3e-06	0	0	0	0										N	0	lycopene cyclase CruP	Terpenoids and polyketides metabolism	Carotenoid metabolism	carotenoid biosynthesis	sll0659	189124	125206	137878	173783	111840	124275	151716	102826	106432	145683
B1XII0	A0847	wcaG	0	o	OTHER	0.015558	0.00419	0.000455	0.979797		OTHER	0.005939	0.001546	0.000212	0.992303		NO_SP	1.00006	0	0	0	0	0										N	0	UDP-sulfoquinovose synthase SqdB	Fatty acid and lipid metabolism	Glycerolipid and glycerophospholid metabolism	sulfolipid sulfoquinovosyldiacylglycerol biosynthesis	slr1020	314099	284821	284729	270691	324166	261218	309511	263479	282931	287665
B1XL55	A2565	gmd	0	o	OTHER	0.006475	0.001539	0.001518	0.990468		OTHER	0.006016	0.000881	0.000429	0.992673		NO_SP	1.00008	0	0	0	0	0										N	0	GDP-mannose 4_6-dehydratase Gmd	Carbohydrate metabolism	Amino sugar and nucleotide sugar metabolism	GDP-4-keto-6-deoxymannose biosynthesis from b-D-fructose-6-phosphate	sll1212	232075	229238	228515	216096	216182	218945	397121	336211	306935	299258
B1XKK0	A2496		0	o	OTHER	0.047776	0.005115	0.007295	0.939814		OTHER	0.095725	0.005336	0.004982	0.893957		NO_SP	0.999286	0.000707	3.1e-05	1e-06	1e-06	2e-06										N	0	zinc-dependent gamma carbonic anhydrase CagA	Energy metabolism	Carbon fixation in prokaryotes	None	sll1636	67428	73186.7	73491.2	71897.4	72270.2	70452.9	59435.5	80527.9	64126.6	73169
B1XHU0	A2022		0	o	OTHER	0.006854	0.000771	0.002128	0.990247		OTHER	0.005186	0.000675	0.000732	0.993407		NO_SP	1.00005	0	0	0	0	0										N	0	sucrose phosphorylase ScrP	Carbohydrate metabolism	Starch and sucrose metabolism	sucrose biosynthesis	no homolog	57337.4	60525.1	49534.5	60577	50483.6	57906.5	30208	25656.1	33602.1	25253.8
B1XKD7	A1184		0	o	OTHER	0.002639	0.000507	0.000571	0.996283		OTHER	0.008404	0.000563	0.000243	0.99079		NO_SP	1.00009	0	0	0	0	0										N	0	23S rRNA (cytosine1962-C5)-methyltransferase RlmI	Translation	tRNA and rRNA base modification	23S rRNA modification	no homolog	65475.3	70749.7	52142.2	65993.6	49417.7	44322.3	100009	69197.1	79651.4	89311.2
B1XKS5	A0026		2	i346-368o383-405i	OTHER	0.00558	0.002294	0.026612	0.965514		OTHER	0.008766	0.004754	0.008989	0.977491		NO_SP	0.999585	0.000385	3.3e-05	2e-06	1e-06	1.7e-05										N	0	GTPase associated with carbon-concentrating mechanism	Unknown function	Enzymes of unknown specificity	None	sll0804	14581.9	13305.7	13526.7	15665.9	15676	13480.3	11932.7	15428.7	17329.9	14691.6
B1XMG4	A1459	zwf	0	o	OTHER	0.003698	0.002242	0.002031	0.99203		OTHER	0.005424	0.003912	0.00059	0.990074		NO_SP	1.00006	0	0	0	0	0										N	0	glucose-6-phosphate 1-dehydrogenase Zwf	Carbohydrate metabolism	Pentose phosphate pathway	pentose phosphate pathway_ oxidative phase	slr1843	84420.1	77844	70051.8	85605	86265.9	68930	55459.4	47561.2	51079.5	59444.7
B1XMW9	A0296	trpB	0	o	OTHER	0.012488	0.001977	0.00253	0.983006		OTHER	0.010172	0.000645	0.001661	0.987522		NO_SP	1.00003	1e-06	0	0	0	0										N	0	tryptophan synthase beta subunit TrpB	Amino acid metabolism	Phenylalanine_ tyrosine and tryptophan biosynthesis	tryptophan biosynthesis from chorismate	slr0543	290091	307950	273868	286820	301573	293409	396146	298271	332739	326877
B1XIG4	A0831	thiC	0	o	OTHER	0.009159	0.00237	0.004156	0.984315		OTHER	0.006762	0.001043	0.000582	0.991612		NO_SP	1.00007	0	0	0	0	0										N	0	phosphomethylpyrimidine synthase ThiC	Prosthetic groups_ cofactors_ and carriers	Thiamine metabolism	thiamine: hydroxyethylthiazole from 1-deoxy-D-xylulose-5-phosphate_ cysteine_ either Tyr or Gly	slr0118	339802	393487	354503	325936	377529	370132	687398	833905	615411	557573
B1XQF2	A0689		1	i21-43o	OTHER	0.016829	0.049034	0.004115	0.930021		OTHER	0.022732	0.15789	0.002287	0.817092		NO_SP	1.00006	3e-06	0	0	0	0										N	0	two component signal transduction system hybrid response regulator with GAF sensory domain	Signal transduction	Two-component systems	None	sll1228	123718	143544	114205	130018	139383	119359	122245	106987	105727	117833
B1XNH4	A0342		0	o	OTHER	0.008264	0.00099	0.001343	0.989403		OTHER	0.005461	0.001496	0.000711	0.992332		NO_SP	1.00005	0	0	0	0	0										N	0	tRNA (cytidine/uridine-2'-O-)methyltransferase TrmJ	Translation	tRNA and rRNA base modification	tRNA modification factors - methyltransferases	slr0120	504.648	711.834	569.426	537.713	527.355	556.91	866.737	79.7343	667.476	455.402
O68614	A1090		0	o	OTHER	0.01055	0.000905	0.00448	0.984066		OTHER	0.018279	0.001134	0.001204	0.979383		NO_SP	0.999754	0.000243	8e-06	1e-06	1e-06	2e-06										N	0	L-asparaginase II AnsA2	Amino acid metabolism	Alanine_ aspartate and glutamate metabolism	aspartate biosynthesis	sll0585	444233	454183	441402	429966	473446	435569	286650	447572	426443	347433
B1XHY6	A0732		0	o	OTHER	0.001356	0.000233	0.000499	0.997912		OTHER	0.001466	0.000223	0.000249	0.998063		NO_SP	1.00003	0	0	0	0	0										N	0	photosystem II biogenesis protein Psb29	Intracellular trafficking_ assembly_ and processing	Enzyme assembly	photosystem II biogenesis	sll1414	147109	155601	173818	158780	175640	189929	82774.8	76419	69195.9	62478.3
Q8KX30	A2120	ndbB	0	o	OTHER	0.003919	0.001255	0.000431	0.994394		OTHER	0.008726	0.002869	0.000959	0.987446		NO_SP	1.00003	2e-06	1e-06	0	0	0										N	0	type II NADH dehydrogenase Ndh	Regulatory functions	General	plastoquinone pool redox sensory system	slr1743	228750	194897	268842	222627	209905	257275	155956	207895	215039	165619
B1XPL9	A1744	recR	0	o	OTHER	0.012267	0.001958	0.006853	0.978922		OTHER	0.01553	0.001761	0.00182	0.980888		NO_SP	1.00004	0	0	0	0	0										N	0	recombination protein RecR	Nucleic acid metabolism	DNA replication_ recombination_ and repair	recFOR recombination pathway	slr1426	68043.5	70133.5	76495.1	60379.6	71298.8	66396.6	29540.9	47961.9	44576.4	47435.2
B1XLC6	A0069	lpxA	0	o	OTHER	0.074206	0.003221	0.002576	0.919998		OTHER	0.031916	0.002455	0.003917	0.961713		NO_SP	1.00004	1e-05	0	0	0	0										N	0	UDP-N-acetylglucosamine O-acyltransferase LpxA	Glycan biosynthesis and metabolism	Polysacharide and lipopolysaccharide metabolism	KDO(2)-lipid A (Re LPS) biosynthesis and delivery	no homolog	94925.1	89924.5	94027.1	90529.7	83176.7	95872.2	56058.6	60664.9	70016.8	73612.4
B1XPR1	A1787		0	o	OTHER	0.002447	0.000258	0.00039	0.996905		OTHER	0.001436	0.000269	0.000147	0.998148		NO_SP	1.00004	0	0	0	0	0										N	0	methyltransferase type 11	Unknown function	Enzymes of unknown specificity	None	no homolog	13344	14506.5	16456.1	17905	18774.1	22132.2	14831.5	5827.34	9555.6	7570.98
B1XHX1	A0717		0	o	OTHER	0.004419	0.000422	0.003666	0.991493		OTHER	0.010361	0.000465	0.001203	0.987971		NO_SP	1.00005	0	0	0	0	0										N	0	uncharacterized protein	Unknown function	General	None	no homolog	10341.6	11181.4	10899.7	16251.7	16854.7	13477.5	23122.8	18455.5	16356	21390.9
B1XMH0	A2713		0	o	OTHER	0.01616	0.106679	0.001445	0.875716		OTHER	0.02053	0.120283	0.000872	0.858315		NO_SP	1.00006	1e-06	0	0	0	0										N	0	hypothetical protein	Unknown function	General	None	ssl2717	50258.1	88025.5	83148.9	66911.6	69260.7	93918.7	42468.9	54059.4	57816.1	42424.8
B1XP15	A0450	glmM	0	o	OTHER	0.008601	0.001723	0.005101	0.984574		OTHER	0.012095	0.002986	0.002651	0.982268		NO_SP	1.00003	9e-06	0	0	0	0										N	0	phosphoglucosamine mutase GlmM	Carbohydrate metabolism	Amino sugar and nucleotide sugar metabolism	UDP-N-acetylglucosamine biosynthesis from fructose-6-phosphate	sll1758	16754.9	17723.6	12850.2	18694.8	18539.6	14428.9	15986	14977.9	14025.3	15487
B1XN09	A1498	rplI	0	o	OTHER	0.002575	0.000463	0.004854	0.992109		OTHER	0.003041	0.000465	0.000718	0.995776		NO_SP	1.00008	0	0	0	0	0										N	0	LSU ribosomal protien L9 RplI	Translation	Ribosomal proteins: synthesis and modification	ribosome large subunit	sll1244	96553.8	154418	141271	129390	122874	154863	65752.9	81840.2	79620.1	80976.6
Q8KX36	A2540		0	o	OTHER	0.012925	0.001261	0.001083	0.984731		OTHER	0.015369	0.001477	0.000612	0.982542		NO_SP	1.00007	0	0	0	0	0										N	0	family S9 protease	Intracellular trafficking_ assembly_ and processing	Peptidases	None	sll1284	80483.7	87101.1	83922.8	90299.5	77642.3	81871	62654.4	94435.7	65933.8	62358.3
B1XLF3	A0097	lysA	0	o	OTHER	0.049664	0.00798	0.003393	0.938964		OTHER	0.037878	0.006859	0.001736	0.953528		NO_SP	1.00005	3e-06	0	0	0	0										N	0	diaminopimelate decarboxylase LysA	Amino acid metabolism	Lysine biosynthesis	lysine biosynthesis via diaminopimelate (DAP) utilizing ammonia and NADPH	sll0504	310142	275609	275477	307085	261123	298722	592976	222358	449854	491719
B1XIL8	A2139	A2139	0	o	OTHER	0.004517	0.000601	0.000704	0.994178		OTHER	0.003915	0.000465	0.000443	0.995177		NO_SP	1.00005	0	0	0	0	0										Y	0.94	alpha-glucan phosphorylase AgpA	Carbohydrate metabolism	Starch and sucrose metabolism	glycogen metabolism	no homolog	115747	117572	92018.2	114351	109960	97345.5	77361.5	62766.4	72501	75638.1
B1XLK6	A1302	hemA	0	o	OTHER	0.01382	0.001886	0.001091	0.983204		OTHER	0.006969	0.000916	0.00038	0.991734		NO_SP	1.00005	0	0	0	0	0										N	0	glutamyl-tRNA reductase HemA	Prosthetic groups_ cofactors_ and carriers	Porphyrin and chlorophyll metabolism	5-aminolevulinate biosynthesis (glutamate pathway)	slr1808	333456	293848	400834	287461	338524	387017	286768	349561	417250	302251
B1XM03	A2701		0	o	OTHER	0.016097	0.003169	0.001451	0.979283		OTHER	0.040289	0.003982	0.001676	0.954054		NO_SP	1.00006	1e-06	0	0	0	0										N	0	Mn/Mg-dependent protein serine/threonine phosphatase	Regulatory functions	Small molecule interactions	None	sll1033	157552	163330	144176	140064	152256	133958	182490	185360	172033	162633
B1XI99	A2100		0	o	OTHER	0.02498	0.069419	0.000802	0.904799		OTHER	0.031833	0.111161	0.002	0.855006		NO_SP	0.998305	0.001593	8.8e-05	6e-06	4e-06	2.3e-05										N	0	two component signal transduction system controlling phosphate regulon histidine kinase SphS	Signal transduction	Two-component systems	phosphate signalling cascade PhoBRU-PstABCS	sll0337	60487.1	57778.2	49478.3	64496.3	60966	54036.7	56023.6	36171.5	48372	45570.3
B1XL76	A2586		3	o5-22i29-48o53-72i	OTHER	0.001167	0.034069	0.0001	0.964665		OTHER	0.006568	0.101663	0.000563	0.891207		NO_SP	1.00002	0	0	0	0	0										N	0	NfeD family membrane-bound serine protease	Regulatory functions	Protein interactions	None	slr0935	5451.1	4814.36	5423.05	4863.48	4850.62	4834.01	7276.88	8079.05	5837.73	10239
B1XQ59	A1853		0	o	OTHER	0.090718	0.011014	0.0022	0.896068		OTHER	0.078563	0.009539	0.006166	0.905733		NO_SP	1.00004	1e-06	0	0	0	0										N	0	protein of unknown function TIGR03492	Unknown function	General	None	sll0192	35048.4	31171.7	27470.7	39165.6	31521.1	31182.1	21450.2	20401.6	23646.6	25116.1
B1XLL1	A1307		2	i139-161o166-188i	OTHER	0.003536	0.000248	0.000569	0.995647		OTHER	0.002635	0.000503	0.000196	0.996666		NO_SP	1.00006	0	0	0	0	0										N	0	hypothetical protein	Unknown function	General	None	no homolog	6899.34	6833.14	7657.35	8651.08	8505.6	7746.93	6923.55	7840.59	7451.35	9472.16
B1XQ65	A1859		2	o33-55i64-86o	OTHER	0.006066	0.002501	0.000829	0.990603		OTHER	0.015378	0.004926	0.000412	0.979283		NO_SP	1.00001	9e-06	0	0	0	0										N	0	bifunctional diguanylate cyclase/phosphodiesterase	Regulatory functions	Small molecule interactions	c-di-GMP turnover	no homolog	175829	158458	151784	172149	162036	142936	167333	139976	149202	155089
B1XR43	F0043		0	o	OTHER	0.066689	0.012181	0.000615	0.920514		OTHER	0.018995	0.003898	0.000276	0.976832		NO_SP	1.00006	4e-06	0	0	0	0										N	0	hypothetical protein	Unknown function	General	None	no homolog	9346.36	9925.51	8872.41	8820.36	8691.14	7810.22	11850	13328.1	9302.3	14128
B1XQE4	A0681	trpE	0	o	OTHER	0.007643	0.000731	0.003242	0.988385		OTHER	0.018196	0.000919	0.000915	0.97997		NO_SP	1.00007	0	0	0	0	0										N	0	anthranilate synthase aminase component TrpE	Amino acid metabolism	Phenylalanine_ tyrosine and tryptophan biosynthesis	tryptophan biosynthesis from ribose-5-phosphate	slr0738	208565	207011	222339	202043	160459	193158	84176.6	119798	146920	124408
B1XPG6	A0516		3	i5-24o34-51i56-73o	OTHER	0.000494	0.006516	6.2e-05	0.992929		OTHER	0.004643	0.057378	0.000224	0.937756		NO_SP	0.999987	0	0	0	0	0										N	0	hypothetical protein	Unknown function	General	None	slr0962	38072.3	43222.3	38221.9	40227.5	41010	40160.4	61488	55694	42629.7	48716.4
B1XM32	A0165		0	o	OTHER	0.00422	0.000473	0.000707	0.9946		OTHER	0.004876	0.000619	0.000414	0.994091		NO_SP	1.00006	0	0	0	0	0										N	0	phosphoglucomutase/phosphomannomutase	Unknown function	Enzymes of unknown specificity	None	no homolog	503446	506467	582676	454576	468272	508760	509059	740795	541307	533076
B1XIA7	A2108		12	i53-70o74-93i246-268o278-300i330-352o372-394i780-802o806-828i849-871o886-908i920-939o954-971i	OTHER	0.014445	0.008394	0.001794	0.975368		OTHER	0.016875	0.013103	0.001064	0.968959		NO_SP	0.999837	0.000183	0	0	0	0										N	0	PMCA-type calcium-translocating P-type ATPase	Transport and binding proteins	Cations and iron carrying compounds	None	no homolog	54341.7	60257.2	71951.4	69793.3	82865.1	78544.9	53130.1	64591.2	58898.1	58757.3
B1XK66	A2443	accA	0	o	OTHER	0.002746	0.000861	0.008657	0.987735		OTHER	0.004885	0.000742	0.002868	0.991506		NO_SP	1.00004	0	0	0	0	0										N	0	acetyl-CoA carboxylase complex carboxyl transferase alpha subunit AccA	Fatty acid and lipid metabolism	Biosynthesis	acetyl-CoA carboxylase complex	sll0728	130949	143909	176448	122428	144919	163349	160085	168408	195232	156211
B1XKR8	A0019		0	o	OTHER	0.007444	0.000799	0.002362	0.989395		OTHER	0.012469	0.000645	0.000524	0.986362		NO_SP	1.00004	0	0	0	0	0										N	0	AAA family ATPase	Unknown function	Enzymes of unknown specificity	None	no homolog	43633.8	48288.2	43033.9	41859.7	50198.9	42115	59463.1	45076.2	51601.5	53056.9
B1XPQ5	A1781		0	o	OTHER	0.009044	0.00194	0.001968	0.987048		OTHER	0.006024	0.001183	0.000408	0.992386		NO_SP	1.00006	0	0	0	0	0										N	0	plastoglobulin-like protein Pgl1	Intracellular trafficking_ assembly_ and processing	Protein modification and repair	photooxidative damage repair	sll1568	27734.3	33070.8	29188	33717.4	36317.3	35577.3	26456.6	24097.8	25243.8	18745.3
B1XI42	A0789		0	o	OTHER	0.031696	0.016803	0.007654	0.943847		OTHER	0.029591	0.024288	0.005264	0.940857		NO_SP	1.00006	0	0	0	0	0										N	0	nucleoside triphosphate pyrophosphohydrolase MazG	Nucleic acid metabolism	General	None	sll1005	30610	34537.3	28522.6	29860.6	27746.3	28297.8	33123.7	29899.5	24920.6	29766.2
B1XMV8	A0285		0	o	OTHER	0.006771	0.000922	0.00067	0.991636		OTHER	0.007318	0.001184	0.000476	0.991022		NO_SP	1.00005	0	0	0	0	0										N	0	ThiS domain-containing protein	Prosthetic groups_ cofactors_ and carriers	Sulfur relay system	Moco biosynthesis sulfur relay	slr0821	129453	164288	211483	159789	146153	211555	170976	127290	154046	141818
B1XP51	A1654	hhoA/degQ	0	o	LIPO(Sec/SPII)	0.121232	0.84948	0.007071	0.022217	CS pos: 20-21. CVG-CA. Pr: 0.7716	LIPO(Sec/SPII)	0.233389	0.738586	0.010168	0.017857	CS pos: 20-21. CVG-CA. Pr: 0.6464	LIPO	0.004491	0.004549	0.990929	6e-06	2.1e-05	8e-06	CS pos: 20-21. Pr: 0.9110	1	9	10	20				21	N	0	periplasmic stress-inducible serine protease HhoA	Intracellular trafficking_ assembly_ and processing	Peptidases	periplasmic stress response system	sll1679	13025.4	11727.6	10735.4	12676.3	9768.23	10864.7	115708	91228.2	69188.1	119584
B1XL90	A2600		0	o	OTHER	0.009362	0.001206	0.002915	0.986517		OTHER	0.008974	0.002029	0.00134	0.987657		NO_SP	1.00006	0	0	0	0	0										N	0	chemotaxis adaptor protein CheW	Signal transduction	Taxis	T2bSS twitching motility Pil-Chp system	sll1293	8105.55	8832.82	9881.53	10043.5	11342.7	10191	10351.4	14204.1	9059.36	11157
B1XJD3	A0990		1	o22-44i	OTHER	0.002386	0.000973	0.001335	0.995306		OTHER	0.013319	0.00308	0.010436	0.973165		NO_SP	1.00006	1e-06	0	0	0	0										N	0	uncharacterized protein	Unknown function	General	None	slr1470	145223	101993	142977	142263	164613	133412	156244	145553	148350	172501
B1XQD8	A0675	fadD	0	o	OTHER	0.124384	0.012538	0.006904	0.856174		OTHER	0.038246	0.004521	0.005881	0.951351		NO_SP	0.775367	0.223464	0.000488	0.00021	0.000187	0.000285										N	0	long-chain-fatty-acid:[acyl-carrier protein] ligase (AMP-forming) FadD	Fatty acid and lipid metabolism	Fatty acid degradation	Fatty acid activation	slr1609	104449	94048.6	86479.7	116272	95786.6	94432.7	96170.1	67428.1	88091.4	83408.3
B1XNY2	A0415		0	o	OTHER	0.018745	0.003684	0.000839	0.976732		OTHER	0.011375	0.005303	0.000313	0.983008		NO_SP	1.00006	0	0	0	0	0										N	0	group 11 glycosyl transferase	Unknown function	Enzymes of unknown specificity	glycolipid biosynthesis (fucosyl transferase?)	no homolog	65.7735	102.743	102.177	99.6205	100.32	112.134	404.685	197.456	1346.57	377.665
B1XHW6	A2048	rpsT	0	i	OTHER	0.028776	0.00277	0.020141	0.948312		OTHER	0.058065	0.004778	0.00622	0.930938		NO_SP	1.00005	0	0	0	0	0										N	0	SSU ribosomal protein S20 RspT	Translation	Ribosomal proteins: synthesis and modification	ribosome small subunit	ssl2233	5143.04	8119.4	6959.66	6546.29	7882.43	7162.66	18717.6	14411.6	14772.9	12968.8
B1XJ88	A2275	hisS	0	o	OTHER	0.004294	0.000505	0.000577	0.994624		OTHER	0.003597	0.000378	0.000254	0.995772		NO_SP	1.00006	1e-06	0	0	0	0										N	0	histidyl-tRNA synthetase HisS	Translation	Transfer RNA biogenesis	tRNA aminoacylation	slr0357	53032.4	49770.1	52337.9	51527.8	43653.4	47791	108030	95518.4	91248.7	91137.7
B1XI93	A2094		0	o	OTHER	0.005202	0.000317	0.000795	0.993686		OTHER	0.005653	0.00048	0.000384	0.993482		NO_SP	1.00006	0	0	0	0	0										N	0	NADH-plastoquinone oxidoreductase subunit NdhO	Energy metabolism	Oxidative phosphorylation	NAD(P)H:quinone oxidoreductase (complex I) NdhABCDEFGHIJKLMNOPQS	ssl1690	12822.6	18868.9	22503.2	30482.9	31169.3	43060.6	13187.7	10903.1	14449.7	10432.2
B1XIN9	A2160	dnaK	0	o	OTHER	0.037224	0.008	0.003161	0.951615		OTHER	0.036324	0.007191	0.002592	0.953893		NO_SP	1.00002	0	0	0	0	0										N	0	molecular chaperone DnaK	Intracellular trafficking_ assembly_ and processing	Chaperone and folding catalysis	chaperone system: DnaK-DnaJ-GrpE	sll1932	1.08749e+06	1.1877e+06	774096	1.22828e+06	1.05509e+06	919078	1.2631e+06	1.11241e+06	1.11331e+06	1.05896e+06
B1XL05	A1262		1	i48-70o	OTHER	0.052647	0.030983	0.072715	0.843654		OTHER	0.058892	0.047191	0.03171	0.862208		NO_SP	0.996174	0.0028	0.000631	1.4e-05	1.2e-05	0.000376										N	0	penicillin binidng protein PbpA	Glycan biosynthesis and metabolism	Peptidoglycan metabolism	None	slr0121	7375.82	6767.72	7146.74	8053.47	8255.67	7479.22	17333.7	15310.5	15244.9	18824
B1XPG7	A0517	ispH/lytB	0	o	OTHER	0.008628	0.001238	0.002508	0.987627		OTHER	0.016263	0.001201	0.000569	0.981968		NO_SP	1.00006	0	0	0	0	0										N	0	4-hydroxy-3-methylbut-2-enyl diphosphate reductase IspH	Terpenoids and polyketides metabolism	Terpenoid backbone biosynthesis	IPP biosynthesis via deoxyxylulose	slr0348	405644	326684	274909	303066	257800	304531	222407	243550	222891	198329
B1XMX0	A0297		0	o	OTHER	0.019347	0.003946	0.001904	0.974802		OTHER	0.014782	0.002328	0.001267	0.981624		NO_SP	1.00006	6e-06	0	0	0	0										N	0	HAS barrel domain protein	Unknown function	General	None	sll1318	8316.4	7466.3	8127.52	8274.81	6033.7	7409.34	7082.98	7769.87	6138.93	5275.61
B1XKT3	A0035	lysS	0	o	OTHER	0.004121	0.00066	0.001588	0.993631		OTHER	0.004757	0.000627	0.000709	0.993906		NO_SP	1.00005	0	0	0	0	0										N	0	class II lysyl-tRNA synthetase LysS	Translation	Transfer RNA biogenesis	tRNA aminoacylation	slr1550	104280	97607	105368	102602	82471.8	100591	103206	85921.5	102583	108765
B1XNE9	A0317	purC	0	o	OTHER	0.005558	0.000449	0.001058	0.992935		OTHER	0.028842	0.000791	0.000452	0.969914		NO_SP	1.00006	0	0	0	0	0										N	0	phosphoribosylaminoimidazole-succinocarboxamide synthase PurC	Nucleic acid metabolism	Purine metabolism	purine (inosine-5'-phosphate) biosynthesis from ribose-5-phosphate	slr1226	334351	271399	315201	287166	219330	291676	257706	275305	299665	281025
B1XI40	A0787	nifS	0	o	OTHER	0.007027	0.00052	0.004056	0.988398		OTHER	0.007813	0.000389	0.001296	0.990502		NO_SP	1.00004	1e-06	0	0	0	0										N	0	cysteine desulfurase IscS1	Prosthetic groups_ cofactors_ and carriers	Sulfur relay system	common component sulfur relay systems	slr0387	4763.73	3974.96	5064.63	5153.17	2490.11	5211.94	5514.39	1719.2	6513.69	2993.69
B1XJT4	A1060	rplV	0	i	OTHER	0.001261	0.000486	0.001793	0.996459		OTHER	0.001841	0.000505	0.000713	0.996941		NO_SP	1.00005	0	0	0	0	0										N	0	LSU ribosomal protein L22 RplV	Translation	Ribosomal proteins: synthesis and modification	ribosome large subunit	sll1803	102302	75658.2	85735.2	92706.9	80327.6	72027.5	123084	110074	99189.1	127278
B1XHT5	A2017		0	o	OTHER	0.01465	0.001904	0.000658	0.982788		OTHER	0.027869	0.005206	0.00019	0.966736		NO_SP	1.00003	1e-06	0	0	0	0										N	0	acetyltransferase family protein	Unknown function	Enzymes of unknown specificity	None	sll1900	17757.6	16595.1	14536.5	16356.9	16417	16078.3	16557.3	10217	11394	10659.4
B1XI38	A0785	lipA	0	o	OTHER	0.013776	0.00184	0.009709	0.974675		OTHER	0.066958	0.002825	0.003525	0.926692		NO_SP	1.00003	0	0	0	0	0										N	0	lipoyl synthase LipA1	Prosthetic groups_ cofactors_ and carriers	Biotin and lipoate metabolism	lipoic acid metabolism	slr1598	55708.4	66988.8	73087.8	71440.6	81577.1	78130.7	64306.5	79923.8	61745.5	63991.3
B1XM84	A0218		0	o	OTHER	0.005153	0.001999	0.001195	0.991654		OTHER	0.00497	0.002092	0.000581	0.992357		NO_SP	1.00005	1e-06	0	0	0	0										N	0	two component signal transduction system response regulator OmpR family	Signal transduction	Two-component systems	photosynthesis response system NblRS	no homolog	148165	124379	110974	99367.6	106023	100082	108679	149072	108381	116884
B1XLE7	A0091	thrB	0	o	OTHER	0.022515	0.002743	0.004402	0.97034		OTHER	0.011741	0.002385	0.002781	0.983093		NO_SP	1.00005	0	0	0	0	0										N	0	homoserine kinase ThrB1	Amino acid metabolism	Glycine_ serine and threonine metabolism	threonine biosynthesis from homoserine	sll1760	45067.2	48553.7	53455.1	47644.6	51518.4	51979.6	78499.3	61062.9	61215.8	77601.6
B1XPV9	A0580	sdsA	0	o	OTHER	0.025605	0.001817	0.028091	0.944487		OTHER	0.007802	0.001342	0.018047	0.972809		NO_SP	1.00005	1e-06	0	0	0	0										N	0	solanesyl diphosphate synthase SdsA	Terpenoids and polyketides metabolism	Terpenoid backbone biosynthesis	carotenoid biosynthesis	slr0611	89132.5	93110.5	85899.9	98406.8	78005.1	91958.5	69597.2	75914.4	68782.7	62662.9
B1XQF5	A0692		0	o	OTHER	0.004756	0.000332	0.000487	0.994425		OTHER	0.002532	0.000471	0.000308	0.996688		NO_SP	1.00008	0	0	0	0	0										N	0	predicted redox regulator of disulfide bond formation SirA family	Intracellular trafficking_ assembly_ and processing	Chaperone and folding catalysis	None	ssl1707	48593.7	70292	84936.4	64444.5	73727.7	79196.6	130306	127387	116265	106213
B1XKL4	A2511	ftrV	0	i	OTHER	0.004829	0.000667	0.00147	0.993034		OTHER	0.005839	0.000572	0.000496	0.993093		NO_SP	1.00007	0	0	0	0	0										N	0	ferredoxin-thioredoxin reductase alpha subunit FtrV	Regulatory functions	Protein interactions	redox regulatory system FtrCV	ssr0330	6276.92	9545.52	10822.6	8105.43	8416.82	12110.2	10580.4	6421.13	8851.02	7536.77
B1XR44	F0044		0	o	OTHER	0.088997	0.033685	0.062282	0.815036		OTHER	0.164901	0.032716	0.0283	0.774083		NO_SP	1.00006	0	0	0	0	0										N	0	type III-A CRISPR immunity system transcriptional regulator Cmr6	Defense and invasion systems	Invasion response	CRISPR RAMP module	sll7085	167863	143051	147244	141108	132744	112957	144499	148886	130268	189072
B1XQX5	E0014		0	o	OTHER	0.005834	0.001179	0.001607	0.991381		OTHER	0.010249	0.000922	0.000543	0.988287		NO_SP	1.00007	0	0	0	0	0										N	0	hypothetical protein	Unknown function	General	None	no homolog	20156.9	36647.6	29324.6	21389.9	23000.1	26017.9	52082.3	34757.5	35535.4	35457.1
B1XMD2	A1427	coaBC	0	o	OTHER	0.026742	0.005778	0.008634	0.958846		OTHER	0.031336	0.008626	0.005244	0.954794		NO_SP	1.00008	0	0	0	0	0										N	0	bifunctional phosphopantothenoylcysteine decarboxylase / phosphopantothenate--cysteine ligase CoaB-CoaC	Prosthetic groups_ cofactors_ and carriers	Pantothenate and CoA biosynthesis	coenzyme A biosynthesis from pantothenate	sll0250	129655	120673	124598	127514	153322	132100	135179	113427	113571	133629
B1XQ42	A1836		0	o	OTHER	0.235368	0.035494	0.082766	0.646373		OTHER	0.142391	0.025715	0.045122	0.786772		NO_SP	1.00005	0	0	0	0	0										N	0	transcriptional regulator of hydrogen peroxide induced stress PerR	Regulatory functions	DNA interactions	oxidative stress	slr1738	12122.8	13172.5	13878.5	13799.5	13306.6	13783.4	11621.7	15083.7	16738.6	11350.4
B1XKW3	A1220		0	o	OTHER	0.003911	0.000221	0.001872	0.993996		OTHER	0.003283	0.000261	0.000244	0.996212		NO_SP	1.00005	2e-06	0	0	0	0										N	0	pentapeptide repeat protein RfrM	Unknown function	General	None	slr1819	9668.76	11088	10095.1	9922.39	9303.92	10550.2	12595.5	10424.7	14875.1	11742
B1XNJ5	A0363		0	o	OTHER	0.014795	0.001323	0.033713	0.95017		OTHER	0.026368	0.002985	0.014841	0.955806		NO_SP	1.00005	3e-06	0	0	0	0										N	0	adenylyltransferase and sulfurtransferase MoeB	Prosthetic groups_ cofactors_ and carriers	Sulfur relay system	Moco biosynthesis sulfur relay	sll1536	701526	820776	702099	819463	682707	830909	326204	292371	312981	266944
B1XLJ5	A0141	clpC	0	o	OTHER	0.004967	0.000426	0.035075	0.959531		OTHER	0.007471	0.000614	0.006284	0.985631		NO_SP	1.00007	0	0	0	0	0										N	0	Clp3 protease chaperone ClpC	Intracellular trafficking_ assembly_ and processing	Chaperone and folding catalysis	ClpP3-ClpR-ClpC proteolytic complex	sll0020	994115	1.16673e+06	981426	1.07744e+06	1.19268e+06	1.10796e+06	754040	821127	726046	661768
Q55085	A2044	rpoC1	0	o	OTHER	0.017142	0.006039	0.006978	0.969841		OTHER	0.022417	0.005942	0.001732	0.969909		NO_SP	1.00005	0	0	0	0	0										N	0	DNA-directed RNA polymerase gamma subunit RpoC1	Transcription	RNA polymerase	RNA polymerase RpoABCEZ	slr1265	1.07449e+06	907353	1.05251e+06	941174	787868	915353	628021	760655	892031	916109
B1XME1	A1436		0	o	OTHER	0.016793	0.00372	0.041038	0.938449		OTHER	0.01742	0.004735	0.027839	0.950006		NO_SP	1.00008	0	0	0	0	0										N	0	ABC-type neutral amino acid transport system ATPase component NatA	Transport and binding proteins	Amino acids_ peptides and amines	neutral amino acid uptake sysetm NatABCDE	slr0467	27876.8	32397.1	33545.7	26091.9	32373.5	32071.5	36737.5	50721.2	46563.2	41066.5
B1XHZ8	A0744		0	o	OTHER	0.013239	0.002185	0.006935	0.977641		OTHER	0.017905	0.00279	0.002678	0.976627		NO_SP	1.00005	0	0	0	0	0										N	0	BioD-like N-terminal domain of phosphotransacetylase	Unknown function	Enzymes of unknown specificity	None	slr0039	242033	230810	247504	233742	208665	247784	135625	169649	186407	153124
B1XNE1	A0309	bioB	0	o	OTHER	0.023956	0.001154	0.002097	0.972793		OTHER	0.016824	0.001023	0.001006	0.981147		NO_SP	0.999885	0.000152	0	0	0	0										N	0	biotin synthase BioB	Prosthetic groups_ cofactors_ and carriers	Biotin and lipoate metabolism	biotin biosynthesis	slr1364	350650	143838	123970	155132	135660	125884	239760	284278	244989	277810
Q93UM4	A1827	nirA	0	o	OTHER	0.001601	0.000314	0.000317	0.997768		OTHER	0.002454	0.000477	0.000197	0.996871		NO_SP	1.00006	0	0	0	0	0										N	0	assimilatory ferredoxin-nitrite reductase NirA	Energy metabolism	Nitrogen metabolism	assimilatory nitrate reduction	slr0898	442581	569790	416929	480315	624909	430247	397276	392186	377150	409782
B1XNV2	A0385		0	o	OTHER	0.025608	0.009952	0.061521	0.902919		OTHER	0.038708	0.013372	0.024681	0.923239		NO_SP	1.00008	0	0	0	0	0										N	0	23S rRNA (guanosine2251-2'-O)-methyltransferase RlmB	Translation	tRNA and rRNA base modification	23S rRNA modification	slr0955	15853.7	11824.1	16550	15707.6	18586.9	15666.8	18123.9	15804	14262.7	23808.6
B1XQG2	A0699	pilC	3	i172-194o224-246i383-405o	OTHER	0.003104	0.000706	0.000403	0.995787		OTHER	0.002751	0.000362	0.000233	0.996654		NO_SP	1.00005	0	0	0	0	0										N	0	type IV fimbrial assembly protein PilC	Cell motility and adherance	Surface structures and assembly platforms	T2bSS type IVa pilus complex	slr0163	672.406	678.458	1156.9	780.275	290.805	937.057	1347.33	1836.16	1853.48	300.37
B1XHX4	A0720	ureE	0	o	OTHER	0.002205	0.000309	0.001448	0.996039		OTHER	0.002029	0.000396	0.000379	0.997196		NO_SP	1.00006	0	0	0	0	0										N	0	urease accessory protein UreE	Intracellular trafficking_ assembly_ and processing	Enzyme assembly	urease active site biosynthesis UreEFGH	slr1219	48592.3	93887.4	99853	83716.1	88824.2	115657	48777.3	41985.4	36419.2	35526
B1XME8	A1443	nifJ	0	o	OTHER	0.028397	0.00153	0.006676	0.963397		OTHER	0.03099	0.001779	0.009411	0.957821		NO_SP	1.00007	3e-06	0	0	0	0										N	0	pyruvate:ferredoxin oxidoreductase NifJ	Energy metabolism	Carbon fixation in prokaryotes	2-oxoacid:ferredoxin oxidoreductase	sll0741	81692.4	67623.6	73989.3	75581.4	65654.4	78560.6	64623.7	66549.3	82390.6	67793.7
B1XNN0	A1564		0	o	OTHER	0.005086	0.000428	0.001563	0.992923		OTHER	0.005642	0.000493	0.001131	0.992734		NO_SP	1.00007	0	0	0	0	0										N	0	toxin-antitoxin system antidote HicB family	Cell structure_ growth_ and death	Toxin-antitoxin systems	toxin-antitoxin system 9	no homolog	7515.16	15704.1	13679.8	5942.38	6476.79	6801.99	682.084	6437.22	2184.27	5543.98
B1XM08	A2706	metG	0	o	OTHER	0.008784	0.00067	0.000751	0.989795		OTHER	0.00745	0.000565	0.000538	0.991448		NO_SP	1.00005	0	0	0	0	0										N	0	methionyl-tRNA synthetase MetG	Translation	Transfer RNA biogenesis	tRNA aminoacylation	slr0649	104493	108616	120050	102044	104058	115886	70933.4	121959	86791.5	88148.6
B1XLL3	A1309	thyX	0	o	OTHER	0.004719	0.000646	0.001121	0.993514		OTHER	0.005478	0.000657	0.000431	0.993434		NO_SP	1.00006	0	0	0	0	0										N	0	flavin-dependent thymidylate synthase ThyX	Nucleic acid metabolism	Pyrimidine metabolism	None	no homolog	324755	293632	268224	282342	268188	250273	272924	240141	265765	300640
O68968	A1632	ntcB	0	o	SP(Sec/SPI)	0.474378	0.050569	0.096364	0.37869	CS pos: 21-22. GQA-AQ. Pr: 0.3871	OTHER	0.130206	0.09939	0.095957	0.674447		NO_SP	0.985243	0.014649	6.7e-05	3.3e-05	1.6e-05	2.9e-05										N	0	nitrite-responsive transcriptional regulator of nitrogen assimilation NtcB	Regulatory functions	DNA interactions	assimilatory nitrate reduction	slr0395	13685.4	11798.1	11296.8	10661.5	10594.7	11065.6	16182.6	11390.2	15384.3	16006
B1XKC5	A1172	dxs	0	o	OTHER	0.009589	0.000757	0.043673	0.945981		OTHER	0.01364	0.001387	0.015333	0.96964		NO_SP	1.00006	0	0	0	0	0										N	0	1-deoxy-D-xylulose-5-phosphate synthase Dxs	Terpenoids and polyketides metabolism	Terpenoid backbone biosynthesis	IPP biosynthesis via deoxyxylulose	sll1945	325421	349443	339746	282901	308725	353359	396666	347085	418189	355264
B1XKH9	A2476	chlP	0	o	OTHER	0.366375	0.009927	0.023435	0.600263		OTHER	0.076516	0.013165	0.01776	0.89256		NO_SP	1.00004	0	0	0	0	0										N	0	geranylgeranyl reductase ChlP	Prosthetic groups_ cofactors_ and carriers	Porphyrin and chlorophyll metabolism	chlorophyll biosynthesis from chlorophyllide a	sll1091	625522	514352	497963	594785	603287	569073	695560	517706	612540	615018
B1XLH8	A0123		0	o	OTHER	0.026721	0.005706	0.000872	0.966702		OTHER	0.012051	0.001404	0.00042	0.986125		NO_SP	1.00008	0	0	0	0	0										N	0	ribosome biogenesis GTPase Der	Translation	Ribosomal proteins: synthesis and modification	Ribosome biogeneses GTPases	slr1974	312991	348459	300268	303189	303208	278665	257966	294954	313378	288378
B1XJ04	A0942		0	o	OTHER	0.099849	0.018196	0.061872	0.820083		OTHER	0.259091	0.014131	0.010764	0.716014		NO_SP	1.00004	1.7e-05	0	0	0	0										N	0	uncharacterized stress response protein	Unknown function	General	None	no homolog	347946	331730	317412	346404	328230	322348	230967	323618	261898	212512
B1XQE1	A0678	pcm	0	o	OTHER	0.003466	0.000554	0.006252	0.989728		OTHER	0.005205	0.000747	0.002198	0.99185		NO_SP	1.00007	0	0	0	0	0										N	0	protein-L-isoaspartate O-methyltransferase Pcm	Intracellular trafficking_ assembly_ and processing	Protein modification and repair	None	no homolog	9656.28	11996.1	16409.2	14071.6	14274	13209.1	7118.11	10491.1	9178.36	10254
B1XJV9	A1085	crtE	0	o	OTHER	0.008888	0.001492	0.001833	0.987786		OTHER	0.009412	0.006799	0.000609	0.983181		NO_SP	1.00005	0	0	0	0	0										N	0	geranylgeranyl diphosphate synthase type II CrtE	Terpenoids and polyketides metabolism	Terpenoid backbone biosynthesis	C10-C20 isoprenoid biosynthesis	slr0739	56239.9	62450.9	68607.4	58115.5	65178.6	68881.4	62097.5	64546.9	64116.1	55805.4
B1XJH1	A1028	rplA	0	o	OTHER	0.003398	0.000558	0.012319	0.983725		OTHER	0.004332	0.000682	0.00388	0.991106		NO_SP	1.00004	0	0	0	0	0										N	0	LSU ribosomal protein L1 RplA	Translation	Ribosomal proteins: synthesis and modification	ribosome large subunit	sll1744	205539	185634	158601	179473	159980	156019	398228	288629	274793	358810
B1XMD4	A1429		0	o	OTHER	0.009397	0.001314	0.001154	0.988135		OTHER	0.004926	0.00116	0.000383	0.99353		NO_SP	1.00004	0	0	0	0	0										N	0	hypothetical protein	Unknown function	General	None	ssr2554	97225.9	184782	159196	174031	207778	223089	106506	96600.1	101005	64367.4
B1XN76	A2817		0	o	OTHER	0.004442	0.000553	0.002397	0.992607		OTHER	0.003592	0.000542	0.000878	0.994988		NO_SP	1.00006	0	0	0	0	0										N	0	uncharacterized protein	Unknown function	General	None	no homolog	47299.5	58038.5	79025	66731.9	65036.8	62437.2	17706.2	26188.1	26862.7	20313
B1XP38	A1641		0	o	OTHER	0.004435	0.000316	0.002388	0.992861		OTHER	0.003841	0.000323	0.000742	0.995095		NO_SP	1.00004	3e-06	0	0	0	0										N	0	two component signal transduction system histidine kinase with GAF sensory domain	Signal transduction	Two-component systems	None	slr1143	354355	366483	306020	342066	345499	312866	537207	435228	423198	462521
B1XK83	A2460	pepA	0	o	OTHER	0.084187	0.003366	0.006846	0.905601		OTHER	0.037648	0.005706	0.005332	0.951313		NO_SP	1.00004	7e-06	0	0	0	0										N	0	cytosol aminopeptidase PepA	Intracellular trafficking_ assembly_ and processing	Peptidases	None	sll2001	236859	211440	227399	203418	223692	219802	181610	164824	168049	159953
B1XI18	A0764		0	o	OTHER	0.005495	0.001377	0.001457	0.991671		OTHER	0.006228	0.000472	0.000364	0.992936		NO_SP	1.00004	0	0	0	0	0										N	0	ABC transport system ATPase component	Transport and binding proteins	Unknown substrate	None	slr0864	29687.3	25090.7	26631.2	22859.2	22623.2	24306.7	31511.3	28369	36922.6	38567.1
B1XPD2	A0481	glgP	0	o	OTHER	0.017559	0.003026	0.017147	0.962267		OTHER	0.011679	0.00143	0.00425	0.982641		NO_SP	1.00005	0	0	0	0	0										N	0	starch phosphorylase GlgP	Carbohydrate metabolism	Starch and sucrose metabolism	glycogen metabolism	slr1367	893176	864137	626043	1.08154e+06	853402	736466	723630	699701	636218	704481
B1XL93	A2603		2	i491-513o519-541i	OTHER	0.006246	0.003932	0.039999	0.949822		OTHER	0.014735	0.004153	0.013877	0.967235		NO_SP	1.00006	0	0	0	0	0										Y	0.73	ABC1 family kinase-like protein	Signal transduction	General	None	sll0095	3350.8	3474.75	3503.63	3723.39	4470.35	3672.51	11036.7	12938.6	8501.15	7819.04
Q44178	A1796	rbcS	0	i	OTHER	0.003901	0.00059	0.001821	0.993687		OTHER	0.004137	0.000377	0.000663	0.994823		NO_SP	1.00008	0	0	0	0	0										N	0	ribulose bisphosphate carboxylase small subunit RbcS	Energy metabolism	Carbon fixation in prokaryotes	Calvin-Benson cycle	slr0012	819223	730563	783146	830931	678186	633408	302907	445335	430501	564599
B1XRD7	G0082		0	o	OTHER	0.011594	0.001028	0.009007	0.978371		OTHER	0.016053	0.001421	0.007422	0.975104		NO_SP	1.00006	0	0	0	0	0										N	0	glyoxalase family protein	Defense and invasion systems	Detoxification and inactivation	Iron homeostasis - siderophore	no homolog	20980.2	26371.1	28443.5	28297.2	31097.9	32708.8	24206.3	24484.1	27194.4	25994.2
B1XHU3	A2025		0	o	OTHER	0.009783	0.001933	0.008775	0.979509		OTHER	0.01901	0.002903	0.003878	0.97421		NO_SP	1.00005	1e-06	0	0	0	0										N	0	carboxysome structural protein	Cell structure_ growth_ and death	Microcompartments	CO2 fixation	slr0169	139020	129366	125879	87327.7	82205.1	78407.5	72680.2	86898.8	83539.4	109395
B1XR79	F0079		0	o	OTHER	0.028865	0.005007	0.000431	0.965696		OTHER	0.017268	0.004819	0.000463	0.977449		NO_SP	1.00004	0	0	0	0	0										N	0	toxin-antitoxin system PIN family toxin	Cell structure_ growth_ and death	Toxin-antitoxin systems	toxin-antitoxin system 36	no homolog	37911.6	43520.2	34346.3	43052.1	32012.4	34941.5	20100.9	30456.7	24131.8	29914.4
B1XJA2	A2289		0	o	OTHER	0.012607	0.000933	0.011014	0.975446		OTHER	0.012396	0.001341	0.005592	0.980671		NO_SP	1.00006	1e-06	0	0	0	0										N	0	ATPase YjeE	Signal transduction	General	YjeE/YeaZ/YgjD essential signal transduction network	sll0257	29722	29252.6	42333.1	38704.9	27395.4	43513.1	25190.3	18160.2	16945.1	23101.5
B1XN55	A1544		0	o	OTHER	0.004537	0.000623	0.0137	0.981141		OTHER	0.009271	0.00059	0.00442	0.985719		NO_SP	1.00004	4e-06	1e-06	0	0	0										N	0	uncharacterized protein	Unknown function	General	None	slr1353	315005	592408	562129	187877	199914	204016	113687	161446	199654	215379
B1XIR5	A2186		0	o	OTHER	0.113738	0.068476	0.018521	0.799265		OTHER	0.089674	0.088726	0.006668	0.814932		NO_SP	1.00005	0	0	0	0	0										N	0	arsenite-activated anion-transporting ATPase ArsA	Transport and binding proteins	Anions	arsenical resistance system	sll0086	227244	211353	255787	215166	226773	261117	145205	166189	222520	154285
B1XL39	A2549	apt	0	o	OTHER	0.002635	0.000356	0.001183	0.995826		OTHER	0.003379	0.000286	0.000182	0.996153		NO_SP	1.00004	0	0	0	0	0										N	0	adenine phosphoribosyltransferase Aprt	Nucleic acid metabolism	Purine metabolism	None	sll1430	320665	320218	351643	376190	299714	420254	201333	180229	184968	158928
B1XPI2	A0532		0	o	OTHER	0.005289	0.001045	0.001098	0.992568		OTHER	0.007555	0.001634	0.000496	0.990316		NO_SP	1.00006	3e-06	0	0	0	0										N	0	Uma2 family endonuclease toxin	Defense and invasion systems	General	polymorphic toxins	sll0925	11625	15322.7	12971.5	12869.9	14414.7	15425.5	6268.39	6871.17	7786.19	6006.32
B1XJT0	A1056	rpsQ	0	i	OTHER	0.004128	0.002457	0.001242	0.992172		OTHER	0.00542	0.003057	0.000615	0.990907		NO_SP	1.00004	0	0	0	0	0										N	0	SSU ribosomal protein S17 RpsQ	Translation	Ribosomal proteins: synthesis and modification	ribosome small subunit	ssl3437	309058	270640	145707	277923	189401	170549	460070	341931	315627	418810
B1XJI4	A1042	rpoA	0	o	OTHER	0.01059	0.000654	0.009482	0.979275		OTHER	0.062279	0.000583	0.002894	0.934244		NO_SP	1.00008	0	0	0	0	0										N	0	DNA-directed RNA polymerase alpha subunit RpoA	Transcription	RNA polymerase	RNA polymerase RpoABCEZ	sll1818	287958	312317	302074	190879	177995	181618	124072	159332	147353	167726
B1XN22	A1511		0	o	OTHER	0.004419	0.000307	0.003035	0.992238		OTHER	0.007077	0.000678	0.000354	0.991892		NO_SP	1.00005	3e-06	0	0	0	0										N	0	uncharacterized protein	Glycan biosynthesis and metabolism	Polysacharide and lipopolysaccharide metabolism	polysaccharide biosynthesis	no homolog	45967.3	36197.6	32691.2	39530	25357.6	30588.3	44747.3	27377.6	24961.5	51996.9
O68966	A2140	apcD	0	o	OTHER	0.01004	0.000961	0.007958	0.98104		OTHER	0.006375	0.000813	0.003408	0.989404		NO_SP	1.00008	0	0	0	0	0										N	0	allophycocyanin B alpha subunit ApcD	Energy metabolism	Photosynthesis - antenna proteins	allophycocyanin biosynthesis	sll0928	331635	432032	497148	445790	441591	522864	769843	842962	708863	758377
B1XNS4	A1609	tyrS	0	o	OTHER	0.00411	0.000669	0.002593	0.992628		OTHER	0.003563	0.000429	0.000525	0.995483		NO_SP	1.00005	0	0	0	0	0										N	0	tyrosyl-tRNA synthetase TyrS	Translation	Transfer RNA biogenesis	tRNA aminoacylation	slr1031	115462	104288	114857	112341	96104	106286	77821	97372.3	84139.8	95323.9
B1XLQ5	A1352	fba	0	o	OTHER	0.009878	0.00134	0.001384	0.987398		OTHER	0.008853	0.001073	0.000485	0.989588		NO_SP	0.999856	0.000139	7e-06	0	0	3e-06										N	0	class II fructose-bisphosphate aldolase FbaA	Energy metabolism	Carbon fixation in prokaryotes	Calvin-Benson cycle and Embden-Meyerhof pathway	sll0018	1.10831e+06	1.1081e+06	1.11674e+06	1.18654e+06	1.13666e+06	1.02972e+06	901933	888683	976766	964323
B1XJI0	A1038	rpsI	0	i	OTHER	0.008783	0.002214	0.002547	0.986456		OTHER	0.010049	0.002525	0.001206	0.98622		NO_SP	1.00007	0	0	0	0	0										N	0	SSU ribosomal protein S9 RpsI	Translation	Ribosomal proteins: synthesis and modification	ribosome small subunit	sll1822	154547	196589	340296	161476	174871	293664	289000	336351	433913	277167
B1XJF3	A1010		5	o5-27i58-80o95-117i129-151o171-193i	OTHER	0.110221	0.023667	0.001051	0.865061		OTHER	0.14515	0.04663	0.005386	0.802833		NO_SP	1.00002	5e-06	0	0	0	0										N	0	acyl-phosphate glycerol 3-phosphate acyltransferase PlsY	Fatty acid and lipid metabolism	Glycerolipid and glycerophospholid metabolism	1-acylglycerol-3-phosphate biosynthesis_ PlsX/Y pathway	sll1973	6188.94	6765.14	6013.59	6598.65	6574.39	6225.92	17643.7	15428.7	13151.5	18459.8
B1XNV4	A0387	glyQ	0	o	OTHER	0.009398	0.002715	0.007455	0.980432		OTHER	0.013958	0.00496	0.003091	0.977991		NO_SP	1.00005	0	0	0	0	0										N	0	glycyl-tRNA synthetase alpha subunit GlyQ	Translation	Transfer RNA biogenesis	tRNA aminoacylation	slr0638	64727.1	58379.9	55839.4	52639.1	38861.1	50309.4	70562.8	62146.7	73923.9	63687.8
B1XKR5	A0016		0	o	OTHER	0.073506	0.00222	0.003878	0.920396		OTHER	0.055841	0.002756	0.00222	0.939183		NO_SP	1.00006	0	0	0	0	0										N	0	glyoxalase superfamily protein	Unknown function	Enzymes of unknown specificity	oxidative stress	no homolog	32210.5	37735.5	38653	33555.1	34525.6	37164	40044.3	38248	39989.7	45557.6
B1XPM6	A1751		0	o	OTHER	0.014392	0.000682	0.002988	0.981938		OTHER	0.00857	0.000823	0.00156	0.989047		NO_SP	1.00004	3e-06	0	0	0	0										N	0	agmatinase EspeB	Amino acid metabolism	Arginine and proline metabolism	putrescine biosynthesis from arginine utilizing agmatinase	sll1077	68585.8	86884.5	79058.6	75677.3	100517	77864.3	66054.7	70166.3	57143.5	59389.4
O65979	A2851	ggpS	0	o	OTHER	0.013734	0.003047	0.001596	0.981623		OTHER	0.016953	0.001994	0.00076	0.980294		NO_SP	1.00005	8e-06	0	0	0	0										N	0	glucosylglycerol-phosphate synthase GgpS	Carbohydrate metabolism	General	glucosylglycerol biosynthesis	sll1566	1.03659e+06	906275	1.09784e+06	811048	691715	926142	735771	870629	1.09851e+06	1.07785e+06
B1XJE4	A1001		0	o	OTHER	0.110988	0.013743	0.004985	0.870284		OTHER	0.03944	0.036116	0.003304	0.92114		NO_SP	1.00005	0	0	0	0	0										N	0	type IV restriction endonuclease Mrr	Defense and invasion systems	Restriction-modification systems	type IV restriction endonuclease	no homolog	70624.2	45556	41967.1	37741.9	36639.4	38551.6	61187.6	51584.7	49690.6	50314.1
B1XMP3	A2793	ftsY	0	o	OTHER	0.014267	0.005676	0.01028	0.969777		OTHER	0.012592	0.002326	0.004625	0.980458		NO_SP	0.999971	6.8e-05	2e-06	0	0	0										N	0	fused signal recognition particle receptor FtsY	Intracellular trafficking_ assembly_ and processing	Protein export_ secretion_ and sorting	Sec protein export system	slr2102	239116	267454	302470	252147	298539	307451	184619	266717	292953	179077
B1XK79	A2456	glyS	0	o	OTHER	0.001837	0.000172	0.000895	0.997096		OTHER	0.00157	0.000222	0.000644	0.997564		NO_SP	1.00005	0	0	0	0	0										N	0	glycyl-tRNA synthetase beta subunit GlyS	Translation	Transfer RNA biogenesis	tRNA aminoacylation	slr0220	479150	450536	402372	373924	353491	350951	436879	380751	376001	409668
B1XN69	A2810		0	o	OTHER	0.012711	0.001624	0.010027	0.975639		OTHER	0.014975	0.001641	0.00808	0.975304		NO_SP	1.00004	0	0	0	0	0										N	0	orange carotenoid binding protein alpha subunit OcpA	Terpenoids and polyketides metabolism	Carotenoid metabolism	phycobilisome	slr1963	170269	171253	173401	168561	160431	162597	85726.9	142340	109659	86161.4
B1XL02	A1259	secA	0	o	OTHER	0.006108	0.000601	0.001837	0.991454		OTHER	0.005353	0.000475	0.000307	0.993865		NO_SP	1.00004	0	0	0	0	0										N	0	preprotein translocase subunit SecA	Intracellular trafficking_ assembly_ and processing	Protein export_ secretion_ and sorting	Sec protein export system	sll0616	740701	714162	615063	954255	882286	799502	718539	672495	625697	636456
B1XPK3	A1728	ychF	0	o	OTHER	0.217266	0.031075	0.044357	0.707301		OTHER	0.225588	0.01578	0.023332	0.735301		NO_SP	1.00008	0	0	0	0	0										N	0	GTP-binding and nucleic acid-binding protein YchF	Unknown function	Enzymes of unknown specificity	None	sll0245	116903	107669	106090	107115	85428.1	97623	59317	75534.8	85566.3	66216
B1XK19	A2396	plsC	0	o	OTHER	0.00475	0.001757	0.009867	0.983627		OTHER	0.008635	0.001509	0.002134	0.987722		NO_SP	1.00007	0	0	0	0	0										N	0	1-acyl-sn-glycerol-3-phosphate acyltransferase PlsC	Fatty acid and lipid metabolism	Glycerolipid and glycerophospholid metabolism	phosphatidylglycerol biosynthesis	sll1848	49137.5	57392	60345.7	60358.4	64085.9	63942.1	56527.1	58551.5	59979.7	64881.8
B1XMW8	A0295		0	o	OTHER	0.002178	0.000164	0.000675	0.996983		OTHER	0.002133	0.000207	0.000154	0.997506		NO_SP	1.00002	0	0	0	0	0										N	0	two component signal transduction system hybrid response regulator	Signal transduction	Two-component systems	None	no homolog	94450	82882.1	85231.2	90884.6	93066.1	80128.4	43092.7	51450.8	64828.8	61955.8
B1XIX9	A0917		0	o	OTHER	0.306238	0.044023	0.002877	0.646862		OTHER	0.08284	0.03104	0.002003	0.884117		NO_SP	1.00003	3e-06	0	0	0	0										N	0	NAD dependent epimerase/dehydratase family protein	Unknown function	Enzymes of unknown specificity	None	no homolog	60133.1	45170	51433.2	52711.7	49634.3	50127.1	109603	78246.6	90877.3	103422
B1XJH9	A1037	rpmE	0	o	OTHER	0.012683	0.002272	0.000741	0.984303		OTHER	0.013382	0.00251	0.000319	0.98379		NO_SP	1.00006	0	0	0	0	0										N	0	LSU ribosomal protein L31 RpmE	Translation	Ribosomal proteins: synthesis and modification	ribosome large subunit	ssl3445	94996.7	177810	186584	136478	156953	159223	158261	143239	125178	133845
B1XHW7	A2049	hisD	0	o	OTHER	0.00883	0.002275	0.004542	0.984353		OTHER	0.005223	0.000958	0.00068	0.993139		NO_SP	1.00006	1.4e-05	0	0	0	0										N	0	histidinol dehydrogenase HisD	Amino acid metabolism	Histidine metabolism	histidine biosynthesis from ribose-5-phosphate	slr1848	180914	174209	157964	174000	154944	135384	167458	170964	139922	140729
B1XLD5	A0078		0	o	OTHER	0.022556	0.007853	0.161149	0.808442		OTHER	0.050528	0.008402	0.046527	0.894544		NO_SP	1.00008	0	0	0	0	0										N	0	uncharacterized protein	Unknown function	General	None	sll0982	10589.7	12656.8	12603.2	15919.6	12945.1	15998.4	10649.6	11001.2	14817	10704.7
B1XLZ8	A2696		0	o	SP(Sec/SPI)	0.736445	0.081806	0.001169	0.180579	CS pos: 18-19. VFG-SV. Pr: 0.6741	OTHER	0.308412	0.122171	0.003664	0.565753		SP	0.478773	0.519044	0.00082	0.0004	0.000387	0.000572	CS pos: 18-19. Pr: 0.4912	1	3	4	15	16	18			N	0	stomatin/prohibitin-family protease subunit YbbK	Intracellular trafficking_ assembly_ and processing	Peptidases	None	slr1128	302435	285797	266045	340836	367334	264402	554289	490180	377262	582735
B1XLK4	A1300		0	o	OTHER	0.097442	0.015299	0.000815	0.886444		OTHER	0.035678	0.010571	0.000491	0.953259		NO_SP	1.00003	3e-06	0	0	0	0										N	0	WD repeat-containing protein	Unknown function	General	None	no homolog	65804.7	78022.9	72686.9	61388.7	71441.1	61777.2	75731.4	73631	67788.2	74981.7
B1XPR3	A1789		0	o	OTHER	0.004317	0.000463	0.019023	0.976197		OTHER	0.004749	0.000802	0.013487	0.980962		NO_SP	1.00008	0	0	0	0	0										N	0	cyclic 3'_5'-AMP-responsive transcriptional regulator Crp	Regulatory functions	DNA interactions	None	sll1371	22387.5	21749.6	24078.5	23793.7	22580	23933.3	25462.3	14611.6	20304.8	20409.7
B0FYI3	A2093	mdh	0	o	OTHER	0.094195	0.041709	0.001731	0.862364		OTHER	0.03835	0.034832	0.001317	0.925501		NO_SP	1.00005	1e-06	0	0	0	0										N	0	NAD-dependent malate dehydrogenase Mdh	Carbohydrate metabolism	Citrate cycle (TCA cycle)	citrate cycle_ second carbon oxidation	sll0891	22705.5	23452.2	24719.9	26092.9	27997.7	22757	22577.7	23068.8	25503.2	25746.1
B1XJY7	A1115		0	o	OTHER	0.030805	0.018309	0.000732	0.950154		OTHER	0.021215	0.007262	0.000375	0.971148		NO_SP	1.00008	0	0	0	0	0										N	0	protein of unknown function DUF2513	Unknown function	General	None	no homolog	6632.33	6793.31	7704.17	7949.14	8950.02	8834.46	7775.74	5973.23	5733.56	4517.65
B1XRK6	G0151	atpA-II	0	o	OTHER	0.014275	0.002118	0.014887	0.96872		OTHER	0.009904	0.001513	0.011801	0.976782		NO_SP	1.00006	0	0	0	0	0										N	0	N-type Na+ translocating ATPase F1 complex alpha subunit AtpAN	Energy metabolism	Oxidative phosphorylation	N-type Na translocation ATPase	no homolog	30534.9	28144.9	27784.5	34429.2	37443.6	31102.3	27691.1	12605.7	27007.6	24077.6
B1XKV1	A0053	efp	0	o	OTHER	0.002865	0.00051	0.007093	0.989531		OTHER	0.005161	0.00051	0.001139	0.99319		NO_SP	1.00007	0	0	0	0	0										N	0	translation elongation factor P Efp	Translation	Translation factors	translation elongation	slr0434	512031	538078	510503	461481	435325	498609	374155	369382	347078	342294
B1XM37	A0170		0	o	OTHER	0.01518	0.001459	0.019296	0.964065		OTHER	0.02585	0.001725	0.007694	0.964731		NO_SP	1.00004	0	0	0	0	0										N	0	family E cytochrome P450	Unknown function	Enzymes of unknown specificity	None	no homolog	17389.3	18037.4	18629.9	28208.4	28085.3	24410	13358.9	19168.9	18416.1	16308.7
B1XK25	A2402	ama	0	o	OTHER	0.020146	0.002256	0.011754	0.965845		OTHER	0.032804	0.003056	0.00297	0.96117		NO_SP	1.00006	0	0	0	0	0										N	0	N-acyl-L-amino acid amidohydrolase Ama	Intracellular trafficking_ assembly_ and processing	Peptidases	None	sll0100	43180.6	44959.1	52652.1	44544.4	60831.2	48560.2	28399.6	28120	32224.4	24933
B1XLT8	A2635		0	o	OTHER	0.012113	0.001257	0.009338	0.977292		OTHER	0.018728	0.002217	0.005922	0.973133		NO_SP	1.00004	0	0	0	0	0										N	0	co-chaperone GrpE	Intracellular trafficking_ assembly_ and processing	Chaperone and folding catalysis	heat shock	sll0072	96208.6	128551	112645	138086	123896	137993	105191	82119.8	78210.7	76977.6
B1XMC7	A1422		0	o	OTHER	0.002679	0.000369	0.0032	0.993753		OTHER	0.007023	0.000219	0.000389	0.99237		NO_SP	1.00004	1e-05	0	0	0	0										N	0	N-acetylmuramic acid 6-phosphate etherase MurQ	Carbohydrate metabolism	Amino sugar and nucleotide sugar metabolism	murein amino sugar recycling	sll0861	72014.6	73935.4	79069.2	75439.5	80824.3	80100.7	44545.6	34999.7	51255.5	50279.7
B1XK16	A2393	gltS	0	o	OTHER	0.016065	0.002515	0.005939	0.975481		OTHER	0.023338	0.001737	0.000875	0.97405		NO_SP	1.00007	1e-06	0	0	0	0										N	0	ferredoxin-dependent glutamate synthase GlsF	Amino acid metabolism	Alanine_ aspartate and glutamate metabolism	glutamate biosynthesis	sll1499	665660	558013	534335	557089	507727	458481	572728	500943	532995	556924
B1XJY5	A1113	ubiD	0	o	OTHER	0.00325	0.00021	0.001976	0.994564		OTHER	0.003495	0.000377	0.000546	0.995582		NO_SP	1.00005	0	0	0	0	0										N	0	3-octaprenyl-4-hydroxybenzoate carboxy-lyase UbiD	Prosthetic groups_ cofactors_ and carriers	Ubiquinone and other terpenoid-quinone biosynthesis	plastoquinone 9 biosynthesis	sll0936	223874	187194	236217	248225	262403	256313	173114	149311	188638	158335
B1XL15	A1273		0	o	OTHER	0.017889	0.002037	0.006453	0.97362		OTHER	0.016784	0.000926	0.001431	0.980859		NO_SP	1.00004	0	0	0	0	0										N	0	RNA-metabolising metallo-beta-lactamase	Nucleic acid metabolism	RNA degradation	bacterial RNA degradation	slr0551	17084	19611.4	19534.1	14817.9	16254.7	16550.2	55464	37931	46579.8	41642.7
B1XMQ2	A0227		13	o4-23i30-52o57-79i91-113o118-140i152-174o189-211i223-240o244-261i274-293o298-320i333-355o370-389i	OTHER	0.004662	0.010467	0.000331	0.98454		OTHER	0.012453	0.038342	0.000567	0.948638		NO_SP	1.00003	0	0	0	0	0										N	0	CPA1 family Na:H antiporter	Transport and binding proteins	Cations and iron carrying compounds	None	sll0556	122472	57170.1	54316.7	45133.7	55237.7	46933.1	113143	82274	93607.1	65172.6
B1XJQ7	A2365		0	o	OTHER	0.027118	0.0038	0.002236	0.966846		OTHER	0.029247	0.00338	0.003019	0.964354		NO_SP	1.00005	1e-06	0	0	0	0										N	0	two component signal transduction system histidine kinase with PAS sensory domain	Signal transduction	Two-component systems	None	slr0222	40617	34681.5	36603.9	37828.2	36600.2	35597.1	23837.1	19547.1	30229.9	31320.1
B1XJV3	A1079		0	o	OTHER	0.007919	0.002463	0.003119	0.986499		OTHER	0.008481	0.001931	0.000748	0.988841		NO_SP	1.00004	0	0	0	0	0										N	0	protein of unknown function DUF901	Unknown function	General	None	sll0297	23978.3	21971.9	17080.4	16196.5	13745.3	14586.2	26526.5	19243.5	22144.3	19344.3
Q6L8L5	A0287	kaiC	0	o	OTHER	0.006003	0.000944	0.006151	0.986902		OTHER	0.014803	0.001055	0.000824	0.983318		NO_SP	1.00006	0	0	0	0	0										N	0	circadian clock system KaiC	Signal transduction	General	circadian clock core oscillator KaiABC	slr0758	603944	446146	467046	524510	379347	389834	483568	408599	445301	501440
B1XN10	A1499		0	o	OTHER	0.009722	0.001809	0.003221	0.985248		OTHER	0.012795	0.002502	0.001807	0.982896		NO_SP	1.00005	0	0	0	0	0										N	0	diguanylate cyclase	Regulatory functions	Small molecule interactions	c-di-GMP turnover	no homolog	76692.8	76897.1	74860.2	78725.4	89413.8	78264.5	78984.3	97910.5	86907.8	89015
B1XQN6	A1944		1	i7-25o	SP(Sec/SPI)	0.969199	0.002117	0.001949	0.026736	CS pos: 25-26. AYA-DD. Pr: 0.9329	SP(Sec/SPI)	0.94941	0.006155	0.005623	0.038813	CS pos: 25-26. AYA-DD. Pr: 0.9248	SP	0.002444	0.996226	0.000625	0.000237	0.00021	0.000222	CS pos: 25-26. Pr: 0.9679	1	6	7	19	20	25			N	0	protein of unknown function DUF399	Unknown function	General	None	no homolog	11288.3	10412.8	9762.08	8164.91	11172.5	9667.29	53387.7	60710.9	67703	79141
B1XJC2	A0979		0	o	OTHER	0.003679	0.000434	0.005946	0.989941		OTHER	0.006367	0.000666	0.000761	0.992205		NO_SP	1.00006	0	0	0	0	0										N	0	two component signal transduction system response regulator of photosystem I RpaB	Signal transduction	Two-component systems	circadian timiing response system RpaAB-SasA	slr0947	141444	150210	198712	112625	142662	135140	61044.6	105114	116631	74593.2
B1XQ13	A1807		0	o	OTHER	0.00344	0.000291	0.000392	0.995877		OTHER	0.002653	0.000296	0.000139	0.996912		NO_SP	1.00008	0	0	0	0	0										N	0	consitutive low-affinity CO2 hydration protein CupB	Energy metabolism	Carbon fixation in prokaryotes	constitutive CO2-uptake system NdhD4-NdhF4-CupB	slr1302	14870.9	13783.4	12129.6	19297.1	15393.3	13207.5	14022.2	21052.9	7304.01	31941.4
B1XKA4	A1150	glmS	0	o	OTHER	0.036625	0.00462	0.00156	0.957196		OTHER	0.008986	0.004512	0.000964	0.985539		NO_SP	1.00002	4e-05	1e-06	0	0	0										N	0	glutamine--fructose-6-phosphate transaminase (isomerizing) GlmS	Carbohydrate metabolism	Amino sugar and nucleotide sugar metabolism	UDP-N-acetylglucosamine biosynthesis from fructose-6-phosphate	sll0220	216486	196555	215395	187180	204059	203940	141759	167004	218398	165122
B1XQL1	A1919	proC	0	o	OTHER	0.00722	0.001022	0.001032	0.990727		OTHER	0.005473	0.000872	0.00055	0.993104		NO_SP	1.00007	0	0	0	0	0										N	0	pyrroline-5-carboxylate reductase ProC	Amino acid metabolism	Arginine and proline metabolism	proline biosynthesis from glutamate	slr0661	19043.1	19674.9	17822.3	16151.2	17507.3	16246.5	19357.7	20585.2	18864.9	15489.4
B1XKU8	A0050		1	o109-131i	OTHER	0.010776	0.000374	0.000996	0.987854		OTHER	0.00337	0.000457	0.000413	0.99576		NO_SP	1.00005	0	0	0	0	0										N	0	protein of unknown function DUF3318	Unknown function	General	None	slr1949	246990	239761	203892	302939	306847	280398	269938	291282	277663	224862
B1XK48	A2425	ppk	0	o	OTHER	0.005522	0.000193	0.000941	0.993344		OTHER	0.003321	0.000212	0.000222	0.996245		NO_SP	1.00006	0	0	0	0	0										N	0	polyphosphate kinase Ppk	Nucleic acid metabolism	Purine metabolism	polyphosphate kinase/exopolyphosphatase system	sll0290	114607	97478.6	79110.3	61280	53667.8	47519.5	66788.8	50564.7	84401.9	84530.2
B1XLK8	A1304	maf	0	o	OTHER	0.031922	0.001064	0.057636	0.909378		OTHER	0.017684	0.000957	0.044786	0.936572		NO_SP	1.00004	0	0	0	0	0										N	0	septum formation protein Maf	Cell structure_ growth_ and death	Cell division	None	sll0905	73006.2	67334.8	78770.2	76089.7	97561.9	79278.2	28257.4	47392.8	54796.4	40404.1
P03944	A2209	cpcB	0	o	OTHER	0.0097	0.001689	0.011326	0.977285		OTHER	0.007906	0.001274	0.004992	0.985828		NO_SP	1.00004	0	0	0	0	0										N	0	phycocyanin beta subunit CpcB	Energy metabolism	Photosynthesis - antenna proteins	phycocyanin biosynthesis	sll1577	862947	1.09747e+06	1.13701e+06	1.11911e+06	1.16636e+06	1.25608e+06	1.81036e+06	2.13e+06	1.89707e+06	1.5008e+06
B1XNV9	A0392		0	o	OTHER	0.002263	0.000323	0.002063	0.995352		OTHER	0.002583	0.000456	0.000278	0.996684		NO_SP	1.00005	0	0	0	0	0										N	0	hypothetical protein	Unknown function	General	None	slr0326	26824.3	51858.1	63357	49193.7	49871	73044.6	23954.9	50046.1	46551.4	31077.5
Q8KX31	A2311	ndbA	1	o382-404i	OTHER	0.007746	0.000779	0.00432	0.987155		OTHER	0.013898	0.001748	0.004047	0.980306		NO_SP	1.00006	1e-06	0	0	0	0										N	0	type II NADH dehydrogenase NdbA	Regulatory functions	General	plastoquinone pool redox sensory system	slr0851	134963	128839	128308	160164	137047	127152	95097.2	99327.5	147846	112146
B1XKN2	A2530	panD	0	o	OTHER	0.003752	0.000227	0.000453	0.995568		OTHER	0.001511	0.000218	9.1e-05	0.998181		NO_SP	1.00006	0	0	0	0	0										N	0	aspartate 1-decarboxylase PanD	Prosthetic groups_ cofactors_ and carriers	Pantothenate and CoA biosynthesis	pantothenate biosynthesis from aspartate and 2-oxoisovalerate	sll0892	85879.1	103162	120192	120414	103746	119243	73490.7	86660.2	92959.5	75532.5
B1XMS6	A0252		0	o	OTHER	0.026626	0.002996	0.001974	0.968403		OTHER	0.036259	0.004247	0.001044	0.958449		NO_SP	1.00001	3.7e-05	1e-06	0	0	0										N	0	Uma2 family endonuclease toxin	Defense and invasion systems	General	polymorphic toxins	no homolog	29264.7	32129.5	42282.1	36601.9	37789.3	45694.4	40579.2	40788.1	30512.3	24635.3
B1XNI5	A0353		0	o	OTHER	0.004109	0.000533	0.002173	0.993186		OTHER	0.003958	0.000494	0.001462	0.994086		NO_SP	1.00007	0	0	0	0	0										N	0	pyruvate dehydrogenase E1 component alpha subunit PdhA	Carbohydrate metabolism	Pyruvate metabolism	pyruvate dehydrogenase complex PdhABCD-AceE	slr1934	522897	455594	449447	518229	491408	456349	587836	491253	447478	489769
B1XI19	A0765		0	o	OTHER	0.002217	0.00021	0.000758	0.996815		OTHER	0.003803	0.00035	0.000272	0.995575		NO_SP	1.00004	0	0	0	0	0										N	0	cation- and S-adenosyl-l-methionine-dependent O-methyltransferase Omt	Unknown function	Enzymes of unknown specificity	None	slr0095	2447.49	2369.59	2862.52	2811.78	2502.65	2759.81	5127.43	4430.96	1789.24	4936.2
B1XP03	A0436		0	o	OTHER	0.001929	0.000232	0.000484	0.997356		OTHER	0.001635	0.000305	0.000219	0.997841		NO_SP	1.00005	1e-06	0	0	0	0										N	0	NADH-dependent dehydrogenase family protein	Unknown function	Enzymes of unknown specificity	None	slr0338	4540.27	5091.74	4774.07	5227.89	4540.19	5264.51	5326.74	3916.61	4690.92	6513.35
B1XNV8	A0391	rpsN	0	i	OTHER	0.010811	0.005239	0.025196	0.958754		OTHER	0.013905	0.005936	0.003836	0.976324		NO_SP	1.00006	0	0	0	0	0										N	0	SSU ribosomal protein S14 RpsN	Translation	Ribosomal proteins: synthesis and modification	ribosome small subunit	slr0628	17189.2	24904.7	39122.1	16296	20931.1	33066	24736.1	23677.7	28340.8	21584.8
B1XIK2	A0869		0	o	OTHER	0.030828	0.006286	0.001306	0.96158		OTHER	0.096178	0.011334	0.000842	0.891647		NO_SP	1.00001	3e-05	1e-06	0	0	0										N	0	S-formylglutathione hydrolase FrmB	Defense and invasion systems	Detoxification and inactivation	formaldehyde detoxification_ glutathione-dependent	sll0992	98760.9	86370.4	86344.7	85528	86122.8	83456.2	57320.8	63626.2	63214.5	58310.2
B1XIV1	A0889	folD	0	o	OTHER	0.0187	0.002281	0.029101	0.949918		OTHER	0.068132	0.002443	0.016716	0.912709		NO_SP	1.00004	0	0	0	0	0										N	0	bifunctional methylenetetrahydrofolate dehydrogenase (NADP+) / methenyltetrahydrofolate cyclohydrolase FolD	Prosthetic groups_ cofactors_ and carriers	One carbon pool by folate	folic acid biosynthesis	sll0753	243471	258203	244185	232546	232456	236155	135783	169547	151479	132903
B1XJX5	A1101		0	o	OTHER	0.009754	0.00207	0.002857	0.985319		OTHER	0.007525	0.001804	0.00102	0.989652		NO_SP	1.00006	0	0	0	0	0										N	0	serine/threonine protein phosphatase PppA	Regulatory functions	Protein interactions	None	sll1387	12373.1	9974.2	9175.02	9515.67	8565.52	8392.77	9491.97	12041.1	10579.7	10036.8
B1XLF1	A0095	glgC	0	o	OTHER	0.155451	0.056391	0.013055	0.775103		OTHER	0.115062	0.028394	0.01478	0.841764		NO_SP	1.00002	2.6e-05	0	0	0	0										N	0	glucose-1-phosphate adenylyltransferase GlgC	Carbohydrate metabolism	Starch and sucrose metabolism	glycogen metabolism	slr1176	821509	824831	671489	772390	790282	618720	643400	688277	561660	644133
B1XLZ1	A2689		0	o	OTHER	0.046888	0.007497	0.002684	0.942931		OTHER	0.05603	0.008631	0.001321	0.934019		NO_SP	1.00006	0	0	0	0	0										N	0	ABC-type transport system ATPase component	Transport and binding proteins	Unknown substrate	None	no homolog	22356	19300.4	18837.2	15512.7	17660.2	15142.4	13609.3	15950.9	13056.4	14036
B1XL88	A2598		0	o	OTHER	0.0048	0.000581	0.003219	0.9914		OTHER	0.003221	0.000406	0.000615	0.995759		NO_SP	1.00006	0	0	0	0	0										N	0	chemotaxis signal transduction system histidine kinase PilL	Signal transduction	Taxis	T2bSS twitching motility chemosensory response system ChpABC/pilGHJK	sll1296	66775.7	60033.9	50854.5	57122.6	63953.9	52517.6	49861.9	48672.5	49270.9	49018.5
B1XPK7	A1732		0	o	OTHER	0.003206	0.000323	0.001217	0.995254		OTHER	0.003696	0.000463	0.001565	0.994276		NO_SP	1.00006	0	0	0	0	0										N	0	Sua5/YciO/YrdC family dsRNA binding protein	Translation	General	None	slr0006	349940	449183	744064	334507	890914	725370	124663	447185	546263	146463
B1XKK7	A2504		0	o	OTHER	0.030386	0.001724	0.021041	0.946849		OTHER	0.037176	0.001642	0.016624	0.944558		NO_SP	1.00007	0	0	0	0	0										N	0	two component signal transduction system hybrid response regulator with PAS sensory domains	Signal transduction	Two-component systems	None	no homolog	126993	128658	104227	125940	143591	100450	105918	114230	116579	123053
P31970	A1394	gltX	0	o	OTHER	0.004457	0.001005	0.000696	0.993842		OTHER	0.005747	0.000966	0.000402	0.992885		NO_SP	1.00006	0	0	0	0	0										N	0	glutamyl-tRNA synthetase GltX	Translation	Transfer RNA biogenesis	tRNA aminoacylation	sll0179	144469	153711	134247	110624	119335	123507	227720	225092	223389	218636
B1XPH6	A0526	plsX	0	o	OTHER	0.009487	0.000457	0.002453	0.987603		OTHER	0.004074	0.000377	0.000533	0.995017		NO_SP	1.00005	0	0	0	0	0										N	0	glycerol-3-phosphate acyltransferase PlsX	Fatty acid and lipid metabolism	Glycerolipid and glycerophospholid metabolism	1-acylglycerol-3-phosphate biosynthesis_ PlsX/Y pathway	slr1510	56509.1	58478.3	59335.2	72242.7	77511.2	69888.7	60441.6	59848.4	54857.3	61476.6
B1XM99	A1389		0	o	OTHER	0.013716	0.001524	0.000288	0.984472		OTHER	0.003987	0.000691	0.000134	0.995189		NO_SP	1.00006	0	0	0	0	0										N	0	mannose-1-phosphate guanylyltransferase GmpP	Carbohydrate metabolism	Amino sugar and nucleotide sugar metabolism	nucleotide sugar biosynthesis	sll1558	192888	102868	99757.6	97498.8	99041.7	94938.6	165710	162057	180245	161641
B1XKX0	A1227		0	o	SP(Sec/SPI)	0.635257	0.002581	0.006552	0.35561	CS pos: 29-30. VFA-DP. Pr: 0.6250	SP(Sec/SPI)	0.577535	0.004594	0.010363	0.407508	CS pos: 29-30. VFA-DP. Pr: 0.5231	NO_SP	0.769878	0.228751	0.000718	0.000242	0.000159	0.000249										N	0	ATPase of AAA+ class	Unknown function	General	None	slr0930	119247	102727	118790	115323	112452	116850	125194	89715	132871	118812
B1XI94	A2095		0	o	OTHER	0.012995	0.001611	0.003571	0.981823		OTHER	0.015272	0.002019	0.001546	0.981163		NO_SP	1.00003	1.8e-05	0	0	0	0										N	0	phycocyanobilin lyase CpcT	Prosthetic groups_ cofactors_ and carriers	Porphyrin and chlorophyll metabolism	phycobilin biosynthesis	slr1649	28432.5	28817.6	27309	29659.3	30731	30933.7	17211.5	19664	19696	16701.2
B1XLW6	A2663	bfr	0	o	OTHER	0.00473	0.000846	0.003166	0.991257		OTHER	0.006095	0.00094	0.000998	0.991967		NO_SP	1.00004	1e-06	0	0	0	0										N	0	bacterioferritin Bfr	Transport and binding proteins	Cations and iron carrying compounds	Iron homeostasis	slr1890	12149.2	16069.7	17258.9	18098.5	17273.9	17069.4	5130.4	1034.81	5011.5	2797.7
P31973	A0853	petH	0	o	OTHER	0.078711	0.005398	0.006424	0.909468		OTHER	0.028098	0.006527	0.001567	0.963809		NO_SP	1.00006	1e-06	0	0	0	0										N	0	ferredoxin--NADP+ reductase PetH	Energy metabolism	Electron transport	photosynthetic electron transport	slr1643	796247	773168	745080	1.39496e+06	1.43277e+06	1.4776e+06	728361	646095	637489	475168
B1XPR0	A1786		0	o	OTHER	0.004219	0.001091	0.002908	0.991782		OTHER	0.002776	0.000536	0.001075	0.995613		NO_SP	1.00006	0	0	0	0	0										N	0	late competence development protein ComFB	Defense and invasion systems	DNA transformation	competence-related DNA transformation transporter	slr1505	143801	212208	134555	166620	174774	151743	115872	116793	102767	96372.2
B1XJ52	A2239		0	o	OTHER	0.005564	0.000562	0.001968	0.991906		OTHER	0.006355	0.000739	0.000934	0.991972		NO_SP	1.00006	0	0	0	0	0										N	0	acyl-CoA dehydrogenase family protein	Unknown function	Enzymes of unknown specificity	None	no homolog	28989.4	26787.4	24925.1	30919	36699.3	28772.1	20489.3	16226.9	19867.3	19687.1
B1XND1	A2873	cysS	0	o	OTHER	0.008807	0.001364	0.002365	0.987464		OTHER	0.01759	0.006043	0.000802	0.975565		NO_SP	1.00006	0	0	0	0	0										N	0	cysteinyl-tRNA synthetase CysS	Translation	Transfer RNA biogenesis	tRNA aminoacylation	slr0958	130705	150635	146380	128804	137867	148083	164819	145461	146353	140633
B1XKA1	A1147	gshB	0	o	OTHER	0.006698	0.000424	0.000337	0.992541		OTHER	0.007875	0.000387	0.000208	0.99153		NO_SP	1.00004	5e-06	0	0	0	0										N	0	glutathione synthase GshB	Metabolism of other amino acids and amines	Glutathione metabolism	glutathione biosynthesis	slr1238	13950.1	11771.3	13397.5	13177.5	12651.9	12008.8	4107.06	6957.39	4315.75	7085.76
B1XN43	A1532	glgA1	0	o	OTHER	0.316214	0.009076	0.003291	0.67142		OTHER	0.050856	0.009705	0.002639	0.9368		NO_SP	1.00003	2e-05	0	0	0	0										N	0	starch synthase GlgA	Carbohydrate metabolism	Starch and sucrose metabolism	glycogen metabolism	sll0945	122783	102303	92310.4	145405	137023	114340	117970	104222	82749.5	111219
B1XLH6	A0121	murE	0	o	OTHER	0.054383	0.002574	0.003544	0.939498		OTHER	0.023936	0.002002	0.002392	0.97167		NO_SP	0.999941	0.000114	1e-06	0	0	0										N	0	UDP-N-acetylmuramoyl-L-alanyl-D-glutamate--2_6-diaminopimelate ligase MurE	Glycan biosynthesis and metabolism	Peptidoglycan metabolism	peptidoglycan biosynthesis	slr0528	138596	162838	159649	137823	169072	154998	131183	112193	103307	109738
B1XIF1	A0818	dxr	0	o	OTHER	0.061589	0.011554	0.006996	0.919861		OTHER	0.026958	0.006018	0.003364	0.96366		NO_SP	1.00007	0	0	0	0	0										N	0	1-deoxy-D-xylulose-5-phosphate reductoisomerase Dxr	Terpenoids and polyketides metabolism	Terpenoid backbone biosynthesis	IPP biosynthesis via deoxyxylulose	sll0019	11309.6	10692.1	8968.26	9391.75	8333.09	9561.18	7339.44	6567.38	6029.18	5115.13
B1XNZ5	A0428		0	o	OTHER	0.005917	0.000739	0.0025	0.990844		OTHER	0.010155	0.001537	0.001368	0.98694		NO_SP	1.00007	1e-06	0	0	0	0										N	0	two component signal transduction system histidine kinase with GAF domain	Signal transduction	Two-component systems	None	sll1888	17514.7	17283.7	14690.6	14761.1	14425.1	15442.1	31024.2	21659.8	21425.3	22629.1
B1XKJ5	A2492		4	i25-47o62-84i91-110o120-142i	OTHER	0.000577	0.000297	0.0001	0.999026		OTHER	0.001036	0.000368	0.000116	0.99848		NO_SP	1.00005	3e-06	0	0	0	0										N	0	PsiE family phosphate starvation-inducible membrane protein	Intracellular trafficking_ assembly_ and processing	Enzyme assembly	photosystem II biogenesis	sll0218	321169	253933	347333	484662	669731	532101	212872	267831	333179	204560
B1XKE3	A1190		0	o	OTHER	0.033965	0.002378	0.00268	0.960977		OTHER	0.018927	0.002156	0.001029	0.977888		NO_SP	1.00005	2e-06	0	0	0	0										N	0	peptidase U32 family	Intracellular trafficking_ assembly_ and processing	Peptidases	None	no homolog	110320	41284	32968.3	27701	26606.3	28672.5	76897.4	67578	50781.8	45337.6
B1XI64	A2062	fusA	0	o	OTHER	0.009736	0.001286	0.00262	0.986357		OTHER	0.008942	0.001082	0.00076	0.989217		NO_SP	0.999947	9.3e-05	2e-06	0	0	0										N	0	translation elongation factor G FusA	Translation	Translation factors	translation elongation	sll1098	799243	807632	788219	759239	700020	761321	414638	583306	616157	421711
B1XLK5	A1301		0	o	OTHER	0.00927	0.001118	0.001256	0.988356		OTHER	0.008811	0.001248	0.000742	0.989199		NO_SP	1.00005	0	0	0	0	0										N	0	bifunctional fructose-1_6-bisphosphatase II / sedoheptulose-1_7-bisphosphatase GlpX	Energy metabolism	Carbon fixation in prokaryotes	Calvin-Benson cycle	slr2094	718792	610954	599773	638130	439263	543783	571636	533016	605198	569578
B1XPH9	A0529	crtQ	0	o	SP(Sec/SPI)	0.917474	0.016858	0.000565	0.065103	CS pos: 22-23. VDA-GH. Pr: 0.4804	SP(Sec/SPI)	0.616485	0.012449	0.001777	0.369289	CS pos: 22-23. VDA-GH. Pr: 0.5024	NO_SP	0.999839	0.000185	0	0	0	0										N	0	zeta-carotene desaturase CrtQ	Terpenoids and polyketides metabolism	Carotenoid metabolism	lycopene biosynthesis from isopentyl pyrophosphate (IPP)	slr0940	212214	204286	208424	252333	248912	257148	258384	206005	245733	220705
B1XIQ6	A2177		0	o	SP(Sec/SPI)	0.994484	0.003833	0.001024	0.000659	CS pos: 24-25. AQA-GQ. Pr: 0.8881	SP(Sec/SPI)	0.980827	0.00996	0.005257	0.003955	CS pos: 24-25. AQA-GQ. Pr: 0.7461	SP	0.000306	0.998855	0.000193	0.000226	0.000209	0.000174	CS pos: 24-25. Pr: 0.9775	1	3	4	19	20	24			N	0	putative extracellular protein	Unknown function	General	None	no homolog	44830.3	52855.3	75828.3	74189.4	70945.7	83192.6	39759.8	82075.8	52230.2	75789.4
B1XJN2	A2340		0	o	SP(Sec/SPI)	0.45684	0.127959	0.000561	0.41464	CS pos: 20-21. CLA-HM. Pr: 0.3086	OTHER	0.296456	0.097632	0.001226	0.604686		NO_SP	0.988102	0.011524	0.000351	2.1e-05	1.1e-05	1.9e-05										N	0	UDP-glucose dehydrogenase UgdH	Carbohydrate metabolism	Amino sugar and nucleotide sugar metabolism	biosynthesis of UDP-N-acetyl-D-mannosaminuronic acid (UDP-ManNAcA)	slr1299	261890	227506	248852	222883	209717	232863	177634	205080	260756	224876
B1XLU4	A2641		0	o	OTHER	0.001997	0.000238	0.000321	0.997443		OTHER	0.001	0.000192	9.9e-05	0.998708		NO_SP	1.00002	0	0	0	0	0										N	0	toxin-antitoxin system Phd family antidote	Cell structure_ growth_ and death	Toxin-antitoxin systems	addiction module_ RelE-RelB class	no homolog	8170.56	11903.5	9661.65	9103.93	7841.84	11229.5	5726.11	5382.21	4328.83	6049.34
B1XNH9	A0347		0	o	OTHER	0.032102	0.001115	0.003126	0.963657		OTHER	0.013883	0.001123	0.000691	0.984304		NO_SP	1.00005	1e-06	0	0	0	0										N	0	CBS pair BON associated domain protein	Unknown function	General	None	slr0172	296622	395245	486254	586405	557993	770721	223274	219314	215777	190839
B1XPR8	A1794		0	o	OTHER	0.011939	0.000918	0.000742	0.9864		OTHER	0.008865	0.000625	0.000273	0.990237		NO_SP	1.00005	0	0	0	0	0										N	0	ferredoxin	Energy metabolism	Electron transport	None	slr2059	23626.2	23966.2	35260.3	24371.8	30509.4	36607.6	15153.8	23988.1	29466.9	16214.2
B1XKF9	A1206	pyrE	0	o	OTHER	0.009095	0.001604	0.001012	0.988289		OTHER	0.008342	0.001637	0.001442	0.988579		NO_SP	0.999917	7.7e-05	1e-06	0	0	0										N	0	orotate phosphoribosyltransferase PyrE	Nucleic acid metabolism	Pyrimidine metabolism	uridine monophosphate biosynthesis from glutamine	slr0185	170632	167680	175293	157338	153968	174417	75490.8	77007.3	77124.6	67239.2
B1XJ53	A2240		0	o	OTHER	0.009061	0.17469	0.00311	0.81314		OTHER	0.00972	0.320509	0.002015	0.667756		NO_SP	1.00004	0	0	0	0	0										N	0	chromsome partitioning ATPase Soj	Cell structure_ growth_ and death	Cell division	None	slr1597	393925	388916	351901	395842	379640	353398	241512	250286	317784	269390
B1XQS0	C0006		0	o	OTHER	0.00525	0.00228	0.016099	0.976371		OTHER	0.010216	0.00524	0.016085	0.968459		NO_SP	1.00007	0	0	0	0	0										Y	0.96	type I restriction-modification system restriction subunit HsdR	Defense and invasion systems	Restriction-modification systems	type I restriction-modification system pAQ3	no homolog	348061	349854	293560	326417	271153	287315	262826	234616	285486	268543
B1XP21	A0456	leuD	0	o	OTHER	0.00607	0.000737	0.002021	0.991171		OTHER	0.008831	0.000688	0.000954	0.989527		NO_SP	1.00006	6e-06	0	0	0	0										N	0	3-isopropylmalate/(R)-2-methylmalate dehydratase small subunit LeuD	Amino acid metabolism	Valine_ leucine and isoleucine metabolism	leucine and isoleucine biosynthesis from pyruvate and acetyl-CoA	sll1444	76716	104675	139151	111990	119380	152031	137371	117718	145577	139759
B1XIV9	A0897	ksgA	0	o	OTHER	0.004937	0.000653	0.001618	0.992792		OTHER	0.004487	0.000651	0.000563	0.994298		NO_SP	1.00006	0	0	0	0	0										N	0	16S rRNA (adenine1518-N6/adenine1519-N6)-dimethyltransferase RsmA	Translation	tRNA and rRNA base modification	16S rRNA modification	sll0708	133344	128932	122930	137871	104810	124149	141937	112526	93306.4	167378
B1XLL2	A1308	rpaA	0	o	OTHER	0.001953	0.000166	0.000133	0.997747		OTHER	0.002878	0.000282	0.000173	0.996666		NO_SP	1.00006	0	0	0	0	0										N	0	osmotic stress-responsive two component signal transduction system response regulator of energy transfer from phycobilisomes to photosystems RpaA	Signal transduction	Two-component systems	circadian timiing response system RpaAB-SasA	slr0115	94220.9	86733.6	94769.9	92512.5	89440.9	89679.2	72670.5	43103.6	53473.4	62700.6
B1XP00	A0433		0	o	OTHER	0.006765	0.001201	0.001872	0.990162		OTHER	0.007665	0.000789	0.000386	0.99116		NO_SP	1.00007	0	0	0	0	0										N	0	chromosome partitioning protein ParB	Cell structure_ growth_ and death	Cell division	cytoskeleton proteins	no homolog	29584	36368.8	31959.5	13788.9	14018.4	15680.4	15226.8	16102.1	20278	15681.5
B1XP32	A1636	hisF	0	o	OTHER	0.01403	0.00229	0.000642	0.983039		OTHER	0.005005	0.000974	0.000171	0.99385		NO_SP	1.00007	0	0	0	0	0										N	0	imidazole glycerol phosphate synthase cyclase subunit HisF	Amino acid metabolism	Histidine metabolism	histidine biosynthesis from ribose-5-phosphate	sll1893	170083	189135	176296	178520	134502	181296	251149	242327	189403	183412
B1XPA7	A1711		0	o	OTHER	0.007354	0.001275	0.019833	0.971538		OTHER	0.011764	0.000934	0.00961	0.977691		NO_SP	1.00005	0	0	0	0	0										N	0	hypothetical protein	Unknown function	General	None	no homolog	548362	525159	533500	602529	710755	621922	339999	393972	476000	328672
B1XMG3	A1458	opcA	0	o	OTHER	0.018877	0.00141	0.001727	0.977986		OTHER	0.010525	0.000614	0.000753	0.988108		NO_SP	1.00004	5e-06	0	0	0	0										N	0	allosteric effector of glucose-6-phosphate dehydrogenase OpcA	Regulatory functions	Protein interactions	None	slr1734	102559	99681.2	92480.5	103956	100284	92560.7	98546.7	101445	97573.2	104963
B1XJZ2	A1120		0	o	OTHER	0.026389	0.021542	0.02135	0.930719		OTHER	0.038265	0.013685	0.004846	0.943204		NO_SP	1.00006	0	0	0	0	0										N	0	UbiE/COQ5 family methyltransferase	Prosthetic groups_ cofactors_ and carriers	Ubiquinone and other terpenoid-quinone biosynthesis	plastoquinone 9 biosynthesis	sll0829	10802.2	10120.9	11462.5	13393.8	14913.2	14306.5	6818.71	4015.65	7400	6606.97
B1XPY7	A0608		0	o	OTHER	0.00546	0.00043	0.000288	0.993823		OTHER	0.003693	0.000378	0.000202	0.995726		NO_SP	1.00005	0	0	0	0	0										N	0	heat stress-responsive two component signal transduction system response regulator Rre1	Signal transduction	Two-component systems	heat shock	slr1783	127072	215160	206784	163064	173432	210849	77815.8	70856.9	96086.8	92891.6
B1XLU3	A2640		0	i	OTHER	0.021332	0.002593	0.004699	0.971377		OTHER	0.044615	0.002502	0.001758	0.951125		NO_SP	1.00009	0	0	0	0	0										N	0	toxin-antitoxin system RelE family toxin	Cell structure_ growth_ and death	Toxin-antitoxin systems	addiction module_ RelE-RelB class	no homolog	71650.8	89659.3	86488.4	73945.8	74660.1	86255.4	12245.5	33357.7	40999.9	25794
B1XL58	A2568		0	o	OTHER	0.005027	0.00099	0.000536	0.993447		OTHER	0.003914	0.001122	0.000307	0.994658		NO_SP	1.00006	0	0	0	0	0										Y	0.85	hypothetical protein	Unknown function	General	None	no homolog	17338.3	14853	17380.2	17262.4	18379.9	16641.5	8060.98	7512.57	10546.2	10722.9
B1XMF9	A1454		0	o	OTHER	0.006529	0.001589	0.013733	0.978148		OTHER	0.005103	0.000745	0.003073	0.991078		NO_SP	1.00006	0	0	0	0	0										N	0	hypothetical protein	Unknown function	General	None	slr1339	59895.4	103485	92488.2	92253.1	90604.8	111492	58153	75212.4	64996	58904.7
B1XKC2	A1169	ssb	0	o	OTHER	0.005715	0.000999	0.000654	0.992631		OTHER	0.008323	0.000504	0.000305	0.990868		NO_SP	1.00007	1e-06	0	0	0	0										N	0	single-stranded DNA-binding protein	Nucleic acid metabolism	DNA replication_ recombination_ and repair	DNA replication	slr1034	217438	326954	401561	352809	335854	435722	104940	148954	131481	88611
B1XQM7	A1935	crtP	0	o	LIPO(Sec/SPII)	0.105963	0.813836	0.000461	0.079741	CS pos: 14-15. GLS-CA. Pr: 0.8107	LIPO(Sec/SPII)	0.119685	0.532129	0.001574	0.346611	CS pos: 14-15. GLS-CA. Pr: 0.5270	NO_SP	1.00005	2e-06	0	0	0	0										N	0	15-cis-phytoene desaturase CrtP	Terpenoids and polyketides metabolism	Carotenoid metabolism	lycopene biosynthesis from isopentyl pyrophosphate (IPP)	slr1254	176173	175926	154936	181271	202140	189240	250359	217791	204789	190400
B1XQ25	A1819		0	o	SP(Sec/SPI)	0.834403	0.00526	0.00133	0.159007	CS pos: 18-19. SLA-ET. Pr: 0.8009	OTHER	0.237098	0.017945	0.002682	0.742275		NO_SP	1.00006	0	0	0	0	0										N	0	NAD-dependent epimerase/dehydratase family protein	Carbohydrate metabolism	Amino sugar and nucleotide sugar metabolism	polysaccharide biosynthesis	no homolog	50340	49899.1	54024	46557.1	53568.7	52523.2	22497.7	32967.6	28000.7	29487.6
B1XJG6	A1023	fabF	0	o	OTHER	0.073713	0.003683	0.004256	0.918349		OTHER	0.029628	0.001643	0.002249	0.966481		NO_SP	0.999797	0.000201	2.7e-05	1e-06	0	1e-06										N	0	3-oxoacyl-(acyl carrier protein) synthase II FabF	Fatty acid and lipid metabolism	Biosynthesis	fatty acid biosynthesis from acetyl-CoA	sll1069	439162	338209	378802	370501	311042	322479	732204	635145	497958	592114
B1XQQ8	A1966	degT	0	o	OTHER	0.005999	0.000514	0.002168	0.991319		OTHER	0.00676	0.00057	0.000899	0.991771		NO_SP	1.00007	1e-06	0	0	0	0										N	0	pyridoxal-phosphate-dependent aminotransferase DegT/DnrJ/EryC1/StrS family	Glycan biosynthesis and metabolism	Polysacharide and lipopolysaccharide metabolism	None	slr1666	102691	88371	88762.7	99101.1	92762.1	99100.5	99852.8	77297.2	84816.7	93593.5
B1XK28	A2405	cphA	0	o	OTHER	0.005403	0.000611	0.000308	0.993678		OTHER	0.007115	0.000683	0.000179	0.992022		NO_SP	1.00005	0	0	0	0	0										N	0	cyanophycin synthetase CphA	Metabolism of other amino acids and amines	General	cyanophycin-like storage polymers	slr2002	247915	271124	222167	244707	274925	211643	250509	248527	225935	252334
B1XJH0	A1027	rpl10	0	o	OTHER	0.004539	0.000308	0.001691	0.993461		OTHER	0.004211	0.000616	0.000667	0.994506		NO_SP	1.00005	0	0	0	0	0										N	0	LSU ribosomal protein L10 RplJ	Translation	Ribosomal proteins: synthesis and modification	ribosome large subunit	sll1745	178692	198327	236095	172447	177599	175873	91149.5	185755	172589	128352
O68972	A2010		0	o	OTHER	0.04109	0.001852	0.016721	0.940337		OTHER	0.092221	0.001053	0.001	0.905726		NO_SP	1.00006	0	0	0	0	0										N	0	phycobiliprotein asparagine N-methyltransferase CpcM	Energy metabolism	Photosynthesis - antenna proteins	phycobilisome biogenesis	sll0487	534233	604300	489878	546214	586280	509804	300867	344695	328003	313130
B1XKL3	A2510	yqiK	1	i54-76o	OTHER	0.036048	0.013564	0.000244	0.950143		OTHER	0.044136	0.011383	0.000255	0.944226		NO_SP	0.989019	0.010977	0	0	0	1e-06										N	0	flotillin family protein YqiK	Unknown function	General	None	sll1021	328675	224618	251357	274824	209642	238805	472665	368934	436268	487319
B1XJ31	A0970		0	o	OTHER	0.020995	0.001514	0.002686	0.974805		OTHER	0.012249	0.004298	0.001593	0.981861		NO_SP	1.00006	0	0	0	0	0										N	0	NADPH-dependent Gpx-like protein Gpx1	Defense and invasion systems	Detoxification and inactivation	lipid hydroperoxide removal	slr1992	442937	864173	820362	881517	871905	1.09268e+06	172904	227510	217001	89455.6
B1XL48	A2558	talC	0	o	OTHER	0.047497	0.005526	0.008497	0.93848		OTHER	0.033012	0.005827	0.004174	0.956988		NO_SP	1.00009	0	0	0	0	0										N	0	transaldolase TalC	Carbohydrate metabolism	Pentose phosphate pathway	pentose phosphate cycle_ non-oxidative phase	no homolog	23066.4	20976.5	28138.1	26389.9	29838.9	26582.4	13149.8	20536.1	23275.4	15655.9
B1XI03	A0749	atpD	0	o	OTHER	0.013273	0.001601	0.001504	0.983622		OTHER	0.013482	0.001825	0.000584	0.984109		NO_SP	1.00006	0	0	0	0	0										N	0	F1 ATP synthase complex beta subunit AtpD	Energy metabolism	Oxidative phosphorylation	F1/F0 ATPase AtpABCDEFGH	slr1329	396248	415202	326177	650914	674946	500561	270487	233231	208486	307765
B1XNP2	A1576		0	o	OTHER	0.001079	0.000151	7.7e-05	0.998694		OTHER	0.001475	0.000196	5.7e-05	0.998272		NO_SP	1.00005	0	0	0	0	0										N	0	two component signal transduction system response regulator	Signal transduction	Two-component systems	None	slr2024	8843	11954.7	10154.1	11394.4	9605.71	10023.4	6643.92	8175.9	6567.26	4351.26
B1XHP9	A1981		0	o	OTHER	0.009086	0.000607	0.02627	0.964036		OTHER	0.015483	0.000852	0.004485	0.97918		NO_SP	1.00007	0	0	0	0	0										N	0	hypothetical protein	Unknown function	General	None	slr1926	53712.3	24115.6	54916.8	59225.5	47974.7	53068.7	26481.8	24343.8	22661.1	26342.8
B1XPG3	A0513	minC	0	o	OTHER	0.006985	0.001015	0.007684	0.984315		OTHER	0.009099	0.000936	0.002413	0.987552		NO_SP	1.00005	1e-06	0	0	0	0										N	0	septum site-determining protein MinC	Cell structure_ growth_ and death	Cell division	MinCDE system	sll0288	18097.1	17251.9	13956.1	15792.3	16356.6	14679.8	29114	25536	24506.9	28951.6
B1XL19	A1277	map	0	o	OTHER	0.04396	0.004264	0.005437	0.946338		OTHER	0.066424	0.003698	0.002693	0.927185		NO_SP	1.00004	0	0	0	0	0										N	0	methionine aminopeptidase Map	Intracellular trafficking_ assembly_ and processing	Peptidases	None	slr0918	224377	241122	222950	218635	184109	227629	228507	282205	227606	254821
B1XK27	A2404	pheA	0	o	OTHER	0.180057	0.00351	0.004706	0.811727		OTHER	0.038341	0.003554	0.001635	0.956469		NO_SP	0.999931	0.000111	1e-06	0	0	0										N	0	prephenate dehydratase PheA2	Amino acid metabolism	Phenylalanine_ tyrosine and tryptophan biosynthesis	phenylalanine biosynthesis from chorismate	sll1662	15835.6	11571.1	10911.8	10167.6	26783.6	10133.2	35989.3	13521.9	18216.2	31889.5
B1XJK0	A2308		0	o	OTHER	0.002182	0.000231	0.001459	0.996128		OTHER	0.005436	0.000399	0.0009	0.993265		NO_SP	1.00005	0	0	0	0	0										N	0	methylthioribose-1-phosphate isomerase MtnA	Amino acid metabolism	Cysteine and methionine metabolism	methionine salvage pathway	slr1938	60167.2	61533.5	74659.3	55797.7	59151.8	70326.2	46670.1	56049.3	59528.8	56040.2
B1XIF9	A0826	gyrA	0	o	OTHER	0.019732	0.005353	0.02767	0.947244		OTHER	0.010276	0.003453	0.00453	0.981741		NO_SP	1.00005	0	0	0	0	0										N	0	DNA gyrase subunit A GyrA	Nucleic acid metabolism	DNA replication_ recombination_ and repair	DNA gyrase	slr0417	548234	496671	508315	376264	365112	362417	453015	479547	538113	631744
O33751	A0174	cupA	0	o	OTHER	0.00922	0.000498	0.00056	0.989723		OTHER	0.005762	0.000802	0.000277	0.993159		NO_SP	1.00005	4e-06	0	0	0	0										N	0	high-affinity CO2 hydration protein CupA	Energy metabolism	Carbon fixation in prokaryotes	CO2 fixation	sll1734	789538	782857	949720	1.10769e+06	1.28474e+06	1.18555e+06	826053	775039	972524	729723
B1XJP5	A2353	clpB1	0	o	OTHER	0.005597	0.000969	0.007305	0.986129		OTHER	0.004745	0.000494	0.000502	0.994259		NO_SP	0.999986	3.5e-05	2e-06	0	0	0										N	0	heat shock-indubible protein complex disaggregase ClpB1	Intracellular trafficking_ assembly_ and processing	Chaperone and folding catalysis	heat shock response	slr1641	1.21322e+06	1.25602e+06	961498	1.10379e+06	1.05549e+06	899462	775308	802924	811226	742441
B1XP78	A1682		3	o397-419i432-449o454-476i	OTHER	0.013567	0.001415	0.001394	0.983624		OTHER	0.023841	0.001967	0.002021	0.972171		NO_SP	1.00008	0	0	0	0	0										N	0	serine/threonine protein kinase	Regulatory functions	Protein interactions	None	slr1225	108374	110742	101329	116510	113718	101264	121820	131043	112613	119596
B1XN57	A1546	purS	0	i	OTHER	0.048915	0.004193	0.008383	0.938509		OTHER	0.021753	0.002702	0.003104	0.972441		NO_SP	1.00007	0	0	0	0	0										N	0	phosphoribosylformylglycinamidine synthase subunit PurS	Nucleic acid metabolism	Purine metabolism	purine (inosine-5'-phosphate) biosynthesis from ribose-5-phosphate	slr0519	18723.6	23202.5	23383.9	22918.6	20543.8	27053.5	16249.3	23386.8	17734.4	16691.8
B1XP77	A1681		0	o	OTHER	0.020638	0.002126	0.000957	0.976279		OTHER	0.010134	0.002452	0.000946	0.986467		NO_SP	0.997344	0.002619	4.8e-05	4e-06	2e-06	5e-06										N	0	putative N6-adenine-specific DNA methylase YpsC	Defense and invasion systems	Restriction-modification systems	None	slr0064	30614.3	29844.3	26240.4	25342.3	23150.2	27667.2	16779.2	20135.5	16591.7	15451.9
B1XHQ1	A1983		0	o	OTHER	0.003655	0.000358	0.001261	0.994727		OTHER	0.003264	0.00049	0.000301	0.995945		NO_SP	0.999922	0.00013	1e-06	0	0	0										N	0	protein of unknown function DUF520 YajQ	Unknown function	General	None	no homolog	163848	180052	153473	148897	142043	159137	48927.3	87548.1	83183.7	43675.4
B1XLQ1	A1348	trpC	0	o	OTHER	0.003566	0.000956	0.00179	0.993689		OTHER	0.003439	0.000732	0.000557	0.995272		NO_SP	1.00004	0	0	0	0	0										N	0	indole-3-glycerol phosphate synthase TrpC	Amino acid metabolism	Phenylalanine_ tyrosine and tryptophan biosynthesis	tryptophan biosynthesis from chorismate	slr0546	29415.5	30653.2	31007.1	33262.6	33924.3	33585.5	19373.6	17144.2	20629.8	19442.6
B1XK33	A2410		0	o	OTHER	0.003298	0.001125	0.001028	0.994549		OTHER	0.007931	0.001967	0.001383	0.988718		NO_SP	1.00006	0	0	0	0	0										N	0	predicted Zn-dependent hydrolase	Unknown function	Enzymes of unknown specificity	None	sll0157	16309.9	19829.4	28089.8	20768.2	23464.4	24934.6	18045.1	20189.8	23334.1	19519.4
B1XLH5	A0120		0	o	OTHER	0.004305	0.000417	0.017355	0.977924		OTHER	0.007604	0.000548	0.005678	0.98617		NO_SP	1.00007	0	0	0	0	0										N	0	ABC-type glutathione uptake system ATPase component GsiA	Transport and binding proteins	Cofactors and prosthetic groups	glutathione upake system GsiABCD	sll1927	329666	253846	298089	334614	304084	292194	348517	235756	318576	381987
B1XJN7	A2345	chlN	0	o	OTHER	0.011537	0.000642	0.004112	0.983708		OTHER	0.031665	0.00135	0.000547	0.966438		NO_SP	1.00006	1e-06	0	0	0	0										N	0	light-independent protochlorophyllide reductase subunit ChlN	Prosthetic groups_ cofactors_ and carriers	Porphyrin and chlorophyll metabolism	light-independent protochlorophyllide reductase	slr0750	5033.2	4998.11	4165.33	4258.6	4272.28	5244.73	8858.14	3600.34	4388.71	6046.69
B1XLZ9	A2697	gap	0	o	OTHER	0.005377	0.000584	0.000749	0.99329		OTHER	0.003586	0.000568	0.000172	0.995673		NO_SP	1.00004	0	0	0	0	0										N	0	glyceraldehyde 3-phosphate dehydrogenase GapA	Energy metabolism	Carbon fixation in prokaryotes	Calvin-Benson cycle and Embden-Meyerhof pathway	slr0884	19552.4	15222.7	14703.1	17101.6	16663.9	17815.4	20919.7	17371.1	15188.4	12888.4
B1XP01	A0434	prlC	0	o	OTHER	0.02403	0.000951	0.001173	0.973846		OTHER	0.016706	0.000882	0.000293	0.982118		NO_SP	1.00005	1.4e-05	0	0	0	0										N	0	oligopeptidase A PrlC	Intracellular trafficking_ assembly_ and processing	Peptidases	None	slr0659	458235	427485	381553	406701	375245	357493	322704	353742	318732	297186
B1XMW7	A0294		0	o	OTHER	0.004987	0.00047	0.005833	0.988709		OTHER	0.003222	0.000445	0.000914	0.995419		NO_SP	1.00005	0	0	0	0	0										N	0	ring forming protein essential for thylakoid formation Vipp1	Cell structure_ growth_ and death	General	thylakoid biogenesis	sll0617	56833.3	105090	80603.7	93611.4	99407.5	110124	50607.4	66037.8	57509.9	44813.6
B1XPM2	A1747	hypB	0	o	OTHER	0.020773	0.001981	0.003583	0.973664		OTHER	0.01186	0.001458	0.002528	0.984154		NO_SP	1.00007	0	0	0	0	0										N	0	Ni2+-binding GTPase involved in maturation of NiFe hydrogenase and urease HypA	Intracellular trafficking_ assembly_ and processing	Enzyme assembly	nickel-dependent hydrogenase assembly	sll1079	25483.1	30424	50771	39232.1	61751.3	59723.1	25629.6	41253	36953.3	30298.6
B1XJB0	A2298		0	o	OTHER	0.01614	0.007113	0.001716	0.975031		OTHER	0.009986	0.007217	0.000871	0.981925		NO_SP	1.00005	0	0	0	0	0										Y	0.84	DNA photolyase	Nucleic acid metabolism	DNA replication_ recombination_ and repair	None	slr1343	4932.76	5578.44	5083.89	5227	11909.3	4352.08	7133.31	8167.14	4751.62	6577.67
B1XLA3	A2613	ccmK	0	o	OTHER	0.03999	0.00362	0.017717	0.938673		OTHER	0.018394	0.002949	0.006243	0.972415		NO_SP	1.00008	0	0	0	0	0										N	0	carboxysome major structural protein CcmK4	Cell structure_ growth_ and death	Microcompartments	CO2 fixation	slr1839	161076	110738	120540	127261	91597.5	107877	164553	107994	133869	143382
B1XI27	A0773	gdhA	0	o	OTHER	0.004612	0.000926	0.005516	0.988946		OTHER	0.003874	0.000714	0.001769	0.993643		NO_SP	1.00006	0	0	0	0	0										N	0	glutamate dehydrogenase (NADP+) GdhA	Amino acid metabolism	Alanine_ aspartate and glutamate metabolism	glutamine biosynthesis	slr0710	129787	108810	128665	104100	114790	121572	89427.8	106038	115754	102166
B1XJ13	A0952	frr	0	o	OTHER	0.005829	0.00079	0.041605	0.951775		OTHER	0.009704	0.001	0.020281	0.969015		NO_SP	1.00007	0	0	0	0	0										N	0	ribosome recycling factor Frr	Translation	Translation factors	release factors	sll0145	1.01826e+06	1.93859e+06	1.68933e+06	1.46527e+06	1.61992e+06	2.29017e+06	597077	674672	626482	472512
B1XLN9	A1335		0	o	OTHER	0.011163	0.000874	0.000621	0.987342		OTHER	0.002875	0.000855	0.000353	0.995917		NO_SP	1.00006	0	0	0	0	0										N	0	hypothetical protein	Unknown function	General	None	slr1800	34604.5	37440.5	38502.8	17647.2	23398.7	24987.4	34006.6	39251.7	44451.9	38091.7
B1XJQ9	A2367	fabG	0	o	OTHER	0.027961	0.003633	0.085399	0.883008		OTHER	0.062186	0.004837	0.074957	0.85802		NO_SP	1.00009	0	0	0	0	0										N	0	3-oxoacyl-[acyl-carrier-protein] reductase FabG	Fatty acid and lipid metabolism	Biosynthesis of unsaturated fatty acids	fatty acid biosynthesis_ elongation	slr0886	252248	248078	232953	223065	218956	214939	387151	318501	342742	343926
B1XIL5	A0882	purA	0	o	OTHER	0.013511	0.000789	0.00061	0.98509		OTHER	0.013113	0.000923	0.000407	0.985557		NO_SP	1.00006	0	0	0	0	0										N	0	adenylosuccinate synthase PurA	Nucleic acid metabolism	Purine metabolism	adenosine monophosphate (AMP) biosynthesis from inosine monophosphate (IMP)	sll1823	810622	811888	1.0166e+06	808552	825473	995768	394610	650549	749491	492193
B1XIJ0	A0857		0	o	OTHER	0.003998	0.000599	0.000509	0.994893		OTHER	0.003984	0.000567	0.0002	0.99525		NO_SP	1.00006	0	0	0	0	0										N	0	putative FAD-dependent dehydrogenase	Unknown function	Enzymes of unknown specificity	None	sll0175	322836	257727	274369	296326	279437	291574	279478	330735	281994	244844
B1XKX4	A1231		0	o	OTHER	0.122556	0.015972	0.031093	0.830378		OTHER	0.258631	0.030318	0.012738	0.698313		NO_SP	0.980549	0.018846	0.000443	4.1e-05	2.1e-05	9.4e-05										N	0	hypothetical protein	Unknown function	General	None	no homolog	16072.3	16755.9	14364.4	14378.7	15745.7	13498	51907.5	69888.8	119432	110234
B1XMV9	A0286	thrC-II	0	o	OTHER	0.098755	0.051825	0.008475	0.840946		OTHER	0.071341	0.088532	0.005442	0.834686		NO_SP	1.00005	0	0	0	0	0										N	0	threonine synthase ThrCII	Amino acid metabolism	Glycine_ serine and threonine metabolism	threonine biosynthesis from homoserine	sll1688	132187	122981	141618	140507	132442	135798	58225.7	82663.9	79056.2	59725.9
Q84EC7	A1118	smc	0	o	OTHER	0.025467	0.009072	0.046597	0.918865		OTHER	0.037979	0.009843	0.016847	0.935331		NO_SP	1.00008	0	0	0	0	0										N	0	chromosome segregation protein SMC	Cell structure_ growth_ and death	Cell division	SMC-ScpA-ScpB complex	sll1120	134929	97117.2	80785.7	82333.7	71027.9	78330.5	163098	116062	126329	135974
B1XLJ9	A0145		0	o	OTHER	0.002734	0.00034	0.001829	0.995098		OTHER	0.002765	0.000298	0.000203	0.996734		NO_SP	1.00007	0	0	0	0	0										N	0	uncharacterized protein	Unknown function	General	None	slr0023	46819.6	49766	52567.8	51608.7	41422.9	54464.8	22265.3	27465.2	23069	19455.2
B1XPF7	A0507	rsmB	0	o	OTHER	0.008567	0.000719	0.004249	0.986465		OTHER	0.00473	0.001059	0.001089	0.993122		NO_SP	1.00007	0	0	0	0	0										N	0	16S rRNA (cytosine967-C5)-methyltransferase RsmB	Translation	tRNA and rRNA base modification	16S rRNA modification	slr0679	170545	167348	174637	159785	186288	177728	172964	179388	202269	157145
B1XQK7	A1915	miaB	0	o	OTHER	0.023874	0.02451	0.002485	0.949131		OTHER	0.014996	0.005841	0.000725	0.978438		NO_SP	1.00006	0	0	0	0	0										N	0	tRNA-i(6)A37 thiotransferase enzyme MiaB	Translation	tRNA and rRNA base modification	tRNA modification factors - methylthiotransferases	sll0996	47363	54494.9	40250.1	44971	49145.3	39323	60592.4	60145.1	48460.5	49793.4
B1XLX3	A2671		0	o	OTHER	0.008908	0.002309	0.00093	0.987853		OTHER	0.00677	0.002616	0.000385	0.990229		NO_SP	0.999459	0.000509	3.1e-05	2e-06	1e-06	5e-06										N	0	uncharacterized conserved protein	Unknown function	General	None	slr0147	38136.6	38601.5	44505.2	41685.3	43017.3	42679	34651.7	37462.1	40230.4	40822
B1XI04	A0750	atpC	0	o	OTHER	0.002953	0.000302	0.00581	0.990935		OTHER	0.004709	0.000361	0.001913	0.993017		NO_SP	1.00005	0	0	0	0	0										N	0	F1 ATP synthase complex epsilon subunit AtpC	Energy metabolism	Oxidative phosphorylation	F1/F0 ATPase AtpABCDEFGH	slr1330	18319.3	21028.8	21390.4	28707.1	38580.1	33598.8	38912.4	29929.8	46437.8	30462
B1XRL9	G0164	ldhA	0	o	OTHER	0.008247	0.000591	0.002443	0.988719		OTHER	0.009619	0.000436	0.000516	0.989428		NO_SP	1.00006	0	0	0	0	0										N	0	fermentative lactate dehydrogenase LdhA	Carbohydrate metabolism	Pyruvate metabolism	lactate oxidation	slr1556	17758.9	15396	18953.9	15381.7	16304.2	15642.1	18232.8	14375.3	21294.9	14119.1
B1XNV3	A0386		0	o	OTHER	0.018959	0.003096	0.001181	0.976764		OTHER	0.011065	0.001776	0.00082	0.986338		NO_SP	1.00007	0	0	0	0	0										N	0	protein of unknown function DUF1816	Unknown function	General	None	slr0957	19549.4	28840.5	35336.5	43688.3	37003.5	45117.8	20234	13106.5	28523.9	15834
Q44176	A1798	rbcL	0	o	OTHER	0.062114	0.008266	0.003929	0.925691		OTHER	0.067292	0.008581	0.001675	0.922452		NO_SP	1.00007	0	0	0	0	0										N	0	ribulose bisophosphate carboxylase large subunit RbcL	Energy metabolism	Carbon fixation in prokaryotes	Calvin-Benson cycle	slr0009	2.21679e+06	1.7322e+06	1.73987e+06	2.1727e+06	1.99004e+06	1.58296e+06	3.06898e+06	2.12394e+06	2.05717e+06	2.79615e+06
B1XQ64	A1858		0	o	OTHER	0.034119	0.002434	0.00307	0.960377		OTHER	0.018128	0.001784	0.000821	0.979267		NO_SP	1.00007	0	0	0	0	0										N	0	protein of unknown function DUF3386	Unknown function	General	None	slr1900	148214	182187	166301	160511	179771	167615	72369.8	94713	93920.4	61597
B1XJ01	A0939		0	o	OTHER	0.003618	0.00035	0.00504	0.990992		OTHER	0.008363	0.000558	0.004784	0.986294		NO_SP	1.00006	0	0	0	0	0										N	0	two component signal transduction system response regulator with diguanylate cyclase/phosphodiesterase activity	Signal transduction	Two-component systems	None	no homolog	233471	219357	198975	242494	237780	232104	198204	181909	195436	175170
B1XPQ8	A1784	nadE	0	o	OTHER	0.003647	0.000345	0.000205	0.995802		OTHER	0.003085	0.000464	0.00014	0.996311		NO_SP	1.00005	0	0	0	0	0										N	0	NAD+ synthetase NadE	Prosthetic groups_ cofactors_ and carriers	Nicotinate and nicotinamide metabolism	NAD(P) biosynthesis common pathway from nicotinic acid mononucleotide route 1	slr1691	161650	181456	168183	172576	183772	162492	234165	175581	191822	226482
B1XMS0	A0246	glnN	0	o	OTHER	0.039184	0.00212	0.003045	0.955651		OTHER	0.009795	0.002155	0.001225	0.986824		NO_SP	1.00007	0	0	0	0	0										N	0	class III glutamine synthetase GlnN	Amino acid metabolism	Alanine_ aspartate and glutamate metabolism	glutamine biosynthesis	slr0288	1.55316e+06	1.31685e+06	1.80749e+06	1.517e+06	1.50313e+06	1.82734e+06	1.27386e+06	1.27989e+06	1.6767e+06	1.455e+06
B1XLQ6	A1353	leuC	0	o	OTHER	0.013192	0.000822	0.014961	0.971025		OTHER	0.056227	0.000909	0.008125	0.93474		NO_SP	1.00008	0	0	0	0	0										N	0	3-isopropylmalate/(R)-2-methylmalate dehydratase large subunit LeuC	Amino acid metabolism	Valine_ leucine and isoleucine metabolism	leucine and isoleucine biosynthesis from pyruvate and acetyl-CoA	sll1470	560734	536031	557981	541452	503765	591344	411957	459494	510681	407273
B1XP61	A1665	spkA	0	o	OTHER	0.002405	0.000677	0.001731	0.995188		OTHER	0.004952	0.001461	0.000871	0.992716		NO_SP	1.00006	0	0	0	0	0										N	0	serine/threonine protein kinase regulating cellular motility SpkA	Regulatory functions	Protein interactions	serine/threonine protein kinases	sll1574 sll1575	106097	92864	102169	93802.3	116269	92032.6	61563.6	70871.8	66229.8	69697.1
B1XHQ4	A1986		0	o	OTHER	0.156832	0.017842	0.033108	0.792218		OTHER	0.100163	0.017901	0.01439	0.867545		NO_SP	0.995298	0.004647	5.2e-05	1.3e-05	7e-06	1.1e-05										N	0	hypothetical protein	Unknown function	General	None	slr0058	104393	128789	157658	160010	106026	192664	57985.6	121965	90099.4	50348.7
B1XK18	A2395		0	o	OTHER	0.003492	0.000351	0.000411	0.995745		OTHER	0.004876	0.000718	0.000133	0.994273		NO_SP	1.00006	1e-06	0	0	0	0										N	0	protein of unknown function DUF1830	Unknown function	General	Nitrogen assimilation	sll0944	13142.5	15979.9	15645.5	14801.7	14677.3	16639.3	7459.6	10976.4	10163.3	9732.58
B1XJT2	A1058	rplP	0	o	OTHER	0.006569	0.004156	0.022533	0.966743		OTHER	0.009431	0.002802	0.006979	0.980788		NO_SP	1.00004	1e-05	1e-06	0	0	0										N	0	LSU ribosomal protein L16 RplP	Translation	Ribosomal proteins: synthesis and modification	ribosome large subunit	sll1805	55708.8	36081.4	87362.3	56085	45849.8	63902.9	94026.3	79150.5	83045.3	83831.2
B1XHZ9	A0745		0	o	OTHER	0.006056	0.001561	0.000878	0.991506		OTHER	0.007968	0.001938	0.000538	0.989556		NO_SP	1.00006	0	0	0	0	0										N	0	hypothetical protein	Unknown function	General	None	slr0038	83271.5	83389.5	90761.3	93943.7	51371.9	83284.5	17396.2	47505.1	34971.5	31086.5
B1XQH0	A0707	acsF	0	o	OTHER	0.006973	0.001	0.000691	0.991336		OTHER	0.002145	0.00066	0.000236	0.996959		NO_SP	1.00004	0	0	0	0	0										N	0	oxygen-dependent Mg protoporphyrin IX monomethyl ester oxidative cyclase AcsF1	Prosthetic groups_ cofactors_ and carriers	Porphyrin and chlorophyll metabolism	chlorophyllide a biosynthesis from protoporphyrin IX	sll1214	298079	317613	354576	354072	419231	404133	374340	330407	376688	351982
B1XKW4	A1221		0	o	OTHER	0.003785	0.000784	0.000518	0.994913		OTHER	0.002734	0.000459	0.000224	0.996584		NO_SP	1.00006	0	0	0	0	0										N	0	hypothetical protein	Unknown function	General	None	slr0377	49247	40727.4	40521.7	45890.3	42998.6	41034.1	36009	41915	33951.5	33036.5
B1XLH7	A0122	nudF	0	o	OTHER	0.006843	0.001455	0.001539	0.990164		OTHER	0.011487	0.002776	0.001683	0.984054		NO_SP	1.00004	0	0	0	0	0										N	0	ADP-ribose pyrophosphatase NudF	Nucleic acid metabolism	Purine metabolism	Cofactor NAD synth	sll1054	13739	13119.6	13060.7	10741.5	12270.3	11596.6	16522.2	15793.7	14753.6	16112.2
B1XM09	A2707		0	o	OTHER	0.002377	0.000228	0.000601	0.996794		OTHER	0.002004	0.000363	0.000186	0.997448		NO_SP	1.00005	0	0	0	0	0										N	0	protein of unknown function DUF88	Unknown function	General	None	slr0650	158546	126882	152038	151403	134210	133090	82096.5	115420	108104	137659
B1XPE6	A0496		0	o	OTHER	0.004877	0.00039	0.000646	0.994088		OTHER	0.00445	0.000448	0.000687	0.994414		NO_SP	1.00007	2e-06	0	0	0	0										N	0	two component signal transduction system controlling glycogen catabolism response regulator NrrA	Signal transduction	Two-component systems	None	sll1330	73996.5	63589.3	67916.4	69667.7	63468.2	69989.8	72478.5	77351.1	83214.4	79616.2
B1XQ47	A1841		0	o	OTHER	0.005027	0.000717	0.002878	0.991378		OTHER	0.00798	0.001046	0.001286	0.989688		NO_SP	1.00006	0	0	0	0	0										N	0	nitroreductase family protein	Unknown function	Enzymes of unknown specificity	None	no homolog	85619.3	95017.5	88534	90433.2	81951.7	89307.4	78860.4	74817.6	65309.7	64162.4
B1XP75	A1679		0	o	OTHER	0.026317	0.005336	0.002131	0.966215		OTHER	0.027562	0.006043	0.001069	0.965327		NO_SP	1.00007	1e-06	0	0	0	0										N	0	Uma2 family endonuclease toxin	Defense and invasion systems	General	polymorphic toxins	no homolog	10464.7	11281.9	11079.8	11370.5	9271.26	10405.1	10364.1	10114.5	8940.71	9447.2
Q8KX38	A2750	ndhJ	0	o	OTHER	0.003014	0.00023	0.001136	0.995619		OTHER	0.004645	0.000935	0.000436	0.993983		NO_SP	1.00006	1e-06	0	0	0	0										N	0	NADH-plastoquinone oxidoreductase subunit NdhJ	Energy metabolism	Oxidative phosphorylation	NAD(P)H:quinone oxidoreductase (complex I) NdhABCDEFGHIJKLMNOPQS	slr1281	328118	333898	427764	563286	713056	632487	294974	281821	257652	193071
B1XJ69	A2256	chlI	0	o	OTHER	0.00502	0.000777	0.001101	0.993101		OTHER	0.004191	0.000876	0.000777	0.994155		NO_SP	1.00008	0	0	0	0	0										N	0	magnesium chelatase subunit BchI	Prosthetic groups_ cofactors_ and carriers	Porphyrin and chlorophyll metabolism	chlorophyllide a biosynthesis from protoporphyrin IX	slr1030	301527	391881	437566	328324	369682	440993	343380	449815	438822	348166
B1XJX6	A1103		0	o	OTHER	0.002236	0.000245	0.00066	0.996859		OTHER	0.004049	0.000435	0.00044	0.995076		NO_SP	1.00002	1e-05	1e-06	0	0	0										N	0	acyltransferase domain-containing protein	Unknown function	Enzymes of unknown specificity	None	no homolog	209314	176572	176436	254478	246882	235290	178902	200144	198977	172706
B1XND2	A2874		0	o	OTHER	0.002805	0.00096	0.001017	0.995218		OTHER	0.00333	0.000756	0.000249	0.995666		NO_SP	1.00005	0	0	0	0	0										N	0	nitrate reductase associated protein NarM	Unknown function	General	nitrite reductase	sll1455	39471.8	59627.5	63879.5	82759.3	88634.4	100825	32194.4	35233.4	61228.9	24941.1
B1XPM9	A1754		0	o	OTHER	0.004636	0.001261	0.001802	0.992301		OTHER	0.004774	0.001235	0.001023	0.992967		NO_SP	1.00005	0	0	0	0	0										Y	0.57	hypothetical protein	Unknown function	General	None	no homolog	13809.4	14471.3	14135.9	11642.9	15472.5	14800.1	16313.6	18518.1	15563.2	17750.1
B1XMG5	A1460	tal	0	o	OTHER	0.004281	0.000328	0.003984	0.991407		OTHER	0.00301	0.000294	0.001811	0.994885		NO_SP	1.00006	0	0	0	0	0										N	0	transaldolase TalA	Carbohydrate metabolism	Pentose phosphate pathway	pentose phosphate cycle_ non-oxidative phase	sll1052	135324	140725	113610	137448	117104	123407	152176	157438	152683	114479
B1XKD3	A1180		0	o	OTHER	0.009525	0.001477	0.00746	0.981538		OTHER	0.014775	0.001356	0.001771	0.982098		NO_SP	0.999981	7.3e-05	0	0	0	0										N	0	protein of unknown function DUF1257	Unknown function	General	Stress response	slr0376	135255	171369	275257	206227	215331	339038	56425.1	136139	124275	55296.7
B1XM13	A0146		0	o	OTHER	0.005196	0.001473	0.000823	0.992508		OTHER	0.003788	0.001004	0.000264	0.994945		NO_SP	1.00008	0	0	0	0	0										N	0	protein with fibronectin-binding N-terminal domain and C-terminal domain of unknown function DUF814	Unknown function	General	None	slr0880	6243.47	6242.08	5235.36	5226.66	5911.98	6153.77	6575.25	8364.11	6887.37	7403.05
B1XNC0	A2862		0	o	OTHER	0.058905	0.003553	0.001427	0.936115		OTHER	0.116923	0.002489	0.001386	0.879202		NO_SP	1.00001	6.8e-05	0	0	0	0										N	0	family 116 glycosyl hydrolase	Glycan biosynthesis and metabolism	Other glycan degradation	None	sll1775	111448	112479	117691	112334	109961	111078	155188	119790	148986	142731
B1XN39	A1528		0	o	OTHER	0.006518	0.00068	0.001059	0.991743		OTHER	0.006931	0.000741	0.000982	0.991346		NO_SP	1.00004	0	0	0	0	0										N	0	haloacid dehalogenase-like hydrolase	Unknown function	Enzymes of unknown specificity	None	no homolog	28898.2	27200.5	26208	23096.7	22536.1	24481	33695.1	21507.3	28273.2	28364.4
B1XQS8	C0014		0	o	OTHER	0.005812	0.001036	0.002313	0.99084		OTHER	0.005024	0.001112	0.000317	0.993546		NO_SP	1.00004	0	0	0	0	0										N	0	protein of unknown function DUF2283	Unknown function	General	None	no homolog	5716.44	7651.74	7898.49	7387.5	6780.45	8722.3	7258.46	5890.65	7895.97	5903.65
B1XR35	F0035		0	o	OTHER	0.008454	0.001445	0.020874	0.969228		OTHER	0.013823	0.001177	0.005161	0.97984		NO_SP	1.00006	0	0	0	0	0										N	0	uncharacterized protein	Unknown function	General	None	slr7081	18388.2	16449.9	18142.7	16808.2	18404.1	16699.8	19387.4	12022.6	11260.7	13488.7
B1XP02	A0435	pepN/ape2	0	o	OTHER	0.009497	0.001135	0.005489	0.983879		OTHER	0.016098	0.001464	0.001569	0.98087		NO_SP	1.00008	0	0	0	0	0										N	0	aminopeptidase PepN	Intracellular trafficking_ assembly_ and processing	Peptidases	None	sll1343	125225	93201.4	116332	118735	114613	101726	85765.9	62030.4	77973.3	94943
B1XMK4	A2749	ndhK	0	o	OTHER	0.022703	0.001241	0.003129	0.972927		OTHER	0.023513	0.011846	0.000727	0.963914		NO_SP	0.999958	5.2e-05	0	0	0	0										N	0	NADH-plastoquinone oxidoreductase subunit NdhK	Energy metabolism	Oxidative phosphorylation	NAD(P)H:quinone oxidoreductase (complex I) NdhABCDEFGHIJKLMNOPQS	slr1280	150827	136860	140555	175346	175950	143373	110194	136071	124581	113829
B1XLX9	A2677		0	o	OTHER	0.008554	0.000345	0.002914	0.988186		OTHER	0.027945	0.00035	0.0003	0.971406		NO_SP	1.00005	0	0	0	0	0										N	0	ferredoxin	Energy metabolism	Electron transport	None	no homolog	149877	206277	222288	202131	213523	226905	57666.9	139804	100495	58595.8
B1XLT2	A2629		0	o	OTHER	0.008582	0.003022	0.002368	0.986028		OTHER	0.005305	0.00138	0.000435	0.992881		NO_SP	1.00006	0	0	0	0	0										Y	0.99	ferredoxin-sulfite reductase Sir	Energy metabolism	Sulfur metabolism	sulfate reduction to sulfide_ assimilatory	no homolog	1.08184e+06	1.10414e+06	1.06258e+06	954338	1.18882e+06	946999	865779	993279	954599	865734
B1XRA0	F0100		0	o	OTHER	0.007189	0.000823	0.001093	0.990894		OTHER	0.004872	0.000645	0.00035	0.994133		NO_SP	1.00004	1e-06	0	0	0	0										N	0	Fic/Doc family protein	Cell structure_ growth_ and death	Toxin-antitoxin systems	None	sll6098	21652.8	15793.6	17624.6	18682.9	15472.8	16067.5	22512.2	21136.6	19930.3	23313.5
B1XPV0	A0571		2	o30-52i96-118o	OTHER	0.001948	0.001622	0.000244	0.996186		OTHER	0.00384	0.015663	0.000429	0.980068		NO_SP	1	1.9e-05	0	0	0	0										N	0	RDD family protein	Unknown function	General	None	slr0016	44464.6	46252.4	40896.8	53796.9	45562.2	42867.2	55810.2	40241.2	45629.6	52702.9
B1XK97	A1143		0	o	OTHER	0.017608	0.003096	0.018927	0.96037		OTHER	0.024208	0.005185	0.004489	0.966118		NO_SP	1.00004	0	0	0	0	0										N	0	NADH-plastoquinone oxidoreductase subunit NdhN	Energy metabolism	Oxidative phosphorylation	NAD(P)H:quinone oxidoreductase (complex I) NdhABCDEFGHIJKLMNOPQS	sll1262	504595	441086	473880	557842	594356	600348	389359	389359	436960	328445
B1XP14	A0449		0	o	OTHER	0.009812	0.001181	0.012135	0.976873		OTHER	0.013455	0.001019	0.00696	0.978566		NO_SP	1.00008	2e-06	0	0	0	0										N	0	Uma2 family endonuclease toxin	Defense and invasion systems	General	polymorphic toxins	no homolog	57487.1	47917.1	48473.7	47318.8	43774.4	45684.3	19392.4	33286.4	33584.3	28955.9
B1XQJ6	A1904		0	o	OTHER	0.09892	0.009848	0.001645	0.889586		OTHER	0.040162	0.007592	0.001376	0.95087		NO_SP	1.00006	8e-06	0	0	0	0										N	0	ADP-heptose:LPS heptosyltransferase	Glycan biosynthesis and metabolism	Polysacharide and lipopolysaccharide metabolism	LPS inner core_ ADP-L-glycero-D-manno-heptose biosynthesis	slr0606	173224	182962	205734	244623	248042	250043	97201.9	102752	136934	78744.5
B1XNB5	A2857	prk	0	o	OTHER	0.157678	0.049591	0.024295	0.768436		OTHER	0.05157	0.013439	0.009886	0.925104		NO_SP	1.00006	0	0	0	0	0										N	0	phosphoribulokinase Prk	Energy metabolism	Carbon fixation in prokaryotes	Calvin-Benson cycle	no homolog	551237	438976	443733	502319	507144	453022	443530	313313	369598	362554
B1XQE2	A0679		0	o	OTHER	0.457439	0.029175	0.012858	0.500528		SP(Sec/SPI)	0.577346	0.014052	0.010042	0.39856	CS pos: 28-29. LTT-DT. Pr: 0.1276	SP	0.485497	0.51034	0.00237	0.000444	0.000471	0.00087	CS pos: 28-29. Pr: 0.4636	1	10	11	23	24	28			N	0	protein of unknown function DUF1823	Unknown function	General	None	slr1896	24033.7	41283.9	41700.1	35672.4	38179.5	38622.4	13751.6	18366.3	14584.2	16335.2
B1XJT9	A1065	rplC	0	o	OTHER	0.087636	0.006979	0.004498	0.900887		OTHER	0.104619	0.005622	0.004132	0.885626		NO_SP	1.00005	2e-06	0	0	0	0										N	0	LSU ribosomal protein L3 RplC	Translation	Ribosomal proteins: synthesis and modification	ribosome large subunit	sll1799	499768	373067	344294	439299	410629	295040	624287	510189	451661	544764
B1XLM9	A1325		0	o	OTHER	0.006191	0.001838	0.008619	0.983353		OTHER	0.008337	0.003951	0.011118	0.976593		NO_SP	1.00007	0	0	0	0	0										N	0	tRNA nucleotidyltransferase A-adding	Translation	Transfer RNA biogenesis	CCA adding factors	sll1253	78988.5	34343.6	30522.6	33132.8	28745.7	26820.8	42112.9	21006.6	37022	30773.6
B1XM06	A2704	ilvN	0	o	OTHER	0.00691	0.001046	0.01212	0.979923		OTHER	0.006556	0.001088	0.002994	0.989362		NO_SP	1.00004	0	0	0	0	0										N	0	acetolactate synthase regulatory subunit IlvH	Regulatory functions	Protein interactions	branched chain amino acid biosynthesis	sll0065	227160	230182	338832	204401	223025	261804	121361	198582	251061	138996
B1XKV6	A0058	accD	0	o	OTHER	0.02489	0.005262	0.003053	0.966795		OTHER	0.054226	0.006118	0.002906	0.93675		NO_SP	1.00004	1e-06	0	0	0	0										N	0	acetyl-CoA carboxylase complex carboxyl transferase beta subunit AccD	Fatty acid and lipid metabolism	Biosynthesis	acetyl-CoA carboxylase complex	sll0336	139302	141180	126283	165663	174688	141856	120695	110822	109191	119356
B1XJ14	A0953	pyrH	0	o	OTHER	0.010361	0.000728	0.002207	0.986703		OTHER	0.007911	0.000694	0.000924	0.990472		NO_SP	1.00006	0	0	0	0	0										N	0	uridylate kinase PyrH	Nucleic acid metabolism	Pyrimidine metabolism	None	sll0144	260085	241295	262312	248067	233148	261296	129900	117842	166322	156851
B1XMB7	A1412		0	o	OTHER	0.005116	0.000561	0.00271	0.991613		OTHER	0.008295	0.00039	0.001138	0.990178		NO_SP	1.00005	0	0	0	0	0										N	0	IscA FeS stabilizing protein IaiH	Defense and invasion systems	Protein_ prosthetic group_ membrane repair	Iron-sulfur cluster repair	slr1098	29129.1	32499.6	40172.4	30959.6	36265.6	35746.1	16843.2	18714.2	17070.8	13221.1
B1XM83	A0217	ppnK	0	o	OTHER	0.063905	0.014422	0.067119	0.854553		OTHER	0.074559	0.009036	0.031336	0.885069		NO_SP	1.00006	0	0	0	0	0										N	0	NAD kinase (phosphorylating) PpnK	Prosthetic groups_ cofactors_ and carriers	Nicotinate and nicotinamide metabolism	NAD(P) biosynthesis common pathway	slr0400	9708.99	9079.26	13197.7	11026.3	12248.6	14166.3	10164.5	7881	11890.2	5948.2
B1XQV5	D0024		0	o	OTHER	0.005449	0.000435	0.001165	0.992952		OTHER	0.004661	0.000363	0.000435	0.994542		NO_SP	1.00008	0	0	0	0	0										N	0	type I-D CRISPR immunity system protein Cas10d	Defense and invasion systems	Invasion response	CRISPR system_ Cyano subtype	slr7011	44931	32262.4	25415.8	18771.7	23233.6	19470.5	40862.8	33875.5	42114	33867.1
B1XIA1	A2102	argC	0	o	OTHER	0.008872	0.002216	0.00617	0.982742		OTHER	0.011302	0.003136	0.002839	0.982723		NO_SP	1.00005	1e-06	0	0	0	0										N	0	N-acetyl-gamma-glutamyl-phosphate reductase ArgC	Amino acid metabolism	Arginine and proline metabolism	ornithine biosynthesis from glutamate_ acetylated branch	sll0080	116200	102105	125038	116265	108626	115012	73800.9	56491.9	73031	81453.4
B1XKY3	A1240		0	o	OTHER	0.217737	0.02708	0.293668	0.461515		OTHER	0.190772	0.02699	0.133216	0.649023		NO_SP	0.999881	0.00015	1e-06	0	0	0										N	0	hypothetical protein	Unknown function	General	None	slr0455	121452	234583	216024	194382	174281	254897	51626.2	133189	108603	51915.8
B1XQQ0	A1958		0	o	OTHER	0.007804	0.001265	0.003163	0.987768		OTHER	0.010737	0.001582	0.001535	0.986146		NO_SP	1.00008	0	0	0	0	0										N	0	elongation factor Tsf	Translation	Translation factors	translation elongation	sll1261	298447	363936	361987	319857	227400	279118	499286	473116	421371	416685
B1XLE9	A0093		0	o	OTHER	0.00384	0.000619	0.000182	0.995359		OTHER	0.002817	0.000615	0.000132	0.996436		NO_SP	1.00007	0	0	0	0	0										N	0	Mg protoporphyrin monomethylester oxidative cyclase auxiliary protein Ycf54	Unknown function	General	None	slr1780	94055.7	105573	143203	123273	113333	142710	19196.7	28610.5	30800.6	25726
B1XIA5	A2106		0	o	OTHER	0.002486	0.000327	0.000278	0.996909		OTHER	0.002576	0.000293	0.00015	0.996981		NO_SP	1.00006	0	0	0	0	0										N	0	ethyl (methyl and benzyl) viologen export pump ATPase component EvrA	Transport and binding proteins	Unknown substrate	ABC-2 type transport system EvrABC	slr1901	14482	11245.2	11089	13583.2	11372.3	11960.6	12431.6	11753.7	10830.4	13376.9
B1XLM7	A1323		0	o	OTHER	0.005402	0.000548	0.002557	0.991494		OTHER	0.004624	0.000648	0.000954	0.993774		NO_SP	1.00005	0	0	0	0	0										N	0	toxin-antitoxin system HepN family toxin	Cell structure_ growth_ and death	Toxin-antitoxin systems	toxin-antitoxin system 8	no homolog	12495.4	12741.8	10758.6	11573.1	10676.2	11505.2	19467.6	15312.4	17817.5	12609.7
B1XP11	A0446		0	o	OTHER	0.013724	0.003428	0.003191	0.979657		OTHER	0.014176	0.005542	0.002106	0.978176		NO_SP	1.00004	0	0	0	0	0										N	0	serine/threonine protein kinase regulator of Mn uptake SpkB	Regulatory functions	Protein interactions	serine/threonine protein kinases	slr1697	3530.14	3483.62	2756.18	3300.74	2194.39	2425.69	1766.72	1708.38	1384.84	3444.95
B1XK41	A2418	dnaK	0	o	OTHER	0.043304	0.060387	0.00229	0.894018		OTHER	0.047027	0.024833	0.002397	0.925743		NO_SP	1.00008	0	0	0	0	0										N	0	molecular chaperone DnaK	Intracellular trafficking_ assembly_ and processing	Chaperone and folding catalysis	chaperone system: DnaK-DnaJ-GrpE	sll0170	2.43063e+06	2.87187e+06	2.36553e+06	2.58493e+06	2.30587e+06	2.34895e+06	2.54102e+06	2.78059e+06	3.26601e+06	2.02154e+06
B1XL53	A2563	smtA	0	i	OTHER	0.139071	0.029731	0.013248	0.817951		OTHER	0.259775	0.01772	0.007801	0.714703		NO_SP	1	4e-06	1e-06	0	0	0										N	0	metallothionein SmtA	Defense and invasion systems	Detoxification and inactivation	zinc resistance	no homolog	50505.4	93434.9	89585.7	73275.3	79314.7	101294	48724.9	55859.3	68816	50691.5
B1XMW6	A0293		0	o	OTHER	0.011156	0.001367	0.015524	0.971953		OTHER	0.029565	0.002322	0.006295	0.961819		NO_SP	1.00006	0	0	0	0	0										N	0	x-type thioredoxin TrxB	Signal transduction	General	thiol redox pathways thioreoxin system	slr1139	10647.4	13044.8	14373.8	12067.2	13044	13534.6	24577.8	23294.3	16686.3	22618.7
Q8KX27	A0197	hoxU	0	o	OTHER	0.020298	0.000778	0.002823	0.976101		OTHER	0.009832	0.001211	0.001044	0.987912		NO_SP	1.00005	0	0	0	0	0										N	0	NAD-reducing hydrogenase subunit HoxU	Energy metabolism	Electron transport	nickel-dependent hydrogenase	sll1223	23892.4	23571.5	31887.8	28773.1	23646.6	32983.7	11578	18277	17324.6	11895.6
B1XIS6	A2197		0	o	OTHER	0.029185	0.003031	0.039167	0.928617		OTHER	0.014645	0.002006	0.008877	0.974473		NO_SP	1.00005	0	0	0	0	0										N	0	putative aluminum resistance protein	Unknown function	General	None	slr0580	39795.7	30947.7	36913.5	39743.8	45268.5	36947.4	21683.3	14682.9	28969.8	21576.1
B1XHW3	A2045	rpoB	0	o	OTHER	0.00137	0.000152	0.000419	0.99806		OTHER	0.001263	0.000187	0.000193	0.998358		NO_SP	1.00007	0	0	0	0	0										N	0	DNA-directed RNA polymerase beta subunit RpoB	Transcription	RNA polymerase	RNA polymerase RpoABCEZ	sll1787	1.77525e+06	1.76892e+06	1.6243e+06	1.0854e+06	977364	1.11161e+06	1.0634e+06	1.32229e+06	1.28233e+06	1.291e+06
B1XK80	A2457	groES	0	o	OTHER	0.006566	0.000965	0.00155	0.99092		OTHER	0.005901	0.00068	0.00079	0.992629		NO_SP	1.00004	2e-06	0	0	0	0										N	0	chaperonin GroES	Intracellular trafficking_ assembly_ and processing	Chaperone and folding catalysis	chaperone system: GroEL/GroES	slr2075	350111	754048	572440	615523	697195	765427	241482	290524	251140	155857
B1XIB2	A2115		0	o	OTHER	0.002449	0.000257	0.000807	0.996488		OTHER	0.00194	0.000224	0.000153	0.997683		NO_SP	1.00006	0	0	0	0	0										N	0	two component signal transduction system PAS modulated response regulator with SpoIIE domain	Signal transduction	Two-component systems	None	no homolog	24405.3	24158.4	23246	27908.8	26338.7	23341.8	23372.7	21064.7	16472.7	26201.2
B1XM93	A1383	prx	0	o	OTHER	0.012459	0.00213	0.002539	0.982871		OTHER	0.010175	0.002434	0.002289	0.985102		NO_SP	1.00003	0	0	0	0	0										N	0	Prx-like1 family peroxiredoxin	Defense and invasion systems	Detoxification and inactivation	peroxide detoxification	sll1289	182588	271014	336671	312601	332721	399071	132063	158751	134790	95207.8
B1XI07	A0753	nusA	0	o	OTHER	0.063632	0.005344	0.003973	0.927052		OTHER	0.013552	0.001332	0.001211	0.983905		NO_SP	1.00007	1e-06	0	0	0	0										N	0	transcription elongation factor NusA	Transcription	Transcription factors	rRNA transcription factors	slr0743	336554	298212	280555	237706	202966	229843	119766	194349	151270	155737
B1XM23	A0156		0	o	OTHER	0.038651	0.009973	0.012918	0.938458		OTHER	0.09632	0.013439	0.005527	0.884713		NO_SP	0.999996	3e-05	3e-06	0	0	1e-06										N	0	hypothetical protein	Unknown function	General	None	no homolog	35905.6	34458.4	29854.5	37896.7	36149	34457.5	37578	37929.9	29571.2	32046.5
B1XRI5	G0130		0	o	OTHER	0.003282	0.000413	0.000685	0.99562		OTHER	0.004316	0.000286	0.000138	0.99526		NO_SP	0.999135	0.000829	3.5e-05	5e-06	2e-06	3.2e-05										N	0	hypothetical protein	Unknown function	General	None	no homolog	790275	1.12087e+06	1.02182e+06	676278	712691	759437	299566	457770	416252	293368
Q6L8L7	A0289	kaiA	0	o	OTHER	0.038903	0.001337	0.001348	0.958412		OTHER	0.013818	0.00069	0.000358	0.985134		NO_SP	1.00007	1e-06	0	0	0	0										N	0	circadian clock protein KaiA	Signal transduction	General	circadian clock core oscillator KaiABC	slr0756	49060.5	42271.7	38823.7	42342.1	31443.1	36192.3	51015.5	51572.6	44454.3	50455.8
B1XJ83	A2270		0	o	OTHER	0.024995	0.002028	0.004756	0.96822		OTHER	0.035842	0.004108	0.005378	0.954672		NO_SP	1.00005	0	0	0	0	0										N	0	ABC-type transport system ATPase component	Transport and binding proteins	Unknown substrate	None	no homolog	68408.3	57365.6	63351.2	64337	54967.9	64100.2	79426.8	63283.1	68542.1	77538.4
B1XM36	A0169	aroA	0	o	OTHER	0.015461	0.003878	0.007897	0.972763		OTHER	0.016938	0.004297	0.002959	0.975806		NO_SP	0.999676	0.000351	1.7e-05	1e-06	0	1e-06										N	0	3-phosphoshikimate 1-carboxyvinyltransferase AroA	Amino acid metabolism	Phenylalanine_ tyrosine and tryptophan biosynthesis	chorismate biosynthesis via shikimate	slr0444	60615.3	58946.2	59346	61306.2	51382.8	54067.1	43145.8	44091.2	48662.4	39873
B1XMS7	A0254		0	o	OTHER	0.003903	0.000502	0.000627	0.994968		OTHER	0.002693	0.000336	0.000152	0.996819		NO_SP	1.00005	0	0	0	0	0										N	0	haloacid dehalogenase superfamily enzyme	Unknown function	Enzymes of unknown specificity	None	sll1138	61014.1	46169.4	53035.3	43730.8	48411.3	47606	55778	54323.1	51668.8	66372.5
B1XJB6	A0973		0	o	OTHER	0.211938	0.093979	0.003281	0.690802		OTHER	0.056923	0.02062	0.001983	0.920473		NO_SP	1.00004	1.9e-05	0	0	0	0										N	0	protein-tyrosine phosphatase	Regulatory functions	Protein interactions	None	slr0328	288308	251235	257767	281182	224059	265295	258737	265972	279933	233202
[truncated: 576 more rows]
[truncated: 104 more columns]

## Sheet: Column label key
Column Label	Description
Uniprot identifier	The identifier of the protein in Uniprot
Gene locus	The locus of the gene in PCC 7002
Gene name	The name of the gene (if there is one)
Predicted transmembrane helices	The number of predicted transmembrane helices by TMHMM Server v. 2.0
[truncated: 150 more rows]
