# Supplementary material for: Spatial proteomics reveals signal sequence characteristics correlated with localization in cyanobacteria
Source: Plant Physiol. 2025 Aug 6;198(4):kiaf186. doi: 10.1093/plphys/kiaf186 (PMC12341915; doi:10.1093/plphys/kiaf186)
Supplement: kiaf186_Supplementary_Data [file kiaf186_supplementary_data.zip › Table S4 - Signal sequence analysis.xlsx]

## Sheet: PCC 7002 SP
Thylakoid Lumen only
Uniprot identifier	Prediction SignalP 6.0	OTHER	SP(Sec/SPI)	LIPO(Sec/SPII)	TAT(Tat/SPI)	TATLIPO(Sec/SPII)	PILIN(Sec/SPIII)	CS Position	N region start	N region end	H region start	H region end	C region start	C region end	Twin arginine motif (2 Rs)	Lipid-modified cysteine	Predicted Signal Sequence (Cut site after last AA)	jnetpred	JNETCONF	JNETSOL25	JNETSOL5	JNETSOL0	JNETHMM	JNETPROPE	JNETPROPH	JNETPROPC	Entire SS A count	Entire SS A percentage	Entire SS C count	Entire SS C percentage	Entire SS D count	Entire SS D percentage	Entire SS E count	Entire SS E percentage	Entire SS F count	Entire SS F percentage	Entire SS G count	Entire SS G percentage	Entire SS H count	Entire SS H percentage	Entire SS I count	Entire SS I percentage	Entire SS K count	Entire SS K percentage	Entire SS L count	Entire SS L percentage	Entire SS M count	Entire SS M percentage	Entire SS N count
Q55210	SP	0.025432	0.973756	0.000236	0.000238	0.000191	0.000171	CS pos: 34-35. Pr: 0.9400	1	12	13	28	29	34			MNKILGIDPLKKFIFGISAFVLLFWQLNVGAANA	---------HHHHHHHHHHHHHHHHHH-------	9.98678e+33	---BB-BBBB--BBBBB-BBBBBBB-B-------	---------B---B-----B-BB-----------	----------------------------------	---------HHHHHHHHHHHHHHHHHH-------	[0.0468, 0.0465, 0.118, 0.2568, 0.1863, 0.1096, 0.0803, 0.0486, 0.0399, 0.0344, 0.0367, 0.022, 0.0132, 0.0088, 0.0073, 0.0069, 0.0064, 0.0061, 0.0059, 0.0073, 0.0089, 0.0099, 0.0119, 0.0148, 0.0197, 0.0288, 0.035, 0.0275, 0.0263, 0.0331, 0.0436, 0.0444, 0.0346, 0.0292]	[0.0129, 0.0114, 0.0219, 0.0508, 0.0405, 0.0503, 0.0813, 0.1304, 0.2797, 0.8299, 0.9143, 0.9395, 0.9476, 0.9602, 0.9609, 0.9588, 0.9538, 0.9479, 0.9429, 0.9544, 0.9574, 0.9563, 0.9483, 0.9386, 0.9197, 0.8779, 0.7552, 0.3684, 0.1377, 0.0714, 0.0444, 0.0269, 0.0163, 0.0149]	[0.935, 0.9439, 0.8496, 0.6482, 0.7475, 0.8298, 0.8339, 0.818, 0.6745, 0.1921, 0.0831, 0.0634, 0.0527, 0.0431, 0.0415, 0.0419, 0.0446, 0.0516, 0.0573, 0.0466, 0.0442, 0.0472, 0.0548, 0.0627, 0.0847, 0.1286, 0.2546, 0.5987, 0.8252, 0.8967, 0.9163, 0.9361, 0.9545, 0.9554]	4	0.117647	0	0	1	0.0294118	0	0	4	0.117647	3	0.0882353	0	0	4	0.117647	3	0.0882353	5	0.147059	1	0.0294118	3
B1XLN4	SP	0.000239	0.999027	0.000196	0.000216	0.000178	0.000173	CS pos: 28-29. Pr: 0.9678	1	4	5	21	22	28			MIKRFFYGAIAIVLAFTLIFTPADNAWA	-HHHHHHHHHHHHHHHHHHH--------	8.08e+27	----B-BBBBBB-BBBBBBBBB----B-	---------BB------BBB--------	----------------------------	-HHHHHHHHHHHHHHHHHHH--------	[0.0058, 0.0064, 0.0088, 0.0079, 0.0064, 0.0055, 0.0055, 0.0054, 0.0056, 0.0061, 0.0061, 0.0073, 0.0098, 0.0098, 0.0105, 0.0157, 0.0225, 0.0444, 0.1044, 0.1477, 0.0809, 0.0598, 0.0653, 0.0655, 0.0681, 0.0462, 0.0418, 0.0335]	[0.0691, 0.5583, 0.8693, 0.9344, 0.9551, 0.9637, 0.9611, 0.9556, 0.9495, 0.9479, 0.9397, 0.954, 0.9583, 0.9482, 0.9486, 0.9237, 0.888, 0.8418, 0.7362, 0.5028, 0.1557, 0.073, 0.0581, 0.0511, 0.0366, 0.032, 0.0198, 0.0148]	[0.877, 0.3641, 0.0981, 0.0514, 0.0404, 0.0351, 0.0391, 0.0448, 0.0482, 0.0516, 0.0593, 0.0472, 0.0426, 0.0541, 0.0612, 0.0691, 0.0874, 0.1015, 0.1302, 0.2308, 0.6045, 0.8316, 0.8673, 0.8851, 0.8992, 0.9217, 0.9357, 0.9493]	6	0.214286	0	0	1	0.0357143	0	0	4	0.142857	1	0.0357143	0	0	4	0.142857	1	0.0357143	2	0.0714286	1	0.0357143	1
B1XNU8	SP	0.000196	0.999195	0.00017	0.000173	0.000135	0.000132	CS pos: 31-32. Pr: 0.9757	1	8	9	26	27	31			MNHFLPRPLLRSLFAVCLAVMTWAIAPAAFA	-------HHHHHHHHHHHHHHHHHH------	9.99987e+30	-----B--BB--BBBBBBBBBBBB-B-----	---------B--BB-BB--BB-B--------	-------------------------------	-------HHHHHHHHHHHHHHHHHH------	[0.0369, 0.0334, 0.045, 0.0546, 0.0579, 0.0441, 0.0338, 0.0287, 0.0267, 0.0208, 0.0127, 0.0088, 0.0073, 0.0069, 0.0064, 0.0061, 0.0059, 0.0073, 0.0089, 0.0099, 0.0119, 0.0148, 0.0183, 0.0243, 0.0328, 0.0251, 0.0215, 0.0264, 0.0312, 0.0274, 0.0276]	[0.022, 0.0205, 0.0297, 0.0435, 0.0675, 0.1203, 0.3042, 0.8215, 0.9097, 0.9387, 0.9556, 0.9602, 0.9609, 0.9588, 0.9538, 0.9479, 0.9429, 0.9544, 0.9574, 0.9563, 0.9483, 0.9386, 0.927, 0.8796, 0.741, 0.3232, 0.1049, 0.0479, 0.0245, 0.0132, 0.0115]	[0.9286, 0.9481, 0.9322, 0.9057, 0.8705, 0.8159, 0.6409, 0.1894, 0.0946, 0.0635, 0.049, 0.0431, 0.0415, 0.0419, 0.0446, 0.0516, 0.0573, 0.0466, 0.0442, 0.0472, 0.0548, 0.0627, 0.0743, 0.1232, 0.2582, 0.628, 0.8731, 0.9304, 0.9527, 0.9683, 0.9656]	7	0.225806	1	0.0322581	0	0	0	0	3	0.0967742	0	0	1	0.0322581	1	0.0322581	0	0	5	0.16129	2	0.0645161	1
B1XIT1	SP	0.000455	0.998373	0.000405	0.000313	0.000252	0.000237	CS pos: 25-26. Pr: 0.9678	1	2	3	18	19	25			MKVLARIVVLGFVIFGLCWGTPAYG	-HHHHHHHHHHHHHHHH--------	8.29e+24	------BB-----BBBBBB------	---------------B-B-------	-------------------------	-HHHHHHHHHHHHHHHH--------	[0.0058, 0.0064, 0.0088, 0.0079, 0.0064, 0.0055, 0.0055, 0.0054, 0.0063, 0.0086, 0.0089, 0.0099, 0.0119, 0.0148, 0.0197, 0.0309, 0.0407, 0.0295, 0.029, 0.0393, 0.0527, 0.0595, 0.0527, 0.0359, 0.0321]	[0.0691, 0.5583, 0.8693, 0.9344, 0.9551, 0.9637, 0.9611, 0.9556, 0.9569, 0.9634, 0.9574, 0.9563, 0.9483, 0.9386, 0.9197, 0.8679, 0.7545, 0.3946, 0.168, 0.0926, 0.0627, 0.046, 0.0302, 0.0205, 0.0163]	[0.877, 0.3641, 0.0981, 0.0514, 0.0404, 0.0351, 0.0391, 0.0448, 0.0405, 0.036, 0.0442, 0.0472, 0.0548, 0.0627, 0.0847, 0.1437, 0.262, 0.5817, 0.8007, 0.8607, 0.885, 0.8963, 0.9196, 0.9432, 0.9481]	2	0.08	1	0.04	0	0	0	0	2	0.08	4	0.16	0	0	2	0.08	1	0.04	3	0.12	1	0.04	0
B1XLZ7	SP	0.000152	0.666317	0.333257	0.000106	9.4e-05	9e-05	CS pos: 33-34. Pr: 0.6449	1	11	12	28	29	33			MMQARHLSPKHILLSLLVILITTLSLCVTPAWA	---------HHHHHHHHHHHHHHHHHH------	9.87889e+32	-----B--B-BBBBBBBBB-BBBB-BBBB----	-----------BBB-BBBBBB-----B------	---------------------------------	----------HHHHHHHHHHHHHHHHH------	[0.0356, 0.0335, 0.0667, 0.0613, 0.0539, 0.0546, 0.064, 0.0653, 0.0534, 0.0412, 0.0349, 0.0266, 0.0208, 0.0127, 0.0088, 0.0073, 0.0069, 0.0064, 0.0069, 0.0073, 0.0089, 0.0099, 0.0119, 0.0148, 0.0183, 0.0243, 0.0328, 0.0251, 0.0215, 0.0264, 0.0312, 0.0274, 0.0276]	[0.0335, 0.0425, 0.1207, 0.1054, 0.0938, 0.097, 0.0943, 0.1139, 0.1452, 0.33, 0.8236, 0.9075, 0.9387, 0.9556, 0.9602, 0.9609, 0.9588, 0.9538, 0.9557, 0.9544, 0.9574, 0.9563, 0.9483, 0.9386, 0.927, 0.8796, 0.741, 0.3232, 0.1049, 0.0479, 0.0245, 0.0132, 0.0115]	[0.8976, 0.9064, 0.7662, 0.7783, 0.8203, 0.8443, 0.8529, 0.8327, 0.8065, 0.6422, 0.1996, 0.1047, 0.0635, 0.049, 0.0431, 0.0415, 0.0419, 0.0446, 0.0432, 0.0466, 0.0442, 0.0472, 0.0548, 0.0627, 0.0743, 0.1232, 0.2582, 0.628, 0.8731, 0.9304, 0.9527, 0.9683, 0.9656]	3	0.0909091	1	0.030303	0	0	0	0	0	0	0	0	2	0.0606061	3	0.0909091	1	0.030303	8	0.242424	2	0.0606061	0
B1XN33	SP	0.000373	0.998449	0.000309	0.000369	0.000299	0.000211	CS pos: 29-30. Pr: 0.9389	1	4	5	24	25	29			MERRSIIVSFLAGCLWLCLGLFPFSQALA	----HHHHHHHHHHHHHHHH---------	9.96025e+28	-----BBBBBBBBBBBBBBBBBBB-----	-----BBB-------BBBB----------	------B----------------------	---HHHHHHHHHHHHHHHHHH--------	[0.0222, 0.0172, 0.0337, 0.143, 0.2476, 0.1658, 0.0695, 0.0295, 0.0151, 0.0117, 0.0085, 0.0085, 0.0093, 0.0108, 0.013, 0.013, 0.0166, 0.0221, 0.024, 0.0257, 0.0439, 0.0436, 0.0425, 0.0453, 0.0426, 0.0482, 0.0779, 0.0391, 0.0263]	[0.0125, 0.0065, 0.015, 0.2893, 0.4577, 0.5663, 0.7613, 0.874, 0.9328, 0.9468, 0.9593, 0.9697, 0.9593, 0.9568, 0.9485, 0.9463, 0.9297, 0.8888, 0.8103, 0.5566, 0.5458, 0.288, 0.1447, 0.1092, 0.0896, 0.0989, 0.1265, 0.0569, 0.0277]	[0.9639, 0.9795, 0.9318, 0.2218, 0.079, 0.0623, 0.0618, 0.0662, 0.0566, 0.0516, 0.0409, 0.0345, 0.0417, 0.0402, 0.0461, 0.0551, 0.0768, 0.1212, 0.2105, 0.4597, 0.4776, 0.673, 0.8024, 0.828, 0.8479, 0.8247, 0.7327, 0.8576, 0.9222]	3	0.103448	2	0.0689655	0	0	1	0.0344828	3	0.103448	2	0.0689655	0	0	2	0.0689655	0	0	6	0.206897	1	0.0344828	0
B1XLG4	SP	0.000345	0.998797	0.000246	0.000252	0.000194	0.000182	CS pos: 27-28. Pr: 0.9717	1	3	4	20	21	27			MLQFFRTILITVVAIAFMWFPGEAAIA	HHHHHHHHHHHHHHHHHH---------	4.79e+26	------B--BB-BBBB-BBBBB-----	--------BB-----------------	---------------------------	HHHHHHHHHHHHHHHHHH---------	[0.0064, 0.006, 0.0054, 0.0046, 0.0044, 0.0044, 0.0051, 0.0051, 0.0053, 0.0059, 0.0073, 0.0089, 0.0099, 0.0119, 0.0148, 0.0197, 0.0309, 0.0429, 0.0343, 0.0313, 0.0426, 0.061, 0.0704, 0.0683, 0.0533, 0.0387, 0.0342]	[0.6102, 0.8213, 0.9082, 0.9424, 0.9527, 0.958, 0.9553, 0.9477, 0.9421, 0.9429, 0.9544, 0.9574, 0.9563, 0.9483, 0.9386, 0.9197, 0.8679, 0.7401, 0.4071, 0.1886, 0.1129, 0.0792, 0.0633, 0.0478, 0.0356, 0.0221, 0.0166]	[0.2553, 0.1262, 0.07, 0.0499, 0.0444, 0.0419, 0.0436, 0.0504, 0.0566, 0.0573, 0.0466, 0.0442, 0.0472, 0.0548, 0.0627, 0.0847, 0.1437, 0.2855, 0.5791, 0.7838, 0.8428, 0.8518, 0.8641, 0.8804, 0.9067, 0.9359, 0.9455]	5	0.185185	0	0	0	0	1	0.037037	4	0.148148	1	0.037037	0	0	4	0.148148	0	0	2	0.0740741	2	0.0740741	0
B1XLA9	SP	0.000223	0.999144	0.000165	0.000188	0.000145	0.000144	CS pos: 34-35. Pr: 0.9724	1	13	14	29	30	34			MISQPKSLQWWQKLGVWLATVLFTFGSFVSAAQA	-------HHHHHHHHHHHHHHHHHH--HHHH---	9.99888e+33	-------B-BB--BBBBBBBB-BBBB-BB-----	----------B----B--B-B-B-----------	----------------------------------	-------HHHHHHHHHHHHHHHHHH--HHHH---	[0.0369, 0.0334, 0.045, 0.0546, 0.0579, 0.0441, 0.0338, 0.0287, 0.0267, 0.0208, 0.0127, 0.0088, 0.0073, 0.0069, 0.0064, 0.0061, 0.0059, 0.0073, 0.0079, 0.0072, 0.0073, 0.0087, 0.0117, 0.0195, 0.0267, 0.0152, 0.0094, 0.0178, 0.034, 0.0432, 0.0361, 0.0144, 0.0069, 0.0085]	[0.022, 0.0205, 0.0297, 0.0435, 0.0675, 0.1203, 0.3042, 0.8215, 0.9097, 0.9387, 0.9556, 0.9602, 0.9609, 0.9588, 0.9538, 0.9479, 0.9429, 0.9544, 0.9517, 0.9419, 0.9301, 0.9208, 0.9162, 0.8813, 0.7788, 0.452, 0.3503, 0.7971, 0.8292, 0.7515, 0.5823, 0.1785, 0.0264, 0.0104]	[0.9286, 0.9481, 0.9322, 0.9057, 0.8705, 0.8159, 0.6409, 0.1894, 0.0946, 0.0635, 0.049, 0.0431, 0.0415, 0.0419, 0.0446, 0.0516, 0.0573, 0.0466, 0.0508, 0.0618, 0.0704, 0.0732, 0.0806, 0.1249, 0.241, 0.5736, 0.6821, 0.2127, 0.1344, 0.178, 0.3442, 0.7878, 0.97, 0.9851]	4	0.117647	0	0	0	0	0	0	3	0.0882353	2	0.0588235	0	0	1	0.0294118	2	0.0588235	4	0.117647	1	0.0294118	0
B1XMI6	SP	0.000176	0.999259	0.000142	0.000152	0.000124	0.000125	CS pos: 23-24. Pr: 0.8136	1	6	7	20	21	23			MLAMCKRLMAIALVVGIVSFAWG	-HHHHHHHHHHHHHHHHHH----	7.39e+22	----B--BBBBBBBBBBB-B---	----B---B-BBBBB--B-----	-----------------------	-HHHHHHHHHHHHHHHHHH----	[0.0058, 0.0064, 0.0088, 0.0079, 0.0064, 0.0055, 0.0055, 0.0054, 0.0056, 0.0061, 0.0059, 0.0073, 0.0089, 0.0099, 0.0108, 0.0114, 0.014, 0.0203, 0.025, 0.0163, 0.0105, 0.0094, 0.0133]	[0.0691, 0.5583, 0.8693, 0.9344, 0.9551, 0.9637, 0.9611, 0.9556, 0.9495, 0.9479, 0.9429, 0.9544, 0.9574, 0.9563, 0.9539, 0.945, 0.9241, 0.8568, 0.675, 0.1995, 0.0328, 0.01, 0.0074]	[0.877, 0.3641, 0.0981, 0.0514, 0.0404, 0.0351, 0.0391, 0.0448, 0.0482, 0.0516, 0.0573, 0.0466, 0.0442, 0.0472, 0.0477, 0.0532, 0.0721, 0.1308, 0.3133, 0.7772, 0.9621, 0.9864, 0.9858]	4	0.173913	1	0.0434783	0	0	0	0	1	0.0434783	2	0.0869565	0	0	2	0.0869565	1	0.0434783	3	0.130435	3	0.130435	0
O30881	SP	0.000209	0.999186	0.000164	0.000171	0.000137	0.00013	CS pos: 24-25. Pr: 0.9805	1	3	4	18	19	24			MKKLLAIALTVLATVFAFGTPAFA	-HHHHHHHHHHHHHHHH-------	8.29e+23	---B--B-BB--BB-B-B------	-------BB---------------	------------------------	-HHHHHHHHHHHHHHHH-------	[0.0058, 0.0064, 0.0088, 0.0079, 0.0064, 0.0055, 0.0055, 0.0054, 0.0063, 0.0086, 0.0089, 0.0099, 0.0119, 0.0148, 0.0197, 0.0288, 0.035, 0.0275, 0.0263, 0.0331, 0.0436, 0.0444, 0.0346, 0.0292]	[0.0691, 0.5583, 0.8693, 0.9344, 0.9551, 0.9637, 0.9611, 0.9556, 0.9569, 0.9634, 0.9574, 0.9563, 0.9483, 0.9386, 0.9197, 0.8779, 0.7552, 0.3684, 0.1377, 0.0714, 0.0444, 0.0269, 0.0163, 0.0149]	[0.877, 0.3641, 0.0981, 0.0514, 0.0404, 0.0351, 0.0391, 0.0448, 0.0405, 0.036, 0.0442, 0.0472, 0.0548, 0.0627, 0.0847, 0.1286, 0.2546, 0.5987, 0.8252, 0.8967, 0.9163, 0.9361, 0.9545, 0.9554]	6	0.25	0	0	0	0	0	0	3	0.125	1	0.0416667	0	0	1	0.0416667	2	0.0833333	4	0.166667	1	0.0416667	0
B1XQJ1	SP	0.000156	0.666052	0.333483	0.000114	0.000103	9.3e-05	CS pos: 28-29. Pr: 0.6575	1	8	9	22	23	28			MSDLSMRPIFSFLCSLLLWISLCWPSVA	-----HHHHHHHHHHHHHHHHH------	9.99736e+27	---B-B-BBBBBBBBBBBBB-BBB----	--------BB--BB--BB----------	----------------------------	-----HHHHHHHHHHHHHHHH-------	[0.036, 0.0298, 0.0372, 0.0364, 0.0403, 0.0421, 0.0302, 0.019, 0.0165, 0.0142, 0.0106, 0.0084, 0.0077, 0.0093, 0.0093, 0.0117, 0.0119, 0.0148, 0.0197, 0.0288, 0.035, 0.0275, 0.0263, 0.0331, 0.0436, 0.0444, 0.0346, 0.0292]	[0.0225, 0.0193, 0.0327, 0.0562, 0.1392, 0.5453, 0.5459, 0.8804, 0.9356, 0.9489, 0.9596, 0.9605, 0.9622, 0.9663, 0.9604, 0.9626, 0.9483, 0.9386, 0.9197, 0.8779, 0.7552, 0.3684, 0.1377, 0.0714, 0.0444, 0.0269, 0.0163, 0.0149]	[0.9334, 0.9549, 0.9324, 0.8949, 0.792, 0.4172, 0.4125, 0.1294, 0.0728, 0.0538, 0.0441, 0.0403, 0.0373, 0.0349, 0.0401, 0.0387, 0.0548, 0.0627, 0.0847, 0.1286, 0.2546, 0.5987, 0.8252, 0.8967, 0.9163, 0.9361, 0.9545, 0.9554]	1	0.0357143	2	0.0714286	1	0.0357143	0	0	2	0.0714286	0	0	0	0	2	0.0714286	0	0	6	0.214286	2	0.0714286	0
B1XHQ5	SP	0.225884	0.772934	0.000336	0.000351	0.000273	0.000239	CS pos: 33-34. Pr: 0.6762	1	3	4	24	25	33			MREIWLSFGVIVICGVMLILSAVFNGASQTAIA	HHHHHHHH-HHHHHHHHHHHHHHH---------	5.79e+32	---BB-BB-BB-BB--BBBBBB-B-B-------	---------B---BB-BBB--------------	---------------------------------	HHHHHHHH-HHHHHHHHHHHHHHH---------	[0.0082, 0.0073, 0.0061, 0.0056, 0.0058, 0.0065, 0.0092, 0.0092, 0.0057, 0.0057, 0.0083, 0.0089, 0.0077, 0.0066, 0.0057, 0.0064, 0.0077, 0.0104, 0.0099, 0.0108, 0.0121, 0.0186, 0.029, 0.0479, 0.0304, 0.0229, 0.0293, 0.0535, 0.1378, 0.1728, 0.1871, 0.0665, 0.031]	[0.6669, 0.8326, 0.9095, 0.9373, 0.9476, 0.945, 0.9139, 0.8219, 0.484, 0.8128, 0.9133, 0.9325, 0.9407, 0.9438, 0.9419, 0.9512, 0.9588, 0.9647, 0.9563, 0.9445, 0.9331, 0.9145, 0.8746, 0.7477, 0.3765, 0.1844, 0.102, 0.0881, 0.1715, 0.0894, 0.0692, 0.0187, 0.0088]	[0.2103, 0.1161, 0.0703, 0.0515, 0.0463, 0.055, 0.0864, 0.1724, 0.4975, 0.2013, 0.0879, 0.0649, 0.0592, 0.0557, 0.0605, 0.0512, 0.0411, 0.0353, 0.0472, 0.0594, 0.0672, 0.084, 0.1309, 0.2661, 0.6069, 0.8183, 0.858, 0.8131, 0.5623, 0.5577, 0.5844, 0.8736, 0.9606]	4	0.121212	1	0.030303	0	0	1	0.030303	2	0.0606061	3	0.0909091	0	0	5	0.151515	0	0	3	0.0909091	2	0.0606061	1
B1XI37	SP	0.000287	0.999001	0.000207	0.000207	0.000163	0.000152	CS pos: 32-33. Pr: 0.9776	1	11	12	26	27	32			MVLVAAQFVRRVGMIFLLAIAMMIFITPEAIA	---HHHHHHHHHHHHHHHHHHHHHHH------	9.9069e+31	---B-B-BB-BBBBBB-B-B-BBBBBB-----	------------B-BBB------B--------	--------------------------------	---HHHHHHHHHHHHHHHHHHHHHHH------	[0.0258, 0.028, 0.047, 0.04, 0.0261, 0.0144, 0.0088, 0.007, 0.0055, 0.0076, 0.0066, 0.0062, 0.0052, 0.0052, 0.0052, 0.0052, 0.0061, 0.0073, 0.0098, 0.0098, 0.0105, 0.0157, 0.0225, 0.0415, 0.0863, 0.127, 0.0699, 0.0451, 0.0449, 0.0388, 0.0307, 0.0232]	[0.0091, 0.0243, 0.2875, 0.7142, 0.8721, 0.9425, 0.9592, 0.955, 0.9626, 0.9614, 0.9532, 0.9355, 0.9315, 0.9315, 0.9315, 0.9315, 0.9397, 0.954, 0.9583, 0.9482, 0.9486, 0.9237, 0.888, 0.8547, 0.7565, 0.4757, 0.1119, 0.0418, 0.0299, 0.0204, 0.0109, 0.0124]	[0.9609, 0.8927, 0.3248, 0.0931, 0.0628, 0.0414, 0.0398, 0.0456, 0.042, 0.0379, 0.0464, 0.0583, 0.0696, 0.0696, 0.0696, 0.0696, 0.0593, 0.0472, 0.0426, 0.0541, 0.0612, 0.0691, 0.0874, 0.0891, 0.1102, 0.2309, 0.6634, 0.8987, 0.9322, 0.9508, 0.9682, 0.9664]	6	0.1875	0	0	0	0	1	0.03125	3	0.09375	1	0.03125	0	0	5	0.15625	0	0	3	0.09375	4	0.125	0
B1XJA6	SP	0.000193	0.832537	0.166837	0.000173	0.000134	0.00013	CS pos: 27-28. Pr: 0.8079	1	3	4	21	22	27			MTKFLNYCLSVALAIAVCFGVTQPASA	-HHHHHHHHHHHHHHHHHH--------	2.27e+26	---BB-BBBBBBBBBBBBBBB------	-------BB--BBBBBBBB-B------	--------------B------------	HHHHHHHHHHHHHHHHHH---------	[0.0064, 0.006, 0.0054, 0.0046, 0.0044, 0.0044, 0.0051, 0.0051, 0.0053, 0.0059, 0.0073, 0.0089, 0.0099, 0.0119, 0.0148, 0.0197, 0.0309, 0.0429, 0.0343, 0.0313, 0.0426, 0.061, 0.0704, 0.0683, 0.0533, 0.0387, 0.0342]	[0.6102, 0.8213, 0.9082, 0.9424, 0.9527, 0.958, 0.9553, 0.9477, 0.9421, 0.9429, 0.9544, 0.9574, 0.9563, 0.9483, 0.9386, 0.9197, 0.8679, 0.7401, 0.4071, 0.1886, 0.1129, 0.0792, 0.0633, 0.0478, 0.0356, 0.0221, 0.0166]	[0.2553, 0.1262, 0.07, 0.0499, 0.0444, 0.0419, 0.0436, 0.0504, 0.0566, 0.0573, 0.0466, 0.0442, 0.0472, 0.0548, 0.0627, 0.0847, 0.1437, 0.2855, 0.5791, 0.7838, 0.8428, 0.8518, 0.8641, 0.8804, 0.9067, 0.9359, 0.9455]	5	0.185185	2	0.0740741	0	0	0	0	2	0.0740741	1	0.037037	0	0	1	0.037037	1	0.037037	3	0.111111	1	0.037037	1
P42784	SP	0.000188	0.999231	0.000161	0.000169	0.000134	0.000132	CS pos: 29-30. Pr: 0.9704	1	5	6	24	25	29			MLRKRLQAGLCSLLLVLVLVFGPMERAIA	--HHHHHHHHHHHHHHHHHHH--------	7.28e+28	-----B--BBBBBBBBBBBBBBB------	----------B-BBBBBBBB---------	-----------------------------	--HHHHHHHHHHHHHHHHHH---------	[0.0116, 0.006, 0.0097, 0.0126, 0.0109, 0.0079, 0.0067, 0.0058, 0.006, 0.0064, 0.0061, 0.0059, 0.0073, 0.0089, 0.0099, 0.0119, 0.0148, 0.0182, 0.0254, 0.0398, 0.0343, 0.0315, 0.0391, 0.0528, 0.0507, 0.0557, 0.0741, 0.0394, 0.0216]	[0.0233, 0.06, 0.6653, 0.9022, 0.9455, 0.963, 0.9644, 0.9599, 0.9561, 0.9538, 0.9479, 0.9429, 0.9544, 0.9574, 0.9563, 0.9483, 0.9386, 0.9171, 0.8632, 0.7313, 0.3932, 0.1828, 0.1075, 0.0894, 0.0844, 0.0875, 0.1353, 0.0589, 0.0266]	[0.952, 0.9147, 0.2792, 0.0764, 0.0451, 0.0351, 0.0355, 0.0419, 0.0439, 0.0446, 0.0516, 0.0573, 0.0466, 0.0442, 0.0472, 0.0548, 0.0627, 0.089, 0.1486, 0.2883, 0.5857, 0.7977, 0.8579, 0.8463, 0.843, 0.8221, 0.7273, 0.8495, 0.9326]	3	0.103448	1	0.0344828	0	0	1	0.0344828	1	0.0344828	2	0.0689655	0	0	1	0.0344828	1	0.0344828	8	0.275862	2	0.0689655	0
B1XJF1	SP	0.000183	0.999235	0.000153	0.000168	0.000133	0.000131	CS pos: 27-28. Pr: 0.9745	1	3	4	22	23	27			MQRFVAVVCAFALSLTLWLGFASPVKA	-HHHHHHHHHHHHHHHHHH--------	8.29e+26	---BBBBBBBBBBBBBBBBBB------	-------BB------------------	---------------------------	-HHHHHHHHHHHHHHHHHH--------	[0.0058, 0.0064, 0.0088, 0.0079, 0.0064, 0.0055, 0.0055, 0.0054, 0.0056, 0.0061, 0.0059, 0.0073, 0.0089, 0.0099, 0.0119, 0.0148, 0.0197, 0.0309, 0.0407, 0.0295, 0.029, 0.0393, 0.0527, 0.0595, 0.0527, 0.0359, 0.0321]	[0.0691, 0.5583, 0.8693, 0.9344, 0.9551, 0.9637, 0.9611, 0.9556, 0.9495, 0.9479, 0.9429, 0.9544, 0.9574, 0.9563, 0.9483, 0.9386, 0.9197, 0.8679, 0.7545, 0.3946, 0.168, 0.0926, 0.0627, 0.046, 0.0302, 0.0205, 0.0163]	[0.877, 0.3641, 0.0981, 0.0514, 0.0404, 0.0351, 0.0391, 0.0448, 0.0482, 0.0516, 0.0573, 0.0466, 0.0442, 0.0472, 0.0548, 0.0627, 0.0847, 0.1437, 0.262, 0.5817, 0.8007, 0.8607, 0.885, 0.8963, 0.9196, 0.9432, 0.9481]	5	0.185185	1	0.037037	0	0	0	0	3	0.111111	1	0.037037	0	0	0	0	1	0.037037	4	0.148148	1	0.037037	0
P26293	SP	0.398565	0.600365	0.000312	0.000328	0.00024	0.000215	CS pos: 40-41. Pr: 0.5662	1	14	15	34	35	40			MKTPELMAIWQRLKTACLVAIATFGLFFASDVLFPQAAAA	----HHHHHHHHHHHHHHHHHHHHHHHHHHH---------	9.9832e+39	-----BBBBB--B--BBBBBBBBB-BBBBBBBBBB-B---	-----B--BB------BBBBBB--BB-----BB-------	-----------------B----------------------	-----HHHHHHHHHHHHHHHHHHHHHHHHHH--HHHHH--	[0.0348, 0.0285, 0.0322, 0.0281, 0.0225, 0.0232, 0.0242, 0.0165, 0.011, 0.0088, 0.0073, 0.0069, 0.0064, 0.0061, 0.0052, 0.0052, 0.0052, 0.0052, 0.0052, 0.0052, 0.0052, 0.0052, 0.0059, 0.0073, 0.0079, 0.0072, 0.0081, 0.0107, 0.0125, 0.0158, 0.0215, 0.0153, 0.0111, 0.0213, 0.033, 0.0173, 0.0156, 0.0195, 0.0188, 0.0081]	[0.0217, 0.0185, 0.0294, 0.063, 0.2198, 0.827, 0.9232, 0.9442, 0.9563, 0.9602, 0.9609, 0.9588, 0.9538, 0.9479, 0.9315, 0.9315, 0.9315, 0.9315, 0.9315, 0.9315, 0.9315, 0.9315, 0.9429, 0.9544, 0.9517, 0.9419, 0.9385, 0.9332, 0.9126, 0.8526, 0.7314, 0.4116, 0.2942, 0.7189, 0.7313, 0.5236, 0.7006, 0.6359, 0.3725, 0.0652]	[0.9365, 0.9601, 0.9429, 0.8929, 0.711, 0.1618, 0.0728, 0.0557, 0.0472, 0.0431, 0.0415, 0.0419, 0.0446, 0.0516, 0.0696, 0.0696, 0.0696, 0.0696, 0.0696, 0.0696, 0.0696, 0.0696, 0.0573, 0.0466, 0.0508, 0.0618, 0.0615, 0.0635, 0.087, 0.1579, 0.2743, 0.5807, 0.721, 0.3095, 0.2404, 0.4232, 0.2728, 0.3107, 0.5301, 0.9062]	9	0.225	1	0.025	1	0.025	1	0.025	4	0.1	1	0.025	0	0	2	0.05	2	0.05	5	0.125	2	0.05	0
B1XIP5	SP	0.000236	0.999063	0.000197	0.000203	0.000153	0.000165	CS pos: 25-26. Pr: 0.9805	1	6	7	19	20	25			MFFLKKGLILLSLSLILLVSSGVWA	--HHHHHHHHHHHHHHHHH------	8.01044e+24	------BBBBB-BBBBBBB------	--------B-B-B-BBBB-------	-------------------------	-HHHHHHHHHHHHHHHHHH------	[0.0058, 0.0064, 0.0088, 0.0079, 0.0064, 0.0055, 0.0055, 0.0054, 0.0056, 0.0061, 0.0059, 0.0073, 0.0089, 0.0099, 0.0119, 0.0148, 0.0183, 0.0243, 0.0328, 0.0251, 0.0215, 0.0264, 0.0312, 0.0274, 0.0276]	[0.0691, 0.5583, 0.8693, 0.9344, 0.9551, 0.9637, 0.9611, 0.9556, 0.9495, 0.9479, 0.9429, 0.9544, 0.9574, 0.9563, 0.9483, 0.9386, 0.927, 0.8796, 0.741, 0.3232, 0.1049, 0.0479, 0.0245, 0.0132, 0.0115]	[0.877, 0.3641, 0.0981, 0.0514, 0.0404, 0.0351, 0.0391, 0.0448, 0.0482, 0.0516, 0.0573, 0.0466, 0.0442, 0.0472, 0.0548, 0.0627, 0.0743, 0.1232, 0.2582, 0.628, 0.8731, 0.9304, 0.9527, 0.9683, 0.9656]	1	0.04	0	0	0	0	0	0	2	0.08	2	0.08	0	0	2	0.08	2	0.08	8	0.32	1	0.04	0
B1XIP4	SP	0.013633	0.985368	0.000278	0.000287	0.000225	0.000201	CS pos: 49-50. Pr: 0.9606	1	22	23	45	46	49			MKILRFILKNKPFNVQMSSGRKFSHFLTGILISALVIATLVWPIVPVQA	--HHHHHH------EEE-----HHHHHHHHHHHHHHHHHHHH-------	9.10445e+48	--BB-BBB----B-B-B--B--BBBBBBBBBBBBBBBBBBBBBBB-B--	---B--B-------------------B--BBB--B-----B--------	-------------------------------------------------	-HHHHHHHH------EE-----HHHHHHHHHHHHHHHHHHH--------	[0.0068, 0.0095, 0.0159, 0.0162, 0.0157, 0.0161, 0.0236, 0.0379, 0.0555, 0.0492, 0.0334, 0.0518, 0.0931, 0.1431, 0.282, 0.5148, 0.5129, 0.2677, 0.1472, 0.0887, 0.0628, 0.0431, 0.0402, 0.039, 0.0229, 0.0132, 0.0088, 0.0073, 0.0069, 0.0064, 0.0061, 0.0052, 0.0059, 0.0073, 0.0089, 0.0099, 0.0119, 0.0148, 0.0197, 0.0309, 0.0407, 0.0295, 0.029, 0.0393, 0.0527, 0.0595, 0.0527, 0.0359, 0.0321]	[0.0821, 0.648, 0.8801, 0.9203, 0.9317, 0.9292, 0.9015, 0.8281, 0.7135, 0.3823, 0.1683, 0.0945, 0.0523, 0.0441, 0.054, 0.0934, 0.0816, 0.0551, 0.0648, 0.0925, 0.1284, 0.2982, 0.8399, 0.9157, 0.9296, 0.9476, 0.9602, 0.9609, 0.9588, 0.9538, 0.9479, 0.9315, 0.9429, 0.9544, 0.9574, 0.9563, 0.9483, 0.9386, 0.9197, 0.8679, 0.7545, 0.3946, 0.168, 0.0926, 0.0627, 0.046, 0.0302, 0.0205, 0.0163]	[0.8539, 0.2744, 0.0796, 0.0523, 0.0528, 0.0585, 0.0823, 0.1441, 0.264, 0.5641, 0.8225, 0.8714, 0.8635, 0.808, 0.6145, 0.3395, 0.3606, 0.6437, 0.7955, 0.8336, 0.8131, 0.6715, 0.1655, 0.0824, 0.0675, 0.0527, 0.0431, 0.0415, 0.0419, 0.0446, 0.0516, 0.0696, 0.0573, 0.0466, 0.0442, 0.0472, 0.0548, 0.0627, 0.0847, 0.1437, 0.262, 0.5817, 0.8007, 0.8607, 0.885, 0.8963, 0.9196, 0.9432, 0.9481]	3	0.0612245	0	0	0	0	0	0	4	0.0816327	2	0.0408163	1	0.0204082	6	0.122449	4	0.0816327	6	0.122449	2	0.0408163	2
Both Thylakoid Lumen and Periplasm
Uniprot identifier	Prediction SignalP 6.0	OTHER	SP(Sec/SPI)	LIPO(Sec/SPII)	TAT(Tat/SPI)	TATLIPO(Sec/SPII)	PILIN(Sec/SPIII)	CS Position	N region start	N region end	H region start	H region end	C region start	C region end	Twin arginine motif (2 Rs)	Lipid-modified cysteine	Predicted Signal Sequence (Cut site after last AA)	jnetpred	JNETCONF	JNETSOL25	JNETSOL5	JNETSOL0	JNETHMM	JNETPROPE	JNETPROPH	JNETPROPC	Entire SS A count	Entire SS A percentage	Entire SS C count	Entire SS C percentage	Entire SS D count	Entire SS D percentage	Entire SS E count	Entire SS E percentage	Entire SS F count	Entire SS F percentage	Entire SS G count	Entire SS G percentage	Entire SS H count	Entire SS H percentage	Entire SS I count	Entire SS I percentage	Entire SS K count	Entire SS K percentage	Entire SS L count	Entire SS L percentage	Entire SS M count	Entire SS M percentage	Entire SS N count
B1XP59	SP	0.000176	0.999266	0.000148	0.000163	0.000127	0.000124	CS pos: 30-31. Pr: 0.9764	1	9	10	25	26	30			MSKGLHTRTWLKIGIVGLEILGFAASSAIA	--------EEEEEEEEEEEHH---------	9.98876e+29	----B---BBBBBBBBBBBBBBBBB-----	----------B-B-B-BB-B----------	------------------------------	--------HEEEEEEEEHHHHH--------	[0.0454, 0.039, 0.0562, 0.0607, 0.0634, 0.0842, 0.1516, 0.1433, 0.2057, 0.3515, 0.4183, 0.4902, 0.5742, 0.5735, 0.6542, 0.4152, 0.4765, 0.2989, 0.3195, 0.1316, 0.1201, 0.0556, 0.08, 0.061, 0.0458, 0.0533, 0.053, 0.0555, 0.0377, 0.0313]	[0.0192, 0.0217, 0.0258, 0.046, 0.0653, 0.0972, 0.2234, 0.1744, 0.2999, 0.276, 0.2637, 0.2028, 0.1743, 0.2315, 0.1832, 0.2083, 0.3172, 0.5384, 0.4661, 0.5768, 0.5226, 0.4603, 0.428, 0.1952, 0.1208, 0.0801, 0.046, 0.0297, 0.0184, 0.0155]	[0.9239, 0.9466, 0.9247, 0.8889, 0.8468, 0.7611, 0.5023, 0.4939, 0.2554, 0.166, 0.1139, 0.1244, 0.095, 0.0936, 0.073, 0.1347, 0.0893, 0.0889, 0.0989, 0.1727, 0.248, 0.4402, 0.4429, 0.6715, 0.7947, 0.852, 0.9011, 0.9133, 0.9464, 0.9521]	4	0.133333	0	0	0	0	1	0.0333333	1	0.0333333	4	0.133333	1	0.0333333	4	0.133333	2	0.0666667	4	0.133333	1	0.0333333	0
B1XJ24	SP	0.000194	0.999221	0.000163	0.000172	0.000131	0.000135	CS pos: 29-30. Pr: 0.9770	1	8	9	23	24	29			MGRFRQKRSLFGIFTLGLTVFGGFEGAIA	---------HEEHHHHHHEHE--------	9.6511e+28	---------BBBBBBBBBBBBBBB-----	-----------BBB---B-----------	-----------------------------	---------EEEEEEEEEEEE--------	[0.049, 0.0301, 0.0357, 0.0391, 0.1124, 0.1685, 0.0925, 0.0645, 0.0982, 0.3732, 0.5918, 0.6629, 0.6176, 0.5844, 0.5077, 0.3608, 0.6085, 0.6095, 0.6812, 0.5429, 0.5651, 0.1985, 0.0874, 0.0767, 0.0647, 0.1023, 0.1504, 0.2705, 0.0974]	[0.0221, 0.0253, 0.0424, 0.0956, 0.2708, 0.2262, 0.1896, 0.1019, 0.0755, 0.1824, 0.2005, 0.1254, 0.2256, 0.2454, 0.1429, 0.2178, 0.2091, 0.2414, 0.1343, 0.1645, 0.1316, 0.0599, 0.0369, 0.0305, 0.0314, 0.0185, 0.0175, 0.0194, 0.0094]	[0.9251, 0.9465, 0.902, 0.8074, 0.4834, 0.4503, 0.6069, 0.7403, 0.7061, 0.2815, 0.1193, 0.1173, 0.0784, 0.0825, 0.1328, 0.1585, 0.0862, 0.0733, 0.0841, 0.1546, 0.1966, 0.5919, 0.8505, 0.8863, 0.8997, 0.8868, 0.828, 0.6943, 0.8842]	2	0.0689655	0	0	0	0	1	0.0344828	5	0.172414	6	0.206897	0	0	2	0.0689655	1	0.0344828	3	0.103448	1	0.0344828	0
B1XMK6	SP	0.000188	0.999226	0.000155	0.000167	0.000132	0.000131	CS pos: 27-28. Pr: 0.9783	1	5	6	21	22	27			MGIKKAIATFFISTALFPLGFSNSAQA	--HHHHHHHHHHHHH------------	9.828e+26	-----BB-BBBBBBBBBBBBB------	------B--B-B---B--B--------	---------------------------	--HHHHHHHHHHHH-------------	[0.0116, 0.006, 0.0097, 0.0126, 0.0109, 0.009, 0.0093, 0.0097, 0.0114, 0.0148, 0.0178, 0.0197, 0.0309, 0.0429, 0.0361, 0.0382, 0.0542, 0.0804, 0.0976, 0.0973, 0.0932, 0.0904, 0.0843, 0.0892, 0.0715, 0.051, 0.0436]	[0.0233, 0.06, 0.6653, 0.9022, 0.9455, 0.9647, 0.97, 0.9676, 0.9633, 0.9538, 0.9427, 0.9197, 0.8679, 0.7401, 0.3981, 0.1986, 0.1327, 0.1083, 0.1096, 0.1023, 0.0972, 0.0808, 0.0634, 0.0477, 0.0352, 0.0226, 0.0171]	[0.952, 0.9147, 0.2792, 0.0764, 0.0451, 0.0323, 0.0294, 0.0343, 0.0384, 0.0454, 0.0552, 0.0847, 0.1437, 0.2855, 0.6011, 0.7899, 0.8362, 0.8337, 0.8017, 0.7955, 0.7948, 0.8055, 0.8381, 0.853, 0.8883, 0.9241, 0.9358]	5	0.185185	0	0	0	0	0	0	4	0.148148	2	0.0740741	0	0	3	0.111111	2	0.0740741	2	0.0740741	1	0.037037	1
B1XJ73	SP	0.000218	0.999074	0.000178	0.000202	0.000161	0.000163	CS pos: 46-47. Pr: 0.9686	1	22	23	41	42	46			MRHNGHQRRSMRNSIADKPMKKPALLTLICGFSVAIASVPFAPSQA	------HHHHHHH----------HHHHHHHHHHHHHH---------	9.9972e+45	----------B---BB--BB--BBBBBBBBBB-BBBB-B-B-----	------------------------BB-BBB---B----B-------	------------------------BB--------------------	-----------------------HHHHHHHHHHHHHH---------	[0.0478, 0.0411, 0.0612, 0.0841, 0.1026, 0.093, 0.0967, 0.089, 0.1064, 0.1699, 0.1267, 0.0946, 0.0757, 0.0955, 0.1452, 0.1088, 0.0771, 0.0687, 0.0662, 0.085, 0.0819, 0.0589, 0.0411, 0.0305, 0.0392, 0.0269, 0.018, 0.0122, 0.0116, 0.0198, 0.0203, 0.0304, 0.0602, 0.095, 0.1322, 0.2161, 0.2484, 0.1163, 0.0733, 0.0636, 0.0872, 0.0831, 0.0748, 0.0618, 0.0401, 0.0422]	[0.023, 0.0218, 0.0306, 0.0429, 0.0588, 0.0786, 0.1086, 0.1206, 0.1499, 0.2148, 0.1868, 0.1932, 0.1917, 0.1793, 0.2589, 0.1916, 0.1666, 0.1457, 0.1154, 0.1204, 0.126, 0.1733, 0.338, 0.813, 0.893, 0.9341, 0.9503, 0.9462, 0.9583, 0.9424, 0.909, 0.9004, 0.8419, 0.7143, 0.6296, 0.531, 0.3522, 0.1431, 0.0726, 0.077, 0.0652, 0.0457, 0.0416, 0.034, 0.0199, 0.0137]	[0.9172, 0.9389, 0.9174, 0.8805, 0.8488, 0.8295, 0.7878, 0.7806, 0.74, 0.6318, 0.6748, 0.7105, 0.7497, 0.7406, 0.6163, 0.6807, 0.7543, 0.8005, 0.8433, 0.8253, 0.8195, 0.7839, 0.648, 0.2162, 0.098, 0.0618, 0.052, 0.0526, 0.0456, 0.0453, 0.0635, 0.0669, 0.0633, 0.0907, 0.1137, 0.156, 0.2627, 0.5833, 0.813, 0.8516, 0.8355, 0.875, 0.8753, 0.8965, 0.9381, 0.9401]	6	0.130435	1	0.0217391	1	0.0217391	0	0	2	0.0434783	2	0.0434783	2	0.0434783	3	0.0652174	3	0.0652174	3	0.0652174	3	0.0652174	2
B1XPF4	SP	0.00023	0.99906	0.000192	0.000209	0.000158	0.000167	CS pos: 26-27. Pr: 0.9759	1	5	6	22	23	26			MNIKSYSGVVAGVVASTTVLVTPAQA	--------HHHHHH---EEEE-----	9.99886e+25	-----B-BBBBBBBB-BBBBBB----	---------B-BB-----BBB-----	-----------B--------------	--------EEEEEE--EEEEE-----	[0.0516, 0.0567, 0.1365, 0.2647, 0.2138, 0.163, 0.1886, 0.2613, 0.5064, 0.576, 0.5185, 0.3946, 0.3345, 0.2758, 0.0946, 0.1718, 0.4166, 0.7368, 0.8617, 0.8323, 0.7408, 0.2825, 0.1019, 0.0475, 0.0244, 0.0311]	[0.0098, 0.0105, 0.0171, 0.0379, 0.0223, 0.0229, 0.0287, 0.0499, 0.1477, 0.1828, 0.2105, 0.2544, 0.2905, 0.2341, 0.0937, 0.1193, 0.057, 0.0601, 0.0475, 0.0458, 0.032, 0.0146, 0.0117, 0.0144, 0.009, 0.0087]	[0.9363, 0.9387, 0.8425, 0.6721, 0.7744, 0.836, 0.8006, 0.6219, 0.218, 0.1315, 0.129, 0.163, 0.1805, 0.2502, 0.6323, 0.5466, 0.3924, 0.1397, 0.0758, 0.1052, 0.2142, 0.7217, 0.9026, 0.9467, 0.9725, 0.9649]	4	0.153846	0	0	0	0	0	0	0	0	2	0.0769231	0	0	1	0.0384615	1	0.0384615	1	0.0384615	1	0.0384615	1
B1XKD1	SP	0.000194	0.999194	0.00016	0.00017	0.00013	0.000131	CS pos: 29-30. Pr: 0.9773	1	3	4	24	25	29			MSKAALSGKMLAIALATLSSVVPLGRAQA	---H-H--HHHHHHHHHHH-H--------	9.7011e+28	---B-B-B-BBBBBBBBB--BBBB-----	----------B-BBB--B--BB-------	-----------------------------	---H-H--HHHHHHHHHH-----------	[0.0182, 0.0124, 0.0294, 0.0432, 0.0314, 0.0297, 0.0212, 0.013, 0.0154, 0.0224, 0.0225, 0.0154, 0.0106, 0.0136, 0.0159, 0.0225, 0.0319, 0.0345, 0.0246, 0.0296, 0.0643, 0.067, 0.0615, 0.0598, 0.0598, 0.0625, 0.0582, 0.0485, 0.0414]	[0.0333, 0.0509, 0.3859, 0.5149, 0.3808, 0.5495, 0.3366, 0.3569, 0.8525, 0.9294, 0.9518, 0.9547, 0.9535, 0.9538, 0.9397, 0.9275, 0.8853, 0.7788, 0.482, 0.3344, 0.4289, 0.2437, 0.1512, 0.1029, 0.0752, 0.0568, 0.0326, 0.0222, 0.0173]	[0.9266, 0.9189, 0.5121, 0.3752, 0.543, 0.4587, 0.6465, 0.64, 0.1613, 0.0661, 0.0464, 0.0508, 0.0519, 0.0507, 0.06, 0.069, 0.1226, 0.2473, 0.5425, 0.6928, 0.5722, 0.6608, 0.7538, 0.8133, 0.856, 0.872, 0.9082, 0.9296, 0.9374]	7	0.241379	0	0	0	0	0	0	0	0	2	0.0689655	0	0	1	0.0344828	2	0.0689655	5	0.172414	2	0.0689655	0
B1XPC8	SP	0.000189	0.999227	0.00016	0.000172	0.000131	0.000133	CS pos: 32-33. Pr: 0.9704	1	11	12	26	27	32			MRLLVSKLYRRSWTLFFVGLVTVQLLPSPAIA	HHHHHHHHHHHHHHHHHHHHHHHHE-------	4.79e+31	----B--BB--BBBBBBBBBBBBB-B------	---------------BB---------------	--------------------------------	HHHHHHHHHHHHHHHHHHHHHHHHE-------	[0.0064, 0.006, 0.0054, 0.0046, 0.0044, 0.0044, 0.0051, 0.0051, 0.0053, 0.0052, 0.0052, 0.0052, 0.0052, 0.0052, 0.0061, 0.0075, 0.0096, 0.0109, 0.0103, 0.014, 0.0238, 0.0508, 0.1525, 0.3065, 0.3086, 0.1534, 0.0915, 0.0689, 0.0613, 0.0427, 0.0342, 0.0359]	[0.6102, 0.8213, 0.9082, 0.9424, 0.9527, 0.958, 0.9553, 0.9477, 0.9421, 0.9315, 0.9315, 0.9315, 0.9315, 0.9315, 0.9397, 0.9515, 0.9581, 0.9487, 0.9387, 0.9216, 0.8562, 0.7806, 0.6931, 0.4926, 0.2284, 0.0571, 0.0352, 0.0361, 0.0289, 0.0233, 0.017, 0.0131]	[0.2553, 0.1262, 0.07, 0.0499, 0.0444, 0.0419, 0.0436, 0.0504, 0.0566, 0.0696, 0.0696, 0.0696, 0.0696, 0.0696, 0.0593, 0.0487, 0.043, 0.0526, 0.0704, 0.0789, 0.0991, 0.1061, 0.0877, 0.1034, 0.2306, 0.6695, 0.8598, 0.9001, 0.9179, 0.9396, 0.9496, 0.9491]	2	0.0625	0	0	0	0	0	0	2	0.0625	1	0.03125	0	0	1	0.03125	1	0.03125	7	0.21875	1	0.03125	0
B1XM79	SP	0.276882	0.717339	0.004705	0.000381	0.000368	0.000308	CS pos: 29-30. Pr: 0.4831	1	6	7	21	22	29			MSNSKPFVLGATALVLTTVAVTGAGLHYS	--------HHHHHHHHHHEEE--------	9.99888e+28	-----BBBBBB-BB--BBBBBBB------	--------BBB---BBB-B-B--------	-----------------------------	--------HHHHHHHHHHEEE--------	[0.0487, 0.0386, 0.0436, 0.0648, 0.0784, 0.1021, 0.14, 0.1813, 0.1338, 0.0705, 0.0437, 0.0442, 0.0429, 0.0279, 0.033, 0.0331, 0.0784, 0.1865, 0.4756, 0.5721, 0.5268, 0.2535, 0.121, 0.0899, 0.0642, 0.068, 0.0546, 0.0526, 0.0414]	[0.0212, 0.0184, 0.0269, 0.032, 0.035, 0.0576, 0.106, 0.3224, 0.46, 0.4336, 0.8288, 0.8957, 0.8866, 0.917, 0.8822, 0.8327, 0.6761, 0.5838, 0.4109, 0.2183, 0.1062, 0.0394, 0.0365, 0.0374, 0.0422, 0.0372, 0.0274, 0.0149, 0.0123]	[0.9155, 0.9458, 0.9373, 0.9098, 0.8831, 0.8062, 0.6419, 0.3507, 0.2903, 0.3932, 0.1305, 0.0799, 0.0725, 0.0741, 0.0778, 0.1096, 0.114, 0.0896, 0.071, 0.1151, 0.2513, 0.6507, 0.8344, 0.8723, 0.8946, 0.892, 0.9168, 0.9322, 0.9438]	4	0.137931	0	0	0	0	0	0	1	0.0344828	3	0.103448	1	0.0344828	0	0	1	0.0344828	4	0.137931	1	0.0344828	1
B1XLK1	SP	0.000193	0.999195	0.000165	0.000171	0.000134	0.000135	CS pos: 23-24. Pr: 0.9765	1	4	5	17	18	23			MLRKILLLAGLVGLIGIQKPATA	-HHHHHHHHHHHHHH--------	7.08e+22	----BBBBBBBBBBBBB------	-----BB---B-BBB--------	-----------------------	-HHHHHHHHHHHHHHE-------	[0.0068, 0.0081, 0.0106, 0.0089, 0.0078, 0.0085, 0.012, 0.0193, 0.0211, 0.012, 0.015, 0.0393, 0.0895, 0.2106, 0.3379, 0.3068, 0.1618, 0.0958, 0.0865, 0.0613, 0.0427, 0.0342, 0.0359]	[0.0821, 0.6177, 0.8737, 0.932, 0.9483, 0.956, 0.9528, 0.9285, 0.8543, 0.647, 0.809, 0.7921, 0.7134, 0.6366, 0.4498, 0.2409, 0.0638, 0.037, 0.0397, 0.0289, 0.0233, 0.017, 0.0131]	[0.8539, 0.3122, 0.0939, 0.054, 0.0445, 0.0377, 0.0446, 0.0713, 0.1419, 0.39, 0.218, 0.144, 0.1208, 0.0919, 0.1051, 0.2226, 0.6387, 0.8513, 0.8797, 0.9179, 0.9396, 0.9496, 0.9491]	3	0.130435	0	0	0	0	0	0	0	0	3	0.130435	0	0	3	0.130435	2	0.0869565	6	0.26087	1	0.0434783	0
B1XIW3	SP	0.00019	0.999243	0.000154	0.000164	0.000124	0.000121	CS pos: 29-30. Pr: 0.9720	1	2	3	24	25	29			MALGFASRSCLGLVGLVGLLSLTLPQAIA	--------HHHHHHHHHHHHHH-------	9.99888e+28	--BB-----BBBBBBBBBBB-BBB-----	---------BBBBBBBBB-B-B-------	-----------------------------	--------HHHHHHHHHHHHHH-------	[0.0437, 0.0402, 0.0443, 0.0528, 0.0495, 0.0544, 0.0665, 0.0489, 0.037, 0.0241, 0.0163, 0.0162, 0.0136, 0.0113, 0.0114, 0.0098, 0.0128, 0.0112, 0.0143, 0.0175, 0.0274, 0.0334, 0.0247, 0.021, 0.0215, 0.0332, 0.0625, 0.0356, 0.0177]	[0.023, 0.0233, 0.0297, 0.0527, 0.0773, 0.1703, 0.44, 0.4095, 0.6568, 0.6199, 0.8893, 0.9418, 0.9511, 0.9609, 0.9655, 0.9616, 0.9631, 0.9471, 0.9398, 0.9188, 0.8811, 0.7618, 0.357, 0.1385, 0.0853, 0.0813, 0.1385, 0.0502, 0.0231]	[0.9204, 0.9444, 0.9311, 0.8911, 0.8511, 0.753, 0.5102, 0.5621, 0.3673, 0.4, 0.1264, 0.0667, 0.0488, 0.0389, 0.0354, 0.0409, 0.04, 0.0558, 0.058, 0.0828, 0.1216, 0.251, 0.626, 0.8371, 0.8936, 0.877, 0.7578, 0.8764, 0.9468]	4	0.137931	1	0.0344828	0	0	0	0	1	0.0344828	4	0.137931	0	0	1	0.0344828	0	0	8	0.275862	1	0.0344828	0
B1XIB3	SP	0.000254	0.99895	0.000206	0.000237	0.000183	0.000173	CS pos: 37-38. Pr: 0.9605	1	11	12	30	31	37			MSFSYMIRRSKVILVCLVFGLFLSYGLNFMPTPLVKA	---HHHHHH-HHHHHHHHHHHHHHHH-----------	9.91222e+36	--B-BBB--B-BBBBBBBBBB-BBB-B-BBB--B---	-----------BBBBBB--B-----------------	-------------------------------------	--HHHHHHHHHHHHHHHHHHHHHHHHH----------	[0.0135, 0.0078, 0.0116, 0.0141, 0.0133, 0.0105, 0.0098, 0.0105, 0.0112, 0.0074, 0.0067, 0.0083, 0.0089, 0.0077, 0.0066, 0.0057, 0.0064, 0.0068, 0.0083, 0.0082, 0.0108, 0.013, 0.0166, 0.0239, 0.0288, 0.0275, 0.0467, 0.0521, 0.056, 0.0595, 0.0727, 0.0789, 0.082, 0.0714, 0.0693, 0.041, 0.0436]	[0.028, 0.0757, 0.6859, 0.8969, 0.9329, 0.9513, 0.9461, 0.9165, 0.8449, 0.5747, 0.8562, 0.9133, 0.9325, 0.9407, 0.9438, 0.9419, 0.9512, 0.9529, 0.9588, 0.9547, 0.9502, 0.9463, 0.9297, 0.8945, 0.8221, 0.5794, 0.537, 0.2905, 0.1728, 0.1323, 0.0975, 0.0882, 0.0642, 0.0515, 0.0368, 0.0223, 0.0171]	[0.9418, 0.8973, 0.2629, 0.0818, 0.0527, 0.0438, 0.0544, 0.0906, 0.1569, 0.4069, 0.1521, 0.0879, 0.0649, 0.0592, 0.0557, 0.0605, 0.0512, 0.0477, 0.0406, 0.0477, 0.0503, 0.0551, 0.0768, 0.1137, 0.2009, 0.4478, 0.5069, 0.6812, 0.7691, 0.8027, 0.8228, 0.8155, 0.8448, 0.8669, 0.8878, 0.9336, 0.9358]	1	0.027027	1	0.027027	0	0	0	0	4	0.108108	2	0.0540541	0	0	2	0.0540541	2	0.0540541	6	0.162162	3	0.0810811	1
B1XJZ9	SP	0.000185	0.999227	0.000165	0.000164	0.000131	0.000125	CS pos: 26-27. Pr: 0.9731	1	7	8	21	22	26			MLSPSKKFLILVLASLLILPMPAAIA	-------HHHHHHHHHHHH-------	9.99987e+25	-------BBBBBBBBBBBBBB-----	--------BB-BB----B--------	--------------------------	-------HHHHHHHHHHHH-------	[0.0369, 0.0334, 0.045, 0.0546, 0.0579, 0.0441, 0.0338, 0.0287, 0.0267, 0.0208, 0.0147, 0.0125, 0.0125, 0.0135, 0.0148, 0.0178, 0.0197, 0.0288, 0.035, 0.0275, 0.0263, 0.0331, 0.0436, 0.0444, 0.0346, 0.0292]	[0.022, 0.0205, 0.0297, 0.0435, 0.0675, 0.1203, 0.3042, 0.8215, 0.9097, 0.9387, 0.9548, 0.9624, 0.9647, 0.9626, 0.9538, 0.9427, 0.9197, 0.8779, 0.7552, 0.3684, 0.1377, 0.0714, 0.0444, 0.0269, 0.0163, 0.0149]	[0.9286, 0.9481, 0.9322, 0.9057, 0.8705, 0.8159, 0.6409, 0.1894, 0.0946, 0.0635, 0.0477, 0.0396, 0.0378, 0.0391, 0.0454, 0.0552, 0.0847, 0.1286, 0.2546, 0.5987, 0.8252, 0.8967, 0.9163, 0.9361, 0.9545, 0.9554]	4	0.153846	0	0	0	0	0	0	1	0.0384615	0	0	0	0	3	0.115385	2	0.0769231	7	0.269231	2	0.0769231	0
B1XL98	SP	0.024219	0.975076	0.0002	0.0002	0.000157	0.000156	CS pos: 48-49. Pr: 0.9654	1	26	27	43	44	48			MPKTQLKFISRTTFPYLFPLKIPMKSTLRPLLSCLPVLLGFWVEGAIA	-----EEEE-------EE--------HHHHHHHHHHHHHHHHH-----	9.99843e+47	-----B-BB---BBBBBBBB-BBB--BB-BBB-BBBBBBBBBB-----	----------------BB-B-------B--BB-B--BBB---------	------------------------------------------------	-----EEEEE-------E---------HHHHHHHHHHHHHHHH-----	[0.0378, 0.0299, 0.0424, 0.0861, 0.3206, 0.7534, 0.8694, 0.8318, 0.715, 0.4581, 0.216, 0.098, 0.0799, 0.1024, 0.1042, 0.1876, 0.3573, 0.4071, 0.1858, 0.1208, 0.1016, 0.0966, 0.1107, 0.0891, 0.0981, 0.0607, 0.0635, 0.0612, 0.0381, 0.0241, 0.0192, 0.0142, 0.0106, 0.0084, 0.0077, 0.0093, 0.0093, 0.0117, 0.0119, 0.0136, 0.0153, 0.0225, 0.0302, 0.0207, 0.0166, 0.0177, 0.0181, 0.021]	[0.0134, 0.0096, 0.0092, 0.0098, 0.0134, 0.0315, 0.0422, 0.0456, 0.0519, 0.0807, 0.0733, 0.0789, 0.1009, 0.0883, 0.0871, 0.0933, 0.1494, 0.1343, 0.1119, 0.1013, 0.0894, 0.096, 0.0875, 0.1084, 0.1362, 0.1432, 0.2122, 0.5512, 0.562, 0.8774, 0.9346, 0.9489, 0.9596, 0.9605, 0.9622, 0.9663, 0.9604, 0.9626, 0.9483, 0.9449, 0.9277, 0.8728, 0.7116, 0.2693, 0.0687, 0.024, 0.0112, 0.0089]	[0.9433, 0.9664, 0.9609, 0.9255, 0.7113, 0.2066, 0.0891, 0.0996, 0.1823, 0.3727, 0.6313, 0.7982, 0.8277, 0.8128, 0.7742, 0.6459, 0.4123, 0.3688, 0.5891, 0.7465, 0.826, 0.8226, 0.8278, 0.8238, 0.7772, 0.8086, 0.738, 0.4628, 0.4375, 0.1384, 0.0757, 0.0538, 0.0441, 0.0403, 0.0373, 0.0349, 0.0401, 0.0387, 0.0548, 0.0546, 0.0715, 0.1242, 0.2705, 0.6984, 0.9183, 0.9654, 0.9789, 0.9778]	2	0.0416667	1	0.0208333	0	0	1	0.0208333	4	0.0833333	2	0.0416667	0	0	3	0.0625	4	0.0833333	9	0.1875	2	0.0416667	0
B1XL95	SP	0.000238	0.999036	0.000191	0.00022	0.000173	0.000168	CS pos: 39-40. Pr: 0.9714	1	9	10	32	33	39			MPSMKRTQQSTALLLALSLGLGSTLPFQGSLLQPAAVVA	----HHHHHHHHHHHHHHH--------------------	9.98611e+38	---------BBBBBBBBBBBBB--B-B-B-BB-BB-B--	-----------BBBBBB----------------------	---------------------------------------	----HHHHHHHHHHHHHH---------------------	[0.0299, 0.0218, 0.0187, 0.0156, 0.0195, 0.0201, 0.0159, 0.0101, 0.0076, 0.0083, 0.0097, 0.0109, 0.0117, 0.0119, 0.0148, 0.0197, 0.0309, 0.0429, 0.0361, 0.0382, 0.0542, 0.0804, 0.1018, 0.1119, 0.1112, 0.1125, 0.1026, 0.1228, 0.1278, 0.1421, 0.1289, 0.1074, 0.1072, 0.0936, 0.1202, 0.2633, 0.295, 0.0957, 0.0337]	[0.0194, 0.0182, 0.0368, 0.1637, 0.7976, 0.9256, 0.9503, 0.9587, 0.9601, 0.9639, 0.9674, 0.9661, 0.9626, 0.9483, 0.9386, 0.9197, 0.8679, 0.7401, 0.3981, 0.1986, 0.1327, 0.1083, 0.1066, 0.1021, 0.1067, 0.1044, 0.1028, 0.0854, 0.089, 0.0874, 0.0847, 0.0992, 0.0906, 0.0731, 0.0691, 0.1054, 0.0706, 0.0232, 0.0122]	[0.9479, 0.965, 0.9387, 0.7758, 0.1771, 0.0668, 0.0463, 0.0439, 0.0423, 0.0377, 0.0328, 0.0329, 0.0387, 0.0548, 0.0627, 0.0847, 0.1437, 0.2855, 0.6011, 0.7899, 0.8362, 0.8337, 0.8126, 0.8049, 0.7971, 0.7948, 0.8067, 0.7991, 0.7997, 0.7895, 0.7904, 0.79, 0.776, 0.7754, 0.7224, 0.4716, 0.4779, 0.8027, 0.944]	5	0.128205	0	0	0	0	0	0	1	0.025641	3	0.0769231	0	0	0	0	1	0.025641	9	0.230769	2	0.0512821	0
Q14SY1	SP	0.000246	0.999014	0.000207	0.00021	0.000163	0.000167	CS pos: 26-27. Pr: 0.9262	1	2	3	20	21	26			MKIFWSGLTIATLGTIASVVSQPGLT	--HHH-HHHHHHHHHHHHHH------	8.13321e+25	----B-BB-BBBBBBBBBBB------	---------B-----B----------	--------------------------	-HHHHHHHHHHHHHHHHHHH------	[0.0074, 0.0084, 0.0129, 0.0146, 0.0136, 0.0074, 0.0071, 0.0095, 0.0113, 0.0121, 0.0115, 0.0142, 0.0198, 0.0108, 0.0139, 0.0253, 0.0393, 0.0617, 0.0996, 0.1268, 0.0746, 0.0481, 0.0574, 0.0388, 0.0307, 0.0232]	[0.0635, 0.5575, 0.8161, 0.8631, 0.8503, 0.676, 0.9025, 0.941, 0.9395, 0.9439, 0.9274, 0.9162, 0.8684, 0.639, 0.8896, 0.888, 0.8528, 0.8267, 0.7244, 0.4888, 0.1257, 0.046, 0.0351, 0.0204, 0.0109, 0.0124]	[0.8787, 0.3503, 0.1362, 0.1106, 0.1358, 0.3176, 0.1078, 0.063, 0.0533, 0.0523, 0.0705, 0.0908, 0.1455, 0.3751, 0.1399, 0.1037, 0.1028, 0.0966, 0.1166, 0.2271, 0.6318, 0.8883, 0.9144, 0.9508, 0.9682, 0.9664]	2	0.0769231	0	0	0	0	0	0	1	0.0384615	3	0.115385	0	0	3	0.115385	1	0.0384615	3	0.115385	1	0.0384615	0
B1XJ85	SP	0.026453	0.966149	0.005081	0.001246	0.000517	0.000535	CS pos: 43-44. Pr: 0.9531	1	19	20	37	38	43			MGTCPRKITQARQQPWRHRLQAFCLALGLGGLSLGIDPLTAQA	----HHHHHHHH---HHHHHHHHHHHH----------------	9.9833e+42	---B---B-------B---B-BBBBBBBBBBB-BBB--B----	---B---------------B-BBBBBB-B----B-B-------	-----------------------B-------------------	-----HHHHHHH---HHHHHHHHHHHH----------------	[0.0348, 0.0285, 0.0322, 0.0321, 0.0325, 0.0408, 0.0426, 0.0281, 0.0195, 0.0191, 0.0236, 0.0305, 0.0219, 0.0139, 0.0109, 0.0161, 0.0202, 0.0158, 0.0113, 0.0102, 0.0107, 0.0135, 0.0148, 0.0178, 0.0197, 0.0309, 0.0429, 0.0361, 0.0382, 0.0542, 0.0804, 0.1018, 0.1119, 0.1112, 0.1077, 0.1006, 0.1154, 0.1106, 0.1006, 0.0892, 0.0715, 0.051, 0.0436]	[0.0217, 0.0185, 0.0294, 0.0717, 0.2671, 0.8123, 0.8893, 0.8997, 0.9113, 0.9003, 0.8618, 0.7269, 0.319, 0.1308, 0.1674, 0.7722, 0.9118, 0.9391, 0.9534, 0.9608, 0.962, 0.9626, 0.9538, 0.9427, 0.9197, 0.8679, 0.7401, 0.3981, 0.1986, 0.1327, 0.1083, 0.1066, 0.1021, 0.1067, 0.1068, 0.0974, 0.0808, 0.0692, 0.0589, 0.0477, 0.0352, 0.0226, 0.0171]	[0.9365, 0.9601, 0.9429, 0.8789, 0.6612, 0.1617, 0.0957, 0.0922, 0.0904, 0.1021, 0.1484, 0.2952, 0.6746, 0.8698, 0.8303, 0.2301, 0.0864, 0.0589, 0.0487, 0.0442, 0.0427, 0.0391, 0.0454, 0.0552, 0.0847, 0.1437, 0.2855, 0.6011, 0.7899, 0.8362, 0.8337, 0.8126, 0.8049, 0.7971, 0.784, 0.7897, 0.7884, 0.8003, 0.8287, 0.853, 0.8883, 0.9241, 0.9358]	5	0.116279	2	0.0465116	1	0.0232558	0	0	1	0.0232558	5	0.116279	1	0.0232558	2	0.0465116	1	0.0232558	7	0.162791	1	0.0232558	0
B1XQ50	SP	0.333653	0.665929	0.000142	0.000111	8.7e-05	8.3e-05	CS pos: 56-57. Pr: 0.6520	1	34	35	50	51	56			MICAIPPPFFLRFQISMKKIALSLPRCPDTFVKGALRTLSVLVLLTVPSLSRPAIA	--E------HEEEEHHHHHHHH-------HHHHHHHHHHHHHHHHE----------	7.01479e+55	--B-----BBB-BBBBB--BBB-B--B---BB-BBB-BBBBBBBBBBB-B------	--B-------B-B-B----B---B--B----B---B--B-BBBBB-B---------	--------------------------------------------------------	--------HHHHHHHHHHHHHH-------HHHHHHHHHHHHHHHHE----------	[0.144, 0.3898, 0.4495, 0.2556, 0.1419, 0.0922, 0.062, 0.0352, 0.0556, 0.1, 0.0966, 0.1149, 0.1199, 0.0927, 0.0659, 0.0488, 0.031, 0.0203, 0.0172, 0.0231, 0.0388, 0.0435, 0.0321, 0.0303, 0.0425, 0.0581, 0.0644, 0.0498, 0.0343, 0.0299, 0.0266, 0.0208, 0.0127, 0.0088, 0.0073, 0.0081, 0.0093, 0.0116, 0.0109, 0.0103, 0.014, 0.0238, 0.0508, 0.1525, 0.3157, 0.3437, 0.1883, 0.1195, 0.0917, 0.0917, 0.082…	[0.0093, 0.0221, 0.0252, 0.0157, 0.0236, 0.0586, 0.0863, 0.1893, 0.6723, 0.6962, 0.6843, 0.7328, 0.7245, 0.6973, 0.8063, 0.8847, 0.9278, 0.9219, 0.9248, 0.9196, 0.8579, 0.6809, 0.319, 0.1388, 0.0934, 0.0789, 0.0892, 0.1254, 0.2862, 0.8141, 0.9075, 0.9387, 0.9556, 0.9602, 0.9609, 0.9616, 0.9645, 0.9654, 0.9487, 0.9387, 0.9216, 0.8562, 0.7806, 0.6931, 0.4757, 0.2273, 0.0717, 0.0565, 0.0661, 0.063, …	[0.8115, 0.5272, 0.5078, 0.7619, 0.8613, 0.8467, 0.8222, 0.7585, 0.2628, 0.1536, 0.1219, 0.0739, 0.0605, 0.0652, 0.0588, 0.0552, 0.0544, 0.0751, 0.0788, 0.0866, 0.1482, 0.3114, 0.6357, 0.8363, 0.8793, 0.8819, 0.8608, 0.8246, 0.684, 0.2156, 0.1047, 0.0635, 0.049, 0.0431, 0.0415, 0.0376, 0.0332, 0.0335, 0.0526, 0.0704, 0.0789, 0.0991, 0.1061, 0.0877, 0.1162, 0.2533, 0.6493, 0.8115, 0.8381, 0.843, 0…	5	0.0892857	2	0.0357143	1	0.0178571	0	0	4	0.0714286	1	0.0178571	0	0	5	0.0892857	3	0.0535714	9	0.160714	2	0.0357143	0
P19737	SP	0.33795	0.661382	0.000333	0.000132	0.000102	0.000105	CS pos: 59-60. Pr: 0.6521	1	38	39	52	53	59			MKIRETGTRQQHNLRRARIGCVILKKNVTFTMGIRFSRWLVGCGVAIAFGVLSPSVTWA	---------HHHHHHHHEEEEEEE----EEEEEEHHHHHHHH--HHHEEEE--------	9.73148e+58	--B----------B--B-BBBBBB---B-BBBBB-BBBBBBBBBBBBBBBBB---B---	------------------B-BB-B---B-----B-----BB-B-B-BBB----------	-----------------------------------------------------------	---------HHHHHHHHEEEEEEE-----EEEEEHHHHHHH---EEEEEEE--------	[0.0468, 0.0521, 0.137, 0.2716, 0.1904, 0.1112, 0.0881, 0.0578, 0.0729, 0.0892, 0.0859, 0.0695, 0.0545, 0.0642, 0.0754, 0.1103, 0.2598, 0.473, 0.5041, 0.5564, 0.8088, 0.9014, 0.9081, 0.786, 0.3084, 0.1064, 0.0608, 0.0773, 0.3069, 0.7851, 0.8858, 0.8536, 0.7754, 0.558, 0.2865, 0.1051, 0.0584, 0.0433, 0.0402, 0.0482, 0.0574, 0.0372, 0.0263, 0.0448, 0.305, 0.6244, 0.7291, 0.73, 0.7907, 0.7721, 0.671…	[0.0129, 0.012, 0.0228, 0.0503, 0.0405, 0.0494, 0.0821, 0.1117, 0.1834, 0.5181, 0.5422, 0.7473, 0.7918, 0.7746, 0.6741, 0.5888, 0.4689, 0.2454, 0.0739, 0.0187, 0.0283, 0.0322, 0.0255, 0.0233, 0.0168, 0.0162, 0.0144, 0.0126, 0.0183, 0.0324, 0.0334, 0.0487, 0.0913, 0.2421, 0.4786, 0.7332, 0.8242, 0.8644, 0.8703, 0.81, 0.6604, 0.2693, 0.0701, 0.0581, 0.221, 0.1825, 0.0964, 0.0982, 0.0818, 0.0688, 0.…	[0.935, 0.938, 0.838, 0.6369, 0.7435, 0.8215, 0.8233, 0.8296, 0.7406, 0.4375, 0.3623, 0.1811, 0.1458, 0.1166, 0.1266, 0.1275, 0.1068, 0.1238, 0.2581, 0.413, 0.1829, 0.0877, 0.1024, 0.2322, 0.6786, 0.8849, 0.9306, 0.9132, 0.6976, 0.1928, 0.0933, 0.0853, 0.0789, 0.0879, 0.0955, 0.1035, 0.0874, 0.0805, 0.0901, 0.1438, 0.2932, 0.6664, 0.8823, 0.8705, 0.299, 0.1213, 0.1014, 0.0974, 0.0941, 0.1246, 0.2…	4	0.0677966	2	0.0338983	0	0	1	0.0169492	3	0.0508475	6	0.101695	1	0.0169492	5	0.0847458	3	0.0508475	4	0.0677966	2	0.0338983	2
B1XPV7	SP	0.000213	0.999137	0.000195	0.000182	0.000139	0.000138	CS pos: 22-23. Pr: 0.9739	1	2	3	16	17	22			MRFFWFFLTLLTLSTWQLPAWA	-HHHHHHHHHHHHH--------	8.08e+21	----BBBBBBB-B--B-B----	---------B--B---------	----------------------	-HHHHHHHHHHHHH--------	[0.0058, 0.0064, 0.0088, 0.0079, 0.0064, 0.0062, 0.0076, 0.0092, 0.0104, 0.0141, 0.0148, 0.0197, 0.0309, 0.0407, 0.0295, 0.029, 0.0393, 0.0527, 0.0595, 0.0527, 0.0359, 0.0321]	[0.0691, 0.5583, 0.8693, 0.9344, 0.9551, 0.9675, 0.9711, 0.9681, 0.9633, 0.9541, 0.9386, 0.9197, 0.8679, 0.7545, 0.3946, 0.168, 0.0926, 0.0627, 0.046, 0.0302, 0.0205, 0.0163]	[0.877, 0.3641, 0.0981, 0.0514, 0.0404, 0.0309, 0.029, 0.0322, 0.0369, 0.0464, 0.0627, 0.0847, 0.1437, 0.262, 0.5817, 0.8007, 0.8607, 0.885, 0.8963, 0.9196, 0.9432, 0.9481]	2	0.0909091	0	0	0	0	0	0	4	0.181818	0	0	0	0	0	0	0	0	5	0.227273	1	0.0454545	0
B1XMR3	SP	0.000331	0.998902	0.000218	0.000218	0.000171	0.00017	CS pos: 44-45. Pr: 0.9712	1	19	20	37	38	44			MKGKAITLWSFRLLTMKITALRSMLLLGLFSSGGILLAPSPNQA	----EEEEHHHHHHHHHHHHHHHHHHHHHH----EEEE------	9.99647e+43	-----BBBBBBBBBBB-BBBBBBBBBBBBB--BBBBBB------	-------------B---B------BBBBB----BBBB-------	--------------------------------------------	----EEHHHHHHHHHHHHHHHHHHHHHHHHH---EEE-------	[0.0377, 0.0255, 0.0445, 0.0922, 0.2759, 0.3449, 0.3308, 0.1999, 0.1015, 0.0509, 0.0204, 0.0175, 0.008, 0.0089, 0.0052, 0.0073, 0.0057, 0.0062, 0.0052, 0.0052, 0.0052, 0.0052, 0.0059, 0.0073, 0.0089, 0.0104, 0.0124, 0.0179, 0.0225, 0.0342, 0.0442, 0.0346, 0.0482, 0.1939, 0.6491, 0.7967, 0.7021, 0.3258, 0.1315, 0.0823, 0.0709, 0.0632, 0.0449, 0.0444]	[0.0119, 0.0078, 0.0094, 0.0238, 0.1485, 0.3174, 0.3894, 0.6062, 0.6824, 0.8144, 0.9114, 0.9368, 0.9573, 0.943, 0.9499, 0.9472, 0.9393, 0.9355, 0.9315, 0.9315, 0.9315, 0.9315, 0.9429, 0.9544, 0.9574, 0.9544, 0.9463, 0.9381, 0.9122, 0.8469, 0.6467, 0.2133, 0.0527, 0.0469, 0.0899, 0.072, 0.0492, 0.033, 0.034, 0.0333, 0.0313, 0.0243, 0.0166, 0.0109]	[0.9512, 0.9758, 0.9538, 0.824, 0.264, 0.0957, 0.0919, 0.0604, 0.0848, 0.0677, 0.0639, 0.0476, 0.0473, 0.0507, 0.0574, 0.0485, 0.0617, 0.0583, 0.0696, 0.0696, 0.0696, 0.0696, 0.0573, 0.0466, 0.0442, 0.048, 0.055, 0.0578, 0.082, 0.1572, 0.3438, 0.7145, 0.8565, 0.6832, 0.2327, 0.1351, 0.2287, 0.5891, 0.8048, 0.8813, 0.8981, 0.9151, 0.94, 0.9433]	4	0.0909091	0	0	0	0	0	0	2	0.0454545	4	0.0909091	0	0	3	0.0681818	3	0.0681818	10	0.227273	3	0.0681818	1
B1XQN6	SP	0.000267	0.999075	0.000198	0.000198	0.000147	0.000144	CS pos: 25-26. Pr: 0.9746	1	5	6	20	21	25			MGAWRSAWGWLLWGSIFFYGSFAYA	---HHHHHHHHHHHHHHHH------	9.98589e+24	------BBBBB-BBBBBBBB-----	----------B--------------	-------------------------	---HHHHHHHHHHHHHHHH------	[0.0248, 0.0129, 0.0123, 0.0185, 0.0249, 0.0238, 0.0181, 0.0083, 0.007, 0.0106, 0.0122, 0.0127, 0.0109, 0.0104, 0.0131, 0.0156, 0.0219, 0.0243, 0.0328, 0.0251, 0.0215, 0.0264, 0.0312, 0.0274, 0.0276]	[0.0218, 0.0239, 0.0919, 0.7208, 0.8648, 0.8892, 0.8634, 0.6664, 0.8964, 0.9436, 0.9544, 0.9632, 0.9593, 0.958, 0.9496, 0.9377, 0.9291, 0.8796, 0.741, 0.3232, 0.1049, 0.0479, 0.0245, 0.0132, 0.0115]	[0.9475, 0.9615, 0.8639, 0.2256, 0.1082, 0.1008, 0.1401, 0.3354, 0.1167, 0.0594, 0.0414, 0.0357, 0.0417, 0.0478, 0.0562, 0.0622, 0.067, 0.1232, 0.2582, 0.628, 0.8731, 0.9304, 0.9527, 0.9683, 0.9656]	4	0.16	0	0	0	0	0	0	3	0.12	4	0.16	0	0	1	0.04	0	0	2	0.08	1	0.04	0
B1XP51	SP	0.320861	0.495854	0.18264	0.000262	0.000199	0.000194	CS pos: 32-33. Pr: 0.4781	1	9	10	27	28	32			MRRSKFVQRFTTHIVALCVGCAITFGAMQGSS	---HHHHHHHHHHHHHHHHHHHHH--------	9.842e+31	-----BB--BB-BBBBBBBBBBBBBB-B----	-------------BBBBB-BB-B-B-------	--------------------------------	----HHHHHHHHHHHHHHHHHHHH--------	[0.0299, 0.0218, 0.0187, 0.0156, 0.0195, 0.0201, 0.0159, 0.0101, 0.0076, 0.0073, 0.0069, 0.0064, 0.0061, 0.0052, 0.0052, 0.0059, 0.0073, 0.0089, 0.0099, 0.0119, 0.0148, 0.0197, 0.0309, 0.0407, 0.0295, 0.029, 0.0393, 0.0527, 0.0595, 0.0527, 0.0359, 0.0321]	[0.0194, 0.0182, 0.0368, 0.1637, 0.7976, 0.9256, 0.9503, 0.9587, 0.9601, 0.9609, 0.9588, 0.9538, 0.9479, 0.9315, 0.9315, 0.9429, 0.9544, 0.9574, 0.9563, 0.9483, 0.9386, 0.9197, 0.8679, 0.7545, 0.3946, 0.168, 0.0926, 0.0627, 0.046, 0.0302, 0.0205, 0.0163]	[0.9479, 0.965, 0.9387, 0.7758, 0.1771, 0.0668, 0.0463, 0.0439, 0.0423, 0.0415, 0.0419, 0.0446, 0.0516, 0.0696, 0.0696, 0.0573, 0.0466, 0.0442, 0.0472, 0.0548, 0.0627, 0.0847, 0.1437, 0.262, 0.5817, 0.8007, 0.8607, 0.885, 0.8963, 0.9196, 0.9432, 0.9481]	3	0.09375	2	0.0625	0	0	0	0	3	0.09375	3	0.09375	1	0.03125	2	0.0625	1	0.03125	1	0.03125	2	0.0625	0
B1XIV7	SP	0.000202	0.999163	0.000167	0.00017	0.000136	0.000134	CS pos: 27-28. Pr: 0.9760	1	3	4	22	23	27			MLKSCPNLCPLLAVLGGFVLLSPGAIA	-------HHHHHHHHHHHHH-------	9.99888e+26	----B--BBBBBBBBBBBBBBB-----	-------BB-BB----B-BB-------	---------------------------	-------HHHHHHHHHHHHH-------	[0.0447, 0.0355, 0.046, 0.056, 0.0642, 0.0534, 0.0621, 0.0603, 0.038, 0.0275, 0.0237, 0.022, 0.0228, 0.0258, 0.0225, 0.0159, 0.0173, 0.0374, 0.048, 0.049, 0.0314, 0.0269, 0.0352, 0.0457, 0.0565, 0.0346, 0.0292]	[0.0233, 0.0212, 0.0303, 0.0427, 0.0696, 0.103, 0.2138, 0.5481, 0.5485, 0.8652, 0.915, 0.9228, 0.9345, 0.9134, 0.8799, 0.7353, 0.8588, 0.8779, 0.832, 0.7356, 0.3841, 0.1668, 0.0815, 0.0468, 0.0309, 0.0163, 0.0149]	[0.9212, 0.9453, 0.9307, 0.9013, 0.8602, 0.8281, 0.7187, 0.45, 0.4454, 0.1551, 0.0958, 0.0709, 0.0676, 0.0898, 0.1356, 0.2905, 0.1615, 0.1221, 0.1536, 0.2539, 0.5731, 0.7964, 0.8824, 0.9111, 0.9206, 0.9545, 0.9554]	3	0.111111	2	0.0740741	0	0	0	0	1	0.037037	3	0.111111	0	0	1	0.037037	1	0.037037	7	0.259259	1	0.037037	1
B1XIN8	SP	0.000417	0.998697	0.000297	0.000242	0.000198	0.000186	CS pos: 38-39. Pr: 0.9691	1	17	18	31	32	38			MELGNYAQPRTKIPMNSSTPWILLGTVLLLGSGTPGLS	--------------------HHHHHHHHHH--------	9.98877e+37	--B-------B-B-B---BBBBBBBBBBBBB-------	--------------------BBBBB-BB----------	--------------------------------------	--------------------HHHHHHHHHH--------	[0.054, 0.0489, 0.0646, 0.0849, 0.1012, 0.1103, 0.1224, 0.1193, 0.1209, 0.1311, 0.1311, 0.1197, 0.1071, 0.1011, 0.0992, 0.0979, 0.0908, 0.0805, 0.069, 0.0517, 0.0511, 0.0471, 0.0376, 0.0345, 0.03, 0.0416, 0.0758, 0.1025, 0.1118, 0.0891, 0.0507, 0.0358, 0.0446, 0.0467, 0.0695, 0.0547, 0.0444, 0.0321]	[0.0228, 0.0223, 0.0301, 0.0409, 0.0535, 0.0655, 0.0749, 0.0778, 0.0838, 0.0896, 0.0896, 0.0956, 0.1022, 0.1042, 0.1063, 0.111, 0.1183, 0.1407, 0.1739, 0.35, 0.7923, 0.8532, 0.8977, 0.8961, 0.8933, 0.8824, 0.8553, 0.7806, 0.6867, 0.5646, 0.2909, 0.1503, 0.0797, 0.0681, 0.0462, 0.0279, 0.0176, 0.0163]	[0.9106, 0.933, 0.9142, 0.8798, 0.8486, 0.8248, 0.8057, 0.8076, 0.804, 0.7953, 0.7953, 0.8002, 0.8042, 0.8112, 0.8141, 0.8195, 0.8224, 0.8096, 0.7739, 0.6285, 0.2076, 0.1242, 0.0871, 0.0777, 0.0777, 0.0723, 0.0597, 0.0804, 0.1461, 0.3053, 0.5961, 0.7933, 0.8613, 0.8863, 0.8822, 0.9218, 0.937, 0.9481]	1	0.0263158	0	0	0	0	1	0.0263158	0	0	5	0.131579	0	0	2	0.0526316	1	0.0263158	7	0.184211	2	0.0526316	2
Periplasm only
Uniprot identifier	Prediction SignalP 6.0	OTHER	SP(Sec/SPI)	LIPO(Sec/SPII)	TAT(Tat/SPI)	TATLIPO(Sec/SPII)	PILIN(Sec/SPIII)	CS Position	N region start	N region end	H region start	H region end	C region start	C region end	Twin arginine motif (2 Rs)	Lipid-modified cysteine	Predicted Signal Sequence (Cut site after last AA)	jnetpred	JNETCONF	JNETSOL25	JNETSOL5	JNETSOL0	JNETHMM	JNETPROPE	JNETPROPH	JNETPROPC	Entire SS A count	Entire SS A percentage	Entire SS C count	Entire SS C percentage	Entire SS D count	Entire SS D percentage	Entire SS E count	Entire SS E percentage	Entire SS F count	Entire SS F percentage	Entire SS G count	Entire SS G percentage	Entire SS H count	Entire SS H percentage	Entire SS I count	Entire SS I percentage	Entire SS K count	Entire SS K percentage	Entire SS L count	Entire SS L percentage	Entire SS M count	Entire SS M percentage	Entire SS N count
B1XIC7	SP	0.194657	0.804595	0.000204	0.000219	0.000161	0.000179	CS pos: 10-11. Pr: 0.7339	1	2	3	5	6	10			MGLAIAPVMA	----HHHHH-	9973336420	#NAME?	----B-----	----------	----HHHHH-	[0.0358, 0.0321, 0.0355, 0.0408, 0.0804, 0.0941, 0.0577, 0.0581, 0.0617, 0.0599]	[0.0233, 0.0265, 0.0574, 0.1547, 0.4801, 0.5457, 0.48, 0.5951, 0.5533, 0.3426]	[0.9357, 0.945, 0.9002, 0.7719, 0.3963, 0.3095, 0.3963, 0.3737, 0.4465, 0.6096]	3	0.3	0	0	0	0	0	0	0	0	1	0.1	0	0	1	0.1	0	0	1	0.1	2	0.2	0
B1XLD8	SP	0.000292	0.726107	0.000217	0.273033	0.000209	0.000159	CS pos: 35-36. Pr: 0.7030	1	10	11	32	33	35			MKKIVMSARQTVLNLGLSTALILASSLGLSPLVSA	-HHHHHHHHHHHHHH-HHHHHHHHH-----HH---	7.39e+34	---BB--B--BBBBBBBBBBBBBBB-B-B--BB--	-----------B--B----BBBBB-----------	-----------------------------------	-HHHHHHHHHHHHHH-HHHHHHHHH-----HH---	[0.0058, 0.0064, 0.0088, 0.0079, 0.0064, 0.0055, 0.0062, 0.0067, 0.0067, 0.0069, 0.0065, 0.0072, 0.008, 0.0096, 0.0097, 0.0058, 0.0064, 0.0115, 0.015, 0.0148, 0.0144, 0.0141, 0.0163, 0.0218, 0.0379, 0.0336, 0.0328, 0.0347, 0.0356, 0.0381, 0.0551, 0.0681, 0.0518, 0.0155, 0.0099]	[0.0691, 0.5583, 0.8693, 0.9344, 0.9551, 0.9637, 0.9662, 0.964, 0.9546, 0.9502, 0.9278, 0.9273, 0.9132, 0.874, 0.7828, 0.4501, 0.8442, 0.9392, 0.9511, 0.9544, 0.9471, 0.9364, 0.9105, 0.8464, 0.725, 0.358, 0.1678, 0.1192, 0.1298, 0.2302, 0.533, 0.5088, 0.3597, 0.1212, 0.0344]	[0.877, 0.3641, 0.0981, 0.0514, 0.0404, 0.0351, 0.0335, 0.0371, 0.0438, 0.0508, 0.0701, 0.0694, 0.0882, 0.1297, 0.2194, 0.5424, 0.1678, 0.0629, 0.0481, 0.0486, 0.0561, 0.07, 0.0989, 0.1602, 0.2759, 0.6351, 0.8252, 0.8642, 0.8302, 0.6881, 0.3505, 0.3164, 0.4514, 0.8156, 0.9463]	4	0.114286	0	0	0	0	0	0	0	0	2	0.0571429	0	0	2	0.0571429	2	0.0571429	8	0.228571	2	0.0571429	1
B1XPU7	SP	0.000238	0.999014	0.000204	0.000215	0.00017	0.000173	CS pos: 29-30. Pr: 0.9652	1	10	11	25	26	29			MKSQTKRLKRACSYLVLALSAMVPSVALA	----HHHHHHHHHHHHHHHHHHHHHH---	9.9639e+28	-------B--BBBBBBBBB-BBB--BB--	-----------B--BBBBB----------	-----------------------------	----HHHHHHHHHHHHHHHHHHH------	[0.0299, 0.0218, 0.0187, 0.0156, 0.0195, 0.0201, 0.0159, 0.0101, 0.0076, 0.0073, 0.0069, 0.0064, 0.0061, 0.0052, 0.0059, 0.0073, 0.0079, 0.0072, 0.0081, 0.0118, 0.0153, 0.0188, 0.022, 0.0122, 0.0086, 0.0233, 0.0414, 0.0171, 0.0083]	[0.0194, 0.0182, 0.0368, 0.1637, 0.7976, 0.9256, 0.9503, 0.9587, 0.9601, 0.9609, 0.9588, 0.9538, 0.9479, 0.9315, 0.9429, 0.9544, 0.9517, 0.9419, 0.9385, 0.9393, 0.9363, 0.8971, 0.7802, 0.3802, 0.2098, 0.4511, 0.3346, 0.0669, 0.0169]	[0.9479, 0.965, 0.9387, 0.7758, 0.1771, 0.0668, 0.0463, 0.0439, 0.0423, 0.0415, 0.0419, 0.0446, 0.0516, 0.0696, 0.0573, 0.0466, 0.0508, 0.0618, 0.0615, 0.0571, 0.0629, 0.1112, 0.2319, 0.604, 0.8017, 0.5409, 0.5646, 0.8863, 0.9729]	5	0.172414	1	0.0344828	0	0	0	0	0	0	0	0	0	0	0	0	3	0.103448	5	0.172414	2	0.0689655	0
B1XRN0	SP	0.000183	0.999205	0.00016	0.000172	0.000136	0.000136	CS pos: 28-29. Pr: 0.9745	1	3	4	23	24	28			MFKTLIKNSAAIAFVLLGSIAVIPGASS	-HHHHHHHHHHHHHHHHH-H--------	8.28999e+27	--------BBBBBBBBBBBBBBB-B---	-----------BBBBB-B-B--------	----------------------------	-HHHHHHHHHHHHHHHHH-H--------	[0.007, 0.0071, 0.0106, 0.0105, 0.0095, 0.0097, 0.0101, 0.0061, 0.0061, 0.0108, 0.011, 0.0106, 0.0106, 0.0113, 0.0164, 0.0174, 0.0273, 0.0311, 0.0297, 0.0629, 0.1064, 0.2052, 0.1392, 0.087, 0.0637, 0.0511, 0.035, 0.0341]	[0.0745, 0.5758, 0.8545, 0.9179, 0.9342, 0.9233, 0.8613, 0.5619, 0.8592, 0.941, 0.9447, 0.9511, 0.9555, 0.9525, 0.9474, 0.9193, 0.8977, 0.7786, 0.4577, 0.4719, 0.2693, 0.1993, 0.074, 0.0418, 0.0388, 0.0258, 0.015, 0.0152]	[0.8691, 0.357, 0.1043, 0.0596, 0.0587, 0.0779, 0.141, 0.4295, 0.1439, 0.0581, 0.0546, 0.0491, 0.0452, 0.0502, 0.0543, 0.0819, 0.1119, 0.2205, 0.4833, 0.4112, 0.448, 0.4242, 0.6732, 0.855, 0.8943, 0.9261, 0.9545, 0.9494]	5	0.178571	0	0	0	0	0	0	2	0.0714286	2	0.0714286	0	0	4	0.142857	2	0.0714286	3	0.107143	1	0.0357143	1
B1XKG1	SP	0.000178	0.99924	0.000155	0.000166	0.000135	0.000137	CS pos: 25-26. Pr: 0.9712	1	2	3	18	19	25			MKFQTTLAFTFLLLLAMFGAGTVSA	--HHHHHHHHHHHHHHHH-------	9.949e+24	-----BBBBB-BB---BB-------	-----------B-------------	-------------------------	--HHHHHHHHHHHHHHHH-------	[0.0116, 0.006, 0.0097, 0.0126, 0.0109, 0.0079, 0.0067, 0.0058, 0.006, 0.0073, 0.0086, 0.0089, 0.0099, 0.0119, 0.0148, 0.0197, 0.0288, 0.035, 0.0275, 0.0263, 0.0331, 0.0436, 0.0444, 0.0346, 0.0292]	[0.0233, 0.06, 0.6653, 0.9022, 0.9455, 0.963, 0.9644, 0.9599, 0.9561, 0.9598, 0.9634, 0.9574, 0.9563, 0.9483, 0.9386, 0.9197, 0.8779, 0.7552, 0.3684, 0.1377, 0.0714, 0.0444, 0.0269, 0.0163, 0.0149]	[0.952, 0.9147, 0.2792, 0.0764, 0.0451, 0.0351, 0.0355, 0.0419, 0.0439, 0.0382, 0.036, 0.0442, 0.0472, 0.0548, 0.0627, 0.0847, 0.1286, 0.2546, 0.5987, 0.8252, 0.8967, 0.9163, 0.9361, 0.9545, 0.9554]	4	0.16	0	0	0	0	0	0	4	0.16	2	0.08	0	0	0	0	1	0.04	5	0.2	2	0.08	0
B1XK63	SP	0.000177	0.999241	0.000149	0.000166	0.000132	0.000133	CS pos: 28-29. Pr: 0.9795	1	3	4	23	24	28			MSVFKEACAYLGMSSLLIVQGAIAPAQA	--HHHHHHHHH-HHHHHHH---------	8.28e+27	---B--BBBBBBBBBBBBBBBBB-----	-------B--B-B--BBBB---------	----------------------------	--HHHHHHHHHHHHHHHHH---------	[0.0116, 0.006, 0.0112, 0.0158, 0.0132, 0.0088, 0.0081, 0.0077, 0.0089, 0.0117, 0.0128, 0.0082, 0.0097, 0.0156, 0.0201, 0.022, 0.0233, 0.0313, 0.0458, 0.0357, 0.0381, 0.0426, 0.061, 0.0704, 0.0683, 0.0533, 0.0387, 0.0342]	[0.0233, 0.06, 0.6969, 0.9089, 0.9434, 0.961, 0.9577, 0.9512, 0.939, 0.9073, 0.8454, 0.5803, 0.8875, 0.9387, 0.9358, 0.931, 0.9105, 0.8648, 0.7364, 0.4092, 0.2088, 0.1129, 0.0792, 0.0633, 0.0478, 0.0356, 0.0221, 0.0166]	[0.952, 0.9147, 0.2457, 0.0699, 0.046, 0.0383, 0.0409, 0.0485, 0.0621, 0.0918, 0.1515, 0.4236, 0.1288, 0.0681, 0.0641, 0.0691, 0.0922, 0.153, 0.2916, 0.5807, 0.7554, 0.8428, 0.8518, 0.8641, 0.8804, 0.9067, 0.9359, 0.9455]	6	0.214286	1	0.0357143	0	0	1	0.0357143	1	0.0357143	2	0.0714286	0	0	2	0.0714286	1	0.0357143	3	0.107143	2	0.0714286	0
B1XNF0	SP	0.000246	0.99895	0.000213	0.000221	0.000178	0.000184	CS pos: 32-33. Pr: 0.9714	1	6	7	27	28	32			MQKQQNLDYFSPQALALWAAIASLGVMSPAHA	--------------HHHHHHHHHH--------	8.98878e+31	---------B---BBBBBBBBBBBB-B-----	--------------BBBBBBBB-B--------	--------------------------------	------------HHHHHHHHHHH---------	[0.048, 0.0398, 0.0459, 0.064, 0.1204, 0.0952, 0.0721, 0.0616, 0.0658, 0.0819, 0.0703, 0.063, 0.0597, 0.0324, 0.0282, 0.0283, 0.0253, 0.0214, 0.0199, 0.0195, 0.0265, 0.0323, 0.0518, 0.0343, 0.0313, 0.0426, 0.061, 0.0704, 0.0683, 0.0533, 0.0387, 0.0342]	[0.0252, 0.0289, 0.0446, 0.0803, 0.1691, 0.1501, 0.1391, 0.1276, 0.1095, 0.1375, 0.1405, 0.2345, 0.559, 0.5473, 0.8742, 0.9287, 0.9371, 0.9492, 0.9416, 0.9355, 0.9139, 0.86, 0.7406, 0.4071, 0.1886, 0.1129, 0.0792, 0.0633, 0.0478, 0.0356, 0.0221, 0.0166]	[0.9166, 0.93, 0.8984, 0.8259, 0.6495, 0.7006, 0.7609, 0.821, 0.8431, 0.8067, 0.8081, 0.7282, 0.4583, 0.4598, 0.1351, 0.0755, 0.059, 0.0538, 0.0575, 0.063, 0.0847, 0.1474, 0.2691, 0.5791, 0.7838, 0.8428, 0.8518, 0.8641, 0.8804, 0.9067, 0.9359, 0.9455]	7	0.21875	0	0	1	0.03125	0	0	1	0.03125	1	0.03125	1	0.03125	1	0.03125	1	0.03125	4	0.125	2	0.0625	1
B1XNB7	SP	0.000449	0.998353	0.000316	0.000371	0.000298	0.000225	CS pos: 29-30. Pr: 0.9649	1	9	10	24	25	29			MVKMFQFKRTLSVGAIATSLTMITGGVWA	--HHHHHHHH-----HHHHHHHH------	9.91657e+28	----B-B--BBBBBBBBBBBB-B------	-------------------B---------	-----------------------------	--HHHHHHHH-----HHHHHHHH------	[0.0158, 0.0113, 0.0455, 0.1074, 0.121, 0.09, 0.0586, 0.0256, 0.0314, 0.0527, 0.0298, 0.0297, 0.04, 0.0344, 0.022, 0.0243, 0.0338, 0.0283, 0.0245, 0.0235, 0.0249, 0.0277, 0.0415, 0.0305, 0.0215, 0.0264, 0.0312, 0.0274, 0.0276]	[0.0181, 0.0284, 0.4257, 0.658, 0.6352, 0.6953, 0.685, 0.5342, 0.6808, 0.6096, 0.3991, 0.2361, 0.4014, 0.2729, 0.353, 0.86, 0.9215, 0.9335, 0.9275, 0.9201, 0.9141, 0.8641, 0.7333, 0.3505, 0.1049, 0.0479, 0.0245, 0.0132, 0.0115]	[0.9533, 0.9407, 0.3048, 0.0945, 0.0924, 0.1141, 0.2054, 0.4223, 0.3476, 0.3713, 0.5912, 0.7497, 0.6145, 0.6783, 0.6388, 0.1539, 0.079, 0.0722, 0.0742, 0.0744, 0.0839, 0.1357, 0.2445, 0.5898, 0.8731, 0.9304, 0.9527, 0.9683, 0.9656]	3	0.103448	0	0	0	0	0	0	2	0.0689655	3	0.103448	0	0	2	0.0689655	2	0.0689655	2	0.0689655	3	0.103448	0
B1XJD0	SP	0.000213	0.999112	0.000175	0.000198	0.000154	0.000152	CS pos: 31-32. Pr: 0.9725	1	2	3	25	26	31			MQLFRSPLSRLAIATTLLSSSLTFMPQMAEA	--HHH---HHHHHHHHHHH--HHHHHHH---	7.13312e+30	---B---B--BBBBBBBB---BBBBB-B---	----------B-BB-------B-BB------	-------------------------------	-HHHH----HHHHHHHHHH-HHHHHHHHH--	[0.0126, 0.0142, 0.024, 0.0333, 0.0356, 0.0233, 0.0211, 0.0198, 0.0198, 0.0274, 0.0272, 0.0202, 0.0129, 0.0096, 0.0112, 0.0113, 0.0108, 0.0136, 0.0126, 0.0086, 0.0124, 0.0215, 0.0154, 0.0122, 0.0152, 0.0161, 0.0165, 0.017, 0.0188, 0.0064, 0.004]	[0.0894, 0.4721, 0.6635, 0.6806, 0.6344, 0.311, 0.1349, 0.1051, 0.2266, 0.8178, 0.9141, 0.9429, 0.9509, 0.9548, 0.9567, 0.9493, 0.9358, 0.8896, 0.7855, 0.4451, 0.7389, 0.7918, 0.6389, 0.8982, 0.9324, 0.9193, 0.8873, 0.7882, 0.5572, 0.0645, 0.0109]	[0.8414, 0.4159, 0.2229, 0.2137, 0.324, 0.6708, 0.8585, 0.8868, 0.7413, 0.181, 0.083, 0.06, 0.0579, 0.0519, 0.0459, 0.0494, 0.065, 0.1087, 0.209, 0.5494, 0.2805, 0.218, 0.3506, 0.1149, 0.0668, 0.0669, 0.0972, 0.1772, 0.4007, 0.9285, 0.9876]	4	0.129032	0	0	0	0	1	0.0322581	2	0.0645161	0	0	0	0	1	0.0322581	0	0	6	0.193548	3	0.0967742	0
B1XKG0	SP	0.381529	0.617411	0.000433	0.000244	0.000193	0.000196	CS pos: 45-46. Pr: 0.5744	1	22	23	39	40	45			MGFVSKDAGKDLTYGCNAMKKWFHHLTTVFVVGAAVQGIGQGAIA	---------------HHHHHHHHHHHHHHHHHHHHHHH-------	8.98888e+44	---B---B---B--BB-BB--BB-BBBBBBBBBBBB-BB------	-----------B---B--B---B--B--BBBBB-BB---------	---------------------------------------------	---------------HHHHHHHHHHHHHHHHHHHHH---------	[0.0522, 0.0616, 0.1556, 0.3104, 0.2152, 0.1481, 0.1198, 0.0929, 0.0919, 0.0867, 0.0883, 0.0783, 0.0905, 0.0547, 0.0289, 0.0223, 0.0213, 0.0174, 0.0122, 0.0083, 0.0082, 0.0086, 0.0127, 0.0113, 0.0079, 0.0079, 0.0108, 0.0272, 0.1007, 0.2566, 0.2918, 0.234, 0.1715, 0.1177, 0.0963, 0.0579, 0.0355, 0.0229, 0.0505, 0.1024, 0.0847, 0.0478, 0.0333, 0.0272, 0.0274]	[0.0133, 0.0127, 0.0221, 0.0449, 0.0368, 0.045, 0.0651, 0.0798, 0.0888, 0.1292, 0.1476, 0.1933, 0.3633, 0.3536, 0.4492, 0.8629, 0.9237, 0.948, 0.9577, 0.9595, 0.9612, 0.9608, 0.9652, 0.9532, 0.9208, 0.8766, 0.8023, 0.7031, 0.6465, 0.5125, 0.3765, 0.3301, 0.5541, 0.6809, 0.6803, 0.668, 0.4408, 0.2657, 0.1945, 0.2411, 0.1368, 0.0794, 0.0453, 0.0226, 0.0157]	[0.9289, 0.9304, 0.8242, 0.6259, 0.7227, 0.7984, 0.8186, 0.837, 0.8291, 0.803, 0.77, 0.756, 0.5978, 0.6249, 0.558, 0.1671, 0.0839, 0.0546, 0.044, 0.0411, 0.0406, 0.0401, 0.0316, 0.0467, 0.0907, 0.1202, 0.1515, 0.1372, 0.0902, 0.0776, 0.0961, 0.1379, 0.1123, 0.1368, 0.1995, 0.3208, 0.5324, 0.7338, 0.7204, 0.5958, 0.6995, 0.8403, 0.9123, 0.9494, 0.9575]	6	0.133333	1	0.0222222	2	0.0444444	0	0	3	0.0666667	7	0.155556	2	0.0444444	2	0.0444444	4	0.0888889	2	0.0444444	2	0.0444444	1
B1XP35	SP	0.000189	0.999225	0.000158	0.000177	0.000136	0.000137	CS pos: 32-33. Pr: 0.8203	1	6	7	24	25	32			MVRSAKFQGQWLGLGLWIGLGLWGPGALPGNA	----------HHHHHHHHHH------------	8.74578e+31	------B-B-BBBB-BBBBBBBBB-B-B----	------------B----------B--------	--------------------------------	----------HHHHHHHHHH------------	[0.0671, 0.1292, 0.2816, 0.1907, 0.0919, 0.0714, 0.1198, 0.1147, 0.0948, 0.2017, 0.2895, 0.3083, 0.2041, 0.1009, 0.0471, 0.0265, 0.0274, 0.0316, 0.0532, 0.0563, 0.0427, 0.0382, 0.0542, 0.0768, 0.0879, 0.0939, 0.0882, 0.0814, 0.074, 0.0715, 0.051, 0.0436]	[0.0132, 0.0146, 0.0313, 0.0348, 0.0398, 0.0791, 0.1688, 0.0949, 0.067, 0.1005, 0.3136, 0.4273, 0.6562, 0.8025, 0.8836, 0.9013, 0.9008, 0.9034, 0.8442, 0.6902, 0.3736, 0.1986, 0.1327, 0.1112, 0.1056, 0.092, 0.0829, 0.0676, 0.0505, 0.0352, 0.0226, 0.0171]	[0.9096, 0.8654, 0.6792, 0.7293, 0.8136, 0.8042, 0.6697, 0.7301, 0.7836, 0.5698, 0.2022, 0.1087, 0.0791, 0.0795, 0.0792, 0.0918, 0.0832, 0.0844, 0.1358, 0.2919, 0.5882, 0.7899, 0.8362, 0.8235, 0.8044, 0.8042, 0.808, 0.8361, 0.8628, 0.8883, 0.9241, 0.9358]	3	0.09375	0	0	0	0	0	0	1	0.03125	8	0.25	0	0	1	0.03125	1	0.03125	6	0.1875	1	0.03125	1
B1XK58	SP	0.000199	0.999031	0.000288	0.000188	0.000141	0.000147	CS pos: 32-33. Pr: 0.9738	1	5	6	25	26	32			MKTNQLLTSVSRSTALAFLALTLGLGGEKALA	--HHHHHHHHHHHHHHHHHHHHH---------	9.9079e+31	-----BB--B---BBBBBBBBBBBB-------	---------B-----BBBBBB-----------	--------------------------------	--HHHHHHHHHHHHHHHHHHHH----------	[0.0116, 0.007, 0.0122, 0.0152, 0.0123, 0.0096, 0.0088, 0.0086, 0.0109, 0.012, 0.0069, 0.0057, 0.0083, 0.0101, 0.0109, 0.0109, 0.0104, 0.0131, 0.0156, 0.0238, 0.0332, 0.0425, 0.0403, 0.0353, 0.0417, 0.0682, 0.088, 0.1112, 0.1668, 0.2501, 0.1104, 0.0576]	[0.0233, 0.0716, 0.7085, 0.9006, 0.9416, 0.9548, 0.9547, 0.9425, 0.9107, 0.8395, 0.5303, 0.8128, 0.9133, 0.9413, 0.9567, 0.9593, 0.958, 0.9496, 0.9377, 0.9214, 0.8596, 0.7449, 0.4014, 0.1807, 0.1201, 0.0703, 0.0491, 0.0387, 0.0383, 0.0385, 0.0141, 0.0094]	[0.952, 0.8988, 0.2441, 0.0766, 0.049, 0.0413, 0.0431, 0.0611, 0.0925, 0.156, 0.4574, 0.2013, 0.0879, 0.0556, 0.0435, 0.0417, 0.0478, 0.0562, 0.0622, 0.0768, 0.1451, 0.2791, 0.583, 0.785, 0.8501, 0.8549, 0.8469, 0.831, 0.7491, 0.6654, 0.8607, 0.9344]	5	0.15625	0	0	0	0	1	0.03125	1	0.03125	3	0.09375	0	0	0	0	2	0.0625	8	0.25	1	0.03125	1
B1XLY8	SP	0.000199	0.99913	0.00017	0.000194	0.00015	0.000155	CS pos: 24-25. Pr: 0.9773	1	3	4	21	22	24			MFKPITLLNVALLGLLGFTPLLQA	----HHHHHHHHHHHH--HHH---	9.98035e+23	---BB--BBBBBBB-BBB------	---------B-B---B--------	------------------------	---HHHHHHHHHHHHHHH-HHH--	[0.0222, 0.0118, 0.0098, 0.0142, 0.017, 0.0131, 0.0097, 0.0079, 0.0078, 0.0095, 0.009, 0.0091, 0.008, 0.0108, 0.0173, 0.0203, 0.0136, 0.0148, 0.0135, 0.0188, 0.0323, 0.0314, 0.0097, 0.006]	[0.0191, 0.0216, 0.1001, 0.7539, 0.9167, 0.9521, 0.9625, 0.9641, 0.9649, 0.9635, 0.9618, 0.9471, 0.9291, 0.9175, 0.8968, 0.8404, 0.5532, 0.6559, 0.4855, 0.7165, 0.6917, 0.4459, 0.0891, 0.0175]	[0.9545, 0.9644, 0.8611, 0.2067, 0.0692, 0.0424, 0.0372, 0.0371, 0.0376, 0.0368, 0.0388, 0.0512, 0.0699, 0.0807, 0.1026, 0.171, 0.4656, 0.3786, 0.4893, 0.2624, 0.2611, 0.4459, 0.8853, 0.9766]	2	0.0833333	0	0	0	0	0	0	2	0.0833333	2	0.0833333	0	0	1	0.0416667	1	0.0416667	8	0.333333	1	0.0416667	1
B1XIE9	SP	0.000193	0.999219	0.000156	0.000167	0.000132	0.000131	CS pos: 29-30. Pr: 0.9775	1	4	5	23	24	29			MGKTQFQPVSQILALASLATLAFSSQSLA	-------HHHHHHHHHHHHHHHH------	9.99742e+28	-----B--B-BBBBBBBBBBBBB------	--------B--BB-B--B--B--------	-----------B-----------------	--------HHHHHHHHHHHHHHH------	[0.0395, 0.034, 0.0458, 0.0601, 0.0679, 0.0642, 0.0515, 0.0396, 0.0377, 0.0382, 0.024, 0.0157, 0.0116, 0.0109, 0.0143, 0.0168, 0.0117, 0.0108, 0.0187, 0.025, 0.027, 0.0284, 0.0331, 0.0267, 0.0228, 0.0333, 0.0312, 0.0274, 0.0276]	[0.0223, 0.0209, 0.0289, 0.0439, 0.0593, 0.0902, 0.1429, 0.3263, 0.8166, 0.894, 0.929, 0.9424, 0.9453, 0.9414, 0.9202, 0.8739, 0.6847, 0.8886, 0.9254, 0.9204, 0.9145, 0.8662, 0.7468, 0.3464, 0.1148, 0.0579, 0.0245, 0.0132, 0.0115]	[0.9248, 0.9467, 0.9293, 0.8992, 0.875, 0.8421, 0.794, 0.6383, 0.1982, 0.1094, 0.0738, 0.0622, 0.0564, 0.0635, 0.0823, 0.1239, 0.3197, 0.1343, 0.0815, 0.0757, 0.0827, 0.1318, 0.2604, 0.6062, 0.8626, 0.9118, 0.9527, 0.9683, 0.9656]	5	0.172414	0	0	0	0	0	0	2	0.0689655	1	0.0344828	0	0	1	0.0344828	1	0.0344828	5	0.172414	1	0.0344828	0
B1XN72	SP	0.000206	0.999104	0.000177	0.000199	0.000159	0.000159	CS pos: 30-31. Pr: 0.9768	1	6	7	25	26	30			MKTSLSLWKSLSIASAAVGVSVATAGTAQA	---HHHHHHHHHHHHHH---EE--------	9.9739e+29	----B-BB-BB-BB-BBBBBBBB-B-----	-----------------B-B-B--------	------------------------------	---HHHHHHHHHHH-----EEE--------	[0.0222, 0.0118, 0.0115, 0.0178, 0.0206, 0.0172, 0.0171, 0.0137, 0.014, 0.0238, 0.0289, 0.0212, 0.0363, 0.0613, 0.0411, 0.0363, 0.0895, 0.1295, 0.2745, 0.6385, 0.7895, 0.6804, 0.329, 0.1607, 0.11, 0.0694, 0.0865, 0.0682, 0.0526, 0.0414]	[0.0191, 0.0216, 0.1174, 0.7784, 0.9125, 0.9439, 0.9508, 0.947, 0.9366, 0.907, 0.8481, 0.6736, 0.7329, 0.665, 0.3828, 0.2227, 0.2371, 0.0968, 0.066, 0.0873, 0.0642, 0.0569, 0.0342, 0.039, 0.0425, 0.0416, 0.0361, 0.0281, 0.0149, 0.0123]	[0.9545, 0.9644, 0.8378, 0.1871, 0.0716, 0.0465, 0.0439, 0.0536, 0.0705, 0.0978, 0.1458, 0.3351, 0.2949, 0.3207, 0.5785, 0.7482, 0.6545, 0.6709, 0.5261, 0.2199, 0.1625, 0.2387, 0.5883, 0.7794, 0.8356, 0.8863, 0.8741, 0.9026, 0.9322, 0.9438]	7	0.233333	0	0	0	0	0	0	0	0	2	0.0666667	0	0	1	0.0333333	2	0.0666667	3	0.1	1	0.0333333	0
B1XMR8	SP	0.000365	0.998774	0.000251	0.000243	0.000193	0.000179	CS pos: 23-24. Pr: 0.9752	1	3	4	17	18	23			MKRLLLALATLTMLLAIAKPARG	HHHHHHHHHHHHHHHHH------	4.79e+22	---B-B----BBBBBBBB-----	------------BBB--------	-----------------------	HHHHHHHHHHHHHHHHH------	[0.0064, 0.006, 0.0054, 0.0046, 0.0044, 0.0044, 0.0051, 0.0051, 0.0059, 0.0073, 0.0089, 0.0099, 0.0119, 0.0148, 0.0183, 0.0243, 0.0328, 0.0251, 0.0215, 0.0264, 0.0312, 0.0274, 0.0276]	[0.6102, 0.8213, 0.9082, 0.9424, 0.9527, 0.958, 0.9553, 0.9477, 0.9516, 0.9544, 0.9574, 0.9563, 0.9483, 0.9386, 0.927, 0.8796, 0.741, 0.3232, 0.1049, 0.0479, 0.0245, 0.0132, 0.0115]	[0.2553, 0.1262, 0.07, 0.0499, 0.0444, 0.0419, 0.0436, 0.0504, 0.0466, 0.0466, 0.0442, 0.0472, 0.0548, 0.0627, 0.0743, 0.1232, 0.2582, 0.628, 0.8731, 0.9304, 0.9527, 0.9683, 0.9656]	5	0.217391	0	0	0	0	0	0	0	0	1	0.0434783	0	0	1	0.0434783	2	0.0869565	7	0.304348	2	0.0869565	0
B1XK15	SP	0.000405	0.499634	0.333389	0.166449	7.3e-05	4.9e-05	CS pos: 37-38. Pr: 0.4805	1	5	6	26	27	37			MGLRRWQWFLGTVGCFGLSFGTPNLLVGDLASPRAIA	----HHHHHHHH-------------EE----------	9.98007e+36	-----B-BBBBBBBBBBBBBB-B-BBBB-B-------	--------------B--B------BBB--B-------	-------------------------------------	---HHHHHHHH--------------------------	[0.0265, 0.0117, 0.0115, 0.0303, 0.0559, 0.0725, 0.0962, 0.0882, 0.0922, 0.1081, 0.0981, 0.0599, 0.046, 0.0671, 0.2118, 0.3634, 0.2994, 0.1428, 0.1184, 0.1052, 0.1271, 0.1304, 0.1502, 0.1589, 0.2222, 0.3708, 0.3395, 0.1888, 0.1126, 0.0824, 0.0957, 0.0945, 0.1148, 0.0878, 0.0679, 0.041, 0.0436]	[0.0207, 0.0185, 0.0927, 0.6661, 0.7779, 0.811, 0.8098, 0.7732, 0.7355, 0.6318, 0.5725, 0.2997, 0.1118, 0.0956, 0.0956, 0.1121, 0.0517, 0.0742, 0.0827, 0.0742, 0.0786, 0.0774, 0.077, 0.0883, 0.0882, 0.1373, 0.1404, 0.1114, 0.1186, 0.1166, 0.0823, 0.08, 0.0566, 0.0469, 0.0307, 0.0223, 0.0171]	[0.9477, 0.9681, 0.8773, 0.2191, 0.1033, 0.0715, 0.0583, 0.0732, 0.1002, 0.1953, 0.328, 0.6021, 0.8176, 0.819, 0.6525, 0.5118, 0.6437, 0.7684, 0.7964, 0.8257, 0.8175, 0.8177, 0.78, 0.7334, 0.6107, 0.4328, 0.4514, 0.6226, 0.7234, 0.7826, 0.8123, 0.8115, 0.8197, 0.8593, 0.8931, 0.9336, 0.9358]	3	0.0810811	1	0.027027	1	0.027027	0	0	3	0.0810811	6	0.162162	0	0	1	0.027027	0	0	6	0.162162	1	0.027027	1
Q44179	SP	0.00022	0.999095	0.000187	0.000198	0.000155	0.000145	CS pos: 28-29. Pr: 0.9745	1	4	5	21	22	28			MNLKFLKSLWATAAIAFAISVNPSLVFA	--HHHHHHHHHHHHHHHHHE----EE--	9.949e+27	-----B--B-BBBBBBBBBBB---BB--	------------B-B-B-----------	----------------------------	--HHHHHHHHHHHHHHHHHE----EE--	[0.0116, 0.006, 0.0097, 0.0126, 0.0109, 0.0079, 0.0067, 0.0058, 0.006, 0.0075, 0.0088, 0.0096, 0.0109, 0.0103, 0.014, 0.0252, 0.0535, 0.1799, 0.3703, 0.3448, 0.1509, 0.0963, 0.1009, 0.2457, 0.5517, 0.5461, 0.16, 0.0526]	[0.0233, 0.06, 0.6653, 0.9022, 0.9455, 0.963, 0.9644, 0.9599, 0.9561, 0.958, 0.9616, 0.9581, 0.9487, 0.9387, 0.9216, 0.8474, 0.7661, 0.6919, 0.434, 0.1998, 0.0415, 0.016, 0.0139, 0.0187, 0.0359, 0.0238, 0.0062, 0.0042]	[0.952, 0.9147, 0.2792, 0.0764, 0.0451, 0.0351, 0.0355, 0.0419, 0.0439, 0.0391, 0.037, 0.043, 0.0526, 0.0704, 0.0789, 0.1007, 0.1052, 0.0764, 0.1071, 0.2494, 0.7282, 0.8995, 0.8953, 0.7419, 0.3808, 0.4159, 0.8564, 0.956]	6	0.214286	0	0	0	0	0	0	3	0.107143	0	0	0	0	2	0.0714286	2	0.0714286	4	0.142857	1	0.0357143	2
B1XIQ8	SP	0.000614	0.998365	0.000326	0.000296	0.000215	0.000195	CS pos: 27-28. Pr: 0.9700	1	3	4	20	21	27			MARGGVFGYGLAIAASFFFGSTSLTQA	------HHHHHHHHHHHH---------	9.99841e+26	---BBBBBBBBBBBBBBBBB---B---	--------BBB----------------	---------B-----------------	-----EE-HHHHHHHHHH---------	[0.0313, 0.0283, 0.0477, 0.0894, 0.2241, 0.4098, 0.3804, 0.132, 0.056, 0.0423, 0.0344, 0.0237, 0.0185, 0.0205, 0.0224, 0.0255, 0.0374, 0.0429, 0.0343, 0.0313, 0.0426, 0.061, 0.0704, 0.0683, 0.0533, 0.0387, 0.0342]	[0.0157, 0.0123, 0.0107, 0.0139, 0.0292, 0.1309, 0.17, 0.1618, 0.6905, 0.8745, 0.9143, 0.9436, 0.9581, 0.9507, 0.9247, 0.903, 0.8671, 0.7401, 0.4071, 0.1886, 0.1129, 0.0792, 0.0633, 0.0478, 0.0356, 0.0221, 0.0166]	[0.9461, 0.9663, 0.9539, 0.9097, 0.712, 0.2801, 0.2444, 0.4528, 0.1792, 0.0951, 0.0664, 0.0518, 0.0413, 0.0495, 0.0676, 0.0851, 0.1334, 0.2855, 0.5791, 0.7838, 0.8428, 0.8518, 0.8641, 0.8804, 0.9067, 0.9359, 0.9455]	5	0.185185	0	0	0	0	0	0	4	0.148148	5	0.185185	0	0	1	0.037037	0	0	2	0.0740741	1	0.037037	0
B1XI36	SP	0.000211	0.999064	0.00018	0.000209	0.000175	0.00017	CS pos: 23-24. Pr: 0.9804	1	3	4	17	18	23			MTSLKTVSLAATAFVTMASQAIA	---HHHHHHHHHHHHHHHH----	9.96179e+22	---B--B-BBBBBBBBBB--B--	------------B-B--------	-----------------------	---HHHHHHHHHHHHHHH-----	[0.0248, 0.0129, 0.0123, 0.0185, 0.0249, 0.0238, 0.0181, 0.0083, 0.007, 0.012, 0.0151, 0.0136, 0.0098, 0.0106, 0.0138, 0.0143, 0.0228, 0.0233, 0.0127, 0.0114, 0.0248, 0.0188, 0.012]	[0.0218, 0.0239, 0.0919, 0.7208, 0.8648, 0.8892, 0.8634, 0.6664, 0.8964, 0.9485, 0.9589, 0.9609, 0.9523, 0.9494, 0.9477, 0.9345, 0.892, 0.7477, 0.3122, 0.118, 0.1612, 0.0401, 0.0127]	[0.9475, 0.9615, 0.8639, 0.2256, 0.1082, 0.1008, 0.1401, 0.3354, 0.1167, 0.0534, 0.0375, 0.0398, 0.0502, 0.0547, 0.052, 0.064, 0.1049, 0.2422, 0.6778, 0.8819, 0.8153, 0.9309, 0.9759]	6	0.26087	0	0	0	0	0	0	1	0.0434783	0	0	0	0	1	0.0434783	1	0.0434783	2	0.0869565	2	0.0869565	0
B1XK49	SP	0.000215	0.999163	0.000174	0.000174	0.000142	0.000139	CS pos: 25-26. Pr: 0.9775	1	7	8	18	19	25			MTNCYRKLLLFLSLSLMMGAGQVSA	--HHHHHHHHHHHHHHHH-------	9.819e+24	---B--BBBBBB-BBBBBBB--B--	-------BBB-B-B-B-B-------	-------------------------	--HHHHHHHHHHHHHHHH-------	[0.0116, 0.006, 0.0097, 0.0126, 0.0109, 0.0079, 0.0067, 0.0058, 0.006, 0.0073, 0.0086, 0.0089, 0.0099, 0.0119, 0.0148, 0.0197, 0.0288, 0.035, 0.0275, 0.0263, 0.0331, 0.0436, 0.0444, 0.0346, 0.0292]	[0.0233, 0.06, 0.6653, 0.9022, 0.9455, 0.963, 0.9644, 0.9599, 0.9561, 0.9598, 0.9634, 0.9574, 0.9563, 0.9483, 0.9386, 0.9197, 0.8779, 0.7552, 0.3684, 0.1377, 0.0714, 0.0444, 0.0269, 0.0163, 0.0149]	[0.952, 0.9147, 0.2792, 0.0764, 0.0451, 0.0351, 0.0355, 0.0419, 0.0439, 0.0382, 0.036, 0.0442, 0.0472, 0.0548, 0.0627, 0.0847, 0.1286, 0.2546, 0.5987, 0.8252, 0.8967, 0.9163, 0.9361, 0.9545, 0.9554]	2	0.08	1	0.04	0	0	0	0	1	0.04	2	0.08	0	0	0	0	1	0.04	6	0.24	3	0.12	1
A8HTM9	SP	0.000218	0.999094	0.000183	0.000211	0.000165	0.000156	CS pos: 37-38. Pr: 0.9646	1	10	11	31	32	37			MSTTSISPGKTGTITCLSALLLSTAIAPFAALNPAQA	-------------HHHHHHHHHHHH------------	8.98888e+36	-----------BBBBBBBBBBBBBBBBBBB-B-----	-----------B-B-BB-BBBB---B-----------	-------------------------------------	-------------HHHHHHHHHHHHH-----------	[0.054, 0.0489, 0.0646, 0.0849, 0.0919, 0.087, 0.0916, 0.0874, 0.0886, 0.0908, 0.0805, 0.0596, 0.0425, 0.0359, 0.0313, 0.0245, 0.0159, 0.0121, 0.0117, 0.0129, 0.013, 0.017, 0.0226, 0.0273, 0.0247, 0.0383, 0.0368, 0.0474, 0.0853, 0.0745, 0.0614, 0.0619, 0.0626, 0.0771, 0.0582, 0.0485, 0.0414]	[0.0228, 0.0223, 0.0301, 0.0409, 0.0556, 0.0714, 0.0841, 0.0916, 0.1027, 0.1183, 0.1407, 0.1827, 0.3429, 0.8182, 0.9069, 0.9342, 0.9555, 0.9588, 0.9633, 0.9565, 0.9483, 0.9351, 0.8957, 0.8277, 0.5777, 0.5838, 0.3712, 0.2932, 0.4145, 0.2361, 0.1662, 0.1078, 0.0732, 0.0572, 0.0326, 0.0222, 0.0173]	[0.9106, 0.933, 0.9142, 0.8798, 0.855, 0.8383, 0.824, 0.8263, 0.8277, 0.8224, 0.8096, 0.782, 0.6439, 0.2017, 0.0988, 0.0628, 0.0486, 0.0441, 0.0402, 0.0444, 0.0489, 0.0654, 0.1074, 0.1936, 0.4568, 0.4698, 0.6315, 0.6905, 0.5477, 0.6536, 0.7373, 0.8042, 0.8558, 0.8574, 0.9082, 0.9296, 0.9374]	7	0.189189	1	0.027027	0	0	0	0	1	0.027027	2	0.0540541	0	0	3	0.0810811	1	0.027027	5	0.135135	1	0.027027	1
B1XI79	SP	0.00029	0.998912	0.000238	0.000224	0.000178	0.000165	CS pos: 39-40. Pr: 0.9607	1	13	14	32	33	39			MRLSLSWINICKSVLNLFTLRNVFIALLFLGLPRGEAIA	--EEEHHHHHHHHHHHHHHHHHHHHHHHH----------	9.41103e+38	--B-B-BB-BB-BBB-BBBBB-BBBBBBBBBBB------	-------B-BB--BB-B-----B-BBBBBB-B-------	---------------------------------------	--HHHHHHHHHHHHHHHHHHHHHHHHHHH----------	[0.0104, 0.0242, 0.0943, 0.1352, 0.081, 0.0354, 0.0219, 0.0127, 0.0088, 0.0069, 0.0057, 0.0067, 0.0067, 0.0062, 0.0052, 0.0052, 0.0052, 0.0052, 0.0052, 0.0052, 0.0059, 0.0073, 0.0089, 0.0099, 0.0119, 0.0148, 0.0197, 0.0332, 0.0425, 0.0403, 0.0353, 0.0417, 0.0682, 0.088, 0.1112, 0.1668, 0.2501, 0.1104, 0.0576]	[0.0157, 0.1524, 0.4811, 0.5432, 0.5604, 0.7615, 0.881, 0.9329, 0.9419, 0.953, 0.9545, 0.9504, 0.9421, 0.9355, 0.9315, 0.9315, 0.9315, 0.9315, 0.9315, 0.9315, 0.9429, 0.9544, 0.9574, 0.9563, 0.9483, 0.9386, 0.9197, 0.8596, 0.7449, 0.4014, 0.1807, 0.1201, 0.0703, 0.0491, 0.0387, 0.0383, 0.0385, 0.0141, 0.0094]	[0.947, 0.562, 0.1126, 0.0626, 0.0727, 0.0648, 0.0619, 0.0541, 0.0533, 0.0504, 0.0532, 0.0513, 0.0523, 0.0583, 0.0696, 0.0696, 0.0696, 0.0696, 0.0696, 0.0696, 0.0573, 0.0466, 0.0442, 0.0472, 0.0548, 0.0627, 0.0847, 0.1451, 0.2791, 0.583, 0.785, 0.8501, 0.8549, 0.8469, 0.831, 0.7491, 0.6654, 0.8607, 0.9344]	3	0.0769231	1	0.025641	0	0	1	0.025641	3	0.0769231	2	0.0512821	0	0	4	0.102564	1	0.025641	9	0.230769	1	0.025641	3
B1XLC1	SP	0.167173	0.831985	0.000249	0.00024	0.000189	0.00017	CS pos: 13-14. Pr: 0.7853	1	3	4	9	10	13			MVSLAIAPLSLWA	#NAME?	8301000000000	#NAME?	--------B----	-------------	#NAME?	[0.0074, 0.0138, 0.0241, 0.035, 0.0658, 0.0675, 0.0306, 0.0357, 0.0512, 0.0384, 0.0359, 0.0311, 0.0392]	[0.0646, 0.4509, 0.6647, 0.7405, 0.7425, 0.6252, 0.2864, 0.6079, 0.7017, 0.6364, 0.7818, 0.8521, 0.7834]	[0.8951, 0.3893, 0.1707, 0.111, 0.0957, 0.1588, 0.4871, 0.3032, 0.23, 0.3128, 0.2124, 0.1735, 0.1893]	3	0.230769	0	0	0	0	0	0	0	0	0	0	0	0	1	0.0769231	0	0	3	0.230769	1	0.0769231	0
B1XNN5	SP	0.000258	0.999003	0.000214	0.000208	0.000167	0.000166	CS pos: 32-33. Pr: 0.9669	1	8	9	26	27	32			MLHRRKNRWMYGLLACIVAISVNLATPTVSQA	--------HHHHHHHHHHHHEE----------	9.94113e+31	--------BBBBBBBBB-BB-B-B----B---	---------B-BBBBB-B-B-B-B--------	-----------B--------------------	--------HHHHHHHHHHHHHE----------	[0.0193, 0.0152, 0.0407, 0.0682, 0.045, 0.0285, 0.0235, 0.0203, 0.0253, 0.0283, 0.0188, 0.0126, 0.0112, 0.0145, 0.0161, 0.0137, 0.0175, 0.0238, 0.0508, 0.1525, 0.3157, 0.3437, 0.1883, 0.1195, 0.0917, 0.0917, 0.0821, 0.0834, 0.0822, 0.0701, 0.0497, 0.0436]	[0.0344, 0.0534, 0.2795, 0.3604, 0.2275, 0.1528, 0.1471, 0.2864, 0.8264, 0.9179, 0.9445, 0.9522, 0.9593, 0.9646, 0.9547, 0.9455, 0.9281, 0.8562, 0.7806, 0.6931, 0.4757, 0.2273, 0.0717, 0.0565, 0.0661, 0.063, 0.0656, 0.0622, 0.0443, 0.0271, 0.0185, 0.0171]	[0.9182, 0.9077, 0.5992, 0.4988, 0.6813, 0.8161, 0.8361, 0.7002, 0.18, 0.0791, 0.0559, 0.0522, 0.0427, 0.0351, 0.0422, 0.0555, 0.0665, 0.0991, 0.1061, 0.0877, 0.1162, 0.2533, 0.6493, 0.8115, 0.8381, 0.843, 0.8409, 0.8408, 0.8615, 0.8976, 0.9283, 0.9358]	4	0.125	1	0.03125	0	0	0	0	0	0	1	0.03125	1	0.03125	2	0.0625	1	0.03125	4	0.125	2	0.0625	2
B1XNP8	SP	0.001833	0.989047	0.006844	0.001182	0.000495	0.000611	CS pos: 22-23. Pr: 0.9700	1	3	4	17	18	22			MKKIIALLSLGSVMLTAGAAQA	-HHHHHHHHHHHHHHH------	7.29e+21	---BBBBB-BB-BBBBB-----	---B---B----BBB-------	----------------------	-HHHHHHHHHHHHHH-------	[0.0075, 0.0076, 0.0115, 0.0122, 0.0103, 0.0089, 0.0136, 0.0184, 0.0147, 0.0241, 0.0304, 0.0238, 0.0324, 0.0507, 0.0571, 0.0395, 0.0323, 0.0418, 0.0462, 0.0469, 0.0447, 0.0292]	[0.0873, 0.5898, 0.873, 0.9263, 0.9423, 0.9437, 0.9144, 0.8582, 0.6553, 0.822, 0.7969, 0.6651, 0.8064, 0.791, 0.687, 0.3916, 0.1621, 0.098, 0.05, 0.0287, 0.0186, 0.0149]	[0.8512, 0.3367, 0.0918, 0.053, 0.0486, 0.0568, 0.0852, 0.1409, 0.3469, 0.2083, 0.2317, 0.3414, 0.2201, 0.2106, 0.2868, 0.5456, 0.7874, 0.8566, 0.9052, 0.931, 0.9427, 0.9554]	5	0.227273	0	0	0	0	0	0	0	0	2	0.0909091	0	0	2	0.0909091	2	0.0909091	4	0.181818	2	0.0909091	0
B1XI24	SP	0.000195	0.832525	0.000157	0.16685	0.00014	0.000129	CS pos: 36-37. Pr: 0.8137	1	9	10	29	30	36			MTVKGFGNRMIYGFGGLSLAIAATVSQLPPQQAAQA	---E----HEEH----HHHHHHHHH-----------	9.71014e+35	--B-BB--BBBBBBBBBBBBBBBBB--B--------	---------BB-B---B-B-B---------------	------------------------------------	--EEE---EEEE----HHHHHHHHH-----------	[0.0459, 0.1479, 0.6775, 0.7972, 0.6653, 0.2629, 0.1891, 0.1478, 0.3164, 0.6344, 0.6655, 0.5654, 0.3214, 0.1013, 0.0397, 0.0163, 0.0325, 0.0376, 0.0472, 0.0253, 0.0198, 0.0178, 0.0248, 0.0291, 0.0395, 0.0344, 0.0384, 0.0479, 0.0555, 0.0549, 0.0543, 0.0857, 0.095, 0.041, 0.0203, 0.017]	[0.003, 0.0039, 0.0193, 0.0319, 0.0322, 0.0316, 0.0871, 0.0692, 0.1667, 0.2336, 0.2013, 0.1515, 0.1406, 0.1112, 0.1053, 0.2088, 0.8387, 0.9307, 0.9209, 0.9353, 0.9321, 0.9304, 0.91, 0.8587, 0.7289, 0.3662, 0.1849, 0.1294, 0.1188, 0.1517, 0.2012, 0.3561, 0.2888, 0.1338, 0.0489, 0.0233]	[0.9637, 0.9007, 0.2799, 0.1485, 0.2369, 0.5814, 0.5543, 0.6206, 0.2594, 0.0878, 0.0776, 0.1681, 0.4057, 0.7092, 0.8386, 0.7952, 0.161, 0.0702, 0.0551, 0.0604, 0.0688, 0.0758, 0.0902, 0.1456, 0.2794, 0.6191, 0.8076, 0.8488, 0.8292, 0.7658, 0.6818, 0.4779, 0.4911, 0.7371, 0.9105, 0.9555]	6	0.166667	0	0	0	0	0	0	2	0.0555556	5	0.138889	0	0	2	0.0555556	1	0.0277778	3	0.0833333	2	0.0555556	1
B1XL68	SP	0.000296	0.665579	0.333589	0.000191	0.00018	0.00015	CS pos: 32-33. Pr: 0.3145	1	10	11	26	27	32			MNFKNLKQVKGIRAVVYTAILLSCGPIFAASA	------H----HHHHHHHHHHH----------	9.99871e+31	--B--B--B--BBBBBBBBBBBBBBBBBB---	---------------B-BBBBB-B--B-----	------------------B-------------	-----HH-H--HHHHHHHHHHH----------	[0.0334, 0.0253, 0.0317, 0.0449, 0.0352, 0.042, 0.0459, 0.0306, 0.0339, 0.0263, 0.0159, 0.0174, 0.017, 0.018, 0.0144, 0.0118, 0.0134, 0.0137, 0.0188, 0.0238, 0.0309, 0.0429, 0.0361, 0.0362, 0.0453, 0.0652, 0.0798, 0.0794, 0.0683, 0.0562, 0.041, 0.0436]	[0.0279, 0.0317, 0.0774, 0.3613, 0.3602, 0.6587, 0.6872, 0.4866, 0.5794, 0.3614, 0.3741, 0.8529, 0.9188, 0.9503, 0.9576, 0.9592, 0.9614, 0.9492, 0.94, 0.9214, 0.8679, 0.7401, 0.3981, 0.2015, 0.127, 0.095, 0.0791, 0.0634, 0.0535, 0.037, 0.0223, 0.0171]	[0.9258, 0.9422, 0.8763, 0.5489, 0.5459, 0.2999, 0.3024, 0.5127, 0.4643, 0.6398, 0.6175, 0.1666, 0.0802, 0.0481, 0.0452, 0.0438, 0.0442, 0.0554, 0.0557, 0.0768, 0.1437, 0.2855, 0.6011, 0.7769, 0.8305, 0.8365, 0.8296, 0.8508, 0.8678, 0.8995, 0.9336, 0.9358]	5	0.15625	1	0.03125	0	0	0	0	2	0.0625	2	0.0625	0	0	3	0.09375	3	0.09375	3	0.09375	1	0.03125	2
B1XLE8	SP	0.000213	0.999147	0.000176	0.000193	0.000154	0.000152	CS pos: 32-33. Pr: 0.9716	1	8	9	27	28	32			MMGNFWQPLIRLGRAACIGSIAAIAFVPPSVA	----HHHHHHHHH-H-----HHHHHE------	9.9833e+31	--B--B-BBB-BB-BBBBBBBBBBBBBB----	--------BB-B----B---BB-BB-------	--------------------------------	-----HHHHHHH--------HHHH--------	[0.0348, 0.0285, 0.0322, 0.0321, 0.0325, 0.0346, 0.0399, 0.0349, 0.0304, 0.0312, 0.0377, 0.042, 0.0245, 0.0265, 0.0506, 0.0639, 0.0687, 0.0624, 0.0585, 0.0522, 0.079, 0.1255, 0.1355, 0.1082, 0.1081, 0.1687, 0.1359, 0.0973, 0.079, 0.0476, 0.0327, 0.026]	[0.0217, 0.0185, 0.0294, 0.0717, 0.2671, 0.8237, 0.8886, 0.8899, 0.8937, 0.8827, 0.8563, 0.7662, 0.4605, 0.2825, 0.3454, 0.2183, 0.1423, 0.1517, 0.1994, 0.3193, 0.6253, 0.5693, 0.533, 0.5278, 0.3347, 0.2614, 0.0859, 0.0437, 0.0356, 0.0236, 0.0143, 0.0139]	[0.9365, 0.9601, 0.9429, 0.8789, 0.6612, 0.1639, 0.0932, 0.0869, 0.0891, 0.1052, 0.1504, 0.255, 0.5446, 0.7168, 0.6455, 0.7193, 0.7972, 0.811, 0.7713, 0.6538, 0.3412, 0.2495, 0.2412, 0.2585, 0.3623, 0.3966, 0.6662, 0.849, 0.8924, 0.9348, 0.958, 0.9595]	6	0.1875	1	0.03125	0	0	0	0	2	0.0625	3	0.09375	0	0	4	0.125	0	0	2	0.0625	2	0.0625	1
B1XJH6	SP	0.000233	0.998928	0.000205	0.000239	0.000196	0.00019	CS pos: 28-29. Pr: 0.9757	1	4	5	22	23	28			MSKTVRTFLSGASVALGATVAFSGTAQA	--HHHHHHH----HHHHHHE--------	9.769e+27	----B--BB-BB-BBBBBBBBB-B----	--------B------B-B-B--------	----------------------------	--HHHHHHH----HHHH-EE--------	[0.0135, 0.0092, 0.0172, 0.0263, 0.0238, 0.0169, 0.0162, 0.0215, 0.0344, 0.0378, 0.0335, 0.0298, 0.0387, 0.0627, 0.0953, 0.116, 0.1261, 0.1552, 0.3852, 0.4751, 0.2808, 0.1575, 0.0926, 0.0744, 0.0631, 0.0559, 0.0546, 0.0414]	[0.028, 0.0887, 0.724, 0.8737, 0.9046, 0.9199, 0.9065, 0.8496, 0.7181, 0.3641, 0.175, 0.1563, 0.2596, 0.6785, 0.6786, 0.5585, 0.4673, 0.2666, 0.2327, 0.1401, 0.0562, 0.0488, 0.0481, 0.0455, 0.0398, 0.0303, 0.0186, 0.0123]	[0.9418, 0.8784, 0.2195, 0.0827, 0.0677, 0.0695, 0.0897, 0.1559, 0.2896, 0.6247, 0.8221, 0.8495, 0.7129, 0.3071, 0.221, 0.233, 0.2584, 0.3331, 0.2373, 0.2832, 0.5939, 0.777, 0.8491, 0.8774, 0.8944, 0.9103, 0.9263, 0.9438]	6	0.214286	0	0	0	0	0	0	2	0.0714286	3	0.107143	0	0	0	0	1	0.0357143	2	0.0714286	1	0.0357143	0
B1XL52	SP	0.000645	0.998412	0.000278	0.000253	0.000198	0.000189	CS pos: 29-30. Pr: 0.8215	1	3	4	22	23	29			MVRIFSGLLGGMGLALVLGGTLTPAIAQA	HHHHHHHHHHHHHHHHHH-----HHHH--	4.79e+28	----B-B---B-BBBBB-BB----B----	------------BBB-B------------	-----------------------------	HHHHHHHHHHHHHHHHHH-----HHHH--	[0.0074, 0.0077, 0.0065, 0.0051, 0.0052, 0.0058, 0.0077, 0.0092, 0.0097, 0.0065, 0.008, 0.0139, 0.0168, 0.0177, 0.0161, 0.0153, 0.0227, 0.031, 0.0336, 0.0327, 0.0394, 0.0373, 0.0364, 0.0501, 0.0517, 0.0486, 0.0324, 0.0133, 0.0072]	[0.6507, 0.8477, 0.9138, 0.9438, 0.9495, 0.9544, 0.942, 0.9004, 0.8074, 0.5091, 0.8762, 0.9415, 0.9479, 0.9441, 0.9339, 0.9119, 0.8493, 0.6911, 0.3595, 0.1515, 0.1199, 0.1422, 0.2721, 0.6794, 0.7008, 0.603, 0.4471, 0.1295, 0.0267]	[0.2154, 0.1049, 0.0649, 0.05, 0.0452, 0.043, 0.0567, 0.0983, 0.1882, 0.4832, 0.1377, 0.062, 0.0532, 0.0585, 0.0692, 0.0983, 0.1669, 0.3166, 0.6229, 0.8462, 0.8657, 0.8277, 0.6749, 0.2489, 0.1936, 0.248, 0.4337, 0.8177, 0.9645]	4	0.137931	0	0	0	0	0	0	1	0.0344828	6	0.206897	0	0	2	0.0689655	0	0	6	0.206897	2	0.0689655	0
B1XL43	SP	0.000269	0.998912	0.000236	0.00023	0.000185	0.000176	CS pos: 26-27. Pr: 0.9647	1	5	6	19	20	26			MPKHRWLVALGACVSVLWMGNSPVRS	-----EEHHHHHHHHHEE--------	9.99831e+25	-----BBBBBBBBBBBBBBB---B--	-----BBBBB--BB-BB---------	--------------------------	-----EEEHH--HHEEEE--------	[0.0294, 0.0311, 0.0616, 0.0991, 0.2118, 0.4312, 0.4428, 0.3425, 0.2088, 0.1282, 0.0493, 0.021, 0.0893, 0.3451, 0.4799, 0.5645, 0.546, 0.4819, 0.2101, 0.1397, 0.0884, 0.084, 0.0612, 0.0647, 0.0431, 0.0414]	[0.0158, 0.0126, 0.013, 0.016, 0.0408, 0.1677, 0.2765, 0.3074, 0.3693, 0.4986, 0.319, 0.2201, 0.5514, 0.4405, 0.2858, 0.2475, 0.2128, 0.1399, 0.0594, 0.0398, 0.0531, 0.0401, 0.0346, 0.0258, 0.0178, 0.0123]	[0.9486, 0.9646, 0.9476, 0.904, 0.6633, 0.1756, 0.1157, 0.1465, 0.245, 0.3146, 0.5551, 0.7502, 0.2873, 0.1211, 0.1056, 0.0876, 0.1363, 0.2303, 0.6058, 0.81, 0.8486, 0.8781, 0.9072, 0.9057, 0.938, 0.9438]	2	0.0769231	1	0.0384615	0	0	0	0	0	0	2	0.0769231	1	0.0384615	0	0	1	0.0384615	3	0.115385	2	0.0769231	1
B1XPW4	SP	0.000224	0.999056	0.000197	0.000205	0.000168	0.00016	CS pos: 26-27. Pr: 0.9719	1	5	6	20	21	26			MFAFRDFLTFSTGGLVVLSGGGVAIA	--HHHHHHHH----EEEE----EEE-	8.04441e+25	--B---BBBBBBBBBBBB-B-BB---	-------------BBBBB--------	--------------------------	-HHHHHHHHH----EEEE----EEE-	[0.0058, 0.0074, 0.0131, 0.0142, 0.0127, 0.0131, 0.0171, 0.0283, 0.0444, 0.0601, 0.0358, 0.0305, 0.0641, 0.2983, 0.7689, 0.9058, 0.8909, 0.7481, 0.2717, 0.1102, 0.0897, 0.2459, 0.7239, 0.8112, 0.6375, 0.1503]	[0.0691, 0.6027, 0.8882, 0.9342, 0.9519, 0.9491, 0.9359, 0.9001, 0.8165, 0.7017, 0.2895, 0.07, 0.0306, 0.0238, 0.0431, 0.0331, 0.0295, 0.0278, 0.0168, 0.0139, 0.0106, 0.0119, 0.0216, 0.0152, 0.007, 0.0027]	[0.877, 0.3169, 0.0769, 0.0443, 0.0399, 0.0438, 0.0539, 0.0755, 0.1355, 0.2739, 0.6702, 0.891, 0.9028, 0.695, 0.1998, 0.0861, 0.1075, 0.2412, 0.6886, 0.875, 0.9001, 0.7392, 0.2531, 0.1881, 0.4237, 0.8908]	3	0.115385	0	0	1	0.0384615	0	0	4	0.153846	5	0.192308	0	0	1	0.0384615	0	0	3	0.115385	1	0.0384615	0
B1XL73	SP	0.000461	0.998296	0.000331	0.000403	0.00029	0.000222	CS pos: 30-31. Pr: 0.9684	1	9	10	26	27	30			MGYWQSWQRFFGMAIATGVLTLGFGLRSEA	---HHHHHHHHHHHHHHHHHHH--------	9.93249e+29	--BB--B--BBBBBBBBBBBBBBBBB----	---------BBB-B---B-B-B--------	------------------------------	---HHHHHHHHHHHHHHHHHHH--------	[0.0222, 0.0118, 0.0098, 0.0142, 0.017, 0.0131, 0.0097, 0.007, 0.0063, 0.0069, 0.0075, 0.0075, 0.0068, 0.0065, 0.0078, 0.0119, 0.0154, 0.0272, 0.055, 0.0822, 0.0917, 0.0891, 0.0507, 0.0358, 0.0446, 0.0467, 0.0695, 0.0547, 0.0444, 0.0321]	[0.0191, 0.0216, 0.1001, 0.7539, 0.9167, 0.9521, 0.9625, 0.9617, 0.9595, 0.9588, 0.958, 0.9583, 0.9416, 0.934, 0.9478, 0.936, 0.9143, 0.8923, 0.8724, 0.7877, 0.6868, 0.5646, 0.2909, 0.1503, 0.0797, 0.0681, 0.0462, 0.0279, 0.0176, 0.0163]	[0.9545, 0.9644, 0.8611, 0.2067, 0.0692, 0.0424, 0.0372, 0.0403, 0.0423, 0.0419, 0.0391, 0.0422, 0.0603, 0.0667, 0.0584, 0.0565, 0.0707, 0.0712, 0.0589, 0.0884, 0.1609, 0.3053, 0.5961, 0.7933, 0.8613, 0.8863, 0.8822, 0.9218, 0.937, 0.9481]	3	0.1	0	0	0	0	1	0.0333333	3	0.1	5	0.166667	0	0	1	0.0333333	0	0	3	0.1	2	0.0666667	0
A1XQW6	SP	0.000935	0.996396	0.000746	0.000654	0.000677	0.000565	CS pos: 27-28. Pr: 0.9573	1	4	5	19	20	27			MRQQQLFWLTTLIVGGNIFQAATPLQA	----HHHHHHHHHH-------------	9.98711e+26	-----BBBBBBBBB-B-BB-BB--B--	--------BB--B----B---------	---------------------------	----HHHHHHHHH--------------	[0.0267, 0.0249, 0.0298, 0.0566, 0.1357, 0.1829, 0.1105, 0.0769, 0.0727, 0.0816, 0.1768, 0.268, 0.3831, 0.2474, 0.1372, 0.0677, 0.0571, 0.0727, 0.1447, 0.1216, 0.0886, 0.0739, 0.0648, 0.0798, 0.0714, 0.0485, 0.0414]	[0.0175, 0.0136, 0.0162, 0.0689, 0.5552, 0.6005, 0.7069, 0.727, 0.6912, 0.7143, 0.6509, 0.6008, 0.4137, 0.2656, 0.1285, 0.1303, 0.1308, 0.1761, 0.3092, 0.181, 0.1166, 0.0978, 0.073, 0.0547, 0.0331, 0.0222, 0.0173]	[0.9541, 0.9673, 0.9522, 0.7862, 0.1453, 0.0916, 0.0837, 0.1144, 0.1229, 0.1183, 0.0789, 0.0721, 0.119, 0.3455, 0.6477, 0.7827, 0.8073, 0.7644, 0.534, 0.6177, 0.729, 0.786, 0.8522, 0.8582, 0.8963, 0.9296, 0.9374]	3	0.111111	0	0	0	0	0	0	2	0.0740741	2	0.0740741	0	0	2	0.0740741	0	0	4	0.148148	1	0.037037	1
B1XJU2	SP	0.000223	0.999041	0.000202	0.000204	0.000167	0.00016	CS pos: 25-26. Pr: 0.9725	1	5	6	21	22	25			MNVKKLSLYLFSINLVTSFFAVAAA	----EEHHHHHHHHHHHHHHHHH--	9.9611e+24	-----BBBBBBBBBBBBBBBBB---	-----B-B-BB-B--B---------	-------------------------	---HHHHHHHHHHHHHHHHHHHH--	[0.0257, 0.0153, 0.0239, 0.0583, 0.0756, 0.0406, 0.0225, 0.0123, 0.0083, 0.0085, 0.006, 0.0072, 0.0057, 0.0062, 0.0052, 0.0059, 0.0065, 0.0066, 0.0063, 0.0067, 0.0068, 0.0074, 0.0088, 0.0079, 0.0038]	[0.0142, 0.0093, 0.0381, 0.5327, 0.7174, 0.859, 0.9158, 0.9436, 0.9552, 0.9538, 0.961, 0.9575, 0.9393, 0.9355, 0.9315, 0.9429, 0.9582, 0.9596, 0.9568, 0.9416, 0.9222, 0.8728, 0.7095, 0.3454, 0.0352]	[0.9577, 0.9765, 0.8942, 0.1879, 0.083, 0.0496, 0.0516, 0.0479, 0.0473, 0.0454, 0.0422, 0.043, 0.0617, 0.0583, 0.0696, 0.0573, 0.0424, 0.0411, 0.0452, 0.0561, 0.0742, 0.1196, 0.2683, 0.6296, 0.9591]	4	0.16	0	0	0	0	0	0	3	0.12	0	0	0	0	1	0.04	2	0.08	4	0.16	1	0.04	2
Uniprot identifier	Prediction SignalP 6.0	OTHER	SP(Sec/SPI)	LIPO(Sec/SPII)	TAT(Tat/SPI)	TATLIPO(Sec/SPII)	PILIN(Sec/SPIII)	CS Position	N region start	N region end	H region start	H region end	C region start	C region end	Twin arginine motif (2 Rs)	Lipid-modified cysteine	Predicted Signal Sequence (Cut site after last AA)	jnetpred	JNETCONF	JNETSOL25	JNETSOL5	JNETSOL0	JNETHMM	JNETPROPE	JNETPROPH	JNETPROPC	Entire SS A count	Entire SS A percentage	Entire SS C count	Entire SS C percentage	Entire SS D count	Entire SS D percentage	Entire SS E count	Entire SS E percentage	Entire SS F count	Entire SS F percentage	Entire SS G count	Entire SS G percentage	Entire SS H count	Entire SS H percentage	Entire SS I count	Entire SS I percentage	Entire SS K count	Entire SS K percentage	Entire SS L count	Entire SS L percentage	Entire SS M count	Entire SS M percentage	Entire SS N count
all mean										1	8.02532	9.02532	25	26	30.8354													4.13924	0.140968	0.493671	0.0150435	0.151899	0.00417564	0.202532	0.0061097	1.97468	0.0641853	2.39241	0.0774977	0.202532	0.00558769	1.92405	0.0616783	1.29114	0.0404469	4.6962	0.15502	1.62025	0.0552235
all SD										0	6.97368	6.97368	7.84663	7.84663	7.97691													1.6515	0.0606363	0.672675	0.0210224	0.392609	0.0107665	0.401886	0.0123739	1.37771	0.0469488	1.80308	0.0559122	0.487301	0.0133438	1.40318	0.0408614	1.0452	0.0298524	2.2409	0.0701596	0.699073	0.0288183
lumen mean										1	7.42105	8.42105	24.6842	25.6842	30.4211													4.26316	0.14228	0.736842	0.025649	0.210526	0.00662318	0.315789	0.0101345	2.63158	0.0869828	1.52632	0.0520218	0.210526	0.0059617	2.52632	0.081157	1.15789	0.0368462	4.63158	0.154707	1.68421	0.0563794
lumen SD										0	5.10228	5.10228	6.29162	6.29162	6.00277													1.96929	0.0643813	0.713929	0.0255456	0.407682	0.0129931	0.46483	0.0150757	1.13372	0.0354372	1.04471	0.0380854	0.521026	0.0153123	1.63412	0.0462292	1.08885	0.0304143	1.89766	0.0666766	0.798197	0.0282266
both mean										1	11.5	12.5	28.4167	29.4167	34.25													3.58333	0.110665	0.583333	0.0148659	0.125	0.00261884	0.208333	0.00549643	2	0.0602682	2.91667	0.0882476	0.291667	0.00761456	2.125	0.0614982	1.58333	0.0445596	5.375	0.160249	1.58333	0.04622
both SD										0	9.89949	9.89949	9.84004	9.84004	10.0799													1.49768	0.0497301	0.812233	0.0218932	0.330719	0.00697526	0.406116	0.0111597	1.52753	0.0516184	1.60511	0.0499291	0.538452	0.0138499	1.39381	0.0383411	1.03749	0.0252397	2.62698	0.0745556	0.702179	0.0155455
periplasm mean										1	6.02778	7.02778	22.8889	23.8889	28.7778													4.44444	0.160478	0.305556	0.00956461	0.138889	0.00392175	0.138889	0.00439435	1.61111	0.0547647	2.5	0.0837766	0.138889	0.00403905	1.47222	0.0515179	1.16667	0.0396055	4.27778	0.1517	1.61111	0.0606157
periplasm SD										0	3.92631	3.92631	6.11364	6.11364	6.38623													1.46144	0.0569068	0.460642	0.0147124	0.418514	0.0113136	0.345831	0.0110127	1.25339	0.0449957	2.06155	0.0630375	0.418514	0.0115715	1.09255	0.0353907	0.986013	0.0319981	2.00847	0.0687058	0.635862	0.0340152
lumen + both mean										1	9.69767	10.6977	26.7674	27.7674	32.5581													3.88372	0.124634	0.651163	0.0196305	0.162791	0.0043882	0.255814	0.00754581	2.27907	0.0720723	2.30233	0.0722409	0.255814	0.00688422	2.30233	0.0701846	1.39535	0.0411513	5.04651	0.1578	1.62791	0.050709
periplasm + both mean										1	8.21667	9.21667	25.1	26.1	30.9667													4.1	0.140553	0.416667	0.0116851	0.133333	0.00340058	0.166667	0.00483518	1.76667	0.0569661	2.66667	0.085565	0.2	0.00546926	1.73333	0.05551	1.33333	0.0415871	4.71667	0.155119	1.6	0.0548574
lumen v periplasm ttest										nan	0.318745	0.318745	0.327316	0.327316	0.361581													0.732796	0.318544	0.0281065	0.0209549	0.551905	0.459759	0.165141	0.163455	0.00474266	0.00656594	0.0265351	0.0268166	0.616898	0.643049	0.0203565	0.0238373	0.977303	0.760316	0.532404	0.878518	0.738185	0.632432
lumen v both ttest										nan	0.0963652	0.0963652	0.148309	0.148309	0.1389													0.232988	0.094756	0.523867	0.162301	0.474526	0.248253	0.442824	0.282974	0.136433	0.0568242	0.00179911	0.0118158	0.628521	0.722707	0.411149	0.154752	0.212747	0.391707	0.299341	0.803325	0.6747	0.181377
lumen v periplasm + both ttest										nan	0.609357	0.609357	0.821747	0.821747	0.762844													0.749489	0.919981	0.0994928	0.0411353	0.4823	0.341055	0.224647	0.179661	0.0109372	0.00635357	0.00188064	0.00643964	0.939553	0.902175	0.0699715	0.0409633	0.549188	0.564646	0.875918	0.982117	0.687484	0.843606
both v periplasm ttest										nan	0.0176075	0.0176075	0.0215889	0.0215889	0.0265163													0.0355461	0.000884677	0.14573	0.314538	0.8887	0.589702	0.503309	0.713107	0.315108	0.678258	0.392136	0.765189	0.256342	0.311046	0.06507	0.322726	0.133712	0.514211	0.0963703	0.661573	0.879121	0.0336655
lumen + both v periplasm ttest										nan	0.0141892	0.0141892	0.0244512	0.0244512	0.0316268													0.130161	0.00831381	0.0179393	0.0278872	0.793196	0.851624	0.193635	0.257677	0.030446	0.104057	0.641465	0.379039	0.284153	0.342078	0.00679942	0.0402881	0.33527	0.823733	0.126845	0.703898	0.915454	0.146184
lumen + both v periplasm + both ttest										nan	0.362552	0.362552	0.33396	0.33396	0.363892													0.522236	0.185128	0.11135	0.0759323	0.699017	0.629241	0.285892	0.281694	0.0721277	0.117914	0.292372	0.213993	0.588988	0.612529	0.0502147	0.0775761	0.772503	0.94003	0.48914	0.852536	0.846937	0.421776
Significant Ttests
category	all mean	all SD	lumen mean	lumen SD	both mean	both SD	periplasm mean	periplasm SD	lumen + both mean	periplasm + both mean	lumen v periplasm ttest	lumen v both ttest	lumen v periplasm + both ttest	both v periplasm ttest	lumen + both v periplasm ttest	lumen + both v periplasm + both ttest
Entire SS Hydrophilicity	-0.924083	0.491142	-1.33689	0.28328	-0.838284	0.540348	-0.76341	0.41434	-1.0586	-0.79336	3.05e-07	0.000522997	2.16e-07	0.575624	0.00640057	0.00928615
H region Mean helix prediction value	0.685509	0.201733	0.856938	0.0495986	0.606625	0.21062	0.647623	0.193234	0.717228	0.631223	3.22e-07	8.61e-06	2.16e-11	0.457612	0.128396	0.0381523
H region Hydrophilicity	-1.68634	0.625685	-2.20231	0.379592	-1.65395	0.58844	-1.43563	0.590027	-1.89625	-1.52296	5.74e-07	0.000846879	6.86e-07	0.173586	0.000931378	0.00213951
H region GRAVY score	1.83773	0.534012	2.30768	0.343105	1.78634	0.435743	1.62396	0.522549	2.0167	1.68891	6.18e-07	0.000107489	3.94e-07	0.20541	0.00102632	0.00114015
H region Mean other prediction value	0.238693	0.12549	0.135089	0.0443032	0.26525	0.106238	0.275667	0.135996	0.207737	0.2715	1.2e-06	7.73e-06	7.14e-10	0.745391	0.0190532	0.006974
H region Longest Predicted Structure Length helix (Jnetpred)	12.1392	3.84423	15.3158	1.7184	11.0417	3.48185	11.1944	3.97086	12.9302	11.1333	2.81e-06	1.03e-05	9.61e-09	0.877783	0.0488499	0.0165412
H region Percent Predicted Structure helix (HMM)	0.731503	0.235778	0.907527	0.0568941	0.636086	0.274729	0.702213	0.216068	0.756025	0.675762	3.94e-06	9.72e-05	3.02e-09	0.336072	0.31268	0.110125
H region Percent Predicted Structure helix (Jnetpred)	0.760876	0.195664	0.914005	0.0563415	0.681118	0.203738	0.73323	0.193091	0.784022	0.712386	5.91e-06	1.57e-05	1.18e-09	0.335628	0.25598	0.0743591
H region Longest Predicted Structure Length helix (HMM)	11.8608	4.38852	15.1579	1.66269	10.625	4.61711	10.9444	4.35854	12.6279	10.8167	6.31e-06	0.000138902	2.98e-08	0.793307	0.0925417	0.0419475
H region Longest Predicted Structure Length (HMM)	12.3924	3.72952	15.1579	1.66269	12.125	2.87681	11.1111	4.22149	13.4651	11.5167	8.1e-06	0.000140804	1.96e-07	0.281264	0.00671389	0.00388691
H region Longest Predicted Structure Length (Jnetpred)	12.5443	3.51416	15.3158	1.7184	11.9583	2.55733	11.4722	3.96853	13.4419	11.6667	9.66e-06	1.12e-05	1.11e-07	0.572719	0.0161842	0.00540725
Entire SS Longest Predicted Structure Length helix (Jnetpred)	14.557	4.91638	18.3684	2.63999	13.375	4.8202	13.3333	4.87625	15.5814	13.35	1.03e-05	0.00014963	5.4e-07	0.974556	0.0443827	0.0227478
H region Percent Predicted Structure (HMM)	0.787674	0.167056	0.907527	0.0568941	0.761911	0.155162	0.741594	0.182582	0.826253	0.749721	1.09e-05	0.00024177	5.28e-08	0.651351	0.028639	0.0163925
Entire SS Longest Predicted Structure Length helix (HMM)	14.5063	5.53441	18.2632	2.42448	13.4583	6.331	13.2222	5.24993	15.5814	13.3167	1.48e-05	0.00219021	1.42e-06	0.882696	0.0592555	0.0484514
Entire SS Longest Predicted Structure Length (HMM)	15.1013	4.91341	18.2632	2.42448	15.1667	4.88763	13.3889	5.07323	16.5349	14.1	1.72e-05	0.0119634	1.13e-05	0.187949	0.00490566	0.0105505
H region Number aa in Predicted Structure helix (HMM)	12.3797	4.32334	15.5789	1.90058	10.7083	4.62312	11.8056	4.15545	12.8605	11.3667	3.45e-05	6.63e-05	1.79e-07	0.362471	0.283721	0.0956126
H region Percent Predicted Structure (Jnetpred)	0.79954	0.158951	0.914005	0.0563415	0.760639	0.141985	0.76506	0.176679	0.828406	0.763292	3.74e-05	4.52e-05	6.18e-08	0.916649	0.0872911	0.0317737
Entire SS Longest Predicted Structure Length (Jnetpred)	15.1013	4.751	18.3684	2.63999	14.6667	4.26875	13.6667	5.08811	16.3023	14.0667	4.77e-05	0.00152827	9.46e-06	0.422628	0.0159462	0.0133389
H region Number aa in Predicted Structure helix (Jnetpred)	12.8481	3.69772	15.6842	1.86527	11.4167	3.47511	12.3056	3.76991	13.3023	11.95	5.95e-05	1.29e-05	3.26e-07	0.361217	0.240699	0.0673467
Entire SS Mean helix prediction value	0.502758	0.153203	0.61654	0.0603811	0.428397	0.157802	0.49228	0.149506	0.51153	0.466727	8.16e-05	1.05e-05	5.86e-08	0.130274	0.582528	0.157873
H region Number aa in Predicted Structure (HMM)	13.2658	3.2363	15.5789	1.90058	12.6667	2.39212	12.4444	3.67759	13.9535	12.5333	0.000146992	8.98e-05	8.11e-06	0.781373	0.0462238	0.0167125
H region Mean extended strand prediction value	0.0689294	0.0960266	0.0169427	0.00771337	0.112582	0.135511	0.0672651	0.0725407	0.0703228	0.0853919	0.000248582	0.00257376	5.72e-06	0.151071	0.885626	0.495519
Entire SS z2*z2 with 4 lag auto cross covariance	1.20058	1.12757	0.578149	0.778553	1.1397	1.29218	1.56968	1.00688	0.891572	1.39769	0.000262051	0.0929583	0.00120808	0.184714	0.00678412	0.0301405
H region z1*z1 with 1 lag auto cross covariance	1.65071	2.96575	3.42806	2.47236	1.79671	3.52244	0.615322	2.2473	2.51754	1.08788	0.000292101	0.0894519	0.0018467	0.161881	0.00316863	0.023845
H region Number aa in Predicted Structure (Jnetpred)	13.4684	3.08461	15.6842	1.86527	12.6667	2.21108	12.8333	3.51584	14	12.7667	0.00031361	2.63e-05	1.01e-05	0.825416	0.106759	0.0300731
Entire SS Number aa in Predicted Structure helix (Jnetpred)	16.1772	5.10834	19.3158	3.19626	15.3333	5.66912	15.0833	4.85555	17.093	15.1833	0.000395357	0.00722407	0.000164828	0.862884	0.0821486	0.0700909
Entire SS GRAVY score	0.939341	0.454407	1.27725	0.335647	0.76781	0.444285	0.875356	0.422018	0.99291	0.832338	0.000477362	0.000148559	4.94e-05	0.362327	0.253082	0.0856814
Entire SS Number aa in Predicted Structure helix (HMM)	15.9367	5.97747	19.5789	3.85686	14.7083	7.02068	14.8333	5.33594	16.8605	14.7833	0.000551445	0.00753757	0.000234443	0.942409	0.131072	0.101416
Entire SS z2*z1 with 4 lag auto cross covariance	1.05938	1.07026	1.80353	0.945315	0.865822	1.0794	0.795682	0.937271	1.28016	0.823738	0.000743294	0.00511149	0.000631014	0.800031	0.0424783	0.0380659
Entire SS Mean extended strand prediction value	0.0638531	0.0684132	0.0265751	0.0122819	0.0945144	0.0905533	0.0630867	0.0579985	0.0644947	0.0756578	0.000927088	0.00159563	7.34e-06	0.148466	0.926868	0.465044
Entire SS Mean other prediction value	0.423473	0.100222	0.355067	0.0555098	0.463183	0.0880347	0.433103	0.107868	0.415411	0.445135	0.00101989	2.34e-05	1.05e-05	0.249979	0.447551	0.129921
Entire SS Percent Predicted Structure helix (Jnetpred)	0.537854	0.155331	0.641357	0.0659809	0.458103	0.155824	0.536394	0.156733	0.539076	0.505078	0.00124639	1.47e-05	1.69e-06	0.0677735	0.940159	0.286313
Entire SS Percent Predicted Structure helix (HMM)	0.529951	0.184582	0.64814	0.0733548	0.437904	0.198729	0.528939	0.180485	0.530799	0.492525	0.00132085	5.5e-05	2.56e-06	0.0835227	0.964864	0.321376
Entire SS z1*z1 with 4 lag auto cross covariance	0.8174	2.08406	2.22371	1.95843	0.543424	1.66935	0.257829	2.05963	1.28588	0.372067	0.00159632	0.00627405	0.00140122	0.564181	0.0297661	0.0231446
H region z2*z1 with 1 lag auto cross covariance	2.46982	1.62825	3.14494	1.20194	2.81639	1.72566	1.88245	1.55067	2.96156	2.25603	0.00205929	0.477247	0.0172703	0.0414964	0.00305281	0.0308088
Entire SS z1*z1 with 1 lag auto cross covariance	0.508127	1.71739	1.588	1.84831	0.46487	1.74825	-0.0329674	1.31235	0.961137	0.166167	0.00256766	0.0553868	0.00633351	0.250327	0.00802122	0.0262905
Entire SS z3*z1 with 4 lag auto cross covariance	0.285553	0.806769	0.785959	0.749103	0.185681	0.779421	0.0880308	0.741165	0.45092	0.127091	0.00268959	0.0166386	0.00278605	0.63635	0.045275	0.0470703
Entire SS z2*z2 with 3 lag auto cross covariance	1.31318	1.12172	0.6738	0.922564	1.46785	1.25264	1.54752	0.989577	1.11699	1.51565	0.00286224	0.0244572	0.00268471	0.798561	0.0865204	0.0902107
Entire SS Number aa in Predicted Structure (HMM)	17.2152	5.52708	19.6842	4.07886	17.5	6.74537	15.7222	4.73528	18.4651	16.4333	0.00289027	0.20745	0.0105818	0.278932	0.0254305	0.0845818
Entire SS Number aa in Predicted Structure (Jnetpred)	17.3544	5.42856	19.4737	3.5743	17.8333	6.8779	15.9167	4.6689	18.5581	16.6833	0.00349397	0.330591	0.0167239	0.249168	0.0285841	0.108302
H region V count	1.59494	1.22752	2.15789	1.08885	1.70833	1.45714	1.22222	0.974996	1.90698	1.41667	0.00428603	0.264915	0.0193924	0.168087	0.0110179	0.0613852
Entire SS Aromaticity	0.0962676	0.0652736	0.124238	0.0449995	0.0940947	0.0869409	0.082954	0.0514642	0.107414	0.0874103	0.00446796	0.159859	0.0106763	0.583204	0.0899665	0.166741
Entire SS F count	1.97468	1.37771	2.63158	1.13372	2	1.52753	1.61111	1.25339	2.27907	1.76667	0.00474266	0.136433	0.0109372	0.315108	0.030446	0.0721277
H region Longest Predicted Structure Length extended strand (Jnetpred)	0.620253	1.53692	0	0	1.25	2.33184	0.527778	1.04046	0.697674	0.816667	0.00493661	0.0170877	0.000553289	0.17304	0.613903	0.743536
H region Number aa in Predicted Structure extended strand (Jnetpred)	0.620253	1.53692	0	0	1.25	2.33184	0.527778	1.04046	0.697674	0.816667	0.00493661	0.0170877	0.000553289	0.17304	0.613903	0.743536
Entire SS z2*z2 with 2 lag auto cross covariance	1.37498	1.1015	0.881701	0.795337	1.32336	1.1041	1.66974	1.1397	1.12821	1.53119	0.00513671	0.144552	0.00947	0.254004	0.031795	0.0631674
H region V percentage	0.0935126	0.0736637	0.123674	0.0615296	0.102699	0.0892219	0.0714699	0.0598365	0.111967	0.0839615	0.00556164	0.379171	0.029026	0.148846	0.0124849	0.0755977
Entire SS Percent Predicted Structure (HMM)	0.568152	0.141734	0.650288	0.0710403	0.515414	0.131507	0.559961	0.156233	0.57501	0.542142	0.0056147	0.000163361	7.67e-05	0.247029	0.649557	0.23707
Entire SS Bulk	-0.955708	0.380005	-0.799279	0.271101	-0.935483	0.431866	-1.05175	0.362418	-0.875299	-1.00524	0.00647362	0.224711	0.015913	0.291665	0.0397953	0.0972165
Entire SS F percentage	0.0641853	0.0469488	0.0869828	0.0354372	0.0602682	0.0516184	0.0547647	0.0449957	0.0720723	0.0569661	0.00656594	0.0568242	0.00635357	0.678258	0.104057	0.117914
N region L count	0.544304	0.823661	0.789474	0.694258	0.791667	1.11726	0.25	0.493007	0.790698	0.466667	0.00660467	0.993893	0.110491	0.036789	0.0021426	0.0815853
Entire SS Percent Predicted Structure (Jnetpred)	0.570476	0.128691	0.64458	0.06186	0.520405	0.11501	0.564746	0.144578	0.575273	0.54701	0.00706907	8.31e-05	6.47e-05	0.200629	0.727341	0.257887
H region Longest Predicted Structure Length extended strand (HMM)	0.78481	2.02935	0	0	1.75	3.16557	0.555556	1.16534	0.976744	1.03333	0.00784774	0.0142688	0.000914104	0.0942637	0.337632	0.908065
H region Percent Predicted Structure extended strand (Jnetpred)	0.0386632	0.0979814	0	0	0.0795212	0.147633	0.0318301	0.0677386	0.0443839	0.0509066	0.00869012	0.0166217	0.000724355	0.157067	0.55933	0.777696
C region L count	0.227848	0.419444	0.0526316	0.223297	0.25	0.433013	0.305556	0.460642	0.162791	0.283333	0.00951211	0.0670396	0.00478844	0.64321	0.143643	0.143617
Entire SS z1*z1 with 2 lag auto cross covariance	0.837401	1.60977	1.5127	1.26514	0.936882	1.60742	0.414674	1.64114	1.19131	0.623557	0.00982113	0.206516	0.0203448	0.235702	0.0346579	0.0745181
H region z1*z1 with 2 lag auto cross covariance	2.7585	3.31693	4.37003	2.51545	2.58666	2.51882	2.02254	3.82653	3.37466	2.24819	0.0100645	0.030107	0.00647474	0.501052	0.0828496	0.0643719
H region F percentage	0.0894736	0.0749926	0.127549	0.0719037	0.0839887	0.0754838	0.073035	0.0689831	0.103236	0.0774164	0.0119985	0.0670391	0.0147175	0.578732	0.0736069	0.0913899
H region F count	1.53165	1.24102	2.21053	1.2388	1.375	1.14791	1.27778	1.16931	1.74419	1.31667	0.0121948	0.0331164	0.0110754	0.755435	0.096516	0.0861111
Entire SS z1*z1 with 5 lag auto cross covariance	1.24005	1.96137	2.17092	2.00827	1.33154	1.90718	0.687773	1.76651	1.70243	0.945279	0.012326	0.18263	0.0286474	0.201871	0.020557	0.0561734
N region L percentage	0.0569596	0.0860636	0.0934653	0.0890989	0.0659583	0.0975947	0.0316935	0.0657175	0.0781125	0.0453994	0.0146431	0.352531	0.0507635	0.147979	0.0136895	0.0744673
H region Number aa in Predicted Structure extended strand (HMM)	0.886076	2.33296	0	0	1.95833	3.5763	0.638889	1.47484	1.09302	1.16667	0.0148414	0.0150986	0.00111869	0.104381	0.371442	0.894812
C region Longest Predicted Structure Length (Jnetpred)	0.367089	0.970152	0.105263	0.446594	0.0416667	0.199826	0.722222	1.30408	0.0697674	0.45	0.0149069	0.579571	0.0524202	0.00437173	0.0064019	0.0125791
C region Number aa in Predicted Structure (Jnetpred)	0.367089	0.970152	0.105263	0.446594	0.0416667	0.199826	0.722222	1.30408	0.0697674	0.45	0.0149069	0.579571	0.0524202	0.00437173	0.0064019	0.0125791
Entire SS Percent Predicted Structure extended strand (Jnetpred)	0.0326218	0.0704505	0.00322234	0.0136712	0.0623016	0.0997591	0.0283517	0.0556482	0.0361968	0.0419317	0.0152907	0.00975309	0.000548077	0.146625	0.6164	0.7221
N region Percent Predicted Structure helix (Jnetpred)	0.380075	0.328192	0.550402	0.277882	0.306869	0.311922	0.338984	0.331923	0.414477	0.326138	0.0184308	0.0117825	0.00685266	0.710032	0.316428	0.178136
Entire SS I count	1.92405	1.40318	2.52632	1.63412	2.125	1.39381	1.47222	1.09255	2.30233	1.73333	0.0203565	0.411149	0.0699715	0.06507	0.00679942	0.0502147
Entire SS C percentage	0.0150435	0.0210224	0.025649	0.0255456	0.0148659	0.0218932	0.00956461	0.0147124	0.0196305	0.0116851	0.0209549	0.162301	0.0411353	0.314538	0.0278872	0.0759323
N region Percent Predicted Structure (Jnetpred)	0.401844	0.328039	0.557579	0.272323	0.350267	0.321465	0.354036	0.333542	0.44187	0.352528	0.0216592	0.0310471	0.0117213	0.965853	0.243658	0.173267
C region Percent Predicted Structure (Jnetpred)	0.0680284	0.18809	0.0210526	0.0893188	0.00595238	0.0285466	0.134205	0.254495	0.0126246	0.082904	0.0222143	0.497663	0.0754467	0.00548475	0.00888879	0.0169353
C region L percentage	0.0385679	0.0758637	0.0105263	0.0446594	0.0379464	0.0662119	0.0537819	0.0894856	0.0258306	0.0474477	0.0226827	0.122091	0.0165048	0.442563	0.119181	0.125539
H region Percent Predicted Structure extended strand (HMM)	0.0561711	0.150642	0	0	0.125826	0.229198	0.0393805	0.0979577	0.0702283	0.0739586	0.02298	0.014873	0.00136572	0.0982633	0.347998	0.917046
Entire SS Percent Predicted Structure extended strand (HMM)	0.0382007	0.0920695	0.00214823	0.00911416	0.07751	0.132802	0.0310223	0.0709418	0.0442106	0.0496174	0.0230731	0.0123204	0.000873705	0.133349	0.518074	0.799001
H region K count	0.0886076	0.284177	0	0	0.0833333	0.276385	0.138889	0.345831	0.0465116	0.116667	0.0231087	0.161668	0.00705864	0.501337	0.17274	0.188118
Entire SS I percentage	0.0616783	0.0408614	0.081157	0.0462292	0.0614982	0.0383411	0.0515179	0.0353907	0.0701846	0.05551	0.0238373	0.154752	0.0409633	0.322726	0.0402881	0.0775761
Entire SS z2*z2 with 1 lag auto cross covariance	1.14934	1.17292	0.728112	0.678471	1.18354	1.24984	1.34886	1.26507	0.982304	1.28273	0.0239549	0.14486	0.0187746	0.626002	0.177995	0.198257
Entire SS z2*z1 with 1 lag auto cross covariance	1.34737	1.24342	1.75563	1.12547	1.55896	1.3583	0.990847	1.11777	1.64586	1.21809	0.024455	0.615009	0.0936307	0.102539	0.018271	0.095836
H region K percentage	0.00497472	0.0161289	0	0	0.00458829	0.0153685	0.00785788	0.0197972	0.00256091	0.00655004	0.024643	0.16565	0.00768044	0.483293	0.169288	0.184029
Entire SS V count	2.11392	1.38699	2.63158	1.13372	2.08333	1.75396	1.86111	1.13414	2.32558	1.95	0.0247315	0.233292	0.0428417	0.59381	0.131734	0.214764
H region C count	0.379747	0.580349	0.631579	0.665743	0.416667	0.640095	0.222222	0.41574	0.511628	0.3	0.0250673	0.303436	0.0640579	0.205654	0.02215	0.0887009
C region Aromaticity	0.0433243	0.0893349	0.0874687	0.110292	0.0417163	0.093502	0.0210979	0.0611604	0.0619324	0.0293452	0.026093	0.167898	0.0478073	0.356383	0.0356603	0.0881534
Entire SS G count	2.39241	1.80308	1.52632	1.04471	2.91667	1.60511	2.5	2.06155	2.30233	2.66667	0.0265351	0.00179911	0.00188064	0.392136	0.641465	0.292372
H region C percentage	0.0211294	0.0322106	0.0348579	0.0363621	0.0230375	0.0353221	0.0126117	0.0239319	0.0282605	0.016782	0.0267224	0.302142	0.0654077	0.222563	0.0263768	0.094663
Entire SS G percentage	0.0774977	0.0559122	0.0520218	0.0380854	0.0882476	0.0499291	0.0837766	0.0630375	0.0722409	0.085565	0.0268166	0.0118158	0.00643964	0.765189	0.379039	0.213993
H region z2*z1 with 2 lag auto cross covariance	2.19397	1.66365	2.93075	1.73651	2.17063	1.6458	1.82068	1.50004	2.5065	1.96066	0.0277583	0.162939	0.0430907	0.416354	0.0661693	0.10791
Entire SS C count	0.493671	0.672675	0.736842	0.713929	0.583333	0.812233	0.305556	0.460642	0.651163	0.416667	0.0281065	0.523867	0.0994928	0.14573	0.0179393	0.11135
N region Mean helix prediction value	0.370847	0.258849	0.49644	0.222588	0.315252	0.254492	0.341624	0.257815	0.395312	0.331075	0.0284966	0.0197114	0.0119055	0.702568	0.365287	0.218945
N region Percent Predicted Structure helix (HMM)	0.418934	0.333775	0.586117	0.280986	0.330341	0.321318	0.389761	0.33636	0.443358	0.365993	0.0297189	0.00969451	0.00863597	0.501972	0.484516	0.249281
Entire SS Number aa in Predicted Structure extended strand (Jnetpred)	1.17722	2.75019	0.157895	0.669891	2.5	4.272	0.833333	1.53659	1.46512	1.5	0.03066	0.0159752	0.00251973	0.0836774	0.287691	0.958112
H region I count	1.31646	1.1312	1.94737	1.27625	1.04167	1.01977	1.16667	0.986013	1.44186	1.11667	0.030721	0.0192181	0.0178919	0.64569	0.278398	0.16084
N region P count	0.35443	0.842509	0.421053	0.590788	0.708333	1.30637	0.0833333	0.276385	0.581395	0.333333	0.0312902	0.354394	0.633147	0.0329293	0.00523341	0.222796
Entire SS Number aa in Predicted Structure extended strand (HMM)	1.27848	3.20576	0.105263	0.446594	2.79167	4.8988	0.888889	2.01077	1.60465	1.65	0.0332777	0.0152933	0.00198593	0.0879845	0.30483	0.952735
N region Percent Predicted Structure (HMM)	0.433962	0.329325	0.590901	0.277914	0.3575	0.325133	0.402107	0.329923	0.460631	0.384264	0.0337558	0.0175471	0.0123101	0.613603	0.438584	0.250977
H region Aromaticity	0.123221	0.0947087	0.160123	0.0896935	0.121796	0.110137	0.104694	0.0792941	0.138731	0.111535	0.0338958	0.226511	0.0551733	0.523929	0.106441	0.178478
N region Mean other prediction value	0.557299	0.246309	0.444991	0.21284	0.598337	0.235789	0.589213	0.251717	0.53058	0.592863	0.0339333	0.0349285	0.018017	0.88895	0.300662	0.204465
C region W count	0.126582	0.332504	0.315789	0.46483	0.0833333	0.276385	0.0555556	0.229061	0.186047	0.0666667	0.0352702	0.0709871	0.0406344	0.691084	0.0720708	0.0849724
Entire SS z2*z3 with 2 lag auto cross covariance	0.237179	0.606658	-0.0156934	0.603157	0.270525	0.67454	0.348408	0.515196	0.144057	0.317255	0.036471	0.160085	0.0480273	0.640338	0.131186	0.176761
C region Percentage aa Buried at Sol25	0.149178	0.185849	0.110986	0.128653	0.08125	0.117884	0.214619	0.222861	0.0943891	0.161272	0.0367822	0.451032	0.213754	0.00444687	0.0062838	0.0402615
Entire SS Longest Predicted Structure Length extended strand (HMM)	0.898734	2.10241	0.105263	0.446594	1.95833	3.20779	0.611111	1.25339	1.13953	1.15	0.0375452	0.0114602	0.00184402	0.0652037	0.2463	0.983421
N region G percentage	0.0345253	0.0795101	0.00677831	0.0206953	0.0397505	0.0606261	0.045686	0.103187	0.0251814	0.0433118	0.0377668	0.0212345	0.00470789	0.783888	0.287773	0.195063
Entire SS Longest Predicted Structure Length extended strand (Jnetpred)	0.886076	1.86227	0.157895	0.669891	1.75	2.78762	0.694444	1.17425	1.04651	1.11667	0.0391527	0.0136499	0.00277394	0.096573	0.385328	0.873864
C region Mean extended strand prediction value	0.0595044	0.0558508	0.0395676	0.015702	0.0626494	0.0297797	0.06793	0.0763966	0.0524505	0.0658178	0.0409665	0.00290257	0.00422937	0.714062	0.260548	0.145918
Entire SS V percentage	0.0695935	0.0435498	0.0877313	0.0371708	0.0612545	0.052958	0.06558	0.0364273	0.0729536	0.0638498	0.0458894	0.0675416	0.0286311	0.734189	0.448888	0.335956
C region Number aa Buried at Sol25	0.898734	1.06254	0.684211	0.798197	0.541667	0.815433	1.25	1.21049	0.604651	0.966667	0.0471285	0.577252	0.242843	0.010021	0.00925265	0.0630901
Entire SS W count	0.670886	0.852717	0.947368	0.686232	0.666667	1.0274	0.527778	0.763257	0.790698	0.583333	0.0492746	0.301964	0.0742706	0.581778	0.170357	0.253868
[truncated: 404 more columns]

## Sheet: PCC 7002 LIPO
Thylakoid Lumen only
Uniprot identifier	Prediction SignalP 6.0	OTHER	SP(Sec/SPI)	LIPO(Sec/SPII)	TAT(Tat/SPI)	TATLIPO(Sec/SPII)	PILIN(Sec/SPIII)	CS Position	N region start	N region end	H region start	H region end	C region start	C region end	Twin arginine motif (2 Rs)	Lipid-modified cysteine	Predicted Signal Sequence (Cut site after last AA)	jnetpred	JNETCONF	JNETSOL25	JNETSOL5	JNETSOL0	JNETHMM	JNETPROPE	JNETPROPH	JNETPROPC	Entire SS A count	Entire SS A percentage	Entire SS C count	Entire SS C percentage	Entire SS D count	Entire SS D percentage	Entire SS E count	Entire SS E percentage	Entire SS F count	Entire SS F percentage	Entire SS G count	Entire SS G percentage	Entire SS H count	Entire SS H percentage	Entire SS I count	Entire SS I percentage	Entire SS K count	Entire SS K percentage	Entire SS L count	Entire SS L percentage	Entire SS M count	Entire SS M percentage	Entire SS N count
B1XKN5	LIPO	0	0	1.00004	0	0	0	CS pos: 25-26. Pr: 0.9958	1	4	5	25				26	MLKKFLSRLVAFVLVVMVSVTGLTA	-HHHHHHHHHHHHHHHHHHH-----	8.29e+24	----B-----BB-BB--BBB-----	-------------BB----------	-------------------------	-HHHHHHHHHHHHHHHHHHH-----	[0.0058, 0.0064, 0.0088, 0.0079, 0.0064, 0.0055, 0.0055, 0.0054, 0.0056, 0.0071, 0.0064, 0.0078, 0.0081, 0.0094, 0.0134, 0.0182, 0.0311, 0.0574, 0.0942, 0.0887, 0.0446, 0.0288, 0.0218, 0.0202, 0.0173]	[0.0691, 0.5583, 0.8693, 0.9344, 0.9551, 0.9637, 0.9611, 0.9556, 0.9495, 0.9534, 0.9462, 0.9498, 0.9458, 0.9503, 0.9335, 0.902, 0.8886, 0.849, 0.6805, 0.4283, 0.1251, 0.0451, 0.0209, 0.0095, 0.0099]	[0.877, 0.3641, 0.0981, 0.0514, 0.0404, 0.0351, 0.0391, 0.0448, 0.0482, 0.0445, 0.0563, 0.0509, 0.0555, 0.0568, 0.061, 0.0795, 0.0678, 0.0646, 0.1246, 0.296, 0.7464, 0.9189, 0.9629, 0.9785, 0.9781]	2	0.08	0	0	0	0	0	0	2	0.08	1	0.04	0	0	0	0	2	0.08	5	0.2	2	0.08	0
P74765	LIPO	0.000131	0.424152	0.575449	8.4e-05	0.0001	7.9e-05	CS pos: 16-17. Pr: 0.5527	1	3	4	16				17	MSRVVSALMGLVLMFG	-HHHHHHHHHHHHHHH	8290000000000000	------B-BBB--BB-	----------------	----------------	-HHHHHHHHHHHHHHH	[0.0058, 0.0064, 0.0088, 0.0079, 0.0064, 0.0055, 0.0055, 0.0054, 0.0056, 0.0069, 0.0073, 0.0079, 0.0073, 0.0078, 0.0088, 0.0098]	[0.0691, 0.5583, 0.8693, 0.9344, 0.9551, 0.9637, 0.9611, 0.9556, 0.9495, 0.9557, 0.9544, 0.9617, 0.9598, 0.9507, 0.9338, 0.8995]	[0.877, 0.3641, 0.0981, 0.0514, 0.0404, 0.0351, 0.0391, 0.0448, 0.0482, 0.0432, 0.0466, 0.0394, 0.0422, 0.0492, 0.0594, 0.0939]	1	0.0625	0	0	0	0	0	0	1	0.0625	2	0.125	0	0	0	0	0	0	3	0.1875	3	0.1875	0
B1XNM3	LIPO	0	0	1.00004	0	0	0	CS pos: 17-18. Pr: 0.9978	1	4	5	17				18	MFKRIILLVILALGLWS	--HHHHHHHHHHHH---	9.359e+16	----B-BBB-BBBBBB-	-----BB-B-B------	-----------------	-HHHHHHHHHHHHH---	[0.0058, 0.0064, 0.0088, 0.0079, 0.0064, 0.0062, 0.0076, 0.0092, 0.0104, 0.0141, 0.0148, 0.0183, 0.0243, 0.0328, 0.0251, 0.0215, 0.0264]	[0.0691, 0.5583, 0.8693, 0.9344, 0.9551, 0.9675, 0.9711, 0.9681, 0.9633, 0.9541, 0.9386, 0.927, 0.8796, 0.741, 0.3232, 0.1049, 0.0479]	[0.877, 0.3641, 0.0981, 0.0514, 0.0404, 0.0309, 0.029, 0.0322, 0.0369, 0.0464, 0.0627, 0.0743, 0.1232, 0.2582, 0.628, 0.8731, 0.9304]	1	0.0588235	0	0	0	0	0	0	1	0.0588235	1	0.0588235	0	0	3	0.176471	1	0.0588235	5	0.294118	1	0.0588235	0
B1XNS0	LIPO	0	0	0.999991	0	0	0	CS pos: 22-23. Pr: 0.9982	1	4	5	22				23	MMLRLRSVLSLLLVVITTFLVS	-HHHHHHHHHHHHHHHHHHH--	8.29e+21	--------BBB--B--------	----------B-----------	----------------------	-HHHHHHHHHHHHHHHHHHH--	[0.0058, 0.0064, 0.0088, 0.0079, 0.0064, 0.0055, 0.0055, 0.0054, 0.0056, 0.0061, 0.0052, 0.0052, 0.0059, 0.0065, 0.0066, 0.0063, 0.0067, 0.0068, 0.0074, 0.0088, 0.0079, 0.0038]	[0.0691, 0.5583, 0.8693, 0.9344, 0.9551, 0.9637, 0.9611, 0.9556, 0.9495, 0.9479, 0.9315, 0.9315, 0.9429, 0.9582, 0.9596, 0.9568, 0.9416, 0.9222, 0.8728, 0.7095, 0.3454, 0.0352]	[0.877, 0.3641, 0.0981, 0.0514, 0.0404, 0.0351, 0.0391, 0.0448, 0.0482, 0.0516, 0.0696, 0.0696, 0.0573, 0.0424, 0.0411, 0.0452, 0.0561, 0.0742, 0.1196, 0.2683, 0.6296, 0.9591]	0	0	0	0	0	0	0	0	1	0.0454545	0	0	0	0	1	0.0454545	0	0	7	0.318182	2	0.0909091	0
Q8RSW4	LIPO	3.2e-05	0.166576	0.833374	1.8e-05	1.7e-05	1.7e-05	CS pos: 26-27. Pr: 0.8300	1	3	4	26				27	MTSVLGLLKPLKKAIAAIAVLVLCIG	-HHHHHHHHHHHHHHHHHHHHHHH--	8.29e+25	---BBBBB-BB--BBBBBBBB-BB--	--------------B--BB-------	--------------------------	-HHHHHHHHHHHHHHHHHHHHHHH--	[0.0058, 0.0064, 0.0088, 0.0079, 0.0064, 0.0055, 0.0055, 0.0054, 0.0056, 0.0061, 0.0052, 0.0052, 0.0052, 0.0052, 0.0052, 0.0059, 0.0073, 0.0079, 0.0073, 0.0078, 0.0088, 0.0098, 0.0131, 0.0141, 0.0055, 0.0037]	[0.0691, 0.5583, 0.8693, 0.9344, 0.9551, 0.9637, 0.9611, 0.9556, 0.9495, 0.9479, 0.9315, 0.9315, 0.9315, 0.9315, 0.9315, 0.9429, 0.9544, 0.9617, 0.9598, 0.9507, 0.9338, 0.8995, 0.7971, 0.49, 0.0497, 0.0092]	[0.877, 0.3641, 0.0981, 0.0514, 0.0404, 0.0351, 0.0391, 0.0448, 0.0482, 0.0516, 0.0696, 0.0696, 0.0696, 0.0696, 0.0696, 0.0573, 0.0466, 0.0394, 0.0422, 0.0492, 0.0594, 0.0939, 0.1908, 0.4875, 0.9462, 0.9896]	4	0.153846	1	0.0384615	0	0	0	0	0	0	2	0.0769231	0	0	3	0.115385	3	0.115385	6	0.230769	1	0.0384615	0
B1XLK7	LIPO	0	0	0.999994	0	0	0	CS pos: 23-24. Pr: 0.9974	1	7	8	23				24	MRQNRWKKAIASLLIVISCTLAA	----HHHHHHHHHHHHHH-----	9.99728e+22	-----B--BBBBBBBBBBB----	---------B--BBBBB------	-----------------------	----HHHHHHHHHHHHHH-H---	[0.0299, 0.0218, 0.0187, 0.0156, 0.0195, 0.0201, 0.0159, 0.0101, 0.0076, 0.0083, 0.0085, 0.0078, 0.0078, 0.009, 0.0107, 0.011, 0.0139, 0.0143, 0.0083, 0.0141, 0.0235, 0.0109, 0.0059]	[0.0194, 0.0182, 0.0368, 0.1637, 0.7976, 0.9256, 0.9503, 0.9587, 0.9601, 0.9639, 0.9649, 0.9574, 0.9563, 0.9484, 0.954, 0.9435, 0.9067, 0.8247, 0.4873, 0.5589, 0.3852, 0.0563, 0.0114]	[0.9479, 0.965, 0.9387, 0.7758, 0.1771, 0.0668, 0.0463, 0.0439, 0.0423, 0.0377, 0.0364, 0.0415, 0.0438, 0.0507, 0.0444, 0.0595, 0.0959, 0.1674, 0.5143, 0.4518, 0.5732, 0.921, 0.9844]	4	0.173913	1	0.0434783	0	0	0	0	0	0	0	0	0	0	3	0.130435	2	0.0869565	3	0.130435	1	0.0434783	1
Q6Q300	LIPO	0	0	1.00004	0	0	0	CS pos: 20-21. Pr: 0.9979	1	2	3	20				21	MKLRSLLAAILALCIGVLTA	--HHHHHHHHHHHHHHHH--	9.949e+19	-----BB-BB-B-BBBB---	-------------B------	--------------------	--HHHHHHHHHHHHHHHH--	[0.0116, 0.006, 0.0097, 0.0126, 0.0109, 0.0079, 0.0067, 0.0058, 0.006, 0.0064, 0.0069, 0.0065, 0.0066, 0.0063, 0.0067, 0.0068, 0.0074, 0.0088, 0.0079, 0.0038]	[0.0233, 0.06, 0.6653, 0.9022, 0.9455, 0.963, 0.9644, 0.9599, 0.9561, 0.9538, 0.9557, 0.9582, 0.9596, 0.9568, 0.9416, 0.9222, 0.8728, 0.7095, 0.3454, 0.0352]	[0.952, 0.9147, 0.2792, 0.0764, 0.0451, 0.0351, 0.0355, 0.0419, 0.0439, 0.0446, 0.0432, 0.0424, 0.0411, 0.0452, 0.0561, 0.0742, 0.1196, 0.2683, 0.6296, 0.9591]	4	0.2	1	0.05	0	0	0	0	0	0	1	0.05	0	0	2	0.1	1	0.05	6	0.3	1	0.05	0
Both Thylakoid Lumen and Periplasm
Uniprot identifier	Prediction SignalP 6.0	OTHER	SP(Sec/SPI)	LIPO(Sec/SPII)	TAT(Tat/SPI)	TATLIPO(Sec/SPII)	PILIN(Sec/SPIII)	CS Position	N region start	N region end	H region start	H region end	C region start	C region end	Twin arginine motif (2 Rs)	Lipid-modified cysteine	Predicted Signal Sequence (Cut site after last AA)	jnetpred	JNETCONF	JNETSOL25	JNETSOL5	JNETSOL0	JNETHMM	JNETPROPE	JNETPROPH	JNETPROPC	Entire SS A count	Entire SS A percentage	Entire SS C count	Entire SS C percentage	Entire SS D count	Entire SS D percentage	Entire SS E count	Entire SS E percentage	Entire SS F count	Entire SS F percentage	Entire SS G count	Entire SS G percentage	Entire SS H count	Entire SS H percentage	Entire SS I count	Entire SS I percentage	Entire SS K count	Entire SS K percentage	Entire SS L count	Entire SS L percentage	Entire SS M count	Entire SS M percentage	Entire SS N count
B1XRL2	LIPO	0	0	1.00003	0	0	0	CS pos: 22-23. Pr: 0.9967	1	5	6	22				23	MTFKKFVATALIASGMLVSLSS	--HHHHHHHHHHHHHHHHH---	9.759e+21	--B--BBBBBBBBBBBBB-B--	------BB--BB---B------	----------------------	--HHHHHHHHHHHHHHHHH---	[0.0116, 0.006, 0.0097, 0.0126, 0.0109, 0.0079, 0.0067, 0.0058, 0.006, 0.0064, 0.0069, 0.0073, 0.0089, 0.0089, 0.0089, 0.0102, 0.0124, 0.0164, 0.0203, 0.0105, 0.0053, 0.0066]	[0.0233, 0.06, 0.6653, 0.9022, 0.9455, 0.963, 0.9644, 0.9599, 0.9561, 0.9538, 0.9557, 0.9544, 0.9574, 0.9611, 0.9532, 0.9426, 0.9136, 0.8361, 0.6128, 0.1103, 0.0134, 0.0066]	[0.952, 0.9147, 0.2792, 0.0764, 0.0451, 0.0351, 0.0355, 0.0419, 0.0439, 0.0446, 0.0432, 0.0466, 0.0442, 0.0414, 0.0474, 0.054, 0.0773, 0.1546, 0.373, 0.8764, 0.9855, 0.9908]	3	0.136364	0	0	0	0	0	0	2	0.0909091	1	0.0454545	0	0	1	0.0454545	2	0.0909091	3	0.136364	2	0.0909091	0
B1XQP4	LIPO	2.2e-05	0.000518	0.999464	1e-06	0	0	CS pos: 28-29. Pr: 0.9973	1	6	7	28				29	MMKPKNSWWRSPKILWIKLCLIGSLLIG	------------HHHHHHHHHHH-----	8.98878e+27	-------BB--B-BBBBBBBBBB-----	-------------BB-B-BB--------	----------------B-----------	------------HHHHHHHHHHH-H---	[0.054, 0.0489, 0.0646, 0.0766, 0.0796, 0.082, 0.0901, 0.0862, 0.0821, 0.0805, 0.0596, 0.0425, 0.0359, 0.0313, 0.0245, 0.0159, 0.0106, 0.0094, 0.0121, 0.013, 0.0129, 0.0139, 0.0143, 0.0083, 0.0141, 0.0235, 0.0109, 0.0059]	[0.0228, 0.0223, 0.0301, 0.042, 0.0564, 0.072, 0.0851, 0.096, 0.1083, 0.1407, 0.1827, 0.3429, 0.8182, 0.9069, 0.9342, 0.9555, 0.9587, 0.9616, 0.9594, 0.9609, 0.951, 0.9067, 0.8247, 0.4873, 0.5589, 0.3852, 0.0563, 0.0114]	[0.9106, 0.933, 0.9142, 0.886, 0.8626, 0.8429, 0.8253, 0.8305, 0.8309, 0.8096, 0.782, 0.6439, 0.2017, 0.0988, 0.0628, 0.0486, 0.0456, 0.0418, 0.0397, 0.0352, 0.0492, 0.0959, 0.1674, 0.5143, 0.4518, 0.5732, 0.921, 0.9844]	0	0	1	0.0357143	0	0	0	0	0	0	2	0.0714286	0	0	4	0.142857	4	0.142857	5	0.178571	2	0.0714286	1
B1XID7	LIPO	0	0	1	0	0	0	CS pos: 23-24. Pr: 0.9967	1	2	3	23				24	MSLFSPFRLISLIGCTSLLSLGA	-----HHHHHHHHHHHHHH----	9.99833e+22	------B-BBBBBBB--BB----	--------BB-BBBB--------	-----------------------	----HHHHHHHHHHHHHHHH---	[0.0268, 0.0168, 0.02, 0.0263, 0.0236, 0.0186, 0.0178, 0.0146, 0.014, 0.0135, 0.0114, 0.0166, 0.018, 0.0165, 0.0183, 0.0238, 0.0166, 0.0207, 0.0314, 0.0363, 0.0178, 0.0081, 0.0101]	[0.0227, 0.0212, 0.0636, 0.4464, 0.4889, 0.8932, 0.9414, 0.9468, 0.9517, 0.9454, 0.9375, 0.9061, 0.8428, 0.666, 0.8102, 0.8074, 0.632, 0.7831, 0.7439, 0.5624, 0.1549, 0.0242, 0.0132]	[0.9413, 0.9612, 0.9015, 0.4844, 0.4302, 0.1031, 0.0607, 0.0531, 0.051, 0.0537, 0.0666, 0.097, 0.1546, 0.3433, 0.224, 0.2071, 0.3458, 0.206, 0.2257, 0.3712, 0.7981, 0.9694, 0.98]	1	0.0434783	1	0.0434783	0	0	0	0	2	0.0869565	2	0.0869565	0	0	2	0.0869565	0	0	6	0.26087	1	0.0434783	0
B1XLM8	LIPO	9.3e-05	0.49938	0.500396	5.6e-05	4.6e-05	4.3e-05	CS pos: 14-15. Pr: 0.4848	1	3	4	14				15	MKPHYFLSSFLLCS	---HHHHHHHHHHH	99824100000000	--B-BBBBBBBBBB	----------BBB-	--------------	---HHHHHHHHHH-	[0.0222, 0.0118, 0.0098, 0.0142, 0.0198, 0.0192, 0.0168, 0.0133, 0.0144, 0.021, 0.0252, 0.0347, 0.035, 0.0275]	[0.0191, 0.0216, 0.1001, 0.7539, 0.917, 0.9499, 0.959, 0.9569, 0.9488, 0.9344, 0.9154, 0.8779, 0.7552, 0.3684]	[0.9545, 0.9644, 0.8611, 0.2067, 0.0646, 0.0394, 0.0378, 0.0457, 0.055, 0.062, 0.079, 0.1189, 0.2546, 0.5987]	0	0	1	0.0714286	0	0	0	0	2	0.142857	0	0	1	0.0714286	0	0	1	0.0714286	3	0.214286	1	0.0714286	0
B1XNW0	LIPO	7.1e-05	0.166979	0.832843	2.9e-05	2.7e-05	2.5e-05	CS pos: 28-29. Pr: 0.8299	1	3	4	28				29	MSKSTMIHSRQFYSAAAIALCFGSLLVS	----EEEEH---HHHHHHHHHHHHH---	9.98602e+27	-----BBBB--BB-BBBBBBBBB-B-B-	---------------B-BBBB-B-----	----------------------------	----EEEHH-HHHHHHHHHHHHHHH---	[0.0303, 0.0293, 0.0644, 0.2363, 0.5804, 0.6472, 0.5243, 0.274, 0.1118, 0.0461, 0.0246, 0.017, 0.0145, 0.0193, 0.0141, 0.0116, 0.0102, 0.0111, 0.015, 0.0098, 0.0126, 0.0152, 0.0294, 0.0888, 0.2008, 0.1721, 0.0337, 0.0147]	[0.0105, 0.0064, 0.006, 0.0135, 0.0718, 0.1301, 0.1673, 0.32, 0.4465, 0.4031, 0.6513, 0.5729, 0.9016, 0.9341, 0.9411, 0.9491, 0.9598, 0.9622, 0.9562, 0.9467, 0.9366, 0.8547, 0.7439, 0.6227, 0.3044, 0.0549, 0.0035, 0.0019]	[0.9581, 0.9763, 0.9556, 0.7769, 0.1973, 0.0935, 0.1231, 0.1954, 0.3196, 0.5073, 0.3786, 0.4325, 0.1118, 0.0603, 0.0505, 0.0454, 0.041, 0.0388, 0.043, 0.0581, 0.0568, 0.0937, 0.1115, 0.0986, 0.1706, 0.5578, 0.9734, 0.9929]	4	0.142857	1	0.0357143	0	0	0	0	2	0.0714286	1	0.0357143	1	0.0357143	2	0.0714286	1	0.0357143	3	0.107143	2	0.0714286	0
O68612	LIPO	0.000167	0.395797	0.603749	0.00013	9.7e-05	0.000106	CS pos: 21-22. Pr: 0.5988	1	3	4	21				22	MERPWQLLCLALLVGSLSLSG	---HHHHHHHHHHH-------	9.98035e+20	----B-BBBBBBBBB-B----	------BBBBBBBB-------	--------B------------	---HHHHHHHHHHH-------	[0.0222, 0.0118, 0.0098, 0.0142, 0.017, 0.0151, 0.0138, 0.0118, 0.0124, 0.0165, 0.0221, 0.0244, 0.0272, 0.0376, 0.0284, 0.0328, 0.0854, 0.2122, 0.1247, 0.0462, 0.0292]	[0.0191, 0.0216, 0.1001, 0.7539, 0.9167, 0.9514, 0.9641, 0.9632, 0.9597, 0.9516, 0.9399, 0.9122, 0.8768, 0.7016, 0.256, 0.0809, 0.0605, 0.0647, 0.019, 0.0084, 0.0092]	[0.9545, 0.9644, 0.8611, 0.2067, 0.0692, 0.0403, 0.0337, 0.0382, 0.043, 0.0478, 0.0524, 0.0804, 0.1399, 0.2777, 0.647, 0.832, 0.7873, 0.6581, 0.8559, 0.9577, 0.966]	1	0.047619	1	0.047619	0	0	1	0.047619	0	0	2	0.0952381	0	0	0	0	0	0	7	0.333333	1	0.047619	0
B1XJY6	LIPO	0	0	1	0	0	0	CS pos: 23-24. Pr: 0.9961	1	6	7	23				24	MKNRKNKISFSIVVLLICVVLGS	---------HHHHHHHHHHHH--	9.99887e+22	-------B-BBBBBBBBBB-B--	-----------BBBBBBB-----	-----------------------	---------HHHHHHHHHHHH--	[0.0521, 0.0342, 0.0481, 0.074, 0.0977, 0.11, 0.1622, 0.2263, 0.1421, 0.1353, 0.1254, 0.0827, 0.0492, 0.0284, 0.0237, 0.0143, 0.0124, 0.0098, 0.012, 0.0143, 0.0174, 0.0055, 0.0037]	[0.0216, 0.0176, 0.0231, 0.0301, 0.0363, 0.0424, 0.0841, 0.161, 0.136, 0.5165, 0.7402, 0.7969, 0.8662, 0.9241, 0.955, 0.9602, 0.9393, 0.9462, 0.9049, 0.792, 0.474, 0.0497, 0.0092]	[0.9138, 0.9487, 0.9373, 0.9033, 0.8682, 0.8272, 0.6842, 0.4696, 0.5319, 0.2194, 0.0993, 0.0781, 0.0565, 0.0499, 0.0338, 0.0385, 0.0475, 0.0493, 0.0844, 0.1916, 0.4588, 0.9462, 0.9896]	0	0	1	0.0434783	0	0	0	0	1	0.0434783	1	0.0434783	0	0	3	0.130435	3	0.130435	3	0.130435	1	0.0434783	2
B1XQP2	LIPO	0.000633	0.057491	0.941878	0	2e-06	0	CS pos: 39-40. Pr: 0.9946	1	20	21	39				40	MRSKLKPSERKFPNHPMRFQFIYRAIAPVLLASLLFLTA	------------------HHHHHHHHHHHHHHHHHHH--	8.98878e+38	----B------B--B-B-BBBBB-BBBBBBBBBBBBB--	------------------B-BB---B---BB--------	---------------------------------------	------------------HHHHHHHHHHHHHHHHHHH--	[0.054, 0.0489, 0.0646, 0.0849, 0.1012, 0.1103, 0.1224, 0.1193, 0.1209, 0.1364, 0.1222, 0.134, 0.1176, 0.1129, 0.1098, 0.104, 0.1351, 0.1808, 0.2795, 0.2701, 0.1837, 0.0716, 0.0287, 0.0167, 0.0086, 0.0095, 0.0061, 0.0073, 0.0057, 0.007, 0.0065, 0.0066, 0.0063, 0.0067, 0.0068, 0.0074, 0.0088, 0.0079, 0.0038]	[0.0228, 0.0223, 0.0301, 0.0409, 0.0535, 0.0655, 0.0749, 0.0778, 0.0838, 0.0784, 0.091, 0.0792, 0.0814, 0.0956, 0.0782, 0.0777, 0.0734, 0.091, 0.2988, 0.5217, 0.6234, 0.8134, 0.8949, 0.9317, 0.9598, 0.9569, 0.9606, 0.9472, 0.9393, 0.9453, 0.9582, 0.9596, 0.9568, 0.9416, 0.9222, 0.8728, 0.7095, 0.3454, 0.0352]	[0.9106, 0.933, 0.9142, 0.8798, 0.8486, 0.8248, 0.8057, 0.8076, 0.804, 0.7947, 0.7979, 0.7902, 0.8068, 0.8051, 0.822, 0.8262, 0.7806, 0.642, 0.25, 0.1082, 0.099, 0.0679, 0.0704, 0.0565, 0.0456, 0.0407, 0.0438, 0.0485, 0.0617, 0.0486, 0.0424, 0.0411, 0.0452, 0.0561, 0.0742, 0.1196, 0.2683, 0.6296, 0.9591]	4	0.102564	0	0	0	0	1	0.025641	4	0.102564	0	0	1	0.025641	2	0.0512821	3	0.0769231	6	0.153846	2	0.0512821	1
Periplasm only
Uniprot identifier	Prediction SignalP 6.0	OTHER	SP(Sec/SPI)	LIPO(Sec/SPII)	TAT(Tat/SPI)	TATLIPO(Sec/SPII)	PILIN(Sec/SPIII)	CS Position	N region start	N region end	H region start	H region end	C region start	C region end	Twin arginine motif (2 Rs)	Lipid-modified cysteine	Predicted Signal Sequence (Cut site after last AA)	jnetpred	JNETCONF	JNETSOL25	JNETSOL5	JNETSOL0	JNETHMM	JNETPROPE	JNETPROPH	JNETPROPC	Entire SS A count	Entire SS A percentage	Entire SS C count	Entire SS C percentage	Entire SS D count	Entire SS D percentage	Entire SS E count	Entire SS E percentage	Entire SS F count	Entire SS F percentage	Entire SS G count	Entire SS G percentage	Entire SS H count	Entire SS H percentage	Entire SS I count	Entire SS I percentage	Entire SS K count	Entire SS K percentage	Entire SS L count	Entire SS L percentage	Entire SS M count	Entire SS M percentage	Entire SS N count
B1XNP6	LIPO	0	0	1.00003	0	0	0	CS pos: 19-20. Pr: 0.9953	1	3	4	19				20	MRQVFLLLPLVAVGLTLGS	-HHHHHHHHHHHHH-----	8.29e+18	--BBBBBB-B---B--B--	------B------------	-------------------	-HHHHHHHHHHHHH-----	[0.0058, 0.0064, 0.0088, 0.0079, 0.0064, 0.0062, 0.0076, 0.0092, 0.0104, 0.0141, 0.0148, 0.0183, 0.0243, 0.0328, 0.0251, 0.0215, 0.0264, 0.0312, 0.0274]	[0.0691, 0.5583, 0.8693, 0.9344, 0.9551, 0.9675, 0.9711, 0.9681, 0.9633, 0.9541, 0.9386, 0.927, 0.8796, 0.741, 0.3232, 0.1049, 0.0479, 0.0245, 0.0132]	[0.877, 0.3641, 0.0981, 0.0514, 0.0404, 0.0309, 0.029, 0.0322, 0.0369, 0.0464, 0.0627, 0.0743, 0.1232, 0.2582, 0.628, 0.8731, 0.9304, 0.9527, 0.9683]	1	0.0526316	0	0	0	0	0	0	1	0.0526316	2	0.105263	0	0	0	0	0	0	6	0.315789	1	0.0526316	0
B1XKL2	LIPO	0	0	1.00003	0	0	0	CS pos: 20-21. Pr: 0.9955	1	2	3	20				21	MQYSWQKFGLLGGLLVLLGG	---HHHHHHHHHHHHHH---	9.9859e+19	-------B-BBBBB-B----	--------------------	--------------------	---HHHHHHHHHHHHHH---	[0.0222, 0.0118, 0.0098, 0.0142, 0.017, 0.0131, 0.0115, 0.0086, 0.0085, 0.009, 0.0099, 0.0127, 0.011, 0.0177, 0.0346, 0.0434, 0.0398, 0.0326, 0.0098, 0.0044]	[0.0191, 0.0216, 0.1001, 0.7539, 0.9167, 0.9521, 0.9614, 0.9659, 0.9614, 0.9541, 0.9593, 0.9516, 0.9199, 0.8937, 0.8624, 0.7135, 0.5209, 0.2657, 0.0334, 0.0078]	[0.9545, 0.9644, 0.8611, 0.2067, 0.0692, 0.0424, 0.0352, 0.0358, 0.0405, 0.045, 0.0422, 0.0399, 0.064, 0.0656, 0.0537, 0.108, 0.2424, 0.5765, 0.9474, 0.9899]	0	0	0	0	0	0	0	0	1	0.05	5	0.25	0	0	0	0	1	0.05	6	0.3	1	0.05	0
B1XLY0	LIPO	4.7e-05	0.333185	0.666718	3.2e-05	2.7e-05	2.6e-05	CS pos: 27-28. Pr: 0.6567	1	10	11	27				28	MRQSLWARQNGLGRSPWVWVGLICLGA	--HHHHHH--------HHHHEEEE---	9.81565e+26	----BB---------BBBBBBBBBB--	-----------------BBBB------	---------------------------	--HHHHHH---------EEEEEEE---	[0.0173, 0.011, 0.0194, 0.0326, 0.0375, 0.0344, 0.0421, 0.0435, 0.0372, 0.0415, 0.058, 0.0693, 0.0885, 0.1221, 0.1028, 0.116, 0.2753, 0.3978, 0.4107, 0.5236, 0.7051, 0.7695, 0.7901, 0.6206, 0.1948, 0.0268, 0.0167]	[0.0351, 0.0944, 0.6996, 0.8203, 0.827, 0.8366, 0.7935, 0.6999, 0.3644, 0.193, 0.1223, 0.0808, 0.0866, 0.0851, 0.0813, 0.1338, 0.2333, 0.1832, 0.1793, 0.1538, 0.1133, 0.0767, 0.0361, 0.0228, 0.0057, 0.002, 0.0028]	[0.9289, 0.8721, 0.241, 0.1088, 0.0937, 0.1079, 0.1667, 0.3135, 0.6066, 0.7877, 0.8297, 0.8576, 0.8447, 0.7983, 0.7799, 0.6708, 0.3275, 0.233, 0.1705, 0.114, 0.0721, 0.0682, 0.1303, 0.3597, 0.8721, 0.9882, 0.9885]	2	0.0740741	1	0.037037	0	0	0	0	0	0	4	0.148148	0	0	1	0.037037	0	0	4	0.148148	1	0.037037	1
B1XP41	LIPO	0	0	1.00001	0	0	0	CS pos: 20-21. Pr: 0.9967	1	4	5	20				21	MTVSFPRFLPLVASLALVVG	-------HHHHHHHHHH---	9.99987e+19	-------BBBB-BBB-B---	--------B--BB-------	--------------------	-------HHHHHHHHHH---	[0.0369, 0.0334, 0.045, 0.0546, 0.0579, 0.0441, 0.0338, 0.0352, 0.0343, 0.036, 0.0232, 0.0154, 0.0149, 0.0176, 0.0267, 0.0476, 0.0592, 0.0422, 0.0118, 0.0066]	[0.022, 0.0205, 0.0297, 0.0435, 0.0675, 0.1203, 0.3042, 0.8066, 0.9035, 0.9168, 0.9308, 0.952, 0.9417, 0.9143, 0.8744, 0.8096, 0.5161, 0.194, 0.018, 0.0058]	[0.9286, 0.9481, 0.9322, 0.9057, 0.8705, 0.8159, 0.6409, 0.1849, 0.0918, 0.0687, 0.0633, 0.0506, 0.0488, 0.0574, 0.0593, 0.0693, 0.2085, 0.5692, 0.9621, 0.9901]	2	0.1	0	0	0	0	0	0	2	0.1	1	0.05	0	0	0	0	0	0	4	0.2	1	0.05	0
B1XKL0	LIPO	0	0	1.00002	0	0	0	CS pos: 20-21. Pr: 0.9978	1	4	5	20				21	MKSRSLSLCGLFLGLAIATG	-----HHHHHHHHHHHH---	9.99846e+19	-----BBBBBBBBBB-B---	-------BBBBBBB------	--------------------	-----HHHHHHHHHHHH---	[0.036, 0.0298, 0.0372, 0.0364, 0.0403, 0.0421, 0.0302, 0.019, 0.019, 0.0207, 0.0187, 0.0145, 0.0115, 0.0134, 0.0129, 0.0201, 0.0203, 0.0105, 0.0053, 0.0066]	[0.0225, 0.0193, 0.0327, 0.0562, 0.1392, 0.5453, 0.5459, 0.8804, 0.9348, 0.946, 0.957, 0.9628, 0.9594, 0.9476, 0.9132, 0.8462, 0.6128, 0.1103, 0.0134, 0.0066]	[0.9334, 0.9549, 0.9324, 0.8949, 0.792, 0.4172, 0.4125, 0.1294, 0.0708, 0.0522, 0.045, 0.0374, 0.0402, 0.0473, 0.0752, 0.1339, 0.373, 0.8764, 0.9855, 0.9908]	2	0.1	1	0.05	0	0	0	0	1	0.05	3	0.15	0	0	1	0.05	1	0.05	5	0.25	1	0.05	0
B1XHV6	LIPO	0	0	1.00002	0	0	0	CS pos: 25-26. Pr: 0.9976	1	8	9	25				26	MFFVQKKSPLKLTSLALSSALVLTG	--EE-------HHHHHHHHHHH---	8.40318e+24	--BB-----B-BBBBBB--BBBB--	-----------B----B--------	-------------------------	--EEE------HHHHHHHHHHHH--	[0.0541, 0.1525, 0.6238, 0.7824, 0.6949, 0.3133, 0.1403, 0.0935, 0.0786, 0.0828, 0.0734, 0.0758, 0.04, 0.0247, 0.0224, 0.0207, 0.0164, 0.0121, 0.0103, 0.0118, 0.0102, 0.0161, 0.0141, 0.0055, 0.0037]	[0.0044, 0.0055, 0.0196, 0.0243, 0.0256, 0.0235, 0.0373, 0.0503, 0.0823, 0.125, 0.2344, 0.5177, 0.5104, 0.8571, 0.9327, 0.946, 0.9633, 0.9647, 0.9596, 0.9423, 0.9016, 0.8157, 0.49, 0.0497, 0.0092]	[0.9494, 0.8696, 0.3436, 0.1943, 0.303, 0.6571, 0.8245, 0.8622, 0.8492, 0.795, 0.7057, 0.4307, 0.457, 0.1483, 0.0741, 0.0522, 0.0379, 0.0345, 0.0387, 0.0489, 0.0889, 0.1598, 0.4875, 0.9462, 0.9896]	2	0.08	0	0	0	0	0	0	2	0.08	1	0.04	0	0	0	0	3	0.12	6	0.24	1	0.04	0
B1XIT0	LIPO	0	0	0.999986	0	0	0	CS pos: 23-24. Pr: 0.9936	1	5	6	23				24	MQTSKFNLAIALSLAAIATFTGA	-------HHHHHHHHHHHH----	9.99872e+22	-----B-BBBBBBBBBBBBB---	-------B-B-B-BB-B------	----------B------------	-------HHHHHHHHHHHH----	[0.0369, 0.0334, 0.045, 0.0546, 0.0579, 0.0441, 0.0338, 0.0287, 0.0267, 0.0208, 0.0147, 0.0125, 0.0125, 0.0135, 0.0133, 0.0135, 0.014, 0.0203, 0.025, 0.0163, 0.0105, 0.0094, 0.0133]	[0.022, 0.0205, 0.0297, 0.0435, 0.0675, 0.1203, 0.3042, 0.8215, 0.9097, 0.9387, 0.9548, 0.9624, 0.9647, 0.9626, 0.9599, 0.9503, 0.9241, 0.8568, 0.675, 0.1995, 0.0328, 0.01, 0.0074]	[0.9286, 0.9481, 0.9322, 0.9057, 0.8705, 0.8159, 0.6409, 0.1894, 0.0946, 0.0635, 0.0477, 0.0396, 0.0378, 0.0391, 0.0387, 0.0454, 0.0721, 0.1308, 0.3133, 0.7772, 0.9621, 0.9864, 0.9858]	6	0.26087	0	0	0	0	0	0	2	0.0869565	1	0.0434783	0	0	2	0.0869565	1	0.0434783	3	0.130435	1	0.0434783	1
B1XPF0	LIPO	0	0	1.00001	0	0	0	CS pos: 23-24. Pr: 0.9973	1	3	4	23				24	MFNGLKGLRRGLFVGVSLVAIAA	----HHHHHHHHHHHHHHHHH--	9.98339e+22	----B-BB--BBBBBBBBBBB--	-----------B-BBB-------	-----------------------	-----HHHHHHHHHHHHHHHH--	[0.0359, 0.0313, 0.0282, 0.0387, 0.0648, 0.052, 0.0458, 0.0459, 0.0424, 0.032, 0.0448, 0.1036, 0.2073, 0.1664, 0.1549, 0.1122, 0.0803, 0.037, 0.0243, 0.016, 0.0164, 0.0129, 0.0038]	[0.0224, 0.0252, 0.0378, 0.1027, 0.4205, 0.4734, 0.7278, 0.7527, 0.7137, 0.4604, 0.5707, 0.6951, 0.5629, 0.3882, 0.6172, 0.7493, 0.77, 0.7701, 0.8118, 0.8166, 0.6569, 0.2802, 0.0398]	[0.9329, 0.9484, 0.93, 0.8278, 0.449, 0.4154, 0.2134, 0.2185, 0.2452, 0.4089, 0.2369, 0.1022, 0.0822, 0.1233, 0.07, 0.0598, 0.067, 0.0803, 0.0949, 0.1242, 0.2661, 0.6121, 0.9524]	3	0.130435	0	0	0	0	0	0	2	0.0869565	4	0.173913	0	0	1	0.0434783	1	0.0434783	4	0.173913	1	0.0434783	1
B1XQ98	LIPO	0	1e-06	1.00002	0	0	0	CS pos: 24-25. Pr: 0.9972	1	2	3	24				25	MRFPFLPHRSIPLLGLGLSLWLGG	------------HHEHHHHHH---	8.98888e+23	--BB-B----BBBBBBBB-BB---	----------B-B-B---------	------------------------	------------HH-HHHHHH---	[0.054, 0.0489, 0.0646, 0.0766, 0.0796, 0.092, 0.1153, 0.1046, 0.0901, 0.0844, 0.0681, 0.0614, 0.0946, 0.1127, 0.0562, 0.0275, 0.0263, 0.04, 0.0475, 0.0398, 0.0309, 0.0128, 0.0068, 0.0099]	[0.0228, 0.0223, 0.0301, 0.042, 0.0564, 0.0704, 0.0814, 0.0941, 0.1114, 0.1429, 0.1765, 0.255, 0.505, 0.5462, 0.4847, 0.5693, 0.8435, 0.8553, 0.8072, 0.7539, 0.6156, 0.1719, 0.0214, 0.0108]	[0.9106, 0.933, 0.9142, 0.886, 0.8626, 0.8358, 0.812, 0.8189, 0.8177, 0.794, 0.7691, 0.7075, 0.4555, 0.4038, 0.4974, 0.4744, 0.1794, 0.1105, 0.1066, 0.1614, 0.3284, 0.8073, 0.9758, 0.9836]	0	0	0	0	0	0	0	0	2	0.0833333	4	0.166667	1	0.0416667	1	0.0416667	0	0	7	0.291667	1	0.0416667	0
B1XM85	LIPO	0	0	1.00005	0	0	0	CS pos: 18-19. Pr: 0.9969	1	2	3	18				19	MSFTSRLCLALCGTVLVG	--HHHHHHHHHHHHHHH-	9.8129e+17	--B---BBBBBBB-BBBB	------BBBBBBB-----	--------B---------	--HHHHHHHHHH--EEEE	[0.0116, 0.006, 0.0097, 0.0146, 0.0136, 0.0114, 0.011, 0.0145, 0.019, 0.0226, 0.0347, 0.0274, 0.0224, 0.144, 0.5058, 0.7134, 0.7344, 0.554]	[0.0233, 0.06, 0.6653, 0.9056, 0.9487, 0.96, 0.9649, 0.9556, 0.9345, 0.9177, 0.8454, 0.6435, 0.2008, 0.2474, 0.1661, 0.07, 0.0306, 0.0119]	[0.952, 0.9147, 0.2792, 0.0695, 0.0415, 0.0344, 0.0327, 0.0401, 0.0517, 0.0758, 0.1305, 0.2823, 0.6296, 0.251, 0.1093, 0.1031, 0.1803, 0.4979]	1	0.0555556	2	0.111111	0	0	0	0	1	0.0555556	2	0.111111	0	0	0	0	0	0	4	0.222222	1	0.0555556	0
B1XP93	LIPO	0	0	1.00006	0	0	0	CS pos: 19-20. Pr: 0.9968	1	3	4	19				20	MVKHIYRLGIVAVLLGLSA	--HHHHHHHHHHHHHHH--	9.319e+18	---BBBBBBBBBBBBBB--	---------BBBBB-----	-------------------	-HHHHHHHHHHHHHHHH--	[0.0058, 0.0064, 0.0088, 0.0079, 0.0064, 0.0055, 0.0055, 0.0054, 0.0063, 0.0086, 0.0089, 0.0089, 0.0089, 0.0102, 0.0124, 0.0164, 0.0203, 0.0105, 0.0053]	[0.0691, 0.5583, 0.8693, 0.9344, 0.9551, 0.9637, 0.9611, 0.9556, 0.9569, 0.9634, 0.9574, 0.9611, 0.9532, 0.9426, 0.9136, 0.8361, 0.6128, 0.1103, 0.0134]	[0.877, 0.3641, 0.0981, 0.0514, 0.0404, 0.0351, 0.0391, 0.0448, 0.0405, 0.036, 0.0442, 0.0414, 0.0474, 0.054, 0.0773, 0.1546, 0.373, 0.8764, 0.9855]	2	0.105263	0	0	0	0	0	0	0	0	2	0.105263	1	0.0526316	2	0.105263	1	0.0526316	4	0.210526	1	0.0526316	0
B1XNG8	LIPO	0	0	1.00004	0	0	0	CS pos: 18-19. Pr: 0.9968	1	4	5	18				19	MKKRLLSALCLLSLSVFG	--HHHHHHHHHHHHHH--	8.26886e+17	----BB-BBBBB-B--B-	--------BBBB-B----	------------------	--HHHHHHHHHHHHHH--	[0.0116, 0.006, 0.0097, 0.0126, 0.0109, 0.0079, 0.0078, 0.0081, 0.0114, 0.0125, 0.0127, 0.0143, 0.0169, 0.0316, 0.0758, 0.1042, 0.0458, 0.0221]	[0.0233, 0.06, 0.6653, 0.9022, 0.9455, 0.963, 0.9656, 0.9689, 0.9669, 0.9564, 0.9549, 0.9315, 0.8975, 0.8473, 0.7164, 0.3832, 0.0543, 0.0117]	[0.952, 0.9147, 0.2792, 0.0764, 0.0451, 0.0351, 0.0324, 0.0322, 0.0324, 0.0415, 0.0507, 0.0603, 0.0756, 0.0877, 0.1159, 0.2928, 0.8225, 0.9719]	1	0.0555556	1	0.0555556	0	0	0	0	1	0.0555556	1	0.0555556	0	0	0	0	2	0.111111	6	0.333333	1	0.0555556	0
B1XKD2	LIPO	0	0	1.00001	0	0	0	CS pos: 20-21. Pr: 0.9968	1	4	5	20				21	MKSKFLLFLSVATLQAALFG	---HHHHHHHHHHHHHHH--	9.92446e+19	-----BBBBBBB-B------	------B-B-----------	--------------------	---HHHHHHHHHHHHHHH--	[0.0122, 0.0105, 0.0391, 0.1288, 0.1737, 0.0999, 0.0441, 0.0232, 0.014, 0.0123, 0.0101, 0.0088, 0.0096, 0.0102, 0.0108, 0.0098, 0.0131, 0.0141, 0.0055, 0.0037]	[0.0136, 0.0141, 0.2281, 0.5494, 0.5898, 0.6304, 0.7772, 0.8776, 0.9321, 0.9478, 0.962, 0.9706, 0.9662, 0.9513, 0.9307, 0.8995, 0.7971, 0.49, 0.0497, 0.0092]	[0.9673, 0.963, 0.4433, 0.0914, 0.0556, 0.0585, 0.0631, 0.0679, 0.0552, 0.0462, 0.0392, 0.0338, 0.0347, 0.0419, 0.0538, 0.0939, 0.1908, 0.4875, 0.9462, 0.9896]	3	0.15	0	0	0	0	0	0	3	0.15	1	0.05	0	0	0	0	2	0.1	5	0.25	1	0.05	0
B1XRJ8	LIPO	0	0	1.00002	0	0	0	CS pos: 21-22. Pr: 0.9979	1	3	4	21				22	MQRIRKWKNILIGTVGVLLVG	-HHHHHHHHHHHHHHHHH---	8.05588e+20	---B--B--BBBBBBBB--B-	----------B----------	---------------------	-HHHHHHH-HHHHHHHHH---	[0.0075, 0.0093, 0.0125, 0.0136, 0.0098, 0.0103, 0.0168, 0.0253, 0.017, 0.0391, 0.0627, 0.0652, 0.0945, 0.1099, 0.1153, 0.1458, 0.1042, 0.1301, 0.048, 0.0142, 0.0035]	[0.0873, 0.5867, 0.8755, 0.9153, 0.9266, 0.9326, 0.894, 0.7479, 0.3681, 0.7188, 0.6387, 0.695, 0.7263, 0.7411, 0.662, 0.5877, 0.5057, 0.3876, 0.2116, 0.0268, 0.0087]	[0.8512, 0.3145, 0.0896, 0.057, 0.059, 0.0637, 0.0936, 0.1917, 0.505, 0.16, 0.1386, 0.1152, 0.0897, 0.0621, 0.0785, 0.0682, 0.1316, 0.1908, 0.5781, 0.9364, 0.9903]	0	0	0	0	0	0	0	0	0	0	3	0.142857	0	0	3	0.142857	2	0.0952381	3	0.142857	1	0.047619	1
B1XNC9	LIPO	0.000135	0.003394	0.996485	4e-06	1e-06	0	CS pos: 31-32. Pr: 0.9941	1	8	9	31				32	MATSSSRKPLSQRSLTLLLSGCLLGGQILAG	-----------HHHHHHHHHHHH--------	9.98888e+30	---------B---BBBBBBBBBBBBB-B---	--------------B-BBB------------	----------------B--------------	-----------HHHHHHHHHHHH--------	[0.054, 0.0489, 0.058, 0.0656, 0.0842, 0.093, 0.0951, 0.0819, 0.0742, 0.0665, 0.0536, 0.0616, 0.0551, 0.0256, 0.0169, 0.0189, 0.0209, 0.0203, 0.0189, 0.0165, 0.0205, 0.0296, 0.0453, 0.0301, 0.0256, 0.0421, 0.0955, 0.2312, 0.2016, 0.0521, 0.0197]	[0.0228, 0.0223, 0.0303, 0.0421, 0.0561, 0.0729, 0.0903, 0.1026, 0.1269, 0.1783, 0.275, 0.6534, 0.7272, 0.6682, 0.9073, 0.944, 0.9509, 0.9545, 0.9451, 0.9415, 0.9149, 0.8441, 0.7575, 0.3176, 0.0872, 0.0555, 0.0706, 0.1228, 0.091, 0.033, 0.0162]	[0.9106, 0.933, 0.9196, 0.893, 0.8596, 0.8366, 0.8219, 0.8295, 0.8108, 0.7774, 0.7003, 0.3637, 0.284, 0.3372, 0.1094, 0.0621, 0.0487, 0.0462, 0.0509, 0.0603, 0.0882, 0.1512, 0.2561, 0.6389, 0.8711, 0.8689, 0.7311, 0.4671, 0.5272, 0.8505, 0.9514]	2	0.0645161	1	0.0322581	0	0	0	0	0	0	4	0.129032	0	0	1	0.0322581	1	0.0322581	8	0.258065	1	0.0322581	0
B1XJ97	LIPO	0	0	1	0	0	0	CS pos: 26-27. Pr: 0.9970	1	7	8	26				27	MKQSATRLRTLSLGLAGLTLTAALAA	-----HHHHHHHHHH-HHHHHHHH--	9.99802e+25	----B--B-BBBBBBBBBBB-B-B--	------------B-B--B-B------	--------------------------	----HHHHHHHHHHH-HHHHHHHH--	[0.0299, 0.0218, 0.0187, 0.0182, 0.0243, 0.0245, 0.0211, 0.0155, 0.012, 0.0122, 0.0154, 0.0156, 0.0102, 0.011, 0.0156, 0.0104, 0.0098, 0.0125, 0.0118, 0.0105, 0.0088, 0.0087, 0.0084, 0.0093, 0.0103, 0.0038]	[0.0194, 0.0182, 0.0368, 0.1853, 0.8127, 0.9192, 0.94, 0.947, 0.9433, 0.9378, 0.9007, 0.8276, 0.5179, 0.7, 0.7311, 0.4797, 0.8647, 0.9488, 0.9583, 0.9607, 0.9485, 0.9368, 0.8805, 0.724, 0.4014, 0.0352]	[0.9479, 0.965, 0.9387, 0.748, 0.1648, 0.0713, 0.0523, 0.0542, 0.0587, 0.0702, 0.1027, 0.1621, 0.4722, 0.3223, 0.2733, 0.4932, 0.1433, 0.052, 0.0414, 0.0411, 0.0459, 0.057, 0.1122, 0.2457, 0.5458, 0.9591]	6	0.230769	0	0	0	0	0	0	0	0	2	0.0769231	0	0	0	0	1	0.0384615	7	0.269231	1	0.0384615	0
B1XKK4	LIPO	0	0	1.00002	0	0	0	CS pos: 20-21. Pr: 0.9974	1	3	4	20				21	MRSPITFSLAALSCLGLLFG	------HHHHHHHHHHHH--	9.9983e+19	----B-BBBBBB-BBBBB--	----B---B----B-B----	--------------------	----HHHHHHHHHHHHHH--	[0.0317, 0.0258, 0.0254, 0.0298, 0.0359, 0.0247, 0.0183, 0.0153, 0.0122, 0.0106, 0.0095, 0.0085, 0.0084, 0.0067, 0.008, 0.0068, 0.0074, 0.0088, 0.0079, 0.0038]	[0.0203, 0.0215, 0.0344, 0.1026, 0.5042, 0.5238, 0.8877, 0.9388, 0.9498, 0.9596, 0.9628, 0.9708, 0.9704, 0.9612, 0.9528, 0.9222, 0.8728, 0.7095, 0.3454, 0.0352]	[0.9405, 0.9552, 0.9366, 0.8413, 0.437, 0.42, 0.1129, 0.0676, 0.052, 0.0441, 0.0371, 0.0291, 0.03, 0.0395, 0.0428, 0.0742, 0.1196, 0.2683, 0.6296, 0.9591]	2	0.1	1	0.05	0	0	0	0	2	0.1	2	0.1	0	0	1	0.05	0	0	5	0.25	1	0.05	0
B1XN88	LIPO	0	0	1.00001	0	0	0	CS pos: 20-21. Pr: 0.9953	1	2	3	20				21	MRFKFIAFSTLVSLGLGLGS	---HHHHHHHHHHH------	9.91013e+19	--B-BBBBBBBBBBBBB---	--------------------	--------------------	--HHHHHHHHHHHH------	[0.0139, 0.0085, 0.0243, 0.0509, 0.0482, 0.0274, 0.0221, 0.018, 0.0159, 0.0192, 0.0167, 0.0229, 0.0267, 0.0397, 0.0251, 0.0215, 0.0264, 0.0312, 0.0274, 0.0276]	[0.016, 0.0232, 0.4324, 0.7736, 0.8062, 0.8947, 0.9316, 0.9489, 0.9527, 0.9393, 0.9444, 0.9271, 0.8716, 0.7138, 0.3232, 0.1049, 0.0479, 0.0245, 0.0132, 0.0115]	[0.9593, 0.951, 0.3346, 0.0728, 0.0566, 0.0387, 0.0408, 0.0418, 0.0468, 0.0548, 0.0583, 0.0706, 0.1288, 0.2518, 0.628, 0.8731, 0.9304, 0.9527, 0.9683, 0.9656]	1	0.05	0	0	0	0	0	0	3	0.15	3	0.15	0	0	1	0.05	1	0.05	4	0.2	1	0.05	0
B1XM47	LIPO	0.000118	0.499556	0.500071	8.5e-05	7.1e-05	6.8e-05	CS pos: 16-17. Pr: 0.4811	1	6	7	16				17	MNFIDRLIPLASLAMG	--HHHHHHHHHHHH--	9769000000000000	--BB--BBBBBBBBBB	---------BB-----	----------------	--HHHHHHHHHHHH--	[0.0116, 0.006, 0.0112, 0.0158, 0.0132, 0.0101, 0.0114, 0.013, 0.0168, 0.0252, 0.0272, 0.0167, 0.0273, 0.0498, 0.0413, 0.0305]	[0.0233, 0.06, 0.6969, 0.9089, 0.9434, 0.9612, 0.961, 0.9541, 0.9408, 0.9092, 0.8588, 0.6771, 0.741, 0.6371, 0.2876, 0.1186]	[0.952, 0.9147, 0.2457, 0.0699, 0.046, 0.0364, 0.0368, 0.0454, 0.062, 0.0935, 0.1502, 0.3443, 0.2866, 0.347, 0.6134, 0.8356]	2	0.125	0	0	1	0.0625	0	0	1	0.0625	1	0.0625	0	0	2	0.125	0	0	3	0.1875	2	0.125	1
B1XP10	LIPO	0	0	1.00002	0	0	0	CS pos: 22-23. Pr: 0.9976	1	2	3	22				23	MPIAKRFLTRTCAAAACLFLVG	---HHHHHHHHHHHHHHHH---	9.9149e+21	------BB--BBBBBBBBBB--	-------B---B---BBB----	-----------B----------	---HHHHHHHHHHHHHHHH---	[0.0222, 0.0118, 0.0098, 0.0142, 0.017, 0.0131, 0.0097, 0.007, 0.0074, 0.0085, 0.0085, 0.0077, 0.0078, 0.0106, 0.011, 0.0177, 0.0346, 0.0434, 0.0398, 0.0326, 0.0098, 0.0044]	[0.0191, 0.0216, 0.1001, 0.7539, 0.9167, 0.9521, 0.9625, 0.9617, 0.9618, 0.9652, 0.9586, 0.9477, 0.9478, 0.9428, 0.9199, 0.8937, 0.8624, 0.7135, 0.5209, 0.2657, 0.0334, 0.0078]	[0.9545, 0.9644, 0.8611, 0.2067, 0.0692, 0.0424, 0.0372, 0.0403, 0.0385, 0.0358, 0.0401, 0.0509, 0.0584, 0.0498, 0.064, 0.0656, 0.0537, 0.108, 0.2424, 0.5765, 0.9474, 0.9899]	5	0.227273	2	0.0909091	0	0	0	0	2	0.0909091	1	0.0454545	0	0	1	0.0454545	1	0.0454545	3	0.136364	1	0.0454545	0
Uniprot identifier	Prediction SignalP 6.0	OTHER	SP(Sec/SPI)	LIPO(Sec/SPII)	TAT(Tat/SPI)	TATLIPO(Sec/SPII)	PILIN(Sec/SPIII)	CS Position	N region start	N region end	H region start	H region end	C region start	C region end	Twin arginine motif (2 Rs)	Lipid-modified cysteine	Predicted Signal Sequence (Cut site after last AA)	jnetpred	JNETCONF	JNETSOL25	JNETSOL5	JNETSOL0	JNETHMM	JNETPROPE	JNETPROPH	JNETPROPC	Entire SS A count	Entire SS A percentage	Entire SS C count	Entire SS C percentage	Entire SS D count	Entire SS D percentage	Entire SS E count	Entire SS E percentage	Entire SS F count	Entire SS F percentage	Entire SS G count	Entire SS G percentage	Entire SS H count	Entire SS H percentage	Entire SS I count	Entire SS I percentage	Entire SS K count	Entire SS K percentage	Entire SS L count	Entire SS L percentage	Entire SS M count	Entire SS M percentage	Entire SS N count
all mean									1	4.57143	5.57143	22.2571															2.05714	0.0903974	0.514286	0.0238927	0.0285714	0.00178571	0.0571429	0.00209314	1.25714	0.0582677	1.8	0.0824338	0.142857	0.00648806	1.22857	0.0544608	1.17143	0.0506155	4.8	0.219597	1.25714	0.0586015	0.285714
all SD									0	3.30615	3.30615	4.6742															1.68934	0.0701068	0.603392	0.0296165	0.166599	0.0104124	0.232115	0.00889894	1.0238	0.0448266	1.26039	0.0562477	0.349927	0.0169604	1.14856	0.0520401	1.08195	0.0434251	1.48901	0.0655198	0.49816	0.0287276	0.511101
lumen mean									1	3.85714	4.85714	21.2857															2.28571	0.104155	0.428571	0.0188485	0	0	0	0	0.714286	0.035254	1	0.0501067	0	0	1.71429	0.0811064	1.28571	0.0558807	5	0.237286	1.57143	0.0784532	0.142857
lumen SD									0	1.45686	1.45686	3.53409															1.57791	0.0673408	0.494872	0.021983	0	0	0	0	0.699854	0.031921	0.755929	0.0405808	0	0	1.27775	0.0626637	1.03016	0.0403143	1.41421	0.0644045	0.728431	0.047908	0.349927
both mean									1	6	7	24.75															1.625	0.0591103	0.75	0.0346791	0	0	0.25	0.00915751	1.625	0.0672742	1.125	0.0472838	0.375	0.016598	1.75	0.0660517	1.75	0.0685334	4.5	0.189356	1.5	0.0613816	0.5
both SD									0	5.47723	5.47723	6.77772															1.65359	0.0567102	0.433013	0.0225838	0	0	0.433013	0.016786	1.21835	0.0468232	0.780625	0.0336892	0.484123	0.024574	1.29904	0.0498475	1.39194	0.0505049	1.58114	0.0714854	0.5	0.0162295	0.707107
periplasm mean									1	4.25	5.25	21.6															2.15	0.0980971	0.45	0.0213435	0.05	0.003125	0	0	1.3	0.0627199	2.35	0.107808	0.1	0.00471491	0.85	0.0404986	0.9	0.0416056	4.85	0.225503	1.05	0.0505414	0.25
periplasm SD									0	2.29946	2.29946	3.49857															1.71099	0.0721838	0.668954	0.0331647	0.217945	0.0136216	0	0	0.953939	0.0452246	1.27574	0.0547946	0.3	0.0142506	0.852936	0.0432881	0.830662	0.0386214	1.4586	0.0592152	0.217945	0.0181542	0.433013
lumen + both mean									1	5	6	23.1333															1.93333	0.080131	0.6	0.0272915	0	0	0.133333	0.00488401	1.2	0.0523315	1.06667	0.0486011	0.2	0.00885226	1.73333	0.0730772	1.53333	0.0626288	4.73333	0.211723	1.53333	0.0693483	0.333333
periplasm + both mean									1	4.75	5.75	22.5															2	0.086958	0.535714	0.0251537	0.0357143	0.00223214	0.0714286	0.00261643	1.39286	0.0640211	2	0.0905156	0.178571	0.00811008	1.10714	0.0477995	1.14286	0.0492992	4.75	0.215175	1.17857	0.0536386	0.321429
lumen v periplasm ttest									nan	0.627901	0.627901	0.852842															0.860552	0.853826	0.93393	0.834873	0.329877	0.329877	nan	nan	0.126539	0.121094	0.00547296	0.0153362	0.16255	0.165535	0.160593	0.177732	0.426094	0.463166	0.826529	0.699384	0.131838	0.208242	0.549282
lumen v both ttest									nan	0.348462	0.348462	0.263833															0.474872	0.221079	0.239978	0.223906	nan	nan	0.170471	0.192132	0.119913	0.169995	0.774387	0.894834	0.079602	0.117088	0.96101	0.644558	0.502986	0.624102	0.557726	0.22594	0.843274	0.431758	0.264454
lumen v periplasm + both ttest									nan	0.338185	0.338185	0.494583															0.701715	0.588184	0.65781	0.569737	0.326189	0.326189	0.161039	0.180125	0.0746881	0.0919641	0.0232399	0.0646592	0.0223882	0.0318056	0.311073	0.256246	0.76799	0.730038	0.707397	0.467256	0.242004	0.255559	0.32976
both v periplasm ttest									nan	0.436634	0.436634	0.272792															0.489561	0.169593	0.196776	0.2585	0.329877	0.329877	0.170471	0.192132	0.537716	0.828011	0.00787156	0.00292409	0.192909	0.258971	0.121676	0.255166	0.163436	0.229139	0.618886	0.25773	0.0503164	0.16604	0.403378
lumen + both v periplasm ttest									nan	0.556627	0.556627	0.387679															0.716313	0.462709	0.462402	0.551822	0.329877	0.329877	0.164318	0.184205	0.787925	0.51042	0.00111173	0.000790719	0.438999	0.511715	0.0359733	0.0841269	0.11501	0.179562	0.826511	0.56473	0.0125273	0.087389	0.661146
lumen + both v periplasm + both ttest									nan	0.852725	0.852725	0.728931															0.904492	0.760632	0.720006	0.807487	0.326189	0.326189	0.555696	0.574502	0.594558	0.429735	0.0059841	0.00709079	0.870142	0.908288	0.132599	0.164225	0.334147	0.383202	0.973646	0.882043	0.0641791	0.141175	0.950535
Significant Ttests
category	all mean	all SD	lumen mean	lumen SD	both mean	both SD	periplasm mean	periplasm SD	lumen + both mean	periplasm + both mean	lumen v periplasm ttest	lumen v both ttest	lumen v periplasm + both ttest	both v periplasm ttest	lumen + both v periplasm ttest	lumen + both v periplasm + both ttest
Entire SS G count	1.8	1.26039	1	0.755929	1.125	0.780625	2.35	1.27574	1.06667	2	0.00547296	0.774387	0.0232399	0.00787156	0.00111173	0.0059841
Entire SS G percentage	0.0824338	0.0562477	0.0501067	0.0405808	0.0472838	0.0336892	0.107808	0.0547946	0.0486011	0.0905156	0.0153362	0.894834	0.0646592	0.00292409	0.000790719	0.00709079
Entire SS P percentage	0.0262818	0.0350774	0.00549451	0.0134587	0.0420648	0.0366159	0.0272441	0.0360798	0.0249987	0.0314786	0.0383672	0.036078	0.00749286	0.375702	0.855435	0.575664
Entire SS GRAVY score	1.10144	0.482199	1.62558	0.430729	0.801693	0.396024	1.03788	0.378289	1.18617	0.9704	0.0148329	0.00372558	0.00846214	0.197279	0.4141	0.227289
Entire SS Electronic Properties	-0.493847	0.288942	-0.749362	0.150497	-0.308367	0.292153	-0.478609	0.259212	-0.514165	-0.429968	0.00544906	0.00519915	0.00117587	0.201151	0.737315	0.416018
Entire SS Longest Predicted Structure Length (Jnetpred)	13.7429	3.21019	16.8571	3.44046	13.5	2.82843	12.75	2.50749	15.0667	12.9643	0.0264948	0.0822466	0.0325196	0.548967	0.0476338	0.0631584
Entire SS Longest Predicted Structure Length helix (Jnetpred)	13.6571	3.37167	16.8571	3.44046	13.5	2.82843	12.6	2.8	15.0667	12.8571	0.023059	0.0822466	0.0293462	0.483942	0.0408312	0.0550681
Entire SS Longest Predicted Structure Length (HMM)	13.5143	3.47539	17	3.25137	13.875	3.0999	12.15	2.72534	15.3333	12.6429	0.00940476	0.101972	0.015842	0.220037	0.00939998	0.0222089
Entire SS Longest Predicted Structure Length helix (HMM)	13.4857	3.53247	17	3.25137	13.875	3.0999	12.1	2.82666	15.3333	12.6071	0.00892629	0.101972	0.0152637	0.210641	0.00901303	0.0212742
Entire SS Number aa in Predicted Structure helix (Jnetpred)	14.0286	3.17567	16.8571	3.44046	13.625	2.82566	13.2	2.6	15.1333	13.3214	0.0424201	0.0927335	0.0469298	0.734477	0.0950727	0.104739
Entire SS Number aa in Predicted Structure (HMM)	14.5714	3.16486	17.1429	3.13636	14.625	3.60338	13.65	2.39322	15.8	13.9286	0.0354631	0.201018	0.0485226	0.522716	0.0657395	0.105181
Entire SS Number aa in Predicted Structure helix (HMM)	14.0857	3.45064	17.1429	3.13636	14.25	3.15238	12.95	2.97447	15.6	13.3214	0.0166901	0.122589	0.0246467	0.362616	0.028916	0.0482828
Entire SS Percent Predicted Structure (Jnetpred)	0.660608	0.146011	0.794333	0.104844	0.591947	0.129076	0.641269	0.135198	0.686394	0.627177	0.012649	0.00817766	0.00669188	0.408996	0.391893	0.238722
Entire SS Percent Predicted Structure helix (Jnetpred)	0.648818	0.159039	0.794333	0.104844	0.57409	0.130669	0.627778	0.153294	0.67687	0.612439	0.00900669	0.00505169	0.00411701	0.390311	0.386345	0.226194
Entire SS Percent Predicted Structure (HMM)	0.669772	0.143211	0.808947	0.0880369	0.607281	0.121824	0.646056	0.135419	0.701392	0.634978	0.00356138	0.00444884	0.00170929	0.496751	0.278725	0.168713
Entire SS Percent Predicted Structure helix (HMM)	0.649525	0.160605	0.808947	0.0880369	0.593888	0.115024	0.615982	0.16086	0.694249	0.60967	0.00139559	0.0022009	0.000614189	0.703138	0.159255	0.0959559
Entire SS Longest Predicted Buried at Sol0	0.171429	0.376883	0	0	0.25	0.433013	0.2	0.4	0.133333	0.214286	0.0420863	0.170471	0.0114484	0.794524	0.60918	0.505901
Entire SS Longest Predicted Buried at Sol25	8.45714	3.18338	5.42857	2.87139	10.125	1.89984	8.85	2.98789	7.93333	9.21429	0.0295581	0.00647155	0.0171972	0.214009	0.423605	0.231899
Entire SS Number aa Buried at Sol0	0.171429	0.376883	0	0	0.25	0.433013	0.2	0.4	0.133333	0.214286	0.0420863	0.170471	0.0114484	0.794524	0.60918	0.505901
Entire SS Percentage aa Buried at Sol0	0.00743085	0.0166424	0	0	0.0104167	0.018286	0.00883732	0.0180576	0.00555556	0.00928856	0.0461638	0.175499	0.0129522	0.8478	0.564747	0.476118
Entire SS Mean helix prediction value	0.588593	0.13906	0.750081	0.0727624	0.542621	0.0968955	0.550461	0.129637	0.639436	0.548221	0.000154467	0.000746842	9.27e-05	0.870029	0.0667155	0.0433776
Entire SS Mean extended strand prediction value	0.041789	0.0458145	0.0110466	0.00520121	0.0478695	0.0334307	0.0501167	0.0529316	0.0306855	0.0494747	0.00479652	0.0224951	0.000349949	0.899267	0.194699	0.137472
Entire SS Mean other prediction value	0.355445	0.113172	0.234435	0.0690712	0.400323	0.077898	0.379846	0.108584	0.322909	0.385697	0.00137907	0.00133089	0.000772967	0.602194	0.152007	0.0884263
Entire SS z1*z3 with 1 lag auto cross covariance	0.273709	1.14621	1.07923	0.876697	0.373893	1.07073	-0.0482966	1.11209	0.703049	0.0723291	0.023958	0.214385	0.0348928	0.393637	0.0559855	0.0837638
Entire SS z2*z1 with 1 lag auto cross covariance	1.4438	1.5441	2.60938	1.11022	0.643698	1.22459	1.35589	1.5498	1.56102	1.15241	0.0471952	0.00961411	0.0196212	0.240402	0.707504	0.420873
Entire SS z2*z1 with 2 lag auto cross covariance	1.20741	1.17426	2.0994	0.627874	1.18892	1.19788	0.902602	1.15308	1.61381	0.984408	0.00425787	0.108179	0.00465947	0.594996	0.0781783	0.0950805
Entire SS z1*z1 with 3 lag auto cross covariance	1.04933	2.59138	3.54824	1.65361	0.419345	2.80996	0.426715	2.21456	1.87949	0.424609	0.0025823	0.0292468	0.00233197	0.995124	0.121731	0.111988
Entire SS z1*z1 with 4 lag auto cross covariance	1.07918	2.26686	4.11177	1.01486	0.768223	2.05817	0.14216	1.67399	2.32854	0.321035	2.16e-06	0.00320599	3.26e-06	0.486131	0.00667147	0.0103547
Entire SS z1*z3 with 4 lag auto cross covariance	0.398154	0.888335	1.09296	0.723341	0.344877	0.73295	0.176285	0.873874	0.69398	0.224454	0.0246249	0.088003	0.0275491	0.629256	0.0908904	0.0949069
Entire SS z2*z1 with 4 lag auto cross covariance	0.950854	1.06804	1.72885	0.930434	0.979011	0.545714	0.667293	1.13206	1.32894	0.756355	0.0395477	0.115501	0.047417	0.356524	0.0623683	0.0621353
Entire SS z1*z2 with 5 lag auto cross covariance	1.40674	1.42929	2.66449	1.11788	1.07477	0.885491	1.09931	1.46005	1.81664	1.0923	0.0160636	0.0165188	0.0130113	0.959167	0.143367	0.0994083
Entire SS z3*z2 with 5 lag auto cross covariance	0.547032	0.92753	1.2207	0.377099	0.11678	0.454157	0.48335	1.06599	0.631942	0.378616	0.0172936	0.000355611	0.00170946	0.231071	0.631295	0.336026
N region Percent Predicted Structure (Jnetpred)	0.248027	0.289113	0.537415	0.246651	0.0875	0.196453	0.210952	0.261826	0.29746	0.17568	0.0183332	0.00396794	0.0102149	0.213903	0.410495	0.222284
N region Percent Predicted Structure helix (Jnetpred)	0.240884	0.29205	0.537415	0.246651	0.0875	0.196453	0.198452	0.265604	0.29746	0.166752	0.0153047	0.00396794	0.00899353	0.264215	0.349395	0.191901
N region Percent Predicted Structure (HMM)	0.272347	0.307459	0.573129	0.256549	0.0875	0.196453	0.241012	0.283975	0.314127	0.197151	0.0209016	0.00296954	0.0102802	0.137579	0.511842	0.266645
N region Percent Predicted Structure helix (HMM)	0.261633	0.310217	0.573129	0.256549	0.0875	0.196453	0.222262	0.286875	0.314127	0.183759	0.0160193	0.00296954	0.00854135	0.191015	0.412508	0.2172
N region Mean helix prediction value	0.232301	0.238353	0.468388	0.187084	0.101758	0.159927	0.201889	0.222914	0.272852	0.17328	0.013512	0.00274833	0.00693815	0.222739	0.408329	0.217653
N region Mean other prediction value	0.712103	0.238503	0.489822	0.194937	0.846287	0.159964	0.736227	0.225685	0.679937	0.767673	0.0241249	0.00407339	0.0119429	0.184108	0.511914	0.276243
H region G count	1.8	1.26039	1	0.755929	1.125	0.780625	2.35	1.27574	1.06667	2	0.00547296	0.774387	0.0232399	0.00787156	0.00111173	0.0059841
H region G percentage	0.10069	0.0667939	0.0601286	0.0495596	0.0568632	0.0392643	0.132418	0.0630902	0.058387	0.110831	0.0125552	0.898729	0.0571242	0.0016132	0.000382675	0.00471019
H region P percentage	0.0253872	0.0377662	0.00621118	0.0152142	0.0251576	0.0253154	0.0321906	0.0445379	0.0163159	0.0301812	0.0395392	0.123244	0.0230593	0.620438	0.194205	0.169248
H region GRAVY score	1.6474	0.491648	2.22078	0.267543	1.49505	0.470332	1.50765	0.406921	1.83373	1.50405	0.000158199	0.00491143	0.000132403	0.951083	0.0664437	0.0560199
H region Hydrophilicity	-1.40035	0.465571	-1.79135	0.492901	-1.39898	0.392243	-1.26404	0.400822	-1.58209	-1.3026	0.0420681	0.143765	0.0536919	0.453378	0.0551471	0.0758517
H region Electronic Properties	-0.351857	0.302508	-0.600279	0.166165	-0.168334	0.283089	-0.338318	0.288392	-0.369909	-0.289751	0.0128784	0.0054363	0.0030136	0.200221	0.772067	0.442196
H region Percent Predicted Structure (Jnetpred)	0.753539	0.144011	0.844208	0.0999679	0.740241	0.149864	0.727125	0.142007	0.788759	0.730872	0.0413544	0.161644	0.0400968	0.844301	0.221824	0.222115
H region Percent Predicted Structure helix (Jnetpred)	0.740947	0.167208	0.844208	0.0999679	0.720241	0.161459	0.713087	0.174133	0.778092	0.715131	0.034024	0.117334	0.0263985	0.923327	0.258617	0.232689
H region Percent Predicted Structure (HMM)	0.757882	0.138957	0.853137	0.0875987	0.756464	0.120959	0.725109	0.144922	0.801578	0.734068	0.017928	0.120348	0.0187974	0.587395	0.103508	0.110806
H region Percent Predicted Structure helix (HMM)	0.735545	0.17898	0.853137	0.0875987	0.741464	0.122065	0.692021	0.201656	0.793578	0.706148	0.0113312	0.0786928	0.00862732	0.45781	0.0814525	0.0758325
H region Longest Predicted Buried at Sol0	0.171429	0.376883	0	0	0.25	0.433013	0.2	0.4	0.133333	0.214286	0.0420863	0.170471	0.0114484	0.794524	0.60918	0.505901
H region Longest Predicted Buried at Sol25	8.42857	3.20968	5.42857	2.87139	10.125	1.89984	8.8	3.04302	7.93333	9.17857	0.0318272	0.00647155	0.0180151	0.20081	0.452032	0.246685
H region Number aa Buried at Sol0	0.171429	0.376883	0	0	0.25	0.433013	0.2	0.4	0.133333	0.214286	0.0420863	0.170471	0.0114484	0.794524	0.60918	0.505901
H region Percentage aa Buried at Sol0	0.00892983	0.0198167	0	0	0.0126263	0.0220146	0.0105767	0.0213842	0.00673401	0.0111623	0.0441191	0.172943	0.0121898	0.835474	0.572217	0.480571
H region Mean helix prediction value	0.668726	0.155523	0.805859	0.0806455	0.67399	0.112701	0.618624	0.160834	0.735529	0.634443	0.00112815	0.0297556	0.0011705	0.339076	0.0221586	0.0246596
H region Mean extended strand prediction value	0.0409377	0.0575443	0.0112901	0.00617872	0.0417156	0.0352381	0.0510031	0.0698255	0.027517	0.0483496	0.0237135	0.0571972	0.00502185	0.659785	0.2012	0.156047
H region Mean other prediction value	0.277597	0.113663	0.184496	0.0732809	0.275469	0.0927611	0.311033	0.114602	0.233015	0.300872	0.0059048	0.0701831	0.00743115	0.429507	0.0410892	0.0492523
H region z1*z1 with 1 lag auto cross covariance	1.19576	2.51304	2.8724	2.19827	1.9862	2.10193	0.292761	2.35459	2.39976	0.776602	0.0320966	0.473326	0.0662856	0.0999499	0.0127037	0.0376788
H region z1*z3 with 1 lag auto cross covariance	0.288036	1.14651	1.19621	0.672313	0.331633	0.941431	-0.0472647	1.17719	0.735104	0.0609917	0.00466953	0.0772438	0.00561947	0.409242	0.0408553	0.0493832
H region z2*z3 with 1 lag auto cross covariance	0.310169	0.639632	1.03531	0.347913	-0.361178	0.574525	0.32491	0.420761	0.290515	0.128885	0.00137586	0.000176791	0.000171017	0.0163504	0.890344	0.526762
H region z1*z1 with 3 lag auto cross covariance	1.70974	3.18423	4.5414	2.47559	0.605677	2.99884	1.16029	2.89925	2.44235	1.00183	0.0166314	0.0223767	0.0119555	0.680401	0.264176	0.189752
H region z2*z1 with 3 lag auto cross covariance	1.58069	1.50808	2.66678	1.07104	1.28117	1.02022	1.32037	1.62656	1.92779	1.30917	0.0330296	0.0342292	0.0235524	0.942492	0.234225	0.16857
H region z3*z1 with 3 lag auto cross covariance	0.324336	1.2321	1.66287	0.901992	-0.33068	0.72667	0.117857	1.14861	0.599642	-0.0102961	0.00479357	0.00106399	0.00260245	0.252681	0.275059	0.140161
H region z1*z1 with 4 lag auto cross covariance	1.58655	2.7302	4.81945	1.5526	1.57037	2.85296	0.461499	2.00527	3.08661	0.77832	9.53e-05	0.0246033	0.000178393	0.367275	0.00696282	0.0152316
H region z1*z3 with 4 lag auto cross covariance	0.52917	1.03028	1.3202	0.887251	0.588169	0.802384	0.228711	1.00691	0.929781	0.331413	0.0269808	0.146762	0.0369131	0.360155	0.0457817	0.0616564
H region z2*z1 with 4 lag auto cross covariance	1.56637	1.31832	2.881	1.26507	1.64811	0.841437	1.07355	1.16089	2.22346	1.23771	0.0118719	0.0690457	0.0182655	0.183775	0.0107881	0.0182014
H region z1*z2 with 5 lag auto cross covariance	2.05236	1.85573	3.41055	1.33067	1.76376	1.37211	1.69244	1.96091	2.53226	1.71282	0.0279474	0.0474304	0.0226232	0.918417	0.183128	0.144881
H region z2*z1 with 5 lag auto cross covariance	1.29238	1.4987	2.72643	1.07234	0.293122	1.4746	1.19017	1.23645	1.42867	0.93387	0.0128094	0.00460129	0.00502128	0.179698	0.670737	0.372595
[truncated: 319 more columns]

## Sheet: PCC 7002 TAT
Thylakoid Lumen only
Uniprot identifier	Prediction SignalP 6.0	OTHER	SP(Sec/SPI)	LIPO(Sec/SPII)	TAT(Tat/SPI)	TATLIPO(Sec/SPII)	PILIN(Sec/SPIII)	CS Position	N region start	N region end	H region start	H region end	C region start	C region end	Twin arginine motif (2 Rs)	Lipid-modified cysteine	Predicted Signal Sequence (Cut site after last AA)	jnetpred	JNETCONF	JNETSOL25	JNETSOL5	JNETSOL0	JNETHMM	JNETPROPE	JNETPROPH	JNETPROPC	Entire SS A count	Entire SS A percentage	Entire SS C count	Entire SS C percentage	Entire SS D count	Entire SS D percentage	Entire SS E count	Entire SS E percentage	Entire SS F count	Entire SS F percentage	Entire SS G count	Entire SS G percentage	Entire SS H count	Entire SS H percentage	Entire SS I count	Entire SS I percentage	Entire SS K count	Entire SS K percentage	Entire SS L count	Entire SS L percentage	Entire SS M count	Entire SS M percentage	Entire SS N count
P26292	TAT	0	0	0	0.833326	0.16667	0	CS pos: 40-41. Pr: 0.5369	1	17	18	35	36	40	15		MTQLSGSSDVPDLGRRQFLNLLWVGTAAGTALGGLYPVIK	--------------HHHHHHHHHHHHHHHHHHH---HH--	8.99E+39	---------BB-BBBBBBBB-BBBBB--B-BBBBBBBB--	-----------------BB-BB------------------	----------------------------------------	--------------HHHHHHHHHHHHHHHHHH----HH--	[0.054, 0.0489, 0.0646, 0.0849, 0.1012, 0.0999, 0.0972, 0.0891, 0.0898, 0.0979, 0.0908, 0.0805, 0.0596, 0.0425, 0.0359, 0.0313, 0.0208, 0.0127, 0.0088, 0.0073, 0.0069, 0.0064, 0.0061, 0.0059, 0.0073, 0.0089, 0.0099, 0.0108, 0.0111, 0.0132, 0.0215, 0.0337, 0.0257, 0.0199, 0.0182, 0.0202, 0.0363, 0.0512, 0.0324, 0.0109]	[0.0228, 0.0223, 0.0301, 0.0409, 0.0535, 0.0691, 0.0831, 0.0899, 0.0984, 0.111, 0.1183, 0.1407, 0.1827, 0.3429, 0.8182, 0.9069, 0.9387, 0.9556, 0.9602, 0.9609, 0.9588, 0.9538, 0.9479, 0.9429, 0.9544, 0.9574, 0.9563, 0.9445, 0.9273, 0.9031, 0.8548, 0.7435, 0.3466, 0.1335, 0.0952, 0.1637, 0.5246, 0.4749, 0.3197, 0.0927]	[0.9106, 0.933, 0.9142, 0.8798, 0.8486, 0.831, 0.8187, 0.8246, 0.8228, 0.8195, 0.8224, 0.8096, 0.782, 0.6439, 0.2017, 0.0988, 0.0635, 0.049, 0.0431, 0.0415, 0.0419, 0.0446, 0.0516, 0.0573, 0.0466, 0.0442, 0.0472, 0.0594, 0.073, 0.0972, 0.1454, 0.2628, 0.6431, 0.8664, 0.8906, 0.8037, 0.3891, 0.345, 0.5017, 0.8489]	3	0.075	0	0	2	0.05	0	0	1	0.025	6	0.15	0	0	1	0.025	1	0.025	7	0.175	1	0.025	1
B1XLF6	TAT	0	0	0	0.999993	0	0	CS pos: 36-37. Pr: 0.3218	1	7	8	25	26	36	5		MAWRRRDFLQALGLTCGALGFSSFLRPSDLKQSVQA	---HHHHHHHHHHHH---------------HHHH--	8.35E+35	--B----BB-BBBBBBBBBBBB-BB----B---B--	--------B--B-B-B--------------------	------------------------------------	---HHHHHHHHHHH----------------HHHH--	[0.0222, 0.0118, 0.0098, 0.0142, 0.017, 0.0151, 0.0138, 0.0118, 0.0119, 0.0164, 0.0188, 0.0238, 0.0309, 0.0429, 0.0361, 0.0382, 0.0542, 0.0804, 0.1018, 0.1119, 0.1112, 0.1008, 0.0909, 0.1011, 0.0992, 0.0979, 0.1024, 0.0965, 0.0709, 0.0532, 0.0558, 0.0546, 0.0403, 0.0285, 0.0181, 0.0075]	[0.0191, 0.0216, 0.1001, 0.7539, 0.9167, 0.9514, 0.9641, 0.9632, 0.9613, 0.9515, 0.94, 0.9214, 0.8679, 0.7401, 0.3981, 0.1986, 0.1327, 0.1083, 0.1066, 0.1021, 0.1067, 0.109, 0.1076, 0.1042, 0.1063, 0.111, 0.1175, 0.1501, 0.2047, 0.3494, 0.685, 0.7142, 0.6889, 0.6131, 0.4129, 0.0901]	[0.9545, 0.9644, 0.8611, 0.2067, 0.0692, 0.0403, 0.0337, 0.0382, 0.0429, 0.0494, 0.0557, 0.0768, 0.1437, 0.2855, 0.6011, 0.7899, 0.8362, 0.8337, 0.8126, 0.8049, 0.7971, 0.8019, 0.8116, 0.8112, 0.8141, 0.8195, 0.816, 0.7828, 0.731, 0.5933, 0.2319, 0.1623, 0.1599, 0.2404, 0.4584, 0.8761]	4	0.111111	1	0.0277778	2	0.0555556	0	0	3	0.0833333	3	0.0833333	0	0	0	0	1	0.0277778	6	0.166667	1	0.0277778	0
A5A547	TAT	0	0	0	0.664743	0.335264	0	CS pos: 34-35. Pr: 0.4121	1	14	15	30	31	34	12		MSDNTSLPPISRRSALKLLGVGAAGSMVGYTRFA	----------HHHHHHHHHHHHHHHHHHHH----	9.00E+33	------B--BBBB-BB-BBBBB-BBB-BBBB---	--------------BB-BB---------------	----------------------------------	-----------HHHHHHHHHHHHHHHHHHHHH--	[0.054, 0.0489, 0.058, 0.0656, 0.0753, 0.0809, 0.0891, 0.0799, 0.0726, 0.0596, 0.0425, 0.0359, 0.0313, 0.0208, 0.0127, 0.0088, 0.0073, 0.0069, 0.0064, 0.0061, 0.0052, 0.0052, 0.0052, 0.0059, 0.0073, 0.0079, 0.0073, 0.0078, 0.0088, 0.0098, 0.0131, 0.0141, 0.0055, 0.0037]	[0.0228, 0.0223, 0.0303, 0.0421, 0.0564, 0.0726, 0.089, 0.101, 0.1278, 0.1827, 0.3429, 0.8182, 0.9069, 0.9387, 0.9556, 0.9602, 0.9609, 0.9588, 0.9538, 0.9479, 0.9315, 0.9315, 0.9315, 0.9429, 0.9544, 0.9617, 0.9598, 0.9507, 0.9338, 0.8995, 0.7971, 0.49, 0.0497, 0.0092]	[0.9106, 0.933, 0.9196, 0.893, 0.8666, 0.8435, 0.8287, 0.8336, 0.8192, 0.782, 0.6439, 0.2017, 0.0988, 0.0635, 0.049, 0.0431, 0.0415, 0.0419, 0.0446, 0.0516, 0.0696, 0.0696, 0.0696, 0.0573, 0.0466, 0.0394, 0.0422, 0.0492, 0.0594, 0.0939, 0.1908, 0.4875, 0.9462, 0.9896]	4	0.117647	0	0	1	0.0294118	0	0	1	0.0294118	4	0.117647	0	0	1	0.0294118	1	0.0294118	4	0.117647	2	0.0588235	1
Both Thylakoid Lumen and Periplasm
Uniprot identifier	Prediction SignalP 6.0	OTHER	SP(Sec/SPI)	LIPO(Sec/SPII)	TAT(Tat/SPI)	TATLIPO(Sec/SPII)	PILIN(Sec/SPIII)	CS Position	N region start	N region end	H region start	H region end	C region start	C region end	Twin arginine motif (2 Rs)	Lipid-modified cysteine	Predicted Signal Sequence (Cut site after last AA)	jnetpred	JNETCONF	JNETSOL25	JNETSOL5	JNETSOL0	JNETHMM	JNETPROPE	JNETPROPH	JNETPROPC	Entire SS A count	Entire SS A percentage	Entire SS C count	Entire SS C percentage	Entire SS D count	Entire SS D percentage	Entire SS E count	Entire SS E percentage	Entire SS F count	Entire SS F percentage	Entire SS G count	Entire SS G percentage	Entire SS H count	Entire SS H percentage	Entire SS I count	Entire SS I percentage	Entire SS K count	Entire SS K percentage	Entire SS L count	Entire SS L percentage	Entire SS M count	Entire SS M percentage	Entire SS N count
Periplasm only
Uniprot identifier	Prediction SignalP 6.0	OTHER	SP(Sec/SPI)	LIPO(Sec/SPII)	TAT(Tat/SPI)	TATLIPO(Sec/SPII)	PILIN(Sec/SPIII)	CS Position	N region start	N region end	H region start	H region end	C region start	C region end	Twin arginine motif (2 Rs)	Lipid-modified cysteine	Predicted Signal Sequence (Cut site after last AA)	jnetpred	JNETCONF	JNETSOL25	JNETSOL5	JNETSOL0	JNETHMM	JNETPROPE	JNETPROPH	JNETPROPC	Entire SS A count	Entire SS A percentage	Entire SS C count	Entire SS C percentage	Entire SS D count	Entire SS D percentage	Entire SS E count	Entire SS E percentage	Entire SS F count	Entire SS F percentage	Entire SS G count	Entire SS G percentage	Entire SS H count	Entire SS H percentage	Entire SS I count	Entire SS I percentage	Entire SS K count	Entire SS K percentage	Entire SS L count	Entire SS L percentage	Entire SS M count	Entire SS M percentage	Entire SS N count
B1XPN6	TAT	0	0	0	1.00001	0	0	CS pos: 31-32. Pr: 0.9322	1	5	6	25	26	31	3		MKRRQFIQTAGISAFGAIAGFSLLQKNTVQA	----HHHHH------HHHH-HHH--------	9.71E+30	-----BB--BBBBBBBBBBBBBBB-------	-------------B-B-B-------------	-------------------------------	----HHHHH------HHH--HHHH-------	[0.0176, 0.0236, 0.0502, 0.0675, 0.1211, 0.1629, 0.1253, 0.0868, 0.0703, 0.0463, 0.0533, 0.043, 0.0821, 0.0574, 0.0638, 0.0657, 0.0924, 0.098, 0.0542, 0.0501, 0.1261, 0.2813, 0.2544, 0.1495, 0.0593, 0.0369, 0.0562, 0.1311, 0.3122, 0.1051, 0.0487]	[0.0228, 0.0363, 0.1941, 0.218, 0.5533, 0.6072, 0.6142, 0.6284, 0.5468, 0.3598, 0.1806, 0.1303, 0.1225, 0.1408, 0.2461, 0.6, 0.6524, 0.5586, 0.4005, 0.3315, 0.5984, 0.5012, 0.4406, 0.4361, 0.2271, 0.0961, 0.0409, 0.0433, 0.0402, 0.0103, 0.0065]	[0.9489, 0.9283, 0.6455, 0.5328, 0.1512, 0.1081, 0.1259, 0.2229, 0.3647, 0.5987, 0.7842, 0.8666, 0.8131, 0.8065, 0.6492, 0.3617, 0.3064, 0.3461, 0.5093, 0.5492, 0.2139, 0.1517, 0.1732, 0.3031, 0.6016, 0.8075, 0.8763, 0.7867, 0.6288, 0.8945, 0.9521]	5	0.16129	0	0	0	0	0	0	3	0.0967742	3	0.0967742	0	0	3	0.0967742	2	0.0645161	2	0.0645161	1	0.0322581	1
B1XIV5	TAT	0	0	0	0.834558	0.165473	0	CS pos: 56-57. Pr: 0.7498	1	28	29	51	52	56	26		MIHDDGRSNYSNNRPFQDIFKARFSRRSMLQKSMMLSAAGFIGAIAGNSVLKPSTA	-------------HHHHHHHHHHH-HHHHHHHHHHHHHHHHHHHHH----------	8.99E+55	BB------B-B-B--B--BB--BB-BB-BBBBBBBBBBBBBBBBBBBBBB------	---------------B--BB--------BB--B-BB---BB-BBBB----------	-------------------------------------------B------------	-------------HHHHHHHHHH--HHHHHHHHHHHHHHHHHHHH-----------	[0.054, 0.0489, 0.0646, 0.0849, 0.0919, 0.087, 0.0916, 0.0874, 0.0886, 0.0908, 0.0805, 0.0596, 0.0425, 0.0359, 0.0371, 0.0313, 0.0194, 0.0118, 0.0101, 0.0113, 0.0127, 0.0166, 0.0172, 0.0102, 0.0065, 0.0093, 0.0139, 0.0131, 0.0096, 0.0069, 0.0061, 0.006, 0.0064, 0.0061, 0.0052, 0.0052, 0.0059, 0.0073, 0.0089, 0.0099, 0.0119, 0.0148, 0.0197, 0.0309, 0.0429, 0.0361, 0.0382, 0.0516, 0.0684, 0.0846, 0…	[0.0228, 0.0223, 0.0301, 0.0409, 0.0556, 0.0714, 0.0841, 0.0916, 0.1027, 0.1183, 0.1407, 0.1827, 0.3429, 0.8182, 0.8994, 0.927, 0.9497, 0.9544, 0.9502, 0.9398, 0.924, 0.8699, 0.6919, 0.2588, 0.2068, 0.7706, 0.9097, 0.9371, 0.9474, 0.9493, 0.9495, 0.949, 0.9538, 0.9479, 0.9315, 0.9315, 0.9429, 0.9544, 0.9574, 0.9563, 0.9483, 0.9386, 0.9197, 0.8679, 0.7401, 0.3981, 0.1986, 0.1351, 0.1062, 0.0946, 0…	[0.9106, 0.933, 0.9142, 0.8798, 0.855, 0.8383, 0.824, 0.8263, 0.8277, 0.8224, 0.8096, 0.782, 0.6439, 0.2017, 0.0979, 0.0648, 0.0545, 0.0526, 0.0543, 0.0568, 0.0708, 0.1328, 0.3177, 0.7391, 0.7962, 0.2442, 0.0881, 0.0603, 0.0522, 0.0527, 0.0555, 0.053, 0.0446, 0.0516, 0.0696, 0.0696, 0.0573, 0.0466, 0.0442, 0.0472, 0.0548, 0.0627, 0.0847, 0.1437, 0.2855, 0.6011, 0.7899, 0.8259, 0.8265, 0.8141, 0.8…	6	0.107143	0	0	3	0.0535714	0	0	4	0.0714286	4	0.0714286	1	0.0178571	4	0.0714286	3	0.0535714	3	0.0535714	4	0.0714286	4
B1XJL1	TAT	0	0	0	0.999993	0	0	CS pos: 32-33. Pr: 0.5665	1	7	8	23	24	32	5		MGIKRREFLGLTALGATGALLWQGRNLLRSRN	----------HHH------HHHH-HHHHH---	9.97E+31	--B----BBBBBBBB--BBBBB-B--BB----	----------B------B-BB--B--------	-----------------B--------------	----------H--------HHHHHHHHHH---	[0.0488, 0.054, 0.1251, 0.2415, 0.1497, 0.0973, 0.1361, 0.1321, 0.0708, 0.0501, 0.0761, 0.066, 0.0895, 0.0756, 0.0717, 0.0598, 0.0599, 0.0575, 0.0528, 0.0515, 0.0832, 0.0673, 0.036, 0.0188, 0.0218, 0.0383, 0.0426, 0.0373, 0.025, 0.0128, 0.0068, 0.0099]	[0.0132, 0.0126, 0.0258, 0.0772, 0.0752, 0.1393, 0.368, 0.4057, 0.3446, 0.4003, 0.4996, 0.3719, 0.3779, 0.2626, 0.185, 0.1551, 0.1298, 0.1774, 0.2864, 0.6535, 0.7003, 0.6903, 0.56, 0.5749, 0.8651, 0.8724, 0.8372, 0.7817, 0.6233, 0.1719, 0.0214, 0.0108]	[0.9357, 0.9435, 0.8438, 0.5985, 0.6393, 0.6584, 0.4387, 0.4377, 0.5455, 0.6044, 0.4901, 0.5835, 0.5409, 0.6673, 0.7693, 0.8181, 0.8372, 0.7776, 0.667, 0.3472, 0.2713, 0.3102, 0.462, 0.4836, 0.1598, 0.0968, 0.0937, 0.1524, 0.3486, 0.8073, 0.9758, 0.9836]	3	0.09375	0	0	0	0	1	0.03125	1	0.03125	5	0.15625	0	0	1	0.03125	1	0.03125	7	0.21875	1	0.03125	2
Analysis
Uniprot identifier	Prediction SignalP 6.0	OTHER	SP(Sec/SPI)	LIPO(Sec/SPII)	TAT(Tat/SPI)	TATLIPO(Sec/SPII)	PILIN(Sec/SPIII)	CS Position	N region start	N region end	H region start	H region end	C region start	C region end	Twin arginine motif (2 Rs)	Lipid-modified cysteine	Predicted Signal Sequence (Cut site after last AA)	jnetpred	JNETCONF	JNETSOL25	JNETSOL5	JNETSOL0	JNETHMM	JNETPROPE	JNETPROPH	JNETPROPC	Entire SS A count	Entire SS A percentage	Entire SS C count	Entire SS C percentage	Entire SS D count	Entire SS D percentage	Entire SS E count	Entire SS E percentage	Entire SS F count	Entire SS F percentage	Entire SS G count	Entire SS G percentage	Entire SS H count	Entire SS H percentage	Entire SS I count	Entire SS I percentage	Entire SS K count	Entire SS K percentage	Entire SS L count	Entire SS L percentage	Entire SS M count	Entire SS M percentage	Entire SS N count
all mean									1	13	14	31.5	32.5	38.1667	11												4.16667	0.11099	0.166667	0.00462963	1.33333	0.0314231	0.166667	0.00520833	2.16667	0.0561996	4.16667	0.112572	0.166667	0.00297619	1.66667	0.0423108	1.5	0.0385878	4.83333	0.132692	1.66667	0.0410897	1.5
all SD									0	8.69483	8.69483	10.5024	10.5024	9.30412	8.69483												1.16905	0.0289197	0.408248	0.0113402	1.21106	0.0260649	0.408248	0.0127578	1.32916	0.0313941	1.16905	0.0350189	0.408248	0.00729015	1.50555	0.0351929	0.83666	0.0163482	2.13698	0.0655509	1.21106	0.0192137	1.3784
lumen mean									1	12.6667	13.6667	30	31	36.6667	10.6667												3.66667	0.101253	0.333333	0.00925926	1.66667	0.0449891	0	0	1.66667	0.045915	4.33333	0.116993	0	0	0.666667	0.0181373	1	0.0273965	5.66667	0.153105	1.33333	0.0372004	0.666667
lumen SD									0	5.1316	5.1316	5	5	3.05505	5.1316												0.57735	0.0229692	0.57735	0.0160375	0.57735	0.0137734	0	0	1.1547	0.0324802	1.52753	0.0333381	0	0	0.57735	0.0158615	0	0.00223046	1.52753	0.0309885	0.57735	0.0187776	0.57735
periplasm mean									1	13.3333	14.3333	33	34	39.6667	11.3333												4.66667	0.120728	0	0	1	0.0178571	0.333333	0.0104167	2.66667	0.0664843	4	0.108151	0.333333	0.00595238	2.66667	0.0664843	2	0.0497792	4	0.112279	2	0.0449789	2.33333
periplasm SD									0	12.741	12.741	15.6205	15.6205	14.1539	12.741												1.52753	0.0357608	0	0	1.73205	0.0309295	0.57735	0.0180422	1.52753	0.0330407	1	0.0435401	0.57735	0.0103098	1.52753	0.0330407	1	0.0169542	2.64575	0.0923687	1.73205	0.0229116	1.52753
lumen v periplasm ttest									#DIV/0!	0.93898	0.93898	0.776819	0.776819	0.751435	0.93898												0.378531	0.478936	0.42265	0.42265	0.581315	0.266475	0.42265	0.42265	0.420396	0.484823	0.770026	0.794758	0.42265	0.42265	0.139435	0.110285	0.225403	0.1473	0.410439	0.531167	0.581315	0.673704	0.190798
Significant metrics
category	all mean	all SD	lumen mean	lumen SD	periplasm mean	periplasm SD	lumen v periplasm ttest
Entire SS Charge at pH 8	2.55741	1.52212	1.37736	1.13192	3.73747	0.577316	0.0492754
Entire SS Charge at pH 9	2.24144	1.53569	1.02208	1.05584	3.46079	0.566217	0.0375106
Entire SS z2*z2 with 5 lag auto cross covariance	1.29194	0.887704	1.97605	0.611332	0.607836	0.438531	0.0395086
[truncated: 403 more columns]

## Sheet: PCC 7002 TATLIPO
Thylakoid Lumen only
Uniprot identifier	Prediction SignalP 6.0	OTHER	SP(Sec/SPI)	LIPO(Sec/SPII)	TAT(Tat/SPI)	TATLIPO(Sec/SPII)	PILIN(Sec/SPIII)	CS Position	N region start	N region end	H region start	H region end	C region start	C region end	Twin arginine motif (2 Rs)	Lipid-modified cysteine	Predicted Signal Sequence (Cut site after last AA)	jnetpred	JNETCONF	JNETSOL25	JNETSOL5	JNETSOL0	JNETHMM	JNETPROPE	JNETPROPH	JNETPROPC	Entire SS A count	Entire SS A percentage	Entire SS C count	Entire SS C percentage	Entire SS D count	Entire SS D percentage	Entire SS E count	Entire SS E percentage	Entire SS F count	Entire SS F percentage	Entire SS G count	Entire SS G percentage	Entire SS H count	Entire SS H percentage	Entire SS I count	Entire SS I percentage	Entire SS K count	Entire SS K percentage	Entire SS L count	Entire SS L percentage	Entire SS M count	Entire SS M percentage	Entire SS N count
Both Thylakoid Lumen and Periplasm
Uniprot identifier	Prediction SignalP 6.0	OTHER	SP(Sec/SPI)	LIPO(Sec/SPII)	TAT(Tat/SPI)	TATLIPO(Sec/SPII)	PILIN(Sec/SPIII)	CS Position	N region start	N region end	H region start	H region end	C region start	C region end	Twin arginine motif (2 Rs)	Lipid-modified cysteine	Predicted Signal Sequence (Cut site after last AA)	jnetpred	JNETCONF	JNETSOL25	JNETSOL5	JNETSOL0	JNETHMM	JNETPROPE	JNETPROPH	JNETPROPC	Entire SS A count	Entire SS A percentage	Entire SS C count	Entire SS C percentage	Entire SS D count	Entire SS D percentage	Entire SS E count	Entire SS E percentage	Entire SS F count	Entire SS F percentage	Entire SS G count	Entire SS G percentage	Entire SS H count	Entire SS H percentage	Entire SS I count	Entire SS I percentage	Entire SS K count	Entire SS K percentage	Entire SS L count	Entire SS L percentage	Entire SS M count	Entire SS M percentage	Entire SS N count
B1XLE2	TATLIPO	0	0	0.003017	0.166668	0.830321	0	CS pos: 44-45. Pr: 0.6923	1	28	29	44			26	45	MVLFKVLPSYTLSENLVTTESVYWNRRKFIKTLLGAGVGIGLAS	-------------------HHHHHHHHHHHHHHHHHHHHHHH--	8.98878e+43	B-BB-----B-B----BB---BB--BB-BB--BBBBBBBBB---	---------------------BB-----BB--BBB---------	-----------------------------------B--------	-------------------HHHHHHHHHHHHHHHHHHHHHHH--	[0.054, 0.0489, 0.0646, 0.0849, 0.1012, 0.1103, 0.1224, 0.1193, 0.1209, 0.1311, 0.1197, 0.1071, 0.1011, 0.0992, 0.0979, 0.0908, 0.0805, 0.0596, 0.0425, 0.0359, 0.0313, 0.0208, 0.0127, 0.0088, 0.0073, 0.0069, 0.0064, 0.0061, 0.0052, 0.0052, 0.0052, 0.0052, 0.0052, 0.0052, 0.0059, 0.0065, 0.0066, 0.0063, 0.0067, 0.0068, 0.0074, 0.0088, 0.0079, 0.0038]	[0.0228, 0.0223, 0.0301, 0.0409, 0.0535, 0.0655, 0.0749, 0.0778, 0.0838, 0.0896, 0.0956, 0.1022, 0.1042, 0.1063, 0.111, 0.1183, 0.1407, 0.1827, 0.3429, 0.8182, 0.9069, 0.9387, 0.9556, 0.9602, 0.9609, 0.9588, 0.9538, 0.9479, 0.9315, 0.9315, 0.9315, 0.9315, 0.9315, 0.9315, 0.9429, 0.9582, 0.9596, 0.9568, 0.9416, 0.9222, 0.8728, 0.7095, 0.3454, 0.0352]	[0.9106, 0.933, 0.9142, 0.8798, 0.8486, 0.8248, 0.8057, 0.8076, 0.804, 0.7953, 0.8002, 0.8042, 0.8112, 0.8141, 0.8195, 0.8224, 0.8096, 0.782, 0.6439, 0.2017, 0.0988, 0.0635, 0.049, 0.0431, 0.0415, 0.0419, 0.0446, 0.0516, 0.0696, 0.0696, 0.0696, 0.0696, 0.0696, 0.0696, 0.0573, 0.0424, 0.0411, 0.0452, 0.0561, 0.0742, 0.1196, 0.2683, 0.6296, 0.9591]	2	0.0454545	0	0	0	0	2	0.0454545	2	0.0454545	4	0.0909091	0	0	2	0.0454545	3	0.0681818	7	0.159091	1	0.0227273	2
Periplasm only
Uniprot identifier	Prediction SignalP 6.0	OTHER	SP(Sec/SPI)	LIPO(Sec/SPII)	TAT(Tat/SPI)	TATLIPO(Sec/SPII)	PILIN(Sec/SPIII)	CS Position	N region start	N region end	H region start	H region end	C region start	C region end	Twin arginine motif (2 Rs)	Lipid-modified cysteine	Predicted Signal Sequence (Cut site after last AA)	jnetpred	JNETCONF	JNETSOL25	JNETSOL5	JNETSOL0	JNETHMM	JNETPROPE	JNETPROPH	JNETPROPC	Entire SS A count	Entire SS A percentage	Entire SS C count	Entire SS C percentage	Entire SS D count	Entire SS D percentage	Entire SS E count	Entire SS E percentage	Entire SS F count	Entire SS F percentage	Entire SS G count	Entire SS G percentage	Entire SS H count	Entire SS H percentage	Entire SS I count	Entire SS I percentage	Entire SS K count	Entire SS K percentage	Entire SS L count	Entire SS L percentage	Entire SS M count	Entire SS M percentage	Entire SS N count
B1XNW5	TATLIPO	0	0	0	0.086057	0.91397	0	CS pos: 25-26. Pr: 0.7402	1	8	9	25			6	26	MSNLGRRKFILYSSAALGSSILLKA	------EEEEEE----HHHHHHH--	9.99886e+24	---B---BBBBBBBBBBBB-BBB--	--------BBB---------B----	-------------------------	------EEEEEE----HHHHHHH--	[0.0537, 0.0388, 0.0508, 0.0611, 0.0971, 0.279, 0.7609, 0.894, 0.9076, 0.9045, 0.8533, 0.7067, 0.3049, 0.1284, 0.0665, 0.0502, 0.0628, 0.0541, 0.0381, 0.0204, 0.013, 0.0116, 0.0135, 0.0112, 0.0051]	[0.0125, 0.0107, 0.0108, 0.0116, 0.0105, 0.0115, 0.0216, 0.0174, 0.0172, 0.0217, 0.0267, 0.0322, 0.0283, 0.0415, 0.0788, 0.2203, 0.7959, 0.895, 0.9105, 0.9131, 0.9011, 0.8803, 0.746, 0.4179, 0.0482]	[0.925, 0.9566, 0.9501, 0.9373, 0.9037, 0.7277, 0.2429, 0.1103, 0.0894, 0.0942, 0.1493, 0.3208, 0.7064, 0.8398, 0.8428, 0.692, 0.1548, 0.0692, 0.0541, 0.0619, 0.0717, 0.0949, 0.2003, 0.5137, 0.9396]	3	0.12	0	0	0	0	0	0	1	0.04	2	0.08	0	0	2	0.08	2	0.08	5	0.2	1	0.04	1
B1XKC4	TATLIPO	0	0	0.18917	0	0.810831	0	CS pos: 21-22. Pr: 0.6902	1	5	6	21			3	22	MKRRHLLKYGTFAAWGYGLTA	--HHHHHH---HHH-------	9.72012e+20	----BBB-BBBBBBBBB-B--	---------------------	---------------------	--HHHHHH---HHH-------	[0.0173, 0.011, 0.0165, 0.0212, 0.0204, 0.0209, 0.0302, 0.0382, 0.0304, 0.0223, 0.0248, 0.0504, 0.095, 0.0862, 0.0386, 0.027, 0.0254, 0.0474, 0.0823, 0.0458, 0.0177]	[0.0351, 0.0944, 0.7024, 0.8538, 0.8878, 0.8926, 0.8562, 0.7556, 0.4423, 0.2643, 0.3381, 0.6739, 0.7146, 0.6234, 0.4161, 0.2175, 0.1279, 0.1008, 0.1366, 0.0535, 0.0231]	[0.9289, 0.8721, 0.2527, 0.1065, 0.0802, 0.0841, 0.1302, 0.271, 0.5804, 0.7578, 0.6755, 0.3321, 0.2302, 0.292, 0.5395, 0.7487, 0.8477, 0.8345, 0.7306, 0.8553, 0.9468]	3	0.142857	0	0	0	0	0	0	1	0.047619	3	0.142857	1	0.047619	0	0	2	0.0952381	3	0.142857	1	0.047619	0
B1XJX1	TATLIPO	0	0	0.332987	1e-06	0.66702	0	CS pos: 25-26. Pr: 0.5558	1	5	6	25			3	26	MERRQFVGLFGLGLLASSFPTILAA	----HHHHHHHHHHHH----HHH--	9.99011e+24	-----BBBBBBBBBB--BB--B---	--------BBB-B------------	-------------------------	----HHHHHHHHHHHH----HHH--	[0.026, 0.0198, 0.0415, 0.1981, 0.3376, 0.2845, 0.1411, 0.1152, 0.1238, 0.1371, 0.0861, 0.057, 0.0246, 0.0261, 0.0449, 0.0456, 0.045, 0.0276, 0.0245, 0.0234, 0.034, 0.052, 0.0333, 0.02, 0.0076]	[0.0116, 0.0071, 0.015, 0.2162, 0.3881, 0.4004, 0.5334, 0.6501, 0.7618, 0.7253, 0.7513, 0.7614, 0.5505, 0.7366, 0.7267, 0.6891, 0.3912, 0.1824, 0.1523, 0.2291, 0.6821, 0.6817, 0.5916, 0.3982, 0.093]	[0.961, 0.9774, 0.9262, 0.2399, 0.087, 0.0746, 0.0942, 0.095, 0.0683, 0.0869, 0.1136, 0.1808, 0.397, 0.2544, 0.2425, 0.3208, 0.5714, 0.8055, 0.828, 0.739, 0.2671, 0.1778, 0.2623, 0.4838, 0.87]	3	0.12	0	0	0	0	1	0.04	3	0.12	3	0.12	0	0	1	0.04	0	0	5	0.2	1	0.04	0
No calculations performed due to lack of proteins localized to the thylakoid lumen only
[truncated: 319 more columns]

## Sheet: Column Key
Name	Description
Uniprot identifier	The identifier of the protein in Uniprot
Prediction SignalP 6.0	The signal sequence prediction of the protein by SignalP-6.0 with the "Other" organism option (LIPO = Sec/SPII, OTHER = no signal sequence predicted, PILIN = Sec/SPIII, SP = Sec/SPI, TAT = Tat/SPI, TATLIPO = TAT/SPII)
OTHER	The confidence that a protein does not have a signal sequence (certainty is 1) from SignalP 6.0
SP(Sec/SPI)	The confidence that the protein possesses a SP (Sec/SPI) signal sequence (certainty is 1) from SignalP 6.0
LIPO(Sec/SPII)	The confidence that the protein possesses a LIPO (Sec/SPII) signal sequence (certainty is 1) from SignalP 6.0
TAT(Tat/SPI)	The confidence that the protein possesses a TAT (TAT/SPI) signal sequence (certainty is 1) from SignalP 6.0
TATLIPO(Sec/SPII)	The confidence that the protein possesses a TATLIPO (TAT/SPII) signal sequence (certainty is 1) from SignalP 6.0
PILIN(Sec/SPIII)	The confidence that the protein possesses a PILIN (Sec/SPIII) signal sequence (certainty is 1) from SignalP 6.0
CS Position	The predicted cleavage site to remove the signal peptide from the processed protein, the confidence of the prediction (certainty is 1) from SignalP 6.0
N region start	The predicted start site of the n-region of a signal sequence for SP, LIPO, TAT, and TATLIPO signal sequences from SignalP 6.0
N region end	The predicted end of the n-region of a signal sequence for SP, LIPO, TAT, and TATLIPO signal sequences from SignalP 6.0
H region start	The predicted start site of the h-region of a signal sequence for SP, LIPO, TAT, and TATLIPO signal sequences from SignalP 6.0
H region end	The predicted end of the h-region of a signal sequence for SP, LIPO, TAT, and TATLIPO signal sequences from SignalP 6.0
C region start	The predicted start site of the c-region of a signal sequence for SP, and TAT signal sequences from SignalP 6.0
C region end	The predicted end of the h-region of a signal sequence for SP and TAT signal sequences from SignalP 6.0
Twin arginine motif (2 Rs)	The predicted position of the twin arginine motif in TAT and TATLIPO signal sequences by SignalP 6.0
Lipid-modified cysteine	The predicted cysteine that is the N-terminus of the processed peptides in LIPO and TATLIPO signal sequences by SignalP 6.0
Predicted Signal Sequence (Cut site after last AA)	The predicted signal sequence. The cut site is immediately after the last amino acid
jnetpred	The consensus sequence predicted by JPred4 of the predicted signal sequence of SignalP 6.0, "H" is helix, "E" is beta sheet, "-" is a random coil, neither a alpha helix or a beta sheet
JNETCONF	The confidence estimate for the jnetpred prediction from the "jnetpred" column (value of 1-9 at each amino acid position) from JPred4. High values mean high confidence.
JNETSOL25	Jnet prediction of burial of the amino acid sequence from JPred4. If the solvent accessibility is less than 25%, "B" is used. Otherwise, "-" is used.
JNETSOL5	Jnet prediction of burial of the amino acid sequence from JPred4. If the solvent accessibility is less than 5%, "B" is used. Otherwise, "-" is used.
JNETSOL0	Jnet prediction of burial of the amino acid sequence from JPred4. If the solvent accessibility is less than 0%, "B" is used. Otherwise, "-" is used.
JNETHMM	The HMM secondary structure sequence prediction by JPred4, "H" is helix, "E" is beta sheet, "-" is a random coil, neither a alpha helix or a beta sheet
JNETPROPE	The confidence of the JPred4 Jnet algorithm prediction of an "E" (beta sheet) for each amino acid in the sequence
JNETPROPH	The confidence of the JPred4 Jnet algorithm prediction of an "H" (alpha helix) for each amino acid in the sequence
JNETPROPC	The confidence of the JPred4 Jnet algorithm prediction of an "-" (random coil) for each amino acid in the sequence
Entire SS A count	The number of alanines in the predicted signal sequence
Entire SS A percentage	The proportion of the predicted signal sequence that is alanines
Entire SS C count	The number of cysteines in the predicted signal sequence
Entire SS C percentage	The proportion of the predicted signal sequence that is cysteines
Entire SS D count	The number of aspartic acids in the predicted signal sequence
Entire SS D percentage	The proportion of the predicted signal sequence that is aspartic acid
Entire SS E count	The number of glutamic acids in the predicted signal sequence
Entire SS E percentage	The proportion of the predicted signal sequence that is glutamic acid
Entire SS F count	The number of phenylalanines in the predicted signal sequence
Entire SS F percentage	The proportion of the predicted signal sequence that is phenylalanines
Entire SS G count	The number of glycines in the predicted signal sequence
Entire SS G percentage	The proportion of the predicted signal sequence that is glycine
Entire SS H count	The number of histidines in the predicted signal sequence
Entire SS H percentage	The proportion of the predicted signal sequence that is histidines
Entire SS I count	The number of isoleucines in the predicted signal sequence
Entire SS I percentage	The proportion of the predicted signal sequence that is isoleucine
Entire SS K count	The number of lysines in the predicted signal sequence
Entire SS K percentage	The proportion of the predicted signal sequence that is lysine
Entire SS L count	The number of leucines in the predicted signal sequence
Entire SS L percentage	The proportion of the predicted signal sequence that is leucine
Entire SS M count	The number of methionines in the predicted signal sequence
Entire SS M percentage	The proportion of the predicted signal sequence that is methionine
Entire SS N count	The number of asparagines in the predicted signal sequence
Entire SS N percentage	The proportion of the predicted signal sequence that is asparagine
Entire SS P count	The number of prolines in the predicted signal sequence
Entire SS P percentage	The proportion of the predicted signal sequence that is proline
Entire SS Q count	The number of glutamines in the predicted signal sequence
Entire SS Q percentage	The proportion of the predicted signal sequence that is glutamine
Entire SS R count	The number of arginines in the predicted signal sequence
Entire SS R percentage	The proportion of the predicted signal sequence that is arginine
Entire SS S count	The number of serines in the predicted signal sequence
Entire SS S percentage	The proportion of the predicted signal sequence that is serine
Entire SS T count	The number of threonines in the predicted signal sequence
Entire SS T percentage	The proportion of the predicted signal sequence that is threonine
Entire SS V count	The number of valines in the predicted signal sequence
Entire SS V percentage	The proportion of the predicted signal sequence that is valine
Entire SS W count	The number of tryptophans in the predicted signal sequence
Entire SS W percentage	The proportion of the predicted signal sequence that is trypotophan
Entire SS Y count	The number of tyrosines in the predicted signal sequence
Entire SS Y percentage	The proportion of the predicted signal sequence that is tyrosine
Entire SS Length	The amino acid length of the signal sequence calculated using the ProtParam module of the SeqUtils package of Bio package in Biopython
Entire SS Isoelectric Point	The isoelectric point of the signal sequence calculated using the ProtParam module of the SeqUtils package of Bio package in Biopython
Entire SS Molecular Weight	The molecular weight of the signal sequence calculated using the ProtParam module of the SeqUtils package of Bio package in Biopython
Entire SS Aromaticity	The aromaticity of the signal sequence calculated using the ProtParam module of the SeqUtils package of Bio package in Biopython. The sum of the phenylalanine, tyrosine, and tryptophan proportions. Calculated according to Lobry (1994)
Entire SS GRAVY score	The GRAVY score of the signal sequence calculated using the ProtParam module of the SeqUtils package of Bio package in Biopython. Calculated according to Kyte and Doolittle (1982)
Entire SS Charge at pH 7	The charge at pH 7 of the signal sequence calculated using the ProtParam module of the SeqUtils package of Bio package in Biopython
Entire SS Charge at pH 8	The charge at pH 8 of the signal sequence calculated using the ProtParam module of the SeqUtils package of Bio package in Biopython
Entire SS Charge at pH 9	The charge at pH 9 of the signal sequence calculated using the ProtParam module of the SeqUtils package of Bio package in Biopython
Entire SS Negatively Charged AAs (D and E)	The number of negatively charged amino acids (D and E) in the signal sequence
Entire SS Positively Charged AAs (R and K)	The number of positively charged amino acids (R and K) in the signal sequence
Entire SS Charge ((R+K)-(D+E))	The difference between the number of positively charged amino acids (R and K) in the signal sequence and the number of negatively charged amino acids (D and E) in the signal sequence
Entire SS Hydrophilicity	The mean hydrophilicity (z1) value of the signal sequence calculated using z1 values Hellberg et al. (1987)
Entire SS Bulk	The mean bulk (z2) value of the signal sequence calculated using z2 values from Hellberg et al. (1987)
Entire SS Electronic Properties	The mean electronic properties (z3) value of the signal sequence calculated using z3 values from Hellberg et al. (1987)
Entire SS Longest Predicted Structure Length (Jnetpred)	The length of the longest amino acid chain in the signal sequence without a "-" prediction by jnetpred
Entire SS Longest Predicted Structure Length extended strand (Jnetpred)	The length of the longest amino acid chain in the signal sequence without a "-" or "H" prediction by jnetpred
Entire SS Longest Predicted Structure Length helix (Jnetpred)	The length of the longest amino acid chain in the signal sequence without a "-" or "E" prediction by jnetpred
Entire SS Longest Predicted Structure Length (HMM)	The length of the longest amino acid chain in the signal sequence without a "-" prediction by JNETHMM
Entire SS Longest Predicted Structure Length extended strand (HMM)	The length of the longest amino acid chain in the signal sequence without a "-" or "H" prediction by JNETHMM
Entire SS Longest Predicted Structure Length helix (HMM)	The length of the longest amino acid chain in the signal sequence without a "-" or "E" prediction by JNETHMM
Entire SS Number aa in Predicted Structure (Jnetpred)	The number of amino acids in the signal sequence with an "E" or "H" designation by jnetpred
Entire SS Number aa in Predicted Structure extended strand (Jnetpred)	The number of amino acids in the signal sequence with an "H" designation by jnetpred
Entire SS Number aa in Predicted Structure helix (Jnetpred)	The number of amino acids in the signal sequence with an "E" designation by jnetpred
Entire SS Number aa in Predicted Structure (HMM)	The number of amino acids in the signal sequence with an "E" or "H" designation by JNETHMM
Entire SS Number aa in Predicted Structure extended strand (HMM)	The number of amino acids in the signal sequence with an "H" designation by JNETHMM
Entire SS Number aa in Predicted Structure helix (HMM)	The number of amino acids in the signal sequence with an "E" designation by JNETHMM
Entire SS Percent Predicted Structure (Jnetpred)	The proportion of amino acids in the signal sequence with an "E" or "H" designation by jnetpred
Entire SS Percent Predicted Structure extended strand (Jnetpred)	The proportion of amino acids in the signal sequence with an "E" designation by jnetpred
Entire SS Percent Predicted Structure helix (Jnetpred)	The proportion of amino acids in the signal sequence with an "H" designation by jnetpred
Entire SS Percent Predicted Structure (HMM)	The proportion of amino acids in the signal sequence with an "E" or "H" designation by JNETHMM
Entire SS Percent Predicted Structure extended strand (HMM)	The proportion of amino acids in the signal sequence with an "E" designation by JNETHMM
Entire SS Percent Predicted Structure helix (HMM)	The proportion of amino acids in the signal sequence with an "H" designation by JNETHMM
Entire SS Longest Predicted Buried at Sol0	The length of the longest amino acid chain in the signal sequence consisting of only "B" in JNETSOL0
Entire SS Longest Predicted Buried at Sol5	The length of the longest amino acid chain in the signal sequence consisting of only "B" in JNETSOL5
Entire SS Longest Predicted Buried at Sol25	The length of the longest amino acid chain in the signal sequence consisting of only "B" in JNETSOL25
Entire SS Number aa Buried at Sol0	The number of amino acids in the signal sequence predicted as "B" in JNETSOL0
Entire SS Number aa Buried at Sol5	The number of amino acids in the signal sequence predicted as "B" in JNETSOL5
Entire SS Number aa Buried at Sol25	The number of amino acids in the signal sequence predicted as "B" in JNETSOL25
Entire SS Percentage aa Buried at Sol0	The proportion of amino acids in the signal sequence predicted as "B" in JNETSOL0
Entire SS Percentage aa Buried at Sol5	The proportion of amino acids in the signal sequence predicted as "B" in JNETSOL5
Entire SS Percentage aa Buried at Sol25	The proportion of amino acids in the signal sequence predicted as "B" in JNETSOL25
Entire SS Mean helix prediction value	The mean of the JNETPROPH values for the entire signal sequence
Entire SS Mean extended strand prediction value	The mean of the JNETPROPE values for the entire signal sequence
Entire SS Mean other prediction value	The mean of the JNETPROPC values for the entire signal sequence
Entire SS z1*z1 with 1 lag auto cross covariance	The mean of the z1*z1 scores with a lag of 1 autocorrelation for the entire signal sequence
Entire SS z1*z2 with 1 lag auto cross covariance	The mean of the z1*z2 scores with a lag of 1 crosscorrelation for the entire signal sequence
Entire SS z1*z3 with 1 lag auto cross covariance	The mean of the z1*z3 scores with a lag of 1 crosscorrelation for the entire signal sequence
Entire SS z2*z1 with 1 lag auto cross covariance	The mean of the z2*z1 scores with a lag of 1 crosscorrelation for the entire signal sequence
Entire SS z2*z2 with 1 lag auto cross covariance	The mean of the z2*z2 scores with a lag of 1 autocorrelation for the entire signal sequence
Entire SS z2*z3 with 1 lag auto cross covariance	The mean of the z2*z3 scores with a lag of 1 crosscorrelation for the entire signal sequence
Entire SS z3*z1 with 1 lag auto cross covariance	The mean of the z3*z1 scores with a lag of 1 crosscorrelation for the entire signal sequence
Entire SS z3*z2 with 1 lag auto cross covariance	The mean of the z3*z2 scores with a lag of 1 crosscorrelation for the entire signal sequence
Entire SS z3*z3 with 1 lag auto cross covariance	The mean of the z3*z3 scores with a lag of 1 autocorrelation for the entire signal sequence
Entire SS z1*z1 with 2 lag auto cross covariance	The mean of the z1*z1 scores with a lag of 2 autocorrelation for the entire signal sequence
Entire SS z1*z2 with 2 lag auto cross covariance	The mean of the z1*z2 scores with a lag of 2 crosscorrelation for the entire signal sequence
Entire SS z1*z3 with 2 lag auto cross covariance	The mean of the z1*z3 scores with a lag of 2 crosscorrelation for the entire signal sequence
Entire SS z2*z1 with 2 lag auto cross covariance	The mean of the z2*z1 scores with a lag of 2 crosscorrelation for the entire signal sequence
Entire SS z2*z2 with 2 lag auto cross covariance	The mean of the z2*z2 scores with a lag of 2 autocorrelation for the entire signal sequence
Entire SS z2*z3 with 2 lag auto cross covariance	The mean of the z2*z3 scores with a lag of 2 crosscorrelation for the entire signal sequence
Entire SS z3*z1 with 2 lag auto cross covariance	The mean of the z3*z1 scores with a lag of 2 crosscorrelation for the entire signal sequence
Entire SS z3*z2 with 2 lag auto cross covariance	The mean of the z3*z2 scores with a lag of 2 crosscorrelation for the entire signal sequence
Entire SS z3*z3 with 2 lag auto cross covariance	The mean of the z3*z3 scores with a lag of 2 autocorrelation for the entire signal sequence
Entire SS z1*z1 with 3 lag auto cross covariance	The mean of the z1*z1 scores with a lag of 3 autocorrelation for the entire signal sequence
Entire SS z1*z2 with 3 lag auto cross covariance	The mean of the z1*z2 scores with a lag of 3 crosscorrelation for the entire signal sequence
Entire SS z1*z3 with 3 lag auto cross covariance	The mean of the z1*z3 scores with a lag of 3 crosscorrelation for the entire signal sequence
Entire SS z2*z1 with 3 lag auto cross covariance	The mean of the z2*z1 scores with a lag of 3 crosscorrelation for the entire signal sequence
Entire SS z2*z2 with 3 lag auto cross covariance	The mean of the z2*z2 scores with a lag of 3 autocorrelation for the entire signal sequence
Entire SS z2*z3 with 3 lag auto cross covariance	The mean of the z2*z3 scores with a lag of 3 crosscorrelation for the entire signal sequence
Entire SS z3*z1 with 3 lag auto cross covariance	The mean of the z3*z1 scores with a lag of 3 crosscorrelation for the entire signal sequence
Entire SS z3*z2 with 3 lag auto cross covariance	The mean of the z3*z2 scores with a lag of 3 crosscorrelation for the entire signal sequence
Entire SS z3*z3 with 3 lag auto cross covariance	The mean of the z3*z3 scores with a lag of 3 autocorrelation for the entire signal sequence
Entire SS z1*z1 with 4 lag auto cross covariance	The mean of the z1*z1 scores with a lag of 4 autocorrelation for the entire signal sequence
Entire SS z1*z2 with 4 lag auto cross covariance	The mean of the z1*z2 scores with a lag of 4 crosscorrelation for the entire signal sequence
Entire SS z1*z3 with 4 lag auto cross covariance	The mean of the z1*z3 scores with a lag of 4 crosscorrelation for the entire signal sequence
Entire SS z2*z1 with 4 lag auto cross covariance	The mean of the z2*z1 scores with a lag of 4 crosscorrelation for the entire signal sequence
Entire SS z2*z2 with 4 lag auto cross covariance	The mean of the z2*z2 scores with a lag of 4 autocorrelation for the entire signal sequence
Entire SS z2*z3 with 4 lag auto cross covariance	The mean of the z2*z3 scores with a lag of 4 crosscorrelation for the entire signal sequence
Entire SS z3*z1 with 4 lag auto cross covariance	The mean of the z3*z1 scores with a lag of 4 crosscorrelation for the entire signal sequence
Entire SS z3*z2 with 4 lag auto cross covariance	The mean of the z3*z2 scores with a lag of 4 crosscorrelation for the entire signal sequence
Entire SS z3*z3 with 4 lag auto cross covariance	The mean of the z3*z3 scores with a lag of 4 autocorrelation for the entire signal sequence
Entire SS z1*z1 with 5 lag auto cross covariance	The mean of the z1*z1 scores with a lag of 5 autocorrelation for the entire signal sequence
Entire SS z1*z2 with 5 lag auto cross covariance	The mean of the z1*z2 scores with a lag of 5 crosscorrelation for the entire signal sequence
Entire SS z1*z3 with 5 lag auto cross covariance	The mean of the z1*z3 scores with a lag of 5 crosscorrelation for the entire signal sequence
Entire SS z2*z1 with 5 lag auto cross covariance	The mean of the z2*z1 scores with a lag of 5 crosscorrelation for the entire signal sequence
Entire SS z2*z2 with 5 lag auto cross covariance	The mean of the z2*z2 scores with a lag of 5 autocorrelation for the entire signal sequence
Entire SS z2*z3 with 5 lag auto cross covariance	The mean of the z2*z3 scores with a lag of 5 crosscorrelation for the entire signal sequence
Entire SS z3*z1 with 5 lag auto cross covariance	The mean of the z3*z1 scores with a lag of 5 crosscorrelation for the entire signal sequence
Entire SS z3*z2 with 5 lag auto cross covariance	The mean of the z3*z2 scores with a lag of 5 crosscorrelation for the entire signal sequence
Entire SS z3*z3 with 5 lag auto cross covariance	The mean of the z3*z3 scores with a lag of 5 autocorrelation for the entire signal sequence
N region A count	The number of alanines in the predicted signal sequence N-region
N region A percentage	The proportion of the predicted signal sequence N-region that is alanines
N region C count	The number of cysteines in the predicted signal sequence N-region
N region C percentage	The proportion of the predicted signal sequence N-region that is cysteines
N region D count	The number of aspartic acids in the predicted signal sequence N-region
N region D percentage	The proportion of the predicted signal sequence N-region that is aspartic acid
N region E count	The number of glutamic acids in the predicted signal sequence N-region
N region E percentage	The proportion of the predicted signal sequence N-region that is glutamic acid
N region F count	The number of phenylalanines in the predicted signal sequence N-region
N region F percentage	The proportion of the predicted signal sequence N-region that is phenylalanines
N region G count	The number of glycines in the predicted signal sequence N-region
N region G percentage	The proportion of the predicted signal sequence N-region that is glycine
N region H count	The number of histidines in the predicted signal sequence N-region
N region H percentage	The proportion of the predicted signal sequence N-region that is histidines
N region I count	The number of isoleucines in the predicted signal sequence N-region
N region I percentage	The proportion of the predicted signal sequence N-region that is isoleucine
N region K count	The number of lysines in the predicted signal sequence N-region
N region K percentage	The proportion of the predicted signal sequence N-region that is lysine
N region L count	The number of leucines in the predicted signal sequence N-region
N region L percentage	The proportion of the predicted signal sequence N-region that is leucine
N region M count	The number of methionines in the predicted signal sequence N-region
N region M percentage	The proportion of the predicted signal sequence N-region that is methionine
N region N count	The number of asparagines in the predicted signal sequence N-region
N region N percentage	The proportion of the predicted signal sequence N-region that is asparagine
N region P count	The number of prolines in the predicted signal sequence N-region
N region P percentage	The proportion of the predicted signal sequence N-region that is proline
N region Q count	The number of glutamines in the predicted signal sequence N-region
N region Q percentage	The proportion of the predicted signal sequence N-region that is glutamine
N region R count	The number of arginines in the predicted signal sequence N-region
N region R percentage	The proportion of the predicted signal sequence N-region that is arginine
N region S count	The number of serines in the predicted signal sequence N-region
N region S percentage	The proportion of the predicted signal sequence N-region that is serine
N region T count	The number of threonines in the predicted signal sequence N-region
N region T percentage	The proportion of the predicted signal sequence N-region that is threonine
N region V count	The number of valines in the predicted signal sequence N-region
N region V percentage	The proportion of the predicted signal sequence N-region that is valine
N region W count	The number of tryptophans in the predicted signal sequence N-region
N region W percentage	The proportion of the predicted signal sequence N-region that is trypotophan
N region Y count	The number of tyrosines in the predicted signal sequence N-region
N region Y percentage	The proportion of the predicted signal sequence N-region that is tyrosine
N region Length	The amino acid length of the signal sequence N-region calculated using the ProtParam module of the SeqUtils package of Bio package in Biopython
N region Isoelectric Point	The isoelectric point of the signal sequence N-region calculated using the ProtParam module of the SeqUtils package of Bio package in Biopython
N region Molecular Weight	The molecular weight of the signal sequence N-region calculated using the ProtParam module of the SeqUtils package of Bio package in Biopython
N region Aromaticity	The aromaticity of the signal sequence N-region calculated using the ProtParam module of the SeqUtils package of Bio package in Biopython. The sum of the phenylalanine, tyrosine, and tryptophan proportions. Calculated according to Lobry (1994)
N region GRAVY score	The GRAVY score of the signal sequence N-region calculated using the ProtParam module of the SeqUtils package of Bio package in Biopython. Calculated according to Kyte and Doolittle (1982)
N region Charge at pH 7	The charge at pH 7 of the signal sequence N-region calculated using the ProtParam module of the SeqUtils package of Bio package in Biopython
N region Charge at pH 8	The charge at pH 8 of the signal sequence N-region calculated using the ProtParam module of the SeqUtils package of Bio package in Biopython
N region Charge at pH 9	The charge at pH 9 of the signal sequence N-region calculated using the ProtParam module of the SeqUtils package of Bio package in Biopython
N region Negatively Charged AAs (D and E)	The number of negatively charged amino acids (D and E) in the signal sequence N-region
N region Positively Charged AAs (R and K)	The number of positively charged amino acids (R and K) in the signal sequence N-region
N region Charge ((R+K)-(D+E))	The difference between the number of positively charged amino acids (R and K) in the signal sequence N-region and the number of negatively charged amino acids (D and E) in the signal sequence N-region
N region Hydrophilicity	The mean hydrophilicity (z1) value of the signal sequence N-region calculated using z1 values Hellberg et al. (1987)
N region Bulk	The mean bulk (z2) value of the signal sequence N-region calculated using z2 values from Hellberg et al. (1987)
N region Electronic Properties	The mean electronic properties (z3) value of the signal sequence N-region calculated using z3 values from Hellberg et al. (1987)
N region Longest Predicted Structure Length (Jnetpred)	The length of the longest amino acid chain in the signal sequence N-region without a "-" prediction by jnetpred
N region Longest Predicted Structure Length extended strand (Jnetpred)	The length of the longest amino acid chain in the signal sequence N-region without a "-" or "H" prediction by jnetpred
N region Longest Predicted Structure Length helix (Jnetpred)	The length of the longest amino acid chain in the signal sequence N-region without a "-" or "E" prediction by jnetpred
N region Longest Predicted Structure Length (HMM)	The length of the longest amino acid chain in the signal sequence N-region without a "-" prediction by JNETHMM
N region Longest Predicted Structure Length extended strand (HMM)	The length of the longest amino acid chain in the signal sequence N-region without a "-" or "H" prediction by JNETHMM
N region Longest Predicted Structure Length helix (HMM)	The length of the longest amino acid chain in the signal sequence N-region without a "-" or "E" prediction by JNETHMM
N region Number aa in Predicted Structure (Jnetpred)	The number of amino acids in the signal sequence N-region with an "E" or "H" designation by jnetpred
N region Number aa in Predicted Structure extended strand (Jnetpred)	The number of amino acids in the signal sequence N-region with an "H" designation by jnetpred
N region Number aa in Predicted Structure helix (Jnetpred)	The number of amino acids in the signal sequence N-region with an "E" designation by jnetpred
N region Number aa in Predicted Structure (HMM)	The number of amino acids in the signal sequence N-region with an "E" or "H" designation by JNETHMM
N region Number aa in Predicted Structure extended strand (HMM)	The number of amino acids in the signal sequence N-region with an "H" designation by JNETHMM
N region Number aa in Predicted Structure helix (HMM)	The number of amino acids in the signal sequence N-region with an "E" designation by JNETHMM
N region Percent Predicted Structure (Jnetpred)	The proportion of amino acids in the signal sequence N-region with an "E" or "H" designation by jnetpred
N region Percent Predicted Structure extended strand (Jnetpred)	The proportion of amino acids in the signal sequence N-region with an "E" designation by jnetpred
N region Percent Predicted Structure helix (Jnetpred)	The proportion of amino acids in the signal sequence N-region with an "H" designation by jnetpred
N region Percent Predicted Structure (HMM)	The proportion of amino acids in the signal sequence N-region with an "E" or "H" designation by JNETHMM
N region Percent Predicted Structure extended strand (HMM)	The proportion of amino acids in the signal sequence N-region with an "E" designation by JNETHMM
N region Percent Predicted Structure helix (HMM)	The proportion of amino acids in the signal sequence N-region with an "H" designation by JNETHMM
N region Longest Predicted Buried at Sol0	The length of the longest amino acid chain in the signal sequence N-region consisting of only "B" in JNETSOL0
N region Longest Predicted Buried at Sol5	The length of the longest amino acid chain in the signal sequence N-region consisting of only "B" in JNETSOL5
N region Longest Predicted Buried at Sol25	The length of the longest amino acid chain in the signal sequence N-region consisting of only "B" in JNETSOL25
N region Number aa Buried at Sol0	The number of amino acids in the signal sequence N-region predicted as "B" in JNETSOL0
N region Number aa Buried at Sol5	The number of amino acids in the signal sequence N-region predicted as "B" in JNETSOL5
N region Number aa Buried at Sol25	The number of amino acids in the signal sequence N-region predicted as "B" in JNETSOL25
N region Percentage aa Buried at Sol0	The proportion of amino acids in the signal sequence N-region predicted as "B" in JNETSOL0
N region Percentage aa Buried at Sol5	The proportion of amino acids in the signal sequence N-region predicted as "B" in JNETSOL5
N region Percentage aa Buried at Sol25	The proportion of amino acids in the signal sequence N-region predicted as "B" in JNETSOL25
N region Mean helix prediction value	The mean of the JNETPROPH values for the signal sequence N-region
N region Mean extended strand prediction value	The mean of the JNETPROPE values for the signal sequence N-region
N region Mean other prediction value	The mean of the JNETPROPC values for the signal sequence N-region
H region A count	The number of alanines in the predicted signal sequence H-region
H region A percentage	The proportion of the predicted signal sequence H-region that is alanines
H region C count	The number of cysteines in the predicted signal sequence H-region
H region C percentage	The proportion of the predicted signal sequence H-region that is cysteines
H region D count	The number of aspartic acids in the predicted signal sequence H-region
H region D percentage	The proportion of the predicted signal sequence H-region that is aspartic acid
H region E count	The number of glutamic acids in the predicted signal sequence H-region
H region E percentage	The proportion of the predicted signal sequence H-region that is glutamic acid
H region F count	The number of phenylalanines in the predicted signal sequence H-region
H region F percentage	The proportion of the predicted signal sequence H-region that is phenylalanines
H region G count	The number of glycines in the predicted signal sequence H-region
H region G percentage	The proportion of the predicted signal sequence H-region that is glycine
H region H count	The number of histidines in the predicted signal sequence H-region
H region H percentage	The proportion of the predicted signal sequence H-region that is histidines
H region I count	The number of isoleucines in the predicted signal sequence H-region
H region I percentage	The proportion of the predicted signal sequence H-region that is isoleucine
H region K count	The number of lysines in the predicted signal sequence H-region
H region K percentage	The proportion of the predicted signal sequence H-region that is lysine
H region L count	The number of leucines in the predicted signal sequence H-region
H region L percentage	The proportion of the predicted signal sequence H-region that is leucine
H region M count	The number of methionines in the predicted signal sequence H-region
H region M percentage	The proportion of the predicted signal sequence H-region that is methionine
H region N count	The number of asparagines in the predicted signal sequence H-region
H region N percentage	The proportion of the predicted signal sequence H-region that is asparagine
H region P count	The number of prolines in the predicted signal sequence H-region
H region P percentage	The proportion of the predicted signal sequence H-region that is proline
H region Q count	The number of glutamines in the predicted signal sequence H-region
H region Q percentage	The proportion of the predicted signal sequence H-region that is glutamine
H region R count	The number of arginines in the predicted signal sequence H-region
H region R percentage	The proportion of the predicted signal sequence H-region that is arginine
H region S count	The number of serines in the predicted signal sequence H-region
H region S percentage	The proportion of the predicted signal sequence H-region that is serine
H region T count	The number of threonines in the predicted signal sequence H-region
H region T percentage	The proportion of the predicted signal sequence H-region that is threonine
H region V count	The number of valines in the predicted signal sequence H-region
H region V percentage	The proportion of the predicted signal sequence H-region that is valine
H region W count	The number of tryptophans in the predicted signal sequence H-region
H region W percentage	The proportion of the predicted signal sequence H-region that is trypotophan
H region Y count	The number of tyrosines in the predicted signal sequence H-region
H region Y percentage	The proportion of the predicted signal sequence H-region that is tyrosine
H region Length	The amino acid length of the signal sequence H-region calculated using the ProtParam module of the SeqUtils package of Bio package in Biopython
H region Isoelectric Point	The isoelectric point of the signal sequence H-region calculated using the ProtParam module of the SeqUtils package of Bio package in Biopython
H region Molecular Weight	The molecular weight of the signal sequence H-region calculated using the ProtParam module of the SeqUtils package of Bio package in Biopython
H region Aromaticity	The aromaticity of the signal sequence H-region calculated using the ProtParam module of the SeqUtils package of Bio package in Biopython. The sum of the phenylalanine, tyrosine, and tryptophan proportions. Calculated according to Lobry (1994)
H region GRAVY score	The GRAVY score of the signal sequence H-region calculated using the ProtParam module of the SeqUtils package of Bio package in Biopython. Calculated according to Kyte and Doolittle (1982)
H region Charge at pH 7	The charge at pH 7 of the signal sequence H-region calculated using the ProtParam module of the SeqUtils package of Bio package in Biopython
H region Charge at pH 8	The charge at pH 8 of the signal sequence H-region calculated using the ProtParam module of the SeqUtils package of Bio package in Biopython
H region Charge at pH 9	The charge at pH 9 of the signal sequence H-region calculated using the ProtParam module of the SeqUtils package of Bio package in Biopython
H region Negatively Charged AAs (D and E)	The number of negatively charged amino acids (D and E) in the signal sequence H-region
H region Positively Charged AAs (R and K)	The number of positively charged amino acids (R and K) in the signal sequence H-region
H region Charge ((R+K)-(D+E))	The difference between the number of positively charged amino acids (R and K) in the signal sequence H-region and the number of negatively charged amino acids (D and E) in the signal sequence H-region
H region Hydrophilicity	The mean hydrophilicity (z1) value of the signal sequence H-region calculated using z1 values Hellberg et al. (1987)
H region Bulk	The mean bulk (z2) value of the signal sequence H-region calculated using z2 values from Hellberg et al. (1987)
H region Electronic Properties	The mean electronic properties (z3) value of the signal sequence H-region calculated using z3 values from Hellberg et al. (1987)
H region Longest Predicted Structure Length (Jnetpred)	The length of the longest amino acid chain in the signal sequence H-region without a "-" prediction by jnetpred
H region Longest Predicted Structure Length extended strand (Jnetpred)	The length of the longest amino acid chain in the signal sequence H-region without a "-" or "H" prediction by jnetpred
H region Longest Predicted Structure Length helix (Jnetpred)	The length of the longest amino acid chain in the signal sequence H-region without a "-" or "E" prediction by jnetpred
H region Longest Predicted Structure Length (HMM)	The length of the longest amino acid chain in the signal sequence H-region without a "-" prediction by JNETHMM
H region Longest Predicted Structure Length extended strand (HMM)	The length of the longest amino acid chain in the signal sequence H-region without a "-" or "H" prediction by JNETHMM
H region Longest Predicted Structure Length helix (HMM)	The length of the longest amino acid chain in the signal sequence H-region without a "-" or "E" prediction by JNETHMM
H region Number aa in Predicted Structure (Jnetpred)	The number of amino acids in the signal sequence H-region with an "E" or "H" designation by jnetpred
H region Number aa in Predicted Structure extended strand (Jnetpred)	The number of amino acids in the signal sequence H-region with an "H" designation by jnetpred
H region Number aa in Predicted Structure helix (Jnetpred)	The number of amino acids in the signal sequence H-region with an "E" designation by jnetpred
H region Number aa in Predicted Structure (HMM)	The number of amino acids in the signal sequence H-region with an "E" or "H" designation by JNETHMM
H region Number aa in Predicted Structure extended strand (HMM)	The number of amino acids in the signal sequence H-region with an "H" designation by JNETHMM
H region Number aa in Predicted Structure helix (HMM)	The number of amino acids in the signal sequence H-region with an "E" designation by JNETHMM
H region Percent Predicted Structure (Jnetpred)	The proportion of amino acids in the signal sequence H-region with an "E" or "H" designation by jnetpred
H region Percent Predicted Structure extended strand (Jnetpred)	The proportion of amino acids in the signal sequence H-region with an "E" designation by jnetpred
H region Percent Predicted Structure helix (Jnetpred)	The proportion of amino acids in the signal sequence H-region with an "H" designation by jnetpred
H region Percent Predicted Structure (HMM)	The proportion of amino acids in the signal sequence H-region with an "E" or "H" designation by JNETHMM
H region Percent Predicted Structure extended strand (HMM)	The proportion of amino acids in the signal sequence H-region with an "E" designation by JNETHMM
H region Percent Predicted Structure helix (HMM)	The proportion of amino acids in the signal sequence H-region with an "H" designation by JNETHMM
H region Longest Predicted Buried at Sol0	The length of the longest amino acid chain in the signal sequence H-region consisting of only "B" in JNETSOL0
H region Longest Predicted Buried at Sol5	The length of the longest amino acid chain in the signal sequence H-region consisting of only "B" in JNETSOL5
H region Longest Predicted Buried at Sol25	The length of the longest amino acid chain in the signal sequence H-region consisting of only "B" in JNETSOL25
H region Number aa Buried at Sol0	The number of amino acids in the signal sequence H-region predicted as "B" in JNETSOL0
H region Number aa Buried at Sol5	The number of amino acids in the signal sequence H-region predicted as "B" in JNETSOL5
H region Number aa Buried at Sol25	The number of amino acids in the signal sequence H-region predicted as "B" in JNETSOL25
H region Percentage aa Buried at Sol0	The proportion of amino acids in the signal sequence H-region predicted as "B" in JNETSOL0
H region Percentage aa Buried at Sol5	The proportion of amino acids in the signal sequence H-region predicted as "B" in JNETSOL5
H region Percentage aa Buried at Sol25	The proportion of amino acids in the signal sequence H-region predicted as "B" in JNETSOL25
H region Mean helix prediction value	The mean of the JNETPROPH values for the signal sequence H-region
H region Mean extended strand prediction value	The mean of the JNETPROPE values for the signal sequence H-region
H region Mean other prediction value	The mean of the JNETPROPC values for the signal sequence H-region
H region z1*z1 with 1 lag auto cross covariance	The mean of the z1*z1 scores with a lag of 1 autocorrelation for the signal sequence H-region
H region z1*z2 with 1 lag auto cross covariance	The mean of the z1*z2 scores with a lag of 1 crosscorrelation for the signal sequence H-region
H region z1*z3 with 1 lag auto cross covariance	The mean of the z1*z3 scores with a lag of 1 crosscorrelation for the signal sequence H-region
H region z2*z1 with 1 lag auto cross covariance	The mean of the z2*z1 scores with a lag of 1 crosscorrelation for the signal sequence H-region
H region z2*z2 with 1 lag auto cross covariance	The mean of the z2*z2 scores with a lag of 1 autocorrelation for the signal sequence H-region
H region z2*z3 with 1 lag auto cross covariance	The mean of the z2*z3 scores with a lag of 1 crosscorrelation for the signal sequence H-region
H region z3*z1 with 1 lag auto cross covariance	The mean of the z3*z1 scores with a lag of 1 crosscorrelation for the signal sequence H-region
H region z3*z2 with 1 lag auto cross covariance	The mean of the z3*z2 scores with a lag of 1 crosscorrelation for the signal sequence H-region
H region z3*z3 with 1 lag auto cross covariance	The mean of the z3*z3 scores with a lag of 1 autocorrelation for the signal sequence H-region
H region z1*z1 with 2 lag auto cross covariance	The mean of the z1*z1 scores with a lag of 2 autocorrelation for the signal sequence H-region
H region z1*z2 with 2 lag auto cross covariance	The mean of the z1*z2 scores with a lag of 2 crosscorrelation for the signal sequence H-region
H region z1*z3 with 2 lag auto cross covariance	The mean of the z1*z3 scores with a lag of 2 crosscorrelation for the signal sequence H-region
H region z2*z1 with 2 lag auto cross covariance	The mean of the z2*z1 scores with a lag of 2 crosscorrelation for the signal sequence H-region
H region z2*z2 with 2 lag auto cross covariance	The mean of the z2*z2 scores with a lag of 2 autocorrelation for the signal sequence H-region
H region z2*z3 with 2 lag auto cross covariance	The mean of the z2*z3 scores with a lag of 2 crosscorrelation for the signal sequence H-region
H region z3*z1 with 2 lag auto cross covariance	The mean of the z3*z1 scores with a lag of 2 crosscorrelation for the signal sequence H-region
H region z3*z2 with 2 lag auto cross covariance	The mean of the z3*z2 scores with a lag of 2 crosscorrelation for the signal sequence H-region
H region z3*z3 with 2 lag auto cross covariance	The mean of the z3*z3 scores with a lag of 2 autocorrelation for the signal sequence H-region
H region z1*z1 with 3 lag auto cross covariance	The mean of the z1*z1 scores with a lag of 3 autocorrelation for the signal sequence H-region
H region z1*z2 with 3 lag auto cross covariance	The mean of the z1*z2 scores with a lag of 3 crosscorrelation for the signal sequence H-region
H region z1*z3 with 3 lag auto cross covariance	The mean of the z1*z3 scores with a lag of 3 crosscorrelation for the signal sequence H-region
H region z2*z1 with 3 lag auto cross covariance	The mean of the z2*z1 scores with a lag of 3 crosscorrelation for the signal sequence H-region
H region z2*z2 with 3 lag auto cross covariance	The mean of the z2*z2 scores with a lag of 3 autocorrelation for the signal sequence H-region
H region z2*z3 with 3 lag auto cross covariance	The mean of the z2*z3 scores with a lag of 3 crosscorrelation for the signal sequence H-region
H region z3*z1 with 3 lag auto cross covariance	The mean of the z3*z1 scores with a lag of 3 crosscorrelation for the signal sequence H-region
H region z3*z2 with 3 lag auto cross covariance	The mean of the z3*z2 scores with a lag of 3 crosscorrelation for the signal sequence H-region
H region z3*z3 with 3 lag auto cross covariance	The mean of the z3*z3 scores with a lag of 3 autocorrelation for the signal sequence H-region
H region z1*z1 with 4 lag auto cross covariance	The mean of the z1*z1 scores with a lag of 4 autocorrelation for the signal sequence H-region
H region z1*z2 with 4 lag auto cross covariance	The mean of the z1*z2 scores with a lag of 4 crosscorrelation for the signal sequence H-region
H region z1*z3 with 4 lag auto cross covariance	The mean of the z1*z3 scores with a lag of 4 crosscorrelation for the signal sequence H-region
H region z2*z1 with 4 lag auto cross covariance	The mean of the z2*z1 scores with a lag of 4 crosscorrelation for the signal sequence H-region
H region z2*z2 with 4 lag auto cross covariance	The mean of the z2*z2 scores with a lag of 4 autocorrelation for the signal sequence H-region
H region z2*z3 with 4 lag auto cross covariance	The mean of the z2*z3 scores with a lag of 4 crosscorrelation for the signal sequence H-region
H region z3*z1 with 4 lag auto cross covariance	The mean of the z3*z1 scores with a lag of 4 crosscorrelation for the signal sequence H-region
H region z3*z2 with 4 lag auto cross covariance	The mean of the z3*z2 scores with a lag of 4 crosscorrelation for the signal sequence H-region
H region z3*z3 with 4 lag auto cross covariance	The mean of the z3*z3 scores with a lag of 4 autocorrelation for the signal sequence H-region
H region z1*z1 with 5 lag auto cross covariance	The mean of the z1*z1 scores with a lag of 5 autocorrelation for the signal sequence H-region
H region z1*z2 with 5 lag auto cross covariance	The mean of the z1*z2 scores with a lag of 5 crosscorrelation for the signal sequence H-region
H region z1*z3 with 5 lag auto cross covariance	The mean of the z1*z3 scores with a lag of 5 crosscorrelation for the signal sequence H-region
H region z2*z1 with 5 lag auto cross covariance	The mean of the z2*z1 scores with a lag of 5 crosscorrelation for the signal sequence H-region
H region z2*z2 with 5 lag auto cross covariance	The mean of the z2*z2 scores with a lag of 5 autocorrelation for the signal sequence H-region
H region z2*z3 with 5 lag auto cross covariance	The mean of the z2*z3 scores with a lag of 5 crosscorrelation for the signal sequence H-region
H region z3*z1 with 5 lag auto cross covariance	The mean of the z3*z1 scores with a lag of 5 crosscorrelation for the signal sequence H-region
H region z3*z2 with 5 lag auto cross covariance	The mean of the z3*z2 scores with a lag of 5 crosscorrelation for the signal sequence H-region
H region z3*z3 with 5 lag auto cross covariance	The mean of the z3*z3 scores with a lag of 5 autocorrelation for the signal sequence H-region
C region A count	The number of alanines in the predicted signal sequence C-region
C region A percentage	The proportion of the predicted signal sequence C-region that is alanines
C region C count	The number of cysteines in the predicted signal sequence C-region
C region C percentage	The proportion of the predicted signal sequence C-region that is cysteines
C region D count	The number of aspartic acids in the predicted signal sequence C-region
C region D percentage	The proportion of the predicted signal sequence C-region that is aspartic acid
C region E count	The number of glutamic acids in the predicted signal sequence C-region
C region E percentage	The proportion of the predicted signal sequence C-region that is glutamic acid
C region F count	The number of phenylalanines in the predicted signal sequence C-region
C region F percentage	The proportion of the predicted signal sequence C-region that is phenylalanines
C region G count	The number of glycines in the predicted signal sequence C-region
C region G percentage	The proportion of the predicted signal sequence C-region that is glycine
C region H count	The number of histidines in the predicted signal sequence C-region
C region H percentage	The proportion of the predicted signal sequence C-region that is histidines
C region I count	The number of isoleucines in the predicted signal sequence C-region
C region I percentage	The proportion of the predicted signal sequence C-region that is isoleucine
C region K count	The number of lysines in the predicted signal sequence C-region
C region K percentage	The proportion of the predicted signal sequence C-region that is lysine
C region L count	The number of leucines in the predicted signal sequence C-region
C region L percentage	The proportion of the predicted signal sequence C-region that is leucine
C region M count	The number of methionines in the predicted signal sequence C-region
C region M percentage	The proportion of the predicted signal sequence C-region that is methionine
C region N count	The number of asparagines in the predicted signal sequence C-region
C region N percentage	The proportion of the predicted signal sequence C-region that is asparagine
C region P count	The number of prolines in the predicted signal sequence C-region
C region P percentage	The proportion of the predicted signal sequence C-region that is proline
C region Q count	The number of glutamines in the predicted signal sequence C-region
C region Q percentage	The proportion of the predicted signal sequence C-region that is glutamine
C region R count	The number of arginines in the predicted signal sequence C-region
C region R percentage	The proportion of the predicted signal sequence C-region that is arginine
C region S count	The number of serines in the predicted signal sequence C-region
C region S percentage	The proportion of the predicted signal sequence C-region that is serine
C region T count	The number of threonines in the predicted signal sequence C-region
C region T percentage	The proportion of the predicted signal sequence C-region that is threonine
C region V count	The number of valines in the predicted signal sequence C-region
C region V percentage	The proportion of the predicted signal sequence C-region that is valine
C region W count	The number of tryptophans in the predicted signal sequence C-region
C region W percentage	The proportion of the predicted signal sequence C-region that is trypotophan
C region Y count	The number of tyrosines in the predicted signal sequence C-region
C region Y percentage	The proportion of the predicted signal sequence C-region that is tyrosine
C region Length	The amino acid length of the signal sequence C-region calculated using the ProtParam module of the SeqUtils package of Bio package in Biopython
C region Isoelectric Point	The isoelectric point of the signal sequence C-region calculated using the ProtParam module of the SeqUtils package of Bio package in Biopython
C region Molecular Weight	The molecular weight of the signal sequence C-region calculated using the ProtParam module of the SeqUtils package of Bio package in Biopython
C region Aromaticity	The aromaticity of the signal sequence C-region calculated using the ProtParam module of the SeqUtils package of Bio package in Biopython. The sum of the phenylalanine, tyrosine, and tryptophan proportions. Calculated according to Lobry (1994)
C region GRAVY score	The GRAVY score of the signal sequence C-region calculated using the ProtParam module of the SeqUtils package of Bio package in Biopython. Calculated according to Kyte and Doolittle (1982)
C region Charge at pH 7	The charge at pH 7 of the signal sequence C-region calculated using the ProtParam module of the SeqUtils package of Bio package in Biopython
C region Charge at pH 8	The charge at pH 8 of the signal sequence C-region calculated using the ProtParam module of the SeqUtils package of Bio package in Biopython
C region Charge at pH 9	The charge at pH 9 of the signal sequence C-region calculated using the ProtParam module of the SeqUtils package of Bio package in Biopython
C region Negatively Charged AAs (D and E)	The number of negatively charged amino acids (D and E) in the signal sequence C-region
C region Positively Charged AAs (R and K)	The number of positively charged amino acids (R and K) in the signal sequence C-region
C region Charge ((R+K)-(D+E))	The difference between the number of positively charged amino acids (R and K) in the signal sequence C-region and the number of negatively charged amino acids (D and E) in the signal sequence C-region
C region Hydrophilicity	The mean hydrophilicity (z1) value of the signal sequence C-region calculated using z1 values Hellberg et al. (1987)
C region Bulk	The mean bulk (z2) value of the signal sequence C-region calculated using z2 values from Hellberg et al. (1987)
C region Electronic Properties	The mean electronic properties (z3) value of the signal sequence C-region calculated using z3 values from Hellberg et al. (1987)
C region Longest Predicted Structure Length (Jnetpred)	The length of the longest amino acid chain in the signal sequence C-region without a "-" prediction by jnetpred
C region Longest Predicted Structure Length extended strand (Jnetpred)	The length of the longest amino acid chain in the signal sequence C-region without a "-" or "H" prediction by jnetpred
C region Longest Predicted Structure Length helix (Jnetpred)	The length of the longest amino acid chain in the signal sequence C-region without a "-" or "E" prediction by jnetpred
C region Longest Predicted Structure Length (HMM)	The length of the longest amino acid chain in the signal sequence C-region without a "-" prediction by JNETHMM
C region Longest Predicted Structure Length extended strand (HMM)	The length of the longest amino acid chain in the signal sequence C-region without a "-" or "H" prediction by JNETHMM
C region Longest Predicted Structure Length helix (HMM)	The length of the longest amino acid chain in the signal sequence C-region without a "-" or "E" prediction by JNETHMM
C region Number aa in Predicted Structure (Jnetpred)	The number of amino acids in the signal sequence C-region with an "E" or "H" designation by jnetpred
C region Number aa in Predicted Structure extended strand (Jnetpred)	The number of amino acids in the signal sequence C-region with an "H" designation by jnetpred
C region Number aa in Predicted Structure helix (Jnetpred)	The number of amino acids in the signal sequence C-region with an "E" designation by jnetpred
C region Number aa in Predicted Structure (HMM)	The number of amino acids in the signal sequence C-region with an "E" or "H" designation by JNETHMM
C region Number aa in Predicted Structure extended strand (HMM)	The number of amino acids in the signal sequence C-region with an "H" designation by JNETHMM
C region Number aa in Predicted Structure helix (HMM)	The number of amino acids in the signal sequence C-region with an "E" designation by JNETHMM
C region Percent Predicted Structure (Jnetpred)	The proportion of amino acids in the signal sequence C-region with an "E" or "H" designation by jnetpred
C region Percent Predicted Structure extended strand (Jnetpred)	The proportion of amino acids in the signal sequence C-region with an "E" designation by jnetpred
C region Percent Predicted Structure helix (Jnetpred)	The proportion of amino acids in the signal sequence C-region with an "H" designation by jnetpred
C region Percent Predicted Structure (HMM)	The proportion of amino acids in the signal sequence C-region with an "E" or "H" designation by JNETHMM
C region Percent Predicted Structure extended strand (HMM)	The proportion of amino acids in the signal sequence C-region with an "E" designation by JNETHMM
C region Percent Predicted Structure helix (HMM)	The proportion of amino acids in the signal sequence C-region with an "H" designation by JNETHMM
C region Longest Predicted Buried at Sol0	The length of the longest amino acid chain in the signal sequence C-region consisting of only "B" in JNETSOL0
C region Longest Predicted Buried at Sol5	The length of the longest amino acid chain in the signal sequence C-region consisting of only "B" in JNETSOL5
C region Longest Predicted Buried at Sol25	The length of the longest amino acid chain in the signal sequence C-region consisting of only "B" in JNETSOL25
C region Number aa Buried at Sol0	The number of amino acids in the signal sequence C-region predicted as "B" in JNETSOL0
C region Number aa Buried at Sol5	The number of amino acids in the signal sequence C-region predicted as "B" in JNETSOL5
C region Number aa Buried at Sol25	The number of amino acids in the signal sequence C-region predicted as "B" in JNETSOL25
C region Percentage aa Buried at Sol0	The proportion of amino acids in the signal sequence C-region predicted as "B" in JNETSOL0
C region Percentage aa Buried at Sol5	The proportion of amino acids in the signal sequence C-region predicted as "B" in JNETSOL5
C region Percentage aa Buried at Sol25	The proportion of amino acids in the signal sequence C-region predicted as "B" in JNETSOL25
C region Mean helix prediction value	The mean of the JNETPROPH values for the signal sequence C-region
C region Mean extended strand prediction value	The mean of the JNETPROPE values for the signal sequence C-region
C region Mean other prediction value	The mean of the JNETPROPC values for the signal sequence C-region
Significant Ttests	All categories listed under this header had a T-test value less than 0.05 when using thylakoid lumen only localized proteins compared to periplasm only localized proteins
category	The category of calculated values from the signal sequence
all mean	The mean of all of the calculated values of the specific category including proteins localized to the thylakoid lumen only, periplasm only, and dually localized to the thylakoid lumen and periplasm
all SD	The standard deviation of the of the calculated values of the specific category including proteins localized to the thylakoid lumen only, periplasm only, and dually localized to the thylakoid lumen and periplasm
lumen mean	The mean of the calculated values of the specific category including protein localized to the thylakoid lumen only
lumen SD	The standard deviation of the calculated values of the specific category including protein localized to the thylakoid lumen only
both mean	The mean of the calculated values of the specific category including protein dually localized to the thylakoid lumen and periplasm
both SD	The standard deviation of the calculated values of the specific category including protein dually localized to the thylakoid lumen and periplasm
periplasm mean	The mean of the calculated values of the specific category including protein localized to the periplasm only
periplasm SD	The standard deviation of the calculated values of the specific category including protein localized to the periplasm only
lumen + both mean	The mean of the calculated values of the specific category including protein localized to the thylakoid lumen only and dually localized to the thylakoid lumen and periplasm
periplasm + both mean	The mean of the calculated values of the specific category including protein localized to the periplasm only and dually localized to the thylakoid lumen and periplasm
lumen v periplasm ttest	The result (p-value) of a 2-tailed T-test of the thylakoid lumen only proteins vs the periplasm only proteins
lumen v both ttest	The result (p-value) of a 2-tailed T-test of the thyakoid lumen only proteins vs the dually localized thylakoid lumen and periplasm proteins
lumen v periplasm + both ttest	The result (p-value) of a 2-tailed T-test of the thylakoid lumen only proteins vs the periplasm only and the dually localized thylakoid lumen and periplasm proteins
both v periplasm ttest	The result (p-value) of a 2-tailed T-test of the dually localized thylakoid lumen and periplasm proteins vs the periplasm only proteins
lumen + both v periplasm ttest	The result (p-value) of a 2-tailed T-test of the thylakoid lumen only and the dually localized thylakoid lumen and periplasm proteins vs the periplasm only proteins
lumen + both v periplasm + both ttest	The result (p-value) of a 2-tailed T-test of the thylakoid lumen only and the dually localized thylakoid lumen and periplasm proteins vs the periplasm only and the dually localized thylakoid lumen and periplasm proteins
