# Supplementary material for: Spatial proteomics reveals signal sequence characteristics correlated with localization in cyanobacteria
Source: Plant Physiol. 2025 Aug 6;198(4):kiaf186. doi: 10.1093/plphys/kiaf186 (PMC12341915; doi:10.1093/plphys/kiaf186)
Supplement: kiaf186_Supplementary_Data [file kiaf186_supplementary_data.zip › Table S5 - Statistically significant PCC 7002 SS.xlsx]

## Sheet: PCC 7002 SP
SP signal sequence Significant Ttests in PCC 7002
category	all mean	all SD	lumen mean	lumen SD	both mean	both SD	periplasm mean	periplasm SD	lumen + both mean	periplasm + both mean	lumen v periplasm ttest	lumen v both ttest	lumen v periplasm + both ttest	both v periplasm ttest	lumen + both v periplasm ttest	lumen + both v periplasm + both ttest
Entire SS Hydrophilicity	-0.924083	0.491142	-1.33689	0.28328	-0.838284	0.540348	-0.76341	0.41434	-1.0586	-0.79336	3.05e-07	0.000522997	2.16e-07	0.575624	0.00640057	0.00928615
H region Mean helix prediction value	0.685509	0.201733	0.856938	0.0495986	0.606625	0.21062	0.647623	0.193234	0.717228	0.631223	3.22e-07	8.61e-06	2.16e-11	0.457612	0.128396	0.0381523
H region Hydrophilicity	-1.68634	0.625685	-2.20231	0.379592	-1.65395	0.58844	-1.43563	0.590027	-1.89625	-1.52296	5.74e-07	0.000846879	6.86e-07	0.173586	0.000931378	0.00213951
H region GRAVY score	1.83773	0.534012	2.30768	0.343105	1.78634	0.435743	1.62396	0.522549	2.0167	1.68891	6.18e-07	0.000107489	3.94e-07	0.20541	0.00102632	0.00114015
H region Mean other prediction value	0.238693	0.12549	0.135089	0.0443032	0.26525	0.106238	0.275667	0.135996	0.207737	0.2715	1.2e-06	7.73e-06	7.14e-10	0.745391	0.0190532	0.006974
H region Longest Predicted Structure Length helix (Jnetpred)	12.1392	3.84423	15.3158	1.7184	11.0417	3.48185	11.1944	3.97086	12.9302	11.1333	2.81e-06	1.03e-05	9.61e-09	0.877783	0.0488499	0.0165412
H region Percent Predicted Structure helix (HMM)	0.731503	0.235778	0.907527	0.0568941	0.636086	0.274729	0.702213	0.216068	0.756025	0.675762	3.94e-06	9.72e-05	3.02e-09	0.336072	0.31268	0.110125
H region Percent Predicted Structure helix (Jnetpred)	0.760876	0.195664	0.914005	0.0563415	0.681118	0.203738	0.73323	0.193091	0.784022	0.712386	5.91e-06	1.57e-05	1.18e-09	0.335628	0.25598	0.0743591
H region Longest Predicted Structure Length helix (HMM)	11.8608	4.38852	15.1579	1.66269	10.625	4.61711	10.9444	4.35854	12.6279	10.8167	6.31e-06	0.000138902	2.98e-08	0.793307	0.0925417	0.0419475
H region Longest Predicted Structure Length (HMM)	12.3924	3.72952	15.1579	1.66269	12.125	2.87681	11.1111	4.22149	13.4651	11.5167	8.1e-06	0.000140804	1.96e-07	0.281264	0.00671389	0.00388691
H region Longest Predicted Structure Length (Jnetpred)	12.5443	3.51416	15.3158	1.7184	11.9583	2.55733	11.4722	3.96853	13.4419	11.6667	9.66e-06	1.12e-05	1.11e-07	0.572719	0.0161842	0.00540725
Entire SS Longest Predicted Structure Length helix (Jnetpred)	14.557	4.91638	18.3684	2.63999	13.375	4.8202	13.3333	4.87625	15.5814	13.35	1.03e-05	0.00014963	5.4e-07	0.974556	0.0443827	0.0227478
H region Percent Predicted Structure (HMM)	0.787674	0.167056	0.907527	0.0568941	0.761911	0.155162	0.741594	0.182582	0.826253	0.749721	1.09e-05	0.00024177	5.28e-08	0.651351	0.028639	0.0163925
Entire SS Longest Predicted Structure Length helix (HMM)	14.5063	5.53441	18.2632	2.42448	13.4583	6.331	13.2222	5.24993	15.5814	13.3167	1.48e-05	0.00219021	1.42e-06	0.882696	0.0592555	0.0484514
Entire SS Longest Predicted Structure Length (HMM)	15.1013	4.91341	18.2632	2.42448	15.1667	4.88763	13.3889	5.07323	16.5349	14.1	1.72e-05	0.0119634	1.13e-05	0.187949	0.00490566	0.0105505
H region Number aa in Predicted Structure helix (HMM)	12.3797	4.32334	15.5789	1.90058	10.7083	4.62312	11.8056	4.15545	12.8605	11.3667	3.45e-05	6.63e-05	1.79e-07	0.362471	0.283721	0.0956126
H region Percent Predicted Structure (Jnetpred)	0.79954	0.158951	0.914005	0.0563415	0.760639	0.141985	0.76506	0.176679	0.828406	0.763292	3.74e-05	4.52e-05	6.18e-08	0.916649	0.0872911	0.0317737
Entire SS Longest Predicted Structure Length (Jnetpred)	15.1013	4.751	18.3684	2.63999	14.6667	4.26875	13.6667	5.08811	16.3023	14.0667	4.77e-05	0.00152827	9.46e-06	0.422628	0.0159462	0.0133389
H region Number aa in Predicted Structure helix (Jnetpred)	12.8481	3.69772	15.6842	1.86527	11.4167	3.47511	12.3056	3.76991	13.3023	11.95	5.95e-05	1.29e-05	3.26e-07	0.361217	0.240699	0.0673467
Entire SS Mean helix prediction value	0.502758	0.153203	0.61654	0.0603811	0.428397	0.157802	0.49228	0.149506	0.51153	0.466727	8.16e-05	1.05e-05	5.86e-08	0.130274	0.582528	0.157873
H region Number aa in Predicted Structure (HMM)	13.2658	3.2363	15.5789	1.90058	12.6667	2.39212	12.4444	3.67759	13.9535	12.5333	0.000146992	8.98e-05	8.11e-06	0.781373	0.0462238	0.0167125
H region Mean extended strand prediction value	0.0689294	0.0960266	0.0169427	0.00771337	0.112582	0.135511	0.0672651	0.0725407	0.0703228	0.0853919	0.000248582	0.00257376	5.72e-06	0.151071	0.885626	0.495519
Entire SS z2*z2 with 4 lag auto cross covariance	1.20058	1.12757	0.578149	0.778553	1.1397	1.29218	1.56968	1.00688	0.891572	1.39769	0.000262051	0.0929583	0.00120808	0.184714	0.00678412	0.0301405
H region z1*z1 with 1 lag auto cross covariance	1.65071	2.96575	3.42806	2.47236	1.79671	3.52244	0.615322	2.2473	2.51754	1.08788	0.000292101	0.0894519	0.0018467	0.161881	0.00316863	0.023845
H region Number aa in Predicted Structure (Jnetpred)	13.4684	3.08461	15.6842	1.86527	12.6667	2.21108	12.8333	3.51584	14	12.7667	0.00031361	2.63e-05	1.01e-05	0.825416	0.106759	0.0300731
Entire SS Number aa in Predicted Structure helix (Jnetpred)	16.1772	5.10834	19.3158	3.19626	15.3333	5.66912	15.0833	4.85555	17.093	15.1833	0.000395357	0.00722407	0.000164828	0.862884	0.0821486	0.0700909
Entire SS GRAVY score	0.939341	0.454407	1.27725	0.335647	0.76781	0.444285	0.875356	0.422018	0.99291	0.832338	0.000477362	0.000148559	4.94e-05	0.362327	0.253082	0.0856814
Entire SS Number aa in Predicted Structure helix (HMM)	15.9367	5.97747	19.5789	3.85686	14.7083	7.02068	14.8333	5.33594	16.8605	14.7833	0.000551445	0.00753757	0.000234443	0.942409	0.131072	0.101416
Entire SS z2*z1 with 4 lag auto cross covariance	1.05938	1.07026	1.80353	0.945315	0.865822	1.0794	0.795682	0.937271	1.28016	0.823738	0.000743294	0.00511149	0.000631014	0.800031	0.0424783	0.0380659
Entire SS Mean extended strand prediction value	0.0638531	0.0684132	0.0265751	0.0122819	0.0945144	0.0905533	0.0630867	0.0579985	0.0644947	0.0756578	0.000927088	0.00159563	7.34e-06	0.148466	0.926868	0.465044
Entire SS Mean other prediction value	0.423473	0.100222	0.355067	0.0555098	0.463183	0.0880347	0.433103	0.107868	0.415411	0.445135	0.00101989	2.34e-05	1.05e-05	0.249979	0.447551	0.129921
Entire SS Percent Predicted Structure helix (Jnetpred)	0.537854	0.155331	0.641357	0.0659809	0.458103	0.155824	0.536394	0.156733	0.539076	0.505078	0.00124639	1.47e-05	1.69e-06	0.0677735	0.940159	0.286313
Entire SS Percent Predicted Structure helix (HMM)	0.529951	0.184582	0.64814	0.0733548	0.437904	0.198729	0.528939	0.180485	0.530799	0.492525	0.00132085	5.5e-05	2.56e-06	0.0835227	0.964864	0.321376
Entire SS z1*z1 with 4 lag auto cross covariance	0.8174	2.08406	2.22371	1.95843	0.543424	1.66935	0.257829	2.05963	1.28588	0.372067	0.00159632	0.00627405	0.00140122	0.564181	0.0297661	0.0231446
H region z2*z1 with 1 lag auto cross covariance	2.46982	1.62825	3.14494	1.20194	2.81639	1.72566	1.88245	1.55067	2.96156	2.25603	0.00205929	0.477247	0.0172703	0.0414964	0.00305281	0.0308088
Entire SS z1*z1 with 1 lag auto cross covariance	0.508127	1.71739	1.588	1.84831	0.46487	1.74825	-0.0329674	1.31235	0.961137	0.166167	0.00256766	0.0553868	0.00633351	0.250327	0.00802122	0.0262905
Entire SS z3*z1 with 4 lag auto cross covariance	0.285553	0.806769	0.785959	0.749103	0.185681	0.779421	0.0880308	0.741165	0.45092	0.127091	0.00268959	0.0166386	0.00278605	0.63635	0.045275	0.0470703
Entire SS z2*z2 with 3 lag auto cross covariance	1.31318	1.12172	0.6738	0.922564	1.46785	1.25264	1.54752	0.989577	1.11699	1.51565	0.00286224	0.0244572	0.00268471	0.798561	0.0865204	0.0902107
Entire SS Number aa in Predicted Structure (HMM)	17.2152	5.52708	19.6842	4.07886	17.5	6.74537	15.7222	4.73528	18.4651	16.4333	0.00289027	0.20745	0.0105818	0.278932	0.0254305	0.0845818
Entire SS Number aa in Predicted Structure (Jnetpred)	17.3544	5.42856	19.4737	3.5743	17.8333	6.8779	15.9167	4.6689	18.5581	16.6833	0.00349397	0.330591	0.0167239	0.249168	0.0285841	0.108302
H region V count	1.59494	1.22752	2.15789	1.08885	1.70833	1.45714	1.22222	0.974996	1.90698	1.41667	0.00428603	0.264915	0.0193924	0.168087	0.0110179	0.0613852
Entire SS Aromaticity	0.0962676	0.0652736	0.124238	0.0449995	0.0940947	0.0869409	0.082954	0.0514642	0.107414	0.0874103	0.00446796	0.159859	0.0106763	0.583204	0.0899665	0.166741
Entire SS F count	1.97468	1.37771	2.63158	1.13372	2	1.52753	1.61111	1.25339	2.27907	1.76667	0.00474266	0.136433	0.0109372	0.315108	0.030446	0.0721277
H region Longest Predicted Structure Length extended strand (Jnetpred)	0.620253	1.53692	0	0	1.25	2.33184	0.527778	1.04046	0.697674	0.816667	0.00493661	0.0170877	0.000553289	0.17304	0.613903	0.743536
H region Number aa in Predicted Structure extended strand (Jnetpred)	0.620253	1.53692	0	0	1.25	2.33184	0.527778	1.04046	0.697674	0.816667	0.00493661	0.0170877	0.000553289	0.17304	0.613903	0.743536
Entire SS z2*z2 with 2 lag auto cross covariance	1.37498	1.1015	0.881701	0.795337	1.32336	1.1041	1.66974	1.1397	1.12821	1.53119	0.00513671	0.144552	0.00947	0.254004	0.031795	0.0631674
H region V percentage	0.0935126	0.0736637	0.123674	0.0615296	0.102699	0.0892219	0.0714699	0.0598365	0.111967	0.0839615	0.00556164	0.379171	0.029026	0.148846	0.0124849	0.0755977
Entire SS Percent Predicted Structure (HMM)	0.568152	0.141734	0.650288	0.0710403	0.515414	0.131507	0.559961	0.156233	0.57501	0.542142	0.0056147	0.000163361	7.67e-05	0.247029	0.649557	0.23707
Entire SS Bulk	-0.955708	0.380005	-0.799279	0.271101	-0.935483	0.431866	-1.05175	0.362418	-0.875299	-1.00524	0.00647362	0.224711	0.015913	0.291665	0.0397953	0.0972165
Entire SS F percentage	0.0641853	0.0469488	0.0869828	0.0354372	0.0602682	0.0516184	0.0547647	0.0449957	0.0720723	0.0569661	0.00656594	0.0568242	0.00635357	0.678258	0.104057	0.117914
N region L count	0.544304	0.823661	0.789474	0.694258	0.791667	1.11726	0.25	0.493007	0.790698	0.466667	0.00660467	0.993893	0.110491	0.036789	0.0021426	0.0815853
Entire SS Percent Predicted Structure (Jnetpred)	0.570476	0.128691	0.64458	0.06186	0.520405	0.11501	0.564746	0.144578	0.575273	0.54701	0.00706907	8.31e-05	6.47e-05	0.200629	0.727341	0.257887
H region Longest Predicted Structure Length extended strand (HMM)	0.78481	2.02935	0	0	1.75	3.16557	0.555556	1.16534	0.976744	1.03333	0.00784774	0.0142688	0.000914104	0.0942637	0.337632	0.908065
H region Percent Predicted Structure extended strand (Jnetpred)	0.0386632	0.0979814	0	0	0.0795212	0.147633	0.0318301	0.0677386	0.0443839	0.0509066	0.00869012	0.0166217	0.000724355	0.157067	0.55933	0.777696
C region L count	0.227848	0.419444	0.0526316	0.223297	0.25	0.433013	0.305556	0.460642	0.162791	0.283333	0.00951211	0.0670396	0.00478844	0.64321	0.143643	0.143617
Entire SS z1*z1 with 2 lag auto cross covariance	0.837401	1.60977	1.5127	1.26514	0.936882	1.60742	0.414674	1.64114	1.19131	0.623557	0.00982113	0.206516	0.0203448	0.235702	0.0346579	0.0745181
H region z1*z1 with 2 lag auto cross covariance	2.7585	3.31693	4.37003	2.51545	2.58666	2.51882	2.02254	3.82653	3.37466	2.24819	0.0100645	0.030107	0.00647474	0.501052	0.0828496	0.0643719
H region F percentage	0.0894736	0.0749926	0.127549	0.0719037	0.0839887	0.0754838	0.073035	0.0689831	0.103236	0.0774164	0.0119985	0.0670391	0.0147175	0.578732	0.0736069	0.0913899
H region F count	1.53165	1.24102	2.21053	1.2388	1.375	1.14791	1.27778	1.16931	1.74419	1.31667	0.0121948	0.0331164	0.0110754	0.755435	0.096516	0.0861111
Entire SS z1*z1 with 5 lag auto cross covariance	1.24005	1.96137	2.17092	2.00827	1.33154	1.90718	0.687773	1.76651	1.70243	0.945279	0.012326	0.18263	0.0286474	0.201871	0.020557	0.0561734
N region L percentage	0.0569596	0.0860636	0.0934653	0.0890989	0.0659583	0.0975947	0.0316935	0.0657175	0.0781125	0.0453994	0.0146431	0.352531	0.0507635	0.147979	0.0136895	0.0744673
H region Number aa in Predicted Structure extended strand (HMM)	0.886076	2.33296	0	0	1.95833	3.5763	0.638889	1.47484	1.09302	1.16667	0.0148414	0.0150986	0.00111869	0.104381	0.371442	0.894812
C region Longest Predicted Structure Length (Jnetpred)	0.367089	0.970152	0.105263	0.446594	0.0416667	0.199826	0.722222	1.30408	0.0697674	0.45	0.0149069	0.579571	0.0524202	0.00437173	0.0064019	0.0125791
C region Number aa in Predicted Structure (Jnetpred)	0.367089	0.970152	0.105263	0.446594	0.0416667	0.199826	0.722222	1.30408	0.0697674	0.45	0.0149069	0.579571	0.0524202	0.00437173	0.0064019	0.0125791
Entire SS Percent Predicted Structure extended strand (Jnetpred)	0.0326218	0.0704505	0.00322234	0.0136712	0.0623016	0.0997591	0.0283517	0.0556482	0.0361968	0.0419317	0.0152907	0.00975309	0.000548077	0.146625	0.6164	0.7221
N region Percent Predicted Structure helix (Jnetpred)	0.380075	0.328192	0.550402	0.277882	0.306869	0.311922	0.338984	0.331923	0.414477	0.326138	0.0184308	0.0117825	0.00685266	0.710032	0.316428	0.178136
Entire SS I count	1.92405	1.40318	2.52632	1.63412	2.125	1.39381	1.47222	1.09255	2.30233	1.73333	0.0203565	0.411149	0.0699715	0.06507	0.00679942	0.0502147
Entire SS C percentage	0.0150435	0.0210224	0.025649	0.0255456	0.0148659	0.0218932	0.00956461	0.0147124	0.0196305	0.0116851	0.0209549	0.162301	0.0411353	0.314538	0.0278872	0.0759323
N region Percent Predicted Structure (Jnetpred)	0.401844	0.328039	0.557579	0.272323	0.350267	0.321465	0.354036	0.333542	0.44187	0.352528	0.0216592	0.0310471	0.0117213	0.965853	0.243658	0.173267
C region Percent Predicted Structure (Jnetpred)	0.0680284	0.18809	0.0210526	0.0893188	0.00595238	0.0285466	0.134205	0.254495	0.0126246	0.082904	0.0222143	0.497663	0.0754467	0.00548475	0.00888879	0.0169353
C region L percentage	0.0385679	0.0758637	0.0105263	0.0446594	0.0379464	0.0662119	0.0537819	0.0894856	0.0258306	0.0474477	0.0226827	0.122091	0.0165048	0.442563	0.119181	0.125539
H region Percent Predicted Structure extended strand (HMM)	0.0561711	0.150642	0	0	0.125826	0.229198	0.0393805	0.0979577	0.0702283	0.0739586	0.02298	0.014873	0.00136572	0.0982633	0.347998	0.917046
Entire SS Percent Predicted Structure extended strand (HMM)	0.0382007	0.0920695	0.00214823	0.00911416	0.07751	0.132802	0.0310223	0.0709418	0.0442106	0.0496174	0.0230731	0.0123204	0.000873705	0.133349	0.518074	0.799001
H region K count	0.0886076	0.284177	0	0	0.0833333	0.276385	0.138889	0.345831	0.0465116	0.116667	0.0231087	0.161668	0.00705864	0.501337	0.17274	0.188118
Entire SS I percentage	0.0616783	0.0408614	0.081157	0.0462292	0.0614982	0.0383411	0.0515179	0.0353907	0.0701846	0.05551	0.0238373	0.154752	0.0409633	0.322726	0.0402881	0.0775761
Entire SS z2*z2 with 1 lag auto cross covariance	1.14934	1.17292	0.728112	0.678471	1.18354	1.24984	1.34886	1.26507	0.982304	1.28273	0.0239549	0.14486	0.0187746	0.626002	0.177995	0.198257
Entire SS z2*z1 with 1 lag auto cross covariance	1.34737	1.24342	1.75563	1.12547	1.55896	1.3583	0.990847	1.11777	1.64586	1.21809	0.024455	0.615009	0.0936307	0.102539	0.018271	0.095836
H region K percentage	0.00497472	0.0161289	0	0	0.00458829	0.0153685	0.00785788	0.0197972	0.00256091	0.00655004	0.024643	0.16565	0.00768044	0.483293	0.169288	0.184029
Entire SS V count	2.11392	1.38699	2.63158	1.13372	2.08333	1.75396	1.86111	1.13414	2.32558	1.95	0.0247315	0.233292	0.0428417	0.59381	0.131734	0.214764
H region C count	0.379747	0.580349	0.631579	0.665743	0.416667	0.640095	0.222222	0.41574	0.511628	0.3	0.0250673	0.303436	0.0640579	0.205654	0.02215	0.0887009
C region Aromaticity	0.0433243	0.0893349	0.0874687	0.110292	0.0417163	0.093502	0.0210979	0.0611604	0.0619324	0.0293452	0.026093	0.167898	0.0478073	0.356383	0.0356603	0.0881534
Entire SS G count	2.39241	1.80308	1.52632	1.04471	2.91667	1.60511	2.5	2.06155	2.30233	2.66667	0.0265351	0.00179911	0.00188064	0.392136	0.641465	0.292372
H region C percentage	0.0211294	0.0322106	0.0348579	0.0363621	0.0230375	0.0353221	0.0126117	0.0239319	0.0282605	0.016782	0.0267224	0.302142	0.0654077	0.222563	0.0263768	0.094663
Entire SS G percentage	0.0774977	0.0559122	0.0520218	0.0380854	0.0882476	0.0499291	0.0837766	0.0630375	0.0722409	0.085565	0.0268166	0.0118158	0.00643964	0.765189	0.379039	0.213993
H region z2*z1 with 2 lag auto cross covariance	2.19397	1.66365	2.93075	1.73651	2.17063	1.6458	1.82068	1.50004	2.5065	1.96066	0.0277583	0.162939	0.0430907	0.416354	0.0661693	0.10791
Entire SS C count	0.493671	0.672675	0.736842	0.713929	0.583333	0.812233	0.305556	0.460642	0.651163	0.416667	0.0281065	0.523867	0.0994928	0.14573	0.0179393	0.11135
N region Mean helix prediction value	0.370847	0.258849	0.49644	0.222588	0.315252	0.254492	0.341624	0.257815	0.395312	0.331075	0.0284966	0.0197114	0.0119055	0.702568	0.365287	0.218945
N region Percent Predicted Structure helix (HMM)	0.418934	0.333775	0.586117	0.280986	0.330341	0.321318	0.389761	0.33636	0.443358	0.365993	0.0297189	0.00969451	0.00863597	0.501972	0.484516	0.249281
Entire SS Number aa in Predicted Structure extended strand (Jnetpred)	1.17722	2.75019	0.157895	0.669891	2.5	4.272	0.833333	1.53659	1.46512	1.5	0.03066	0.0159752	0.00251973	0.0836774	0.287691	0.958112
H region I count	1.31646	1.1312	1.94737	1.27625	1.04167	1.01977	1.16667	0.986013	1.44186	1.11667	0.030721	0.0192181	0.0178919	0.64569	0.278398	0.16084
N region P count	0.35443	0.842509	0.421053	0.590788	0.708333	1.30637	0.0833333	0.276385	0.581395	0.333333	0.0312902	0.354394	0.633147	0.0329293	0.00523341	0.222796
Entire SS Number aa in Predicted Structure extended strand (HMM)	1.27848	3.20576	0.105263	0.446594	2.79167	4.8988	0.888889	2.01077	1.60465	1.65	0.0332777	0.0152933	0.00198593	0.0879845	0.30483	0.952735
N region Percent Predicted Structure (HMM)	0.433962	0.329325	0.590901	0.277914	0.3575	0.325133	0.402107	0.329923	0.460631	0.384264	0.0337558	0.0175471	0.0123101	0.613603	0.438584	0.250977
H region Aromaticity	0.123221	0.0947087	0.160123	0.0896935	0.121796	0.110137	0.104694	0.0792941	0.138731	0.111535	0.0338958	0.226511	0.0551733	0.523929	0.106441	0.178478
N region Mean other prediction value	0.557299	0.246309	0.444991	0.21284	0.598337	0.235789	0.589213	0.251717	0.53058	0.592863	0.0339333	0.0349285	0.018017	0.88895	0.300662	0.204465
C region W count	0.126582	0.332504	0.315789	0.46483	0.0833333	0.276385	0.0555556	0.229061	0.186047	0.0666667	0.0352702	0.0709871	0.0406344	0.691084	0.0720708	0.0849724
Entire SS z2*z3 with 2 lag auto cross covariance	0.237179	0.606658	-0.0156934	0.603157	0.270525	0.67454	0.348408	0.515196	0.144057	0.317255	0.036471	0.160085	0.0480273	0.640338	0.131186	0.176761
C region Percentage aa Buried at Sol25	0.149178	0.185849	0.110986	0.128653	0.08125	0.117884	0.214619	0.222861	0.0943891	0.161272	0.0367822	0.451032	0.213754	0.00444687	0.0062838	0.0402615
Entire SS Longest Predicted Structure Length extended strand (HMM)	0.898734	2.10241	0.105263	0.446594	1.95833	3.20779	0.611111	1.25339	1.13953	1.15	0.0375452	0.0114602	0.00184402	0.0652037	0.2463	0.983421
N region G percentage	0.0345253	0.0795101	0.00677831	0.0206953	0.0397505	0.0606261	0.045686	0.103187	0.0251814	0.0433118	0.0377668	0.0212345	0.00470789	0.783888	0.287773	0.195063
Entire SS Longest Predicted Structure Length extended strand (Jnetpred)	0.886076	1.86227	0.157895	0.669891	1.75	2.78762	0.694444	1.17425	1.04651	1.11667	0.0391527	0.0136499	0.00277394	0.096573	0.385328	0.873864
C region Mean extended strand prediction value	0.0595044	0.0558508	0.0395676	0.015702	0.0626494	0.0297797	0.06793	0.0763966	0.0524505	0.0658178	0.0409665	0.00290257	0.00422937	0.714062	0.260548	0.145918
Entire SS V percentage	0.0695935	0.0435498	0.0877313	0.0371708	0.0612545	0.052958	0.06558	0.0364273	0.0729536	0.0638498	0.0458894	0.0675416	0.0286311	0.734189	0.448888	0.335956
C region Number aa Buried at Sol25	0.898734	1.06254	0.684211	0.798197	0.541667	0.815433	1.25	1.21049	0.604651	0.966667	0.0471285	0.577252	0.242843	0.010021	0.00925265	0.0630901
Entire SS W count	0.670886	0.852717	0.947368	0.686232	0.666667	1.0274	0.527778	0.763257	0.790698	0.583333	0.0492746	0.301964	0.0742706	0.581778	0.170357	0.253868

## Sheet: PCC 7002 LIPO
LIPO signal sequence Significant Ttests in PCC 7002
category	all mean	all SD	lumen mean	lumen SD	both mean	both SD	periplasm mean	periplasm SD	lumen + both mean	periplasm + both mean	lumen v periplasm ttest	lumen v both ttest	lumen v periplasm + both ttest	both v periplasm ttest	lumen + both v periplasm ttest	lumen + both v periplasm + both ttest
Entire SS G count	1.8	1.26039	1	0.755929	1.125	0.780625	2.35	1.27574	1.06667	2	0.00547296	0.774387	0.0232399	0.00787156	0.00111173	0.0059841
Entire SS G percentage	0.0824338	0.0562477	0.0501067	0.0405808	0.0472838	0.0336892	0.107808	0.0547946	0.0486011	0.0905156	0.0153362	0.894834	0.0646592	0.00292409	0.000790719	0.00709079
Entire SS P percentage	0.0262818	0.0350774	0.00549451	0.0134587	0.0420648	0.0366159	0.0272441	0.0360798	0.0249987	0.0314786	0.0383672	0.036078	0.00749286	0.375702	0.855435	0.575664
Entire SS GRAVY score	1.10144	0.482199	1.62558	0.430729	0.801693	0.396024	1.03788	0.378289	1.18617	0.9704	0.0148329	0.00372558	0.00846214	0.197279	0.4141	0.227289
Entire SS Electronic Properties	-0.493847	0.288942	-0.749362	0.150497	-0.308367	0.292153	-0.478609	0.259212	-0.514165	-0.429968	0.00544906	0.00519915	0.00117587	0.201151	0.737315	0.416018
Entire SS Longest Predicted Structure Length (Jnetpred)	13.7429	3.21019	16.8571	3.44046	13.5	2.82843	12.75	2.50749	15.0667	12.9643	0.0264948	0.0822466	0.0325196	0.548967	0.0476338	0.0631584
Entire SS Longest Predicted Structure Length helix (Jnetpred)	13.6571	3.37167	16.8571	3.44046	13.5	2.82843	12.6	2.8	15.0667	12.8571	0.023059	0.0822466	0.0293462	0.483942	0.0408312	0.0550681
Entire SS Longest Predicted Structure Length (HMM)	13.5143	3.47539	17	3.25137	13.875	3.0999	12.15	2.72534	15.3333	12.6429	0.00940476	0.101972	0.015842	0.220037	0.00939998	0.0222089
Entire SS Longest Predicted Structure Length helix (HMM)	13.4857	3.53247	17	3.25137	13.875	3.0999	12.1	2.82666	15.3333	12.6071	0.00892629	0.101972	0.0152637	0.210641	0.00901303	0.0212742
Entire SS Number aa in Predicted Structure helix (Jnetpred)	14.0286	3.17567	16.8571	3.44046	13.625	2.82566	13.2	2.6	15.1333	13.3214	0.0424201	0.0927335	0.0469298	0.734477	0.0950727	0.104739
Entire SS Number aa in Predicted Structure (HMM)	14.5714	3.16486	17.1429	3.13636	14.625	3.60338	13.65	2.39322	15.8	13.9286	0.0354631	0.201018	0.0485226	0.522716	0.0657395	0.105181
Entire SS Number aa in Predicted Structure helix (HMM)	14.0857	3.45064	17.1429	3.13636	14.25	3.15238	12.95	2.97447	15.6	13.3214	0.0166901	0.122589	0.0246467	0.362616	0.028916	0.0482828
Entire SS Percent Predicted Structure (Jnetpred)	0.660608	0.146011	0.794333	0.104844	0.591947	0.129076	0.641269	0.135198	0.686394	0.627177	0.012649	0.00817766	0.00669188	0.408996	0.391893	0.238722
Entire SS Percent Predicted Structure helix (Jnetpred)	0.648818	0.159039	0.794333	0.104844	0.57409	0.130669	0.627778	0.153294	0.67687	0.612439	0.00900669	0.00505169	0.00411701	0.390311	0.386345	0.226194
Entire SS Percent Predicted Structure (HMM)	0.669772	0.143211	0.808947	0.0880369	0.607281	0.121824	0.646056	0.135419	0.701392	0.634978	0.00356138	0.00444884	0.00170929	0.496751	0.278725	0.168713
Entire SS Percent Predicted Structure helix (HMM)	0.649525	0.160605	0.808947	0.0880369	0.593888	0.115024	0.615982	0.16086	0.694249	0.60967	0.00139559	0.0022009	0.000614189	0.703138	0.159255	0.0959559
Entire SS Longest Predicted Buried at Sol0	0.171429	0.376883	0	0	0.25	0.433013	0.2	0.4	0.133333	0.214286	0.0420863	0.170471	0.0114484	0.794524	0.60918	0.505901
Entire SS Longest Predicted Buried at Sol25	8.45714	3.18338	5.42857	2.87139	10.125	1.89984	8.85	2.98789	7.93333	9.21429	0.0295581	0.00647155	0.0171972	0.214009	0.423605	0.231899
Entire SS Number aa Buried at Sol0	0.171429	0.376883	0	0	0.25	0.433013	0.2	0.4	0.133333	0.214286	0.0420863	0.170471	0.0114484	0.794524	0.60918	0.505901
Entire SS Percentage aa Buried at Sol0	0.00743085	0.0166424	0	0	0.0104167	0.018286	0.00883732	0.0180576	0.00555556	0.00928856	0.0461638	0.175499	0.0129522	0.8478	0.564747	0.476118
Entire SS Mean helix prediction value	0.588593	0.13906	0.750081	0.0727624	0.542621	0.0968955	0.550461	0.129637	0.639436	0.548221	0.000154467	0.000746842	9.27e-05	0.870029	0.0667155	0.0433776
Entire SS Mean extended strand prediction value	0.041789	0.0458145	0.0110466	0.00520121	0.0478695	0.0334307	0.0501167	0.0529316	0.0306855	0.0494747	0.00479652	0.0224951	0.000349949	0.899267	0.194699	0.137472
Entire SS Mean other prediction value	0.355445	0.113172	0.234435	0.0690712	0.400323	0.077898	0.379846	0.108584	0.322909	0.385697	0.00137907	0.00133089	0.000772967	0.602194	0.152007	0.0884263
Entire SS z1*z3 with 1 lag auto cross covariance	0.273709	1.14621	1.07923	0.876697	0.373893	1.07073	-0.0482966	1.11209	0.703049	0.0723291	0.023958	0.214385	0.0348928	0.393637	0.0559855	0.0837638
Entire SS z2*z1 with 1 lag auto cross covariance	1.4438	1.5441	2.60938	1.11022	0.643698	1.22459	1.35589	1.5498	1.56102	1.15241	0.0471952	0.00961411	0.0196212	0.240402	0.707504	0.420873
Entire SS z2*z1 with 2 lag auto cross covariance	1.20741	1.17426	2.0994	0.627874	1.18892	1.19788	0.902602	1.15308	1.61381	0.984408	0.00425787	0.108179	0.00465947	0.594996	0.0781783	0.0950805
Entire SS z1*z1 with 3 lag auto cross covariance	1.04933	2.59138	3.54824	1.65361	0.419345	2.80996	0.426715	2.21456	1.87949	0.424609	0.0025823	0.0292468	0.00233197	0.995124	0.121731	0.111988
Entire SS z1*z1 with 4 lag auto cross covariance	1.07918	2.26686	4.11177	1.01486	0.768223	2.05817	0.14216	1.67399	2.32854	0.321035	2.16e-06	0.00320599	3.26e-06	0.486131	0.00667147	0.0103547
Entire SS z1*z3 with 4 lag auto cross covariance	0.398154	0.888335	1.09296	0.723341	0.344877	0.73295	0.176285	0.873874	0.69398	0.224454	0.0246249	0.088003	0.0275491	0.629256	0.0908904	0.0949069
Entire SS z2*z1 with 4 lag auto cross covariance	0.950854	1.06804	1.72885	0.930434	0.979011	0.545714	0.667293	1.13206	1.32894	0.756355	0.0395477	0.115501	0.047417	0.356524	0.0623683	0.0621353
Entire SS z1*z2 with 5 lag auto cross covariance	1.40674	1.42929	2.66449	1.11788	1.07477	0.885491	1.09931	1.46005	1.81664	1.0923	0.0160636	0.0165188	0.0130113	0.959167	0.143367	0.0994083
Entire SS z3*z2 with 5 lag auto cross covariance	0.547032	0.92753	1.2207	0.377099	0.11678	0.454157	0.48335	1.06599	0.631942	0.378616	0.0172936	0.000355611	0.00170946	0.231071	0.631295	0.336026
N region Percent Predicted Structure (Jnetpred)	0.248027	0.289113	0.537415	0.246651	0.0875	0.196453	0.210952	0.261826	0.29746	0.17568	0.0183332	0.00396794	0.0102149	0.213903	0.410495	0.222284
N region Percent Predicted Structure helix (Jnetpred)	0.240884	0.29205	0.537415	0.246651	0.0875	0.196453	0.198452	0.265604	0.29746	0.166752	0.0153047	0.00396794	0.00899353	0.264215	0.349395	0.191901
N region Percent Predicted Structure (HMM)	0.272347	0.307459	0.573129	0.256549	0.0875	0.196453	0.241012	0.283975	0.314127	0.197151	0.0209016	0.00296954	0.0102802	0.137579	0.511842	0.266645
N region Percent Predicted Structure helix (HMM)	0.261633	0.310217	0.573129	0.256549	0.0875	0.196453	0.222262	0.286875	0.314127	0.183759	0.0160193	0.00296954	0.00854135	0.191015	0.412508	0.2172
N region Mean helix prediction value	0.232301	0.238353	0.468388	0.187084	0.101758	0.159927	0.201889	0.222914	0.272852	0.17328	0.013512	0.00274833	0.00693815	0.222739	0.408329	0.217653
N region Mean other prediction value	0.712103	0.238503	0.489822	0.194937	0.846287	0.159964	0.736227	0.225685	0.679937	0.767673	0.0241249	0.00407339	0.0119429	0.184108	0.511914	0.276243
H region G count	1.8	1.26039	1	0.755929	1.125	0.780625	2.35	1.27574	1.06667	2	0.00547296	0.774387	0.0232399	0.00787156	0.00111173	0.0059841
H region G percentage	0.10069	0.0667939	0.0601286	0.0495596	0.0568632	0.0392643	0.132418	0.0630902	0.058387	0.110831	0.0125552	0.898729	0.0571242	0.0016132	0.000382675	0.00471019
H region P percentage	0.0253872	0.0377662	0.00621118	0.0152142	0.0251576	0.0253154	0.0321906	0.0445379	0.0163159	0.0301812	0.0395392	0.123244	0.0230593	0.620438	0.194205	0.169248
H region GRAVY score	1.6474	0.491648	2.22078	0.267543	1.49505	0.470332	1.50765	0.406921	1.83373	1.50405	0.000158199	0.00491143	0.000132403	0.951083	0.0664437	0.0560199
H region Hydrophilicity	-1.40035	0.465571	-1.79135	0.492901	-1.39898	0.392243	-1.26404	0.400822	-1.58209	-1.3026	0.0420681	0.143765	0.0536919	0.453378	0.0551471	0.0758517
H region Electronic Properties	-0.351857	0.302508	-0.600279	0.166165	-0.168334	0.283089	-0.338318	0.288392	-0.369909	-0.289751	0.0128784	0.0054363	0.0030136	0.200221	0.772067	0.442196
H region Percent Predicted Structure (Jnetpred)	0.753539	0.144011	0.844208	0.0999679	0.740241	0.149864	0.727125	0.142007	0.788759	0.730872	0.0413544	0.161644	0.0400968	0.844301	0.221824	0.222115
H region Percent Predicted Structure helix (Jnetpred)	0.740947	0.167208	0.844208	0.0999679	0.720241	0.161459	0.713087	0.174133	0.778092	0.715131	0.034024	0.117334	0.0263985	0.923327	0.258617	0.232689
H region Percent Predicted Structure (HMM)	0.757882	0.138957	0.853137	0.0875987	0.756464	0.120959	0.725109	0.144922	0.801578	0.734068	0.017928	0.120348	0.0187974	0.587395	0.103508	0.110806
H region Percent Predicted Structure helix (HMM)	0.735545	0.17898	0.853137	0.0875987	0.741464	0.122065	0.692021	0.201656	0.793578	0.706148	0.0113312	0.0786928	0.00862732	0.45781	0.0814525	0.0758325
H region Longest Predicted Buried at Sol0	0.171429	0.376883	0	0	0.25	0.433013	0.2	0.4	0.133333	0.214286	0.0420863	0.170471	0.0114484	0.794524	0.60918	0.505901
H region Longest Predicted Buried at Sol25	8.42857	3.20968	5.42857	2.87139	10.125	1.89984	8.8	3.04302	7.93333	9.17857	0.0318272	0.00647155	0.0180151	0.20081	0.452032	0.246685
H region Number aa Buried at Sol0	0.171429	0.376883	0	0	0.25	0.433013	0.2	0.4	0.133333	0.214286	0.0420863	0.170471	0.0114484	0.794524	0.60918	0.505901
H region Percentage aa Buried at Sol0	0.00892983	0.0198167	0	0	0.0126263	0.0220146	0.0105767	0.0213842	0.00673401	0.0111623	0.0441191	0.172943	0.0121898	0.835474	0.572217	0.480571
H region Mean helix prediction value	0.668726	0.155523	0.805859	0.0806455	0.67399	0.112701	0.618624	0.160834	0.735529	0.634443	0.00112815	0.0297556	0.0011705	0.339076	0.0221586	0.0246596
H region Mean extended strand prediction value	0.0409377	0.0575443	0.0112901	0.00617872	0.0417156	0.0352381	0.0510031	0.0698255	0.027517	0.0483496	0.0237135	0.0571972	0.00502185	0.659785	0.2012	0.156047
H region Mean other prediction value	0.277597	0.113663	0.184496	0.0732809	0.275469	0.0927611	0.311033	0.114602	0.233015	0.300872	0.0059048	0.0701831	0.00743115	0.429507	0.0410892	0.0492523
H region z1*z1 with 1 lag auto cross covariance	1.19576	2.51304	2.8724	2.19827	1.9862	2.10193	0.292761	2.35459	2.39976	0.776602	0.0320966	0.473326	0.0662856	0.0999499	0.0127037	0.0376788
H region z1*z3 with 1 lag auto cross covariance	0.288036	1.14651	1.19621	0.672313	0.331633	0.941431	-0.0472647	1.17719	0.735104	0.0609917	0.00466953	0.0772438	0.00561947	0.409242	0.0408553	0.0493832
H region z2*z3 with 1 lag auto cross covariance	0.310169	0.639632	1.03531	0.347913	-0.361178	0.574525	0.32491	0.420761	0.290515	0.128885	0.00137586	0.000176791	0.000171017	0.0163504	0.890344	0.526762
H region z1*z1 with 3 lag auto cross covariance	1.70974	3.18423	4.5414	2.47559	0.605677	2.99884	1.16029	2.89925	2.44235	1.00183	0.0166314	0.0223767	0.0119555	0.680401	0.264176	0.189752
H region z2*z1 with 3 lag auto cross covariance	1.58069	1.50808	2.66678	1.07104	1.28117	1.02022	1.32037	1.62656	1.92779	1.30917	0.0330296	0.0342292	0.0235524	0.942492	0.234225	0.16857
H region z3*z1 with 3 lag auto cross covariance	0.324336	1.2321	1.66287	0.901992	-0.33068	0.72667	0.117857	1.14861	0.599642	-0.0102961	0.00479357	0.00106399	0.00260245	0.252681	0.275059	0.140161
H region z1*z1 with 4 lag auto cross covariance	1.58655	2.7302	4.81945	1.5526	1.57037	2.85296	0.461499	2.00527	3.08661	0.77832	9.53e-05	0.0246033	0.000178393	0.367275	0.00696282	0.0152316
H region z1*z3 with 4 lag auto cross covariance	0.52917	1.03028	1.3202	0.887251	0.588169	0.802384	0.228711	1.00691	0.929781	0.331413	0.0269808	0.146762	0.0369131	0.360155	0.0457817	0.0616564
H region z2*z1 with 4 lag auto cross covariance	1.56637	1.31832	2.881	1.26507	1.64811	0.841437	1.07355	1.16089	2.22346	1.23771	0.0118719	0.0690457	0.0182655	0.183775	0.0107881	0.0182014
H region z1*z2 with 5 lag auto cross covariance	2.05236	1.85573	3.41055	1.33067	1.76376	1.37211	1.69244	1.96091	2.53226	1.71282	0.0279474	0.0474304	0.0226232	0.918417	0.183128	0.144881
H region z2*z1 with 5 lag auto cross covariance	1.29238	1.4987	2.72643	1.07234	0.293122	1.4746	1.19017	1.23645	1.42867	0.93387	0.0128094	0.00460129	0.00502128	0.179698	0.670737	0.372595

## Sheet: PCC 7002 TAT
TAT signal sequence Significant Ttests in PCC 7002
category	all mean	all SD	lumen mean	lumen SD	periplasm mean	periplasm SD	lumen v periplasm ttest
Entire SS Charge at pH 8	2.55741	1.52212	1.37736	1.13192	3.73747	0.577316	0.0492754
Entire SS Charge at pH 9	2.24144	1.53569	1.02208	1.05584	3.46079	0.566217	0.0375106
Entire SS z2*z2 with 5 lag auto cross covariance	1.29194	0.887704	1.97605	0.611332	0.607836	0.438531	0.0395086

## Sheet: PCC 7002 TATLIPO
TATLIPO signal sequence Significant Ttests in PCC 7002
None due to lack of proteins localized to the thylakoid lumen only

## Sheet: Column Key
Name	Description
Significant Ttests	All categories listed under this header had a T-test value less than 0.05 when using thylakoid lumen only localized proteins compared to periplasm only localized proteins
category	The category of calculated values from the signal sequence
all mean	The mean of all of the calculated values of the specific category including proteins localized to the thylakoid lumen only, periplasm only, and dually localized to the thylakoid lumen and periplasm
all SD	The standard deviation of the of the calculated values of the specific category including proteins localized to the thylakoid lumen only, periplasm only, and dually localized to the thylakoid lumen and periplasm
lumen mean	The mean of the calculated values of the specific category including protein localized to the thylakoid lumen only
lumen SD	The standard deviation of the calculated values of the specific category including protein localized to the thylakoid lumen only
both mean	The mean of the calculated values of the specific category including protein dually localized to the thylakoid lumen and periplasm
both SD	The standard deviation of the calculated values of the specific category including protein dually localized to the thylakoid lumen and periplasm
periplasm mean	The mean of the calculated values of the specific category including protein localized to the periplasm only
periplasm SD	The standard deviation of the calculated values of the specific category including protein localized to the periplasm only
lumen + both mean	The mean of the calculated values of the specific category including protein localized to the thylakoid lumen only and dually localized to the thylakoid lumen and periplasm
periplasm + both mean	The mean of the calculated values of the specific category including protein localized to the periplasm only and dually localized to the thylakoid lumen and periplasm
lumen v periplasm ttest	The result (p-value) of a 2-tailed T-test of the thylakoid lumen only proteins vs the periplasm only proteins
lumen v both ttest	The result (p-value) of a 2-tailed T-test of the thyakoid lumen only proteins vs the dually localized thylakoid lumen and periplasm proteins
lumen v periplasm + both ttest	The result (p-value) of a 2-tailed T-test of the thylakoid lumen only proteins vs the periplasm only and the dually localized thylakoid lumen and periplasm proteins
both v periplasm ttest	The result (p-value) of a 2-tailed T-test of the dually localized thylakoid lumen and periplasm proteins vs the periplasm only proteins
lumen + both v periplasm ttest	The result (p-value) of a 2-tailed T-test of the thylakoid lumen only and the dually localized thylakoid lumen and periplasm proteins vs the periplasm only proteins
lumen + both v periplasm + both ttest	The result (p-value) of a 2-tailed T-test of the thylakoid lumen only and the dually localized thylakoid lumen and periplasm proteins vs the periplasm only and the dually localized thylakoid lumen and periplasm proteins
Category Name	Description
Uniprot identifier	The identifier of the protein in Uniprot
Prediction SignalP 6.0	The signal sequence prediction of the protein by SignalP-6.0 with the "Other" organism option (LIPO = Sec/SPII, OTHER = no signal sequence predicted, PILIN = Sec/SPIII, SP = Sec/SPI, TAT = Tat/SPI, TATLIPO = TAT/SPII)
OTHER	The confidence that a protein does not have a signal sequence (certainty is 1) from SignalP 6.0
SP(Sec/SPI)	The confidence that the protein possesses a SP (Sec/SPI) signal sequence (certainty is 1) from SignalP 6.0
LIPO(Sec/SPII)	The confidence that the protein possesses a LIPO (Sec/SPII) signal sequence (certainty is 1) from SignalP 6.0
TAT(Tat/SPI)	The confidence that the protein possesses a TAT (TAT/SPI) signal sequence (certainty is 1) from SignalP 6.0
TATLIPO(Sec/SPII)	The confidence that the protein possesses a TATLIPO (TAT/SPII) signal sequence (certainty is 1) from SignalP 6.0
PILIN(Sec/SPIII)	The confidence that the protein possesses a PILIN (Sec/SPIII) signal sequence (certainty is 1) from SignalP 6.0
CS Position	The predicted cleavage site to remove the signal peptide from the processed protein, the confidence of the prediction (certainty is 1) from SignalP 6.0
N region start	The predicted start site of the n-region of a signal sequence for SP, LIPO, TAT, and TATLIPO signal sequences from SignalP 6.0
N region end	The predicted end of the n-region of a signal sequence for SP, LIPO, TAT, and TATLIPO signal sequences from SignalP 6.0
H region start	The predicted start site of the h-region of a signal sequence for SP, LIPO, TAT, and TATLIPO signal sequences from SignalP 6.0
H region end	The predicted end of the h-region of a signal sequence for SP, LIPO, TAT, and TATLIPO signal sequences from SignalP 6.0
C region start	The predicted start site of the c-region of a signal sequence for SP, and TAT signal sequences from SignalP 6.0
C region end	The predicted end of the h-region of a signal sequence for SP and TAT signal sequences from SignalP 6.0
Twin arginine motif (2 Rs)	The predicted position of the twin arginine motif in TAT and TATLIPO signal sequences by SignalP 6.0
Lipid-modified cysteine	The predicted cysteine that is the N-terminus of the processed peptides in LIPO and TATLIPO signal sequences by SignalP 6.0
Predicted Signal Sequence (Cut site after last AA)	The predicted signal sequence. The cut site is immediately after the last amino acid
jnetpred	The consensus sequence predicted by JPred4 of the predicted signal sequence of SignalP 6.0, "H" is helix, "E" is beta sheet, "-" is a random coil, neither a alpha helix or a beta sheet
JNETCONF	The confidence estimate for the jnetpred prediction from the "jnetpred" column (value of 1-9 at each amino acid position) from JPred4. High values mean high confidence.
JNETSOL25	Jnet prediction of burial of the amino acid sequence from JPred4. If the solvent accessibility is less than 25%, "B" is used. Otherwise, "-" is used.
JNETSOL5	Jnet prediction of burial of the amino acid sequence from JPred4. If the solvent accessibility is less than 5%, "B" is used. Otherwise, "-" is used.
JNETSOL0	Jnet prediction of burial of the amino acid sequence from JPred4. If the solvent accessibility is less than 0%, "B" is used. Otherwise, "-" is used.
JNETHMM	The HMM secondary structure sequence prediction by JPred4, "H" is helix, "E" is beta sheet, "-" is a random coil, neither a alpha helix or a beta sheet
JNETPROPE	The confidence of the JPred4 Jnet algorithm prediction of an "E" (beta sheet) for each amino acid in the sequence
JNETPROPH	The confidence of the JPred4 Jnet algorithm prediction of an "H" (alpha helix) for each amino acid in the sequence
JNETPROPC	The confidence of the JPred4 Jnet algorithm prediction of an "-" (random coil) for each amino acid in the sequence
Entire SS A count	The number of alanines in the predicted signal sequence
Entire SS A percentage	The proportion of the predicted signal sequence that is alanines
Entire SS C count	The number of cysteines in the predicted signal sequence
Entire SS C percentage	The proportion of the predicted signal sequence that is cysteines
Entire SS D count	The number of aspartic acids in the predicted signal sequence
Entire SS D percentage	The proportion of the predicted signal sequence that is aspartic acid
Entire SS E count	The number of glutamic acids in the predicted signal sequence
Entire SS E percentage	The proportion of the predicted signal sequence that is glutamic acid
Entire SS F count	The number of phenylalanines in the predicted signal sequence
Entire SS F percentage	The proportion of the predicted signal sequence that is phenylalanines
Entire SS G count	The number of glycines in the predicted signal sequence
Entire SS G percentage	The proportion of the predicted signal sequence that is glycine
Entire SS H count	The number of histidines in the predicted signal sequence
Entire SS H percentage	The proportion of the predicted signal sequence that is histidines
Entire SS I count	The number of isoleucines in the predicted signal sequence
Entire SS I percentage	The proportion of the predicted signal sequence that is isoleucine
Entire SS K count	The number of lysines in the predicted signal sequence
Entire SS K percentage	The proportion of the predicted signal sequence that is lysine
Entire SS L count	The number of leucines in the predicted signal sequence
Entire SS L percentage	The proportion of the predicted signal sequence that is leucine
Entire SS M count	The number of methionines in the predicted signal sequence
Entire SS M percentage	The proportion of the predicted signal sequence that is methionine
Entire SS N count	The number of asparagines in the predicted signal sequence
Entire SS N percentage	The proportion of the predicted signal sequence that is asparagine
Entire SS P count	The number of prolines in the predicted signal sequence
Entire SS P percentage	The proportion of the predicted signal sequence that is proline
Entire SS Q count	The number of glutamines in the predicted signal sequence
Entire SS Q percentage	The proportion of the predicted signal sequence that is glutamine
Entire SS R count	The number of arginines in the predicted signal sequence
Entire SS R percentage	The proportion of the predicted signal sequence that is arginine
Entire SS S count	The number of serines in the predicted signal sequence
Entire SS S percentage	The proportion of the predicted signal sequence that is serine
Entire SS T count	The number of threonines in the predicted signal sequence
Entire SS T percentage	The proportion of the predicted signal sequence that is threonine
Entire SS V count	The number of valines in the predicted signal sequence
Entire SS V percentage	The proportion of the predicted signal sequence that is valine
Entire SS W count	The number of tryptophans in the predicted signal sequence
Entire SS W percentage	The proportion of the predicted signal sequence that is trypotophan
Entire SS Y count	The number of tyrosines in the predicted signal sequence
Entire SS Y percentage	The proportion of the predicted signal sequence that is tyrosine
Entire SS Length	The amino acid length of the signal sequence calculated using the ProtParam module of the SeqUtils package of Bio package in Biopython
Entire SS Isoelectric Point	The isoelectric point of the signal sequence calculated using the ProtParam module of the SeqUtils package of Bio package in Biopython
Entire SS Molecular Weight	The molecular weight of the signal sequence calculated using the ProtParam module of the SeqUtils package of Bio package in Biopython
Entire SS Aromaticity	The aromaticity of the signal sequence calculated using the ProtParam module of the SeqUtils package of Bio package in Biopython. The sum of the phenylalanine, tyrosine, and tryptophan proportions. Calculated according to Lobry (1994)
Entire SS GRAVY score	The GRAVY score of the signal sequence calculated using the ProtParam module of the SeqUtils package of Bio package in Biopython. Calculated according to Kyte and Doolittle (1982)
Entire SS Charge at pH 7	The charge at pH 7 of the signal sequence calculated using the ProtParam module of the SeqUtils package of Bio package in Biopython
Entire SS Charge at pH 8	The charge at pH 8 of the signal sequence calculated using the ProtParam module of the SeqUtils package of Bio package in Biopython
Entire SS Charge at pH 9	The charge at pH 9 of the signal sequence calculated using the ProtParam module of the SeqUtils package of Bio package in Biopython
Entire SS Negatively Charged AAs (D and E)	The number of negatively charged amino acids (D and E) in the signal sequence
Entire SS Positively Charged AAs (R and K)	The number of positively charged amino acids (R and K) in the signal sequence
Entire SS Charge ((R+K)-(D+E))	The difference between the number of positively charged amino acids (R and K) in the signal sequence and the number of negatively charged amino acids (D and E) in the signal sequence
Entire SS Hydrophilicity	The mean hydrophilicity (z1) value of the signal sequence calculated using z1 values Hellberg et al. (1987)
Entire SS Bulk	The mean bulk (z2) value of the signal sequence calculated using z2 values from Hellberg et al. (1987)
Entire SS Electronic Properties	The mean electronic properties (z3) value of the signal sequence calculated using z3 values from Hellberg et al. (1987)
Entire SS Longest Predicted Structure Length (Jnetpred)	The length of the longest amino acid chain in the signal sequence without a "-" prediction by jnetpred
Entire SS Longest Predicted Structure Length extended strand (Jnetpred)	The length of the longest amino acid chain in the signal sequence without a "-" or "H" prediction by jnetpred
Entire SS Longest Predicted Structure Length helix (Jnetpred)	The length of the longest amino acid chain in the signal sequence without a "-" or "E" prediction by jnetpred
Entire SS Longest Predicted Structure Length (HMM)	The length of the longest amino acid chain in the signal sequence without a "-" prediction by JNETHMM
Entire SS Longest Predicted Structure Length extended strand (HMM)	The length of the longest amino acid chain in the signal sequence without a "-" or "H" prediction by JNETHMM
Entire SS Longest Predicted Structure Length helix (HMM)	The length of the longest amino acid chain in the signal sequence without a "-" or "E" prediction by JNETHMM
Entire SS Number aa in Predicted Structure (Jnetpred)	The number of amino acids in the signal sequence with an "E" or "H" designation by jnetpred
Entire SS Number aa in Predicted Structure extended strand (Jnetpred)	The number of amino acids in the signal sequence with an "H" designation by jnetpred
Entire SS Number aa in Predicted Structure helix (Jnetpred)	The number of amino acids in the signal sequence with an "E" designation by jnetpred
Entire SS Number aa in Predicted Structure (HMM)	The number of amino acids in the signal sequence with an "E" or "H" designation by JNETHMM
Entire SS Number aa in Predicted Structure extended strand (HMM)	The number of amino acids in the signal sequence with an "H" designation by JNETHMM
Entire SS Number aa in Predicted Structure helix (HMM)	The number of amino acids in the signal sequence with an "E" designation by JNETHMM
Entire SS Percent Predicted Structure (Jnetpred)	The proportion of amino acids in the signal sequence with an "E" or "H" designation by jnetpred
Entire SS Percent Predicted Structure extended strand (Jnetpred)	The proportion of amino acids in the signal sequence with an "E" designation by jnetpred
Entire SS Percent Predicted Structure helix (Jnetpred)	The proportion of amino acids in the signal sequence with an "H" designation by jnetpred
Entire SS Percent Predicted Structure (HMM)	The proportion of amino acids in the signal sequence with an "E" or "H" designation by JNETHMM
Entire SS Percent Predicted Structure extended strand (HMM)	The proportion of amino acids in the signal sequence with an "E" designation by JNETHMM
Entire SS Percent Predicted Structure helix (HMM)	The proportion of amino acids in the signal sequence with an "H" designation by JNETHMM
Entire SS Longest Predicted Buried at Sol0	The length of the longest amino acid chain in the signal sequence consisting of only "B" in JNETSOL0
Entire SS Longest Predicted Buried at Sol5	The length of the longest amino acid chain in the signal sequence consisting of only "B" in JNETSOL5
Entire SS Longest Predicted Buried at Sol25	The length of the longest amino acid chain in the signal sequence consisting of only "B" in JNETSOL25
Entire SS Number aa Buried at Sol0	The number of amino acids in the signal sequence predicted as "B" in JNETSOL0
Entire SS Number aa Buried at Sol5	The number of amino acids in the signal sequence predicted as "B" in JNETSOL5
Entire SS Number aa Buried at Sol25	The number of amino acids in the signal sequence predicted as "B" in JNETSOL25
Entire SS Percentage aa Buried at Sol0	The proportion of amino acids in the signal sequence predicted as "B" in JNETSOL0
Entire SS Percentage aa Buried at Sol5	The proportion of amino acids in the signal sequence predicted as "B" in JNETSOL5
Entire SS Percentage aa Buried at Sol25	The proportion of amino acids in the signal sequence predicted as "B" in JNETSOL25
Entire SS Mean helix prediction value	The mean of the JNETPROPH values for the entire signal sequence
Entire SS Mean extended strand prediction value	The mean of the JNETPROPE values for the entire signal sequence
Entire SS Mean other prediction value	The mean of the JNETPROPC values for the entire signal sequence
Entire SS z1*z1 with 1 lag auto cross covariance	The mean of the z1*z1 scores with a lag of 1 autocorrelation for the entire signal sequence
Entire SS z1*z2 with 1 lag auto cross covariance	The mean of the z1*z2 scores with a lag of 1 crosscorrelation for the entire signal sequence
Entire SS z1*z3 with 1 lag auto cross covariance	The mean of the z1*z3 scores with a lag of 1 crosscorrelation for the entire signal sequence
Entire SS z2*z1 with 1 lag auto cross covariance	The mean of the z2*z1 scores with a lag of 1 crosscorrelation for the entire signal sequence
Entire SS z2*z2 with 1 lag auto cross covariance	The mean of the z2*z2 scores with a lag of 1 autocorrelation for the entire signal sequence
Entire SS z2*z3 with 1 lag auto cross covariance	The mean of the z2*z3 scores with a lag of 1 crosscorrelation for the entire signal sequence
Entire SS z3*z1 with 1 lag auto cross covariance	The mean of the z3*z1 scores with a lag of 1 crosscorrelation for the entire signal sequence
Entire SS z3*z2 with 1 lag auto cross covariance	The mean of the z3*z2 scores with a lag of 1 crosscorrelation for the entire signal sequence
Entire SS z3*z3 with 1 lag auto cross covariance	The mean of the z3*z3 scores with a lag of 1 autocorrelation for the entire signal sequence
Entire SS z1*z1 with 2 lag auto cross covariance	The mean of the z1*z1 scores with a lag of 2 autocorrelation for the entire signal sequence
Entire SS z1*z2 with 2 lag auto cross covariance	The mean of the z1*z2 scores with a lag of 2 crosscorrelation for the entire signal sequence
Entire SS z1*z3 with 2 lag auto cross covariance	The mean of the z1*z3 scores with a lag of 2 crosscorrelation for the entire signal sequence
Entire SS z2*z1 with 2 lag auto cross covariance	The mean of the z2*z1 scores with a lag of 2 crosscorrelation for the entire signal sequence
Entire SS z2*z2 with 2 lag auto cross covariance	The mean of the z2*z2 scores with a lag of 2 autocorrelation for the entire signal sequence
Entire SS z2*z3 with 2 lag auto cross covariance	The mean of the z2*z3 scores with a lag of 2 crosscorrelation for the entire signal sequence
Entire SS z3*z1 with 2 lag auto cross covariance	The mean of the z3*z1 scores with a lag of 2 crosscorrelation for the entire signal sequence
Entire SS z3*z2 with 2 lag auto cross covariance	The mean of the z3*z2 scores with a lag of 2 crosscorrelation for the entire signal sequence
Entire SS z3*z3 with 2 lag auto cross covariance	The mean of the z3*z3 scores with a lag of 2 autocorrelation for the entire signal sequence
Entire SS z1*z1 with 3 lag auto cross covariance	The mean of the z1*z1 scores with a lag of 3 autocorrelation for the entire signal sequence
Entire SS z1*z2 with 3 lag auto cross covariance	The mean of the z1*z2 scores with a lag of 3 crosscorrelation for the entire signal sequence
Entire SS z1*z3 with 3 lag auto cross covariance	The mean of the z1*z3 scores with a lag of 3 crosscorrelation for the entire signal sequence
Entire SS z2*z1 with 3 lag auto cross covariance	The mean of the z2*z1 scores with a lag of 3 crosscorrelation for the entire signal sequence
Entire SS z2*z2 with 3 lag auto cross covariance	The mean of the z2*z2 scores with a lag of 3 autocorrelation for the entire signal sequence
Entire SS z2*z3 with 3 lag auto cross covariance	The mean of the z2*z3 scores with a lag of 3 crosscorrelation for the entire signal sequence
Entire SS z3*z1 with 3 lag auto cross covariance	The mean of the z3*z1 scores with a lag of 3 crosscorrelation for the entire signal sequence
Entire SS z3*z2 with 3 lag auto cross covariance	The mean of the z3*z2 scores with a lag of 3 crosscorrelation for the entire signal sequence
Entire SS z3*z3 with 3 lag auto cross covariance	The mean of the z3*z3 scores with a lag of 3 autocorrelation for the entire signal sequence
Entire SS z1*z1 with 4 lag auto cross covariance	The mean of the z1*z1 scores with a lag of 4 autocorrelation for the entire signal sequence
Entire SS z1*z2 with 4 lag auto cross covariance	The mean of the z1*z2 scores with a lag of 4 crosscorrelation for the entire signal sequence
Entire SS z1*z3 with 4 lag auto cross covariance	The mean of the z1*z3 scores with a lag of 4 crosscorrelation for the entire signal sequence
Entire SS z2*z1 with 4 lag auto cross covariance	The mean of the z2*z1 scores with a lag of 4 crosscorrelation for the entire signal sequence
Entire SS z2*z2 with 4 lag auto cross covariance	The mean of the z2*z2 scores with a lag of 4 autocorrelation for the entire signal sequence
Entire SS z2*z3 with 4 lag auto cross covariance	The mean of the z2*z3 scores with a lag of 4 crosscorrelation for the entire signal sequence
Entire SS z3*z1 with 4 lag auto cross covariance	The mean of the z3*z1 scores with a lag of 4 crosscorrelation for the entire signal sequence
Entire SS z3*z2 with 4 lag auto cross covariance	The mean of the z3*z2 scores with a lag of 4 crosscorrelation for the entire signal sequence
Entire SS z3*z3 with 4 lag auto cross covariance	The mean of the z3*z3 scores with a lag of 4 autocorrelation for the entire signal sequence
Entire SS z1*z1 with 5 lag auto cross covariance	The mean of the z1*z1 scores with a lag of 5 autocorrelation for the entire signal sequence
Entire SS z1*z2 with 5 lag auto cross covariance	The mean of the z1*z2 scores with a lag of 5 crosscorrelation for the entire signal sequence
Entire SS z1*z3 with 5 lag auto cross covariance	The mean of the z1*z3 scores with a lag of 5 crosscorrelation for the entire signal sequence
Entire SS z2*z1 with 5 lag auto cross covariance	The mean of the z2*z1 scores with a lag of 5 crosscorrelation for the entire signal sequence
Entire SS z2*z2 with 5 lag auto cross covariance	The mean of the z2*z2 scores with a lag of 5 autocorrelation for the entire signal sequence
Entire SS z2*z3 with 5 lag auto cross covariance	The mean of the z2*z3 scores with a lag of 5 crosscorrelation for the entire signal sequence
Entire SS z3*z1 with 5 lag auto cross covariance	The mean of the z3*z1 scores with a lag of 5 crosscorrelation for the entire signal sequence
Entire SS z3*z2 with 5 lag auto cross covariance	The mean of the z3*z2 scores with a lag of 5 crosscorrelation for the entire signal sequence
Entire SS z3*z3 with 5 lag auto cross covariance	The mean of the z3*z3 scores with a lag of 5 autocorrelation for the entire signal sequence
N region A count	The number of alanines in the predicted signal sequence N-region
N region A percentage	The proportion of the predicted signal sequence N-region that is alanines
N region C count	The number of cysteines in the predicted signal sequence N-region
N region C percentage	The proportion of the predicted signal sequence N-region that is cysteines
N region D count	The number of aspartic acids in the predicted signal sequence N-region
N region D percentage	The proportion of the predicted signal sequence N-region that is aspartic acid
N region E count	The number of glutamic acids in the predicted signal sequence N-region
N region E percentage	The proportion of the predicted signal sequence N-region that is glutamic acid
N region F count	The number of phenylalanines in the predicted signal sequence N-region
N region F percentage	The proportion of the predicted signal sequence N-region that is phenylalanines
N region G count	The number of glycines in the predicted signal sequence N-region
N region G percentage	The proportion of the predicted signal sequence N-region that is glycine
N region H count	The number of histidines in the predicted signal sequence N-region
N region H percentage	The proportion of the predicted signal sequence N-region that is histidines
N region I count	The number of isoleucines in the predicted signal sequence N-region
N region I percentage	The proportion of the predicted signal sequence N-region that is isoleucine
N region K count	The number of lysines in the predicted signal sequence N-region
N region K percentage	The proportion of the predicted signal sequence N-region that is lysine
N region L count	The number of leucines in the predicted signal sequence N-region
N region L percentage	The proportion of the predicted signal sequence N-region that is leucine
N region M count	The number of methionines in the predicted signal sequence N-region
N region M percentage	The proportion of the predicted signal sequence N-region that is methionine
N region N count	The number of asparagines in the predicted signal sequence N-region
N region N percentage	The proportion of the predicted signal sequence N-region that is asparagine
N region P count	The number of prolines in the predicted signal sequence N-region
N region P percentage	The proportion of the predicted signal sequence N-region that is proline
N region Q count	The number of glutamines in the predicted signal sequence N-region
N region Q percentage	The proportion of the predicted signal sequence N-region that is glutamine
N region R count	The number of arginines in the predicted signal sequence N-region
N region R percentage	The proportion of the predicted signal sequence N-region that is arginine
N region S count	The number of serines in the predicted signal sequence N-region
N region S percentage	The proportion of the predicted signal sequence N-region that is serine
N region T count	The number of threonines in the predicted signal sequence N-region
N region T percentage	The proportion of the predicted signal sequence N-region that is threonine
N region V count	The number of valines in the predicted signal sequence N-region
N region V percentage	The proportion of the predicted signal sequence N-region that is valine
N region W count	The number of tryptophans in the predicted signal sequence N-region
N region W percentage	The proportion of the predicted signal sequence N-region that is trypotophan
N region Y count	The number of tyrosines in the predicted signal sequence N-region
N region Y percentage	The proportion of the predicted signal sequence N-region that is tyrosine
N region Length	The amino acid length of the signal sequence N-region calculated using the ProtParam module of the SeqUtils package of Bio package in Biopython
N region Isoelectric Point	The isoelectric point of the signal sequence N-region calculated using the ProtParam module of the SeqUtils package of Bio package in Biopython
N region Molecular Weight	The molecular weight of the signal sequence N-region calculated using the ProtParam module of the SeqUtils package of Bio package in Biopython
N region Aromaticity	The aromaticity of the signal sequence N-region calculated using the ProtParam module of the SeqUtils package of Bio package in Biopython. The sum of the phenylalanine, tyrosine, and tryptophan proportions. Calculated according to Lobry (1994)
N region GRAVY score	The GRAVY score of the signal sequence N-region calculated using the ProtParam module of the SeqUtils package of Bio package in Biopython. Calculated according to Kyte and Doolittle (1982)
N region Charge at pH 7	The charge at pH 7 of the signal sequence N-region calculated using the ProtParam module of the SeqUtils package of Bio package in Biopython
N region Charge at pH 8	The charge at pH 8 of the signal sequence N-region calculated using the ProtParam module of the SeqUtils package of Bio package in Biopython
N region Charge at pH 9	The charge at pH 9 of the signal sequence N-region calculated using the ProtParam module of the SeqUtils package of Bio package in Biopython
N region Negatively Charged AAs (D and E)	The number of negatively charged amino acids (D and E) in the signal sequence N-region
N region Positively Charged AAs (R and K)	The number of positively charged amino acids (R and K) in the signal sequence N-region
N region Charge ((R+K)-(D+E))	The difference between the number of positively charged amino acids (R and K) in the signal sequence N-region and the number of negatively charged amino acids (D and E) in the signal sequence N-region
N region Hydrophilicity	The mean hydrophilicity (z1) value of the signal sequence N-region calculated using z1 values Hellberg et al. (1987)
N region Bulk	The mean bulk (z2) value of the signal sequence N-region calculated using z2 values from Hellberg et al. (1987)
N region Electronic Properties	The mean electronic properties (z3) value of the signal sequence N-region calculated using z3 values from Hellberg et al. (1987)
N region Longest Predicted Structure Length (Jnetpred)	The length of the longest amino acid chain in the signal sequence N-region without a "-" prediction by jnetpred
N region Longest Predicted Structure Length extended strand (Jnetpred)	The length of the longest amino acid chain in the signal sequence N-region without a "-" or "H" prediction by jnetpred
N region Longest Predicted Structure Length helix (Jnetpred)	The length of the longest amino acid chain in the signal sequence N-region without a "-" or "E" prediction by jnetpred
N region Longest Predicted Structure Length (HMM)	The length of the longest amino acid chain in the signal sequence N-region without a "-" prediction by JNETHMM
N region Longest Predicted Structure Length extended strand (HMM)	The length of the longest amino acid chain in the signal sequence N-region without a "-" or "H" prediction by JNETHMM
N region Longest Predicted Structure Length helix (HMM)	The length of the longest amino acid chain in the signal sequence N-region without a "-" or "E" prediction by JNETHMM
N region Number aa in Predicted Structure (Jnetpred)	The number of amino acids in the signal sequence N-region with an "E" or "H" designation by jnetpred
N region Number aa in Predicted Structure extended strand (Jnetpred)	The number of amino acids in the signal sequence N-region with an "H" designation by jnetpred
N region Number aa in Predicted Structure helix (Jnetpred)	The number of amino acids in the signal sequence N-region with an "E" designation by jnetpred
N region Number aa in Predicted Structure (HMM)	The number of amino acids in the signal sequence N-region with an "E" or "H" designation by JNETHMM
N region Number aa in Predicted Structure extended strand (HMM)	The number of amino acids in the signal sequence N-region with an "H" designation by JNETHMM
N region Number aa in Predicted Structure helix (HMM)	The number of amino acids in the signal sequence N-region with an "E" designation by JNETHMM
N region Percent Predicted Structure (Jnetpred)	The proportion of amino acids in the signal sequence N-region with an "E" or "H" designation by jnetpred
N region Percent Predicted Structure extended strand (Jnetpred)	The proportion of amino acids in the signal sequence N-region with an "E" designation by jnetpred
N region Percent Predicted Structure helix (Jnetpred)	The proportion of amino acids in the signal sequence N-region with an "H" designation by jnetpred
N region Percent Predicted Structure (HMM)	The proportion of amino acids in the signal sequence N-region with an "E" or "H" designation by JNETHMM
N region Percent Predicted Structure extended strand (HMM)	The proportion of amino acids in the signal sequence N-region with an "E" designation by JNETHMM
N region Percent Predicted Structure helix (HMM)	The proportion of amino acids in the signal sequence N-region with an "H" designation by JNETHMM
N region Longest Predicted Buried at Sol0	The length of the longest amino acid chain in the signal sequence N-region consisting of only "B" in JNETSOL0
N region Longest Predicted Buried at Sol5	The length of the longest amino acid chain in the signal sequence N-region consisting of only "B" in JNETSOL5
N region Longest Predicted Buried at Sol25	The length of the longest amino acid chain in the signal sequence N-region consisting of only "B" in JNETSOL25
N region Number aa Buried at Sol0	The number of amino acids in the signal sequence N-region predicted as "B" in JNETSOL0
N region Number aa Buried at Sol5	The number of amino acids in the signal sequence N-region predicted as "B" in JNETSOL5
N region Number aa Buried at Sol25	The number of amino acids in the signal sequence N-region predicted as "B" in JNETSOL25
N region Percentage aa Buried at Sol0	The proportion of amino acids in the signal sequence N-region predicted as "B" in JNETSOL0
N region Percentage aa Buried at Sol5	The proportion of amino acids in the signal sequence N-region predicted as "B" in JNETSOL5
N region Percentage aa Buried at Sol25	The proportion of amino acids in the signal sequence N-region predicted as "B" in JNETSOL25
N region Mean helix prediction value	The mean of the JNETPROPH values for the signal sequence N-region
N region Mean extended strand prediction value	The mean of the JNETPROPE values for the signal sequence N-region
N region Mean other prediction value	The mean of the JNETPROPC values for the signal sequence N-region
H region A count	The number of alanines in the predicted signal sequence H-region
H region A percentage	The proportion of the predicted signal sequence H-region that is alanines
H region C count	The number of cysteines in the predicted signal sequence H-region
H region C percentage	The proportion of the predicted signal sequence H-region that is cysteines
H region D count	The number of aspartic acids in the predicted signal sequence H-region
H region D percentage	The proportion of the predicted signal sequence H-region that is aspartic acid
H region E count	The number of glutamic acids in the predicted signal sequence H-region
H region E percentage	The proportion of the predicted signal sequence H-region that is glutamic acid
H region F count	The number of phenylalanines in the predicted signal sequence H-region
H region F percentage	The proportion of the predicted signal sequence H-region that is phenylalanines
H region G count	The number of glycines in the predicted signal sequence H-region
H region G percentage	The proportion of the predicted signal sequence H-region that is glycine
H region H count	The number of histidines in the predicted signal sequence H-region
H region H percentage	The proportion of the predicted signal sequence H-region that is histidines
H region I count	The number of isoleucines in the predicted signal sequence H-region
H region I percentage	The proportion of the predicted signal sequence H-region that is isoleucine
H region K count	The number of lysines in the predicted signal sequence H-region
H region K percentage	The proportion of the predicted signal sequence H-region that is lysine
H region L count	The number of leucines in the predicted signal sequence H-region
H region L percentage	The proportion of the predicted signal sequence H-region that is leucine
H region M count	The number of methionines in the predicted signal sequence H-region
H region M percentage	The proportion of the predicted signal sequence H-region that is methionine
H region N count	The number of asparagines in the predicted signal sequence H-region
H region N percentage	The proportion of the predicted signal sequence H-region that is asparagine
H region P count	The number of prolines in the predicted signal sequence H-region
H region P percentage	The proportion of the predicted signal sequence H-region that is proline
H region Q count	The number of glutamines in the predicted signal sequence H-region
H region Q percentage	The proportion of the predicted signal sequence H-region that is glutamine
H region R count	The number of arginines in the predicted signal sequence H-region
H region R percentage	The proportion of the predicted signal sequence H-region that is arginine
H region S count	The number of serines in the predicted signal sequence H-region
H region S percentage	The proportion of the predicted signal sequence H-region that is serine
H region T count	The number of threonines in the predicted signal sequence H-region
H region T percentage	The proportion of the predicted signal sequence H-region that is threonine
H region V count	The number of valines in the predicted signal sequence H-region
H region V percentage	The proportion of the predicted signal sequence H-region that is valine
H region W count	The number of tryptophans in the predicted signal sequence H-region
H region W percentage	The proportion of the predicted signal sequence H-region that is trypotophan
H region Y count	The number of tyrosines in the predicted signal sequence H-region
H region Y percentage	The proportion of the predicted signal sequence H-region that is tyrosine
H region Length	The amino acid length of the signal sequence H-region calculated using the ProtParam module of the SeqUtils package of Bio package in Biopython
H region Isoelectric Point	The isoelectric point of the signal sequence H-region calculated using the ProtParam module of the SeqUtils package of Bio package in Biopython
H region Molecular Weight	The molecular weight of the signal sequence H-region calculated using the ProtParam module of the SeqUtils package of Bio package in Biopython
H region Aromaticity	The aromaticity of the signal sequence H-region calculated using the ProtParam module of the SeqUtils package of Bio package in Biopython. The sum of the phenylalanine, tyrosine, and tryptophan proportions. Calculated according to Lobry (1994)
H region GRAVY score	The GRAVY score of the signal sequence H-region calculated using the ProtParam module of the SeqUtils package of Bio package in Biopython. Calculated according to Kyte and Doolittle (1982)
H region Charge at pH 7	The charge at pH 7 of the signal sequence H-region calculated using the ProtParam module of the SeqUtils package of Bio package in Biopython
H region Charge at pH 8	The charge at pH 8 of the signal sequence H-region calculated using the ProtParam module of the SeqUtils package of Bio package in Biopython
H region Charge at pH 9	The charge at pH 9 of the signal sequence H-region calculated using the ProtParam module of the SeqUtils package of Bio package in Biopython
H region Negatively Charged AAs (D and E)	The number of negatively charged amino acids (D and E) in the signal sequence H-region
H region Positively Charged AAs (R and K)	The number of positively charged amino acids (R and K) in the signal sequence H-region
H region Charge ((R+K)-(D+E))	The difference between the number of positively charged amino acids (R and K) in the signal sequence H-region and the number of negatively charged amino acids (D and E) in the signal sequence H-region
H region Hydrophilicity	The mean hydrophilicity (z1) value of the signal sequence H-region calculated using z1 values Hellberg et al. (1987)
H region Bulk	The mean bulk (z2) value of the signal sequence H-region calculated using z2 values from Hellberg et al. (1987)
H region Electronic Properties	The mean electronic properties (z3) value of the signal sequence H-region calculated using z3 values from Hellberg et al. (1987)
H region Longest Predicted Structure Length (Jnetpred)	The length of the longest amino acid chain in the signal sequence H-region without a "-" prediction by jnetpred
H region Longest Predicted Structure Length extended strand (Jnetpred)	The length of the longest amino acid chain in the signal sequence H-region without a "-" or "H" prediction by jnetpred
H region Longest Predicted Structure Length helix (Jnetpred)	The length of the longest amino acid chain in the signal sequence H-region without a "-" or "E" prediction by jnetpred
H region Longest Predicted Structure Length (HMM)	The length of the longest amino acid chain in the signal sequence H-region without a "-" prediction by JNETHMM
H region Longest Predicted Structure Length extended strand (HMM)	The length of the longest amino acid chain in the signal sequence H-region without a "-" or "H" prediction by JNETHMM
H region Longest Predicted Structure Length helix (HMM)	The length of the longest amino acid chain in the signal sequence H-region without a "-" or "E" prediction by JNETHMM
H region Number aa in Predicted Structure (Jnetpred)	The number of amino acids in the signal sequence H-region with an "E" or "H" designation by jnetpred
H region Number aa in Predicted Structure extended strand (Jnetpred)	The number of amino acids in the signal sequence H-region with an "H" designation by jnetpred
H region Number aa in Predicted Structure helix (Jnetpred)	The number of amino acids in the signal sequence H-region with an "E" designation by jnetpred
H region Number aa in Predicted Structure (HMM)	The number of amino acids in the signal sequence H-region with an "E" or "H" designation by JNETHMM
H region Number aa in Predicted Structure extended strand (HMM)	The number of amino acids in the signal sequence H-region with an "H" designation by JNETHMM
H region Number aa in Predicted Structure helix (HMM)	The number of amino acids in the signal sequence H-region with an "E" designation by JNETHMM
H region Percent Predicted Structure (Jnetpred)	The proportion of amino acids in the signal sequence H-region with an "E" or "H" designation by jnetpred
H region Percent Predicted Structure extended strand (Jnetpred)	The proportion of amino acids in the signal sequence H-region with an "E" designation by jnetpred
H region Percent Predicted Structure helix (Jnetpred)	The proportion of amino acids in the signal sequence H-region with an "H" designation by jnetpred
H region Percent Predicted Structure (HMM)	The proportion of amino acids in the signal sequence H-region with an "E" or "H" designation by JNETHMM
H region Percent Predicted Structure extended strand (HMM)	The proportion of amino acids in the signal sequence H-region with an "E" designation by JNETHMM
H region Percent Predicted Structure helix (HMM)	The proportion of amino acids in the signal sequence H-region with an "H" designation by JNETHMM
H region Longest Predicted Buried at Sol0	The length of the longest amino acid chain in the signal sequence H-region consisting of only "B" in JNETSOL0
H region Longest Predicted Buried at Sol5	The length of the longest amino acid chain in the signal sequence H-region consisting of only "B" in JNETSOL5
H region Longest Predicted Buried at Sol25	The length of the longest amino acid chain in the signal sequence H-region consisting of only "B" in JNETSOL25
H region Number aa Buried at Sol0	The number of amino acids in the signal sequence H-region predicted as "B" in JNETSOL0
H region Number aa Buried at Sol5	The number of amino acids in the signal sequence H-region predicted as "B" in JNETSOL5
H region Number aa Buried at Sol25	The number of amino acids in the signal sequence H-region predicted as "B" in JNETSOL25
H region Percentage aa Buried at Sol0	The proportion of amino acids in the signal sequence H-region predicted as "B" in JNETSOL0
H region Percentage aa Buried at Sol5	The proportion of amino acids in the signal sequence H-region predicted as "B" in JNETSOL5
H region Percentage aa Buried at Sol25	The proportion of amino acids in the signal sequence H-region predicted as "B" in JNETSOL25
H region Mean helix prediction value	The mean of the JNETPROPH values for the signal sequence H-region
H region Mean extended strand prediction value	The mean of the JNETPROPE values for the signal sequence H-region
H region Mean other prediction value	The mean of the JNETPROPC values for the signal sequence H-region
H region z1*z1 with 1 lag auto cross covariance	The mean of the z1*z1 scores with a lag of 1 autocorrelation for the signal sequence H-region
H region z1*z2 with 1 lag auto cross covariance	The mean of the z1*z2 scores with a lag of 1 crosscorrelation for the signal sequence H-region
H region z1*z3 with 1 lag auto cross covariance	The mean of the z1*z3 scores with a lag of 1 crosscorrelation for the signal sequence H-region
H region z2*z1 with 1 lag auto cross covariance	The mean of the z2*z1 scores with a lag of 1 crosscorrelation for the signal sequence H-region
H region z2*z2 with 1 lag auto cross covariance	The mean of the z2*z2 scores with a lag of 1 autocorrelation for the signal sequence H-region
H region z2*z3 with 1 lag auto cross covariance	The mean of the z2*z3 scores with a lag of 1 crosscorrelation for the signal sequence H-region
H region z3*z1 with 1 lag auto cross covariance	The mean of the z3*z1 scores with a lag of 1 crosscorrelation for the signal sequence H-region
H region z3*z2 with 1 lag auto cross covariance	The mean of the z3*z2 scores with a lag of 1 crosscorrelation for the signal sequence H-region
H region z3*z3 with 1 lag auto cross covariance	The mean of the z3*z3 scores with a lag of 1 autocorrelation for the signal sequence H-region
H region z1*z1 with 2 lag auto cross covariance	The mean of the z1*z1 scores with a lag of 2 autocorrelation for the signal sequence H-region
H region z1*z2 with 2 lag auto cross covariance	The mean of the z1*z2 scores with a lag of 2 crosscorrelation for the signal sequence H-region
H region z1*z3 with 2 lag auto cross covariance	The mean of the z1*z3 scores with a lag of 2 crosscorrelation for the signal sequence H-region
H region z2*z1 with 2 lag auto cross covariance	The mean of the z2*z1 scores with a lag of 2 crosscorrelation for the signal sequence H-region
H region z2*z2 with 2 lag auto cross covariance	The mean of the z2*z2 scores with a lag of 2 autocorrelation for the signal sequence H-region
H region z2*z3 with 2 lag auto cross covariance	The mean of the z2*z3 scores with a lag of 2 crosscorrelation for the signal sequence H-region
H region z3*z1 with 2 lag auto cross covariance	The mean of the z3*z1 scores with a lag of 2 crosscorrelation for the signal sequence H-region
H region z3*z2 with 2 lag auto cross covariance	The mean of the z3*z2 scores with a lag of 2 crosscorrelation for the signal sequence H-region
H region z3*z3 with 2 lag auto cross covariance	The mean of the z3*z3 scores with a lag of 2 autocorrelation for the signal sequence H-region
H region z1*z1 with 3 lag auto cross covariance	The mean of the z1*z1 scores with a lag of 3 autocorrelation for the signal sequence H-region
H region z1*z2 with 3 lag auto cross covariance	The mean of the z1*z2 scores with a lag of 3 crosscorrelation for the signal sequence H-region
H region z1*z3 with 3 lag auto cross covariance	The mean of the z1*z3 scores with a lag of 3 crosscorrelation for the signal sequence H-region
H region z2*z1 with 3 lag auto cross covariance	The mean of the z2*z1 scores with a lag of 3 crosscorrelation for the signal sequence H-region
H region z2*z2 with 3 lag auto cross covariance	The mean of the z2*z2 scores with a lag of 3 autocorrelation for the signal sequence H-region
H region z2*z3 with 3 lag auto cross covariance	The mean of the z2*z3 scores with a lag of 3 crosscorrelation for the signal sequence H-region
H region z3*z1 with 3 lag auto cross covariance	The mean of the z3*z1 scores with a lag of 3 crosscorrelation for the signal sequence H-region
H region z3*z2 with 3 lag auto cross covariance	The mean of the z3*z2 scores with a lag of 3 crosscorrelation for the signal sequence H-region
H region z3*z3 with 3 lag auto cross covariance	The mean of the z3*z3 scores with a lag of 3 autocorrelation for the signal sequence H-region
H region z1*z1 with 4 lag auto cross covariance	The mean of the z1*z1 scores with a lag of 4 autocorrelation for the signal sequence H-region
H region z1*z2 with 4 lag auto cross covariance	The mean of the z1*z2 scores with a lag of 4 crosscorrelation for the signal sequence H-region
H region z1*z3 with 4 lag auto cross covariance	The mean of the z1*z3 scores with a lag of 4 crosscorrelation for the signal sequence H-region
H region z2*z1 with 4 lag auto cross covariance	The mean of the z2*z1 scores with a lag of 4 crosscorrelation for the signal sequence H-region
H region z2*z2 with 4 lag auto cross covariance	The mean of the z2*z2 scores with a lag of 4 autocorrelation for the signal sequence H-region
H region z2*z3 with 4 lag auto cross covariance	The mean of the z2*z3 scores with a lag of 4 crosscorrelation for the signal sequence H-region
H region z3*z1 with 4 lag auto cross covariance	The mean of the z3*z1 scores with a lag of 4 crosscorrelation for the signal sequence H-region
H region z3*z2 with 4 lag auto cross covariance	The mean of the z3*z2 scores with a lag of 4 crosscorrelation for the signal sequence H-region
H region z3*z3 with 4 lag auto cross covariance	The mean of the z3*z3 scores with a lag of 4 autocorrelation for the signal sequence H-region
H region z1*z1 with 5 lag auto cross covariance	The mean of the z1*z1 scores with a lag of 5 autocorrelation for the signal sequence H-region
H region z1*z2 with 5 lag auto cross covariance	The mean of the z1*z2 scores with a lag of 5 crosscorrelation for the signal sequence H-region
H region z1*z3 with 5 lag auto cross covariance	The mean of the z1*z3 scores with a lag of 5 crosscorrelation for the signal sequence H-region
H region z2*z1 with 5 lag auto cross covariance	The mean of the z2*z1 scores with a lag of 5 crosscorrelation for the signal sequence H-region
H region z2*z2 with 5 lag auto cross covariance	The mean of the z2*z2 scores with a lag of 5 autocorrelation for the signal sequence H-region
H region z2*z3 with 5 lag auto cross covariance	The mean of the z2*z3 scores with a lag of 5 crosscorrelation for the signal sequence H-region
H region z3*z1 with 5 lag auto cross covariance	The mean of the z3*z1 scores with a lag of 5 crosscorrelation for the signal sequence H-region
H region z3*z2 with 5 lag auto cross covariance	The mean of the z3*z2 scores with a lag of 5 crosscorrelation for the signal sequence H-region
H region z3*z3 with 5 lag auto cross covariance	The mean of the z3*z3 scores with a lag of 5 autocorrelation for the signal sequence H-region
C region A count	The number of alanines in the predicted signal sequence C-region
C region A percentage	The proportion of the predicted signal sequence C-region that is alanines
C region C count	The number of cysteines in the predicted signal sequence C-region
C region C percentage	The proportion of the predicted signal sequence C-region that is cysteines
C region D count	The number of aspartic acids in the predicted signal sequence C-region
C region D percentage	The proportion of the predicted signal sequence C-region that is aspartic acid
C region E count	The number of glutamic acids in the predicted signal sequence C-region
C region E percentage	The proportion of the predicted signal sequence C-region that is glutamic acid
C region F count	The number of phenylalanines in the predicted signal sequence C-region
C region F percentage	The proportion of the predicted signal sequence C-region that is phenylalanines
C region G count	The number of glycines in the predicted signal sequence C-region
C region G percentage	The proportion of the predicted signal sequence C-region that is glycine
C region H count	The number of histidines in the predicted signal sequence C-region
C region H percentage	The proportion of the predicted signal sequence C-region that is histidines
C region I count	The number of isoleucines in the predicted signal sequence C-region
C region I percentage	The proportion of the predicted signal sequence C-region that is isoleucine
C region K count	The number of lysines in the predicted signal sequence C-region
C region K percentage	The proportion of the predicted signal sequence C-region that is lysine
C region L count	The number of leucines in the predicted signal sequence C-region
C region L percentage	The proportion of the predicted signal sequence C-region that is leucine
C region M count	The number of methionines in the predicted signal sequence C-region
C region M percentage	The proportion of the predicted signal sequence C-region that is methionine
C region N count	The number of asparagines in the predicted signal sequence C-region
C region N percentage	The proportion of the predicted signal sequence C-region that is asparagine
C region P count	The number of prolines in the predicted signal sequence C-region
C region P percentage	The proportion of the predicted signal sequence C-region that is proline
C region Q count	The number of glutamines in the predicted signal sequence C-region
C region Q percentage	The proportion of the predicted signal sequence C-region that is glutamine
C region R count	The number of arginines in the predicted signal sequence C-region
C region R percentage	The proportion of the predicted signal sequence C-region that is arginine
C region S count	The number of serines in the predicted signal sequence C-region
C region S percentage	The proportion of the predicted signal sequence C-region that is serine
C region T count	The number of threonines in the predicted signal sequence C-region
C region T percentage	The proportion of the predicted signal sequence C-region that is threonine
C region V count	The number of valines in the predicted signal sequence C-region
C region V percentage	The proportion of the predicted signal sequence C-region that is valine
C region W count	The number of tryptophans in the predicted signal sequence C-region
C region W percentage	The proportion of the predicted signal sequence C-region that is trypotophan
C region Y count	The number of tyrosines in the predicted signal sequence C-region
C region Y percentage	The proportion of the predicted signal sequence C-region that is tyrosine
C region Length	The amino acid length of the signal sequence C-region calculated using the ProtParam module of the SeqUtils package of Bio package in Biopython
C region Isoelectric Point	The isoelectric point of the signal sequence C-region calculated using the ProtParam module of the SeqUtils package of Bio package in Biopython
C region Molecular Weight	The molecular weight of the signal sequence C-region calculated using the ProtParam module of the SeqUtils package of Bio package in Biopython
C region Aromaticity	The aromaticity of the signal sequence C-region calculated using the ProtParam module of the SeqUtils package of Bio package in Biopython. The sum of the phenylalanine, tyrosine, and tryptophan proportions. Calculated according to Lobry (1994)
C region GRAVY score	The GRAVY score of the signal sequence C-region calculated using the ProtParam module of the SeqUtils package of Bio package in Biopython. Calculated according to Kyte and Doolittle (1982)
C region Charge at pH 7	The charge at pH 7 of the signal sequence C-region calculated using the ProtParam module of the SeqUtils package of Bio package in Biopython
C region Charge at pH 8	The charge at pH 8 of the signal sequence C-region calculated using the ProtParam module of the SeqUtils package of Bio package in Biopython
C region Charge at pH 9	The charge at pH 9 of the signal sequence C-region calculated using the ProtParam module of the SeqUtils package of Bio package in Biopython
C region Negatively Charged AAs (D and E)	The number of negatively charged amino acids (D and E) in the signal sequence C-region
C region Positively Charged AAs (R and K)	The number of positively charged amino acids (R and K) in the signal sequence C-region
C region Charge ((R+K)-(D+E))	The difference between the number of positively charged amino acids (R and K) in the signal sequence C-region and the number of negatively charged amino acids (D and E) in the signal sequence C-region
C region Hydrophilicity	The mean hydrophilicity (z1) value of the signal sequence C-region calculated using z1 values Hellberg et al. (1987)
C region Bulk	The mean bulk (z2) value of the signal sequence C-region calculated using z2 values from Hellberg et al. (1987)
C region Electronic Properties	The mean electronic properties (z3) value of the signal sequence C-region calculated using z3 values from Hellberg et al. (1987)
C region Longest Predicted Structure Length (Jnetpred)	The length of the longest amino acid chain in the signal sequence C-region without a "-" prediction by jnetpred
C region Longest Predicted Structure Length extended strand (Jnetpred)	The length of the longest amino acid chain in the signal sequence C-region without a "-" or "H" prediction by jnetpred
C region Longest Predicted Structure Length helix (Jnetpred)	The length of the longest amino acid chain in the signal sequence C-region without a "-" or "E" prediction by jnetpred
C region Longest Predicted Structure Length (HMM)	The length of the longest amino acid chain in the signal sequence C-region without a "-" prediction by JNETHMM
C region Longest Predicted Structure Length extended strand (HMM)	The length of the longest amino acid chain in the signal sequence C-region without a "-" or "H" prediction by JNETHMM
C region Longest Predicted Structure Length helix (HMM)	The length of the longest amino acid chain in the signal sequence C-region without a "-" or "E" prediction by JNETHMM
C region Number aa in Predicted Structure (Jnetpred)	The number of amino acids in the signal sequence C-region with an "E" or "H" designation by jnetpred
C region Number aa in Predicted Structure extended strand (Jnetpred)	The number of amino acids in the signal sequence C-region with an "H" designation by jnetpred
C region Number aa in Predicted Structure helix (Jnetpred)	The number of amino acids in the signal sequence C-region with an "E" designation by jnetpred
C region Number aa in Predicted Structure (HMM)	The number of amino acids in the signal sequence C-region with an "E" or "H" designation by JNETHMM
C region Number aa in Predicted Structure extended strand (HMM)	The number of amino acids in the signal sequence C-region with an "H" designation by JNETHMM
C region Number aa in Predicted Structure helix (HMM)	The number of amino acids in the signal sequence C-region with an "E" designation by JNETHMM
C region Percent Predicted Structure (Jnetpred)	The proportion of amino acids in the signal sequence C-region with an "E" or "H" designation by jnetpred
C region Percent Predicted Structure extended strand (Jnetpred)	The proportion of amino acids in the signal sequence C-region with an "E" designation by jnetpred
C region Percent Predicted Structure helix (Jnetpred)	The proportion of amino acids in the signal sequence C-region with an "H" designation by jnetpred
C region Percent Predicted Structure (HMM)	The proportion of amino acids in the signal sequence C-region with an "E" or "H" designation by JNETHMM
C region Percent Predicted Structure extended strand (HMM)	The proportion of amino acids in the signal sequence C-region with an "E" designation by JNETHMM
C region Percent Predicted Structure helix (HMM)	The proportion of amino acids in the signal sequence C-region with an "H" designation by JNETHMM
C region Longest Predicted Buried at Sol0	The length of the longest amino acid chain in the signal sequence C-region consisting of only "B" in JNETSOL0
C region Longest Predicted Buried at Sol5	The length of the longest amino acid chain in the signal sequence C-region consisting of only "B" in JNETSOL5
C region Longest Predicted Buried at Sol25	The length of the longest amino acid chain in the signal sequence C-region consisting of only "B" in JNETSOL25
C region Number aa Buried at Sol0	The number of amino acids in the signal sequence C-region predicted as "B" in JNETSOL0
C region Number aa Buried at Sol5	The number of amino acids in the signal sequence C-region predicted as "B" in JNETSOL5
C region Number aa Buried at Sol25	The number of amino acids in the signal sequence C-region predicted as "B" in JNETSOL25
C region Percentage aa Buried at Sol0	The proportion of amino acids in the signal sequence C-region predicted as "B" in JNETSOL0
C region Percentage aa Buried at Sol5	The proportion of amino acids in the signal sequence C-region predicted as "B" in JNETSOL5
C region Percentage aa Buried at Sol25	The proportion of amino acids in the signal sequence C-region predicted as "B" in JNETSOL25
C region Mean helix prediction value	The mean of the JNETPROPH values for the signal sequence C-region
C region Mean extended strand prediction value	The mean of the JNETPROPE values for the signal sequence C-region
C region Mean other prediction value	The mean of the JNETPROPC values for the signal sequence C-region
