# Supplementary material for: Spatial proteomics reveals signal sequence characteristics correlated with localization in cyanobacteria
Source: Plant Physiol. 2025 Aug 6;198(4):kiaf186. doi: 10.1093/plphys/kiaf186 (PMC12341915; doi:10.1093/plphys/kiaf186)
Supplement: kiaf186_Supplementary_Data [file kiaf186_supplementary_data.zip › Table S6 - homologs in other cyanobacteria species.xlsx]

## Sheet: 6803 homologs
7002 uniprot identifier	7002 gene locus	7002 gene name	7002 localization in this study	6803 uniprot identifer	6803 gene locus	6803 gene name	homolog notes	Prediction	OTHER	SP(Sec/SPI)	LIPO(Sec/SPII)	TAT(Tat/SPI)	TATLIPO(Sec/SPII)	PILIN(Sec/SPIII)	CS Position
A1XQW6	G0011		Periplasm and OM	Q59991	slr0042			SP	0.0006	0.997281	0.00057	0.000523	0.000575	0.000454	CS pos: 27-28. Pr: 0.9709
A5A547	A1248	crtU	Lumen	P73872	sll0254	CrtL(diox)		TAT	0	0	0	0.826322	0.173683	0	CS pos: 39-40. Pr: 0.7149
A8HTM9	A2052		Periplasm and OM		no homolog		similar to slr1704
B1XHP2	A1973	ndhD2	Lumen		no homolog		similar to slr1291
B1XHQ5	A1987	ytfC	Lumen	P73037	slr1761	ytfC		NO_SP	0.999995	3e-06	0	0	0	0
B1XHT7	A2019		Periplasm and OM	P73693	sll1699	appA		LIPO	0.268117	0.002495	0.729389	0	0	0	CS pos: 57-58. Pr: 0.6491
B1XHV6	A2038		Periplasm and OM	Q55471	slr0529	ggtB		LIPO	0	0	1.00004	0	0	0	CS pos: 18-19. Pr: 0.9973
B1XHZ0	A0736	atpF	Lumen	P27181	sll1324	atpF		NO_SP	0.999994	2.7e-05	0	0	0	0
B1XI12	A0758		Periplasm and OM	Q6ZEL8	slr5112			NO_SP	0.999998	4e-06	0	0	0	0
B1XI24	A0770		Periplasm and OM	P72709	slr0250			SP	0.167072	0.499543	0.333089	0.00012	0.000103	7.9e-05	CS pos: 48-49. Pr: 0.3324
B1XI29	A0775		Lumen		no homolog
B1XI36	A0782		Periplasm and OM		no homolog		similar to slr1841
B1XI37	A0783		Lumen	Q55531	sll0301			SP	0.000408	0.99863	0.000276	0.000282	0.000225	0.000194	CS pos: 32-33. Pr: 0.9744
B1XI79	A2078		Periplasm and OM		no homolog		similar to sll1667
B1XIB1	A2113		Periplasm and OM	P73845	sll1608			NO_SP	1	0	1e-06	0	0	1e-06
B1XIB3	A2116		Lumen and periplasm and OM		no homolog
B1XIB8	A2121		Lumen		no homolog
B1XIC7	A2130		Periplasm and OM		no homolog		similar to slr0337
B1XID7	A0804		Lumen and periplasm and OM		no homolog
B1XID9	A0806		Lumen	P74611	slr1579			NO_SP	0.773238	0.226243	0.00014	0.000174	0.000134	0.000107
B1XIE1	A0808	psbH	Lumen	P14835	ssl2598	psbH		NO_SP	1.00001	0	0	0	0	0
B1XIE5	A0812		Periplasm and OM		no homolog		similar to slr1958
B1XIE9	A0816	dacB	Periplasm and OM	Q55728	slr0646	dacB, pbp		NO_SP	0.523279	0.475966	0.000284	0.000173	0.000174	0.000149
B1XIL0	A0877	pgsA	Lumen	P74372	sll1522	PgsA		NO_SP	0.999986	0	0	0	0	0
B1XIM4	A2145		Lumen and periplasm and OM	Q55454	sll0034			NO_SP	0.999988	0	0	0	0	0
B1XIN8	A2159		Lumen and periplasm and OM	P72802	sll1667	mom72		SP	0.000302	0.998946	0.000243	0.000213	0.000167	0.000161	CS pos: 37-38. Pr: 0.9739
B1XIP4	A2165		Lumen	Q6ZEU6	sll5034			SP	0.00022	0.832408	0.166849	0.00019	0.000159	0.000146	CS pos: 31-32. Pr: 0.7941
B1XIP5	A2166		Lumen	P73800	slr1260			NO_SP	1.00004	0	0	0	0	0
B1XIQ0	A2171		Periplasm and OM		no homolog
B1XIQ4	A2175		Lumen and periplasm and OM		no homolog
B1XIQ8	A2179	glnH	Periplasm and OM	P74223	sll1104	gtrC, glnH		SP	0.165786	0.66712	0.166798	0.000117	0.000102	0.0001	CS pos: 47-48. Pr: 0.6456
B1XIT0	A2201		Periplasm and OM	Q55387	slr0559	natB		LIPO	0.172068	0.050097	0.777799	3e-05	4e-06	0	CS pos: 41-42. Pr: 0.8266
B1XIT1	A2202		Lumen	P74725	sll0577			SP	0.00032	0.831168	0.167941	0.00024	0.000179	0.000177	CS pos: 26-27. Pr: 0.7998
B1XIT7	A2208		Periplasm and OM	P54147	sll0108	amt1		NO_SP	0.997775	0.00221	1e-06	1e-06	1e-06	1e-06
B1XIV5	A0893		Periplasm and OM	Q6ZE62	slr8030			TAT	0	0	0	0.999996	0	0	CS pos: 30-31. Pr: 0.9297
B1XIV7	A0895		Lumen and periplasm and OM		no homolog
B1XIW3	A0901		Lumen and periplasm and OM		no homolog
B1XJ10	A0948		Lumen	Q55140	sll0066			NO_SP	1.00002	0	0	0	0	0
B1XJ24	A0963		Lumen and periplasm and OM	P74698	slr0459			NO_SP	1.00002	0	0	0	0	0
B1XJ73	A2260		Lumen and periplasm and OM		no homolog		similar to sll0772
B1XJ85	A2272		Lumen and periplasm and OM		no homolog		similar to slr0741
B1XJ86	A2273		Periplasm and OM		no homolog		similar to slr0288
B1XJ97	A2284	pstS	Periplasm and OM	Q55200	sll0679	sphX		LIPO	0	0	1.00001	0	0	0	CS pos: 23-24. Pr: 0.9965
B1XJA6	A2294		Lumen	Q55118	sll0408			SP	0.000565	0.830691	0.0006	0.167192	0.000466	0.000465	CS pos: 38-39. Pr: 0.6099
B1XJB5	A0972		Periplasm and OM		no homolog		similar to slr1269
B1XJD0	A0987		Periplasm and OM	Q55847	sll0470			SP	0.000252	0.998959	0.000216	0.000219	0.000179	0.00018	CS pos: 38-39. Pr: 0.9671
B1XJF1	A1008	psaF	Lumen	P29256	sll0819	psaF		SP	0.000179	0.999237	0.000151	0.000162	0.00013	0.000131	CS pos: 23-24. Pr: 0.9787
B1XJF6	A1013		Periplasm and OM	P73998	slr2131	acrF		NO_SP	0.999982	0	0	0	0	0
B1XJG3	A1020		Periplasm and OM	P74540	slr1431			NO_SP	0.500198	0.499308	0.000163	0.00012	0.000114	9.6e-05
B1XJH4	A1031	secE	Lumen	P38382	ssl3335	secE		NO_SP	0.999983	0	0	0	0	0
B1XJH6	A1034		Periplasm and OM		no homolog		similar to slr1908
B1XJI6	A1044	rpsM	Periplasm and OM	P73299	sll1816	rpsM, rps13		NO_SP	1.00002	0	0	0	0	0
B1XJL1	A2319		Periplasm and OM		no homolog
B1XJN5	A2343	map	Periplasm and OM	P53581	sll0555	map-3		NO_SP	0.999998	0	0	0	0	0
B1XJN6	A2344		Periplasm and OM		no homolog		similar to slr1431
B1XJU2	A1068		Periplasm and OM	P74119	sll1885			LIPO	1e-06	2.3e-05	0.999963	0	0	0	CS pos: 26-27. Pr: 0.9958
B1XJV0	A1076		Periplasm and OM	P72863	slr0971			NO_SP	1.00002	0	0	0	0	0
B1XJX1	A1097		Periplasm and OM	P74174	sll1182	petC3		LIPO	0	0	0.833337	0	0.166661	0	CS pos: 22-23. Pr: 0.8251
B1XJY6	A1114		Lumen and periplasm and OM		no homolog		slr7011
B1XJZ9	A1127		Lumen and periplasm and OM		no homolog
B1XK15	A2392		Periplasm and OM	P74396	slr0280			NO_SP	0.992362	0.007659	3e-06	2e-06	2e-06	2e-06
B1XK49	A2426		Periplasm and OM	P73344	slr1196			SP	0.000263	0.998946	0.000221	0.000224	0.000184	0.000179	CS pos: 43-44. Pr: 0.9684
B1XK58	A2435	csgG	Periplasm and OM	P73111	sll1835			SP	0.001183	0.997129	0.001093	0.000262	0.000183	0.000183	CS pos: 36-37. Pr: 0.9557
B1XK63	A2440		Periplasm and OM		no homolog		similar to sll0603
B1XK65	A2442		Lumen	P73793	sll1150			NO_SP	0.999952	1.7e-05	0	0	0	0
B1XK70	A2447		Periplasm and OM	P72813	slr1799			NO_SP	0.999982	0	0	0	0	0
B1XK88	A2465		Lumen and periplasm and OM		no homolog
B1XKC4	A1171		Periplasm and OM		no homolog		similar to slr0043
B1XKD1	A1178		Lumen and periplasm and OM	P74789	sll0319			SP	0.00019	0.999229	0.000156	0.000179	0.000133	0.000137	CS pos: 27-28. Pr: 0.9780
B1XKD2	A1179		Periplasm and OM		no homolog
B1XKG0	A1207		Periplasm and OM		no homolog		similar to slr1272
B1XKG1	A1209		Periplasm and OM	P73878	slr0263			NO_SP	1.00001	0	0	0	0	0
B1XKG3	A1211		Lumen	P74239	ssl2148			NO_SP	1.00002	6e-06	0	0	0	0
B1XKK4	A2501	zntC	Periplasm and OM	P73085	slr2043	znuA		LIPO	0	1.4e-05	0.999982	0	0	0	CS pos: 26-27. Pr: 0.9969
B1XKL0	A2507	sufA	Periplasm and OM	P72827	slr1295	futA1, sufA		TATLIPO	0	0	0	8e-06	1	0	CS pos: 28-29. Pr: 0.8489
B1XKL2	A2509		Periplasm and OM	P73831	slr2000			LIPO	0	0	1.00001	0	0	0	CS pos: 22-23. Pr: 0.9969
B1XKN0	A2528		Periplasm and OM		no homolog		similar to sll0762
B1XKN4	A2532		Periplasm and OM		no homolog
B1XKN5	A2533	psbZ	Lumen	P74367	slr1645	psb27		LIPO	0	0	0.999992	0	0	0	CS pos: 24-25. Pr: 0.9975
B1XKP6	A2544		Lumen	P74726	slr0588			NO_SP	1.00003	0	0	0	0	0
B1XKT9	A0041		Periplasm and OM	P73871	sll1586			NO_SP	1.00002	0	0	0	0	0
B1XKX4	A1231		Periplasm and OM		no homolog		similar to slr0073
B1XKY7	A1244		Lumen	P73920	sll1980	txlA		NO_SP	0.999995	2e-06	0	0	0	0
B1XL05	A1262		Periplasm and OM	Q55897	slr0121			NO_SP	1	0	0	0	0	0
B1XL24	A1282		Periplasm and OM	P73702	sll1696			SP	0.304825	0.694295	0.000318	0.000205	0.000193	0.000169	CS pos: 38-39. Pr: 0.8063
B1XL41	A2551		Periplasm and OM	Q55913	sll0283			NO_SP	1.00003	0	0	0	0	0
B1XL42	A2552		Periplasm and OM	P73357	slr1207			NO_SP	1.00003	6e-06	0	0	0	0
B1XL43	A2553		Periplasm and OM	P73762	sll0837			SP	8.6e-05	0.522166	0.144183	0.333426	6.7e-05	7.1e-05	CS pos: 30-31. Pr: 0.5044
B1XL52	A2562		Periplasm and OM		no homolog		similar to sll1251
B1XL67	A2577		Lumen and periplasm and OM	P74305	sll0915	pqqE		SP	0.000245	0.999011	0.000207	0.000216	0.00017	0.000158	CS pos: 34-35. Pr: 0.9522
B1XL68	A2578		Periplasm and OM		no homolog
B1XL73	A2583		Periplasm and OM	P73681	slr2144			NO_SP	0.999969	0	0	0	0	0
B1XL95	A2605		Lumen and periplasm and OM	P73207	slr1704			SP	0.000241	0.998768	0.000413	0.000229	0.000192	0.000174	CS pos: 40-41. Pr: 0.8095
B1XL96	A2606		Lumen	P72754	slr1106	phb		NO_SP	0.999995	0	0	0	0	0
B1XL98	A2608		Lumen and periplasm and OM		no homolog		similar to sll1499
B1XLA9	A2619		Lumen	P74145	sll1390			SP	0.015004	0.981158	0.003249	0.000298	0.000148	0.000144	CS pos: 46-47. Pr: 0.9729
B1XLC1	A0064		Periplasm and OM	Q55910	slr0306			SP	0.00011	0.666254	0.333423	8.6e-05	7.2e-05	7.2e-05	CS pos: 28-29. Pr: 0.6513
B1XLD8	A0082		Periplasm and OM		no homolog		similar to slr1734
B1XLE1	A0085		Lumen		no homolog		similar to sll1704
B1XLE2	A0086		Lumen and periplasm and OM		no homolog
B1XLE8	A0092		Periplasm and OM		no homolog
B1XLF6	A0101		Lumen	P74453	sll0148			TAT	0	0	0	0.83351	0.166479	0	CS pos: 34-35. Pr: 0.5972
B1XLG4	A0109	bcp	Lumen	P72719	sll0221	bcp		SP	0.00028	0.998925	0.000225	0.000233	0.000176	0.000164	CS pos: 32-33. Pr: 0.9717
B1XLJ2	A0138		Periplasm and OM	Q55683	sll0002	ponA		NO_SP	1.00005	0	0	0	0	0
B1XLJ4	A0140		Periplasm and OM	P72975	sll1515	gifB		NO_SP	1	0	0	0	0	0
B1XLK1	A1297		Lumen and periplasm and OM		no homolog		similar to sll1284
B1XLK7	A1303	psbP	Lumen	P73952	sll1418	psbP, psbP2		LIPO	0	0	1.00001	0	0	0	CS pos: 23-24. Pr: 0.9974
B1XLM1	A1317		Periplasm and OM	P72942	slr0678			NO_SP	0.999961	0	0	0	0	0
B1XLM8	A1324		Lumen and periplasm and OM	P73929	slr2101			SP	0.000111	0.666226	0.333435	8.5e-05	7.4e-05	7.6e-05	CS pos: 22-23. Pr: 0.6495
B1XLN4	A1330		Lumen	P74433	slr0404			SP	0.00024	0.999036	0.000188	0.000214	0.00017	0.000159	CS pos: 46-47. Pr: 0.9366
B1XLN7	A1333		Periplasm and OM		no homolog		similar to slr1298
B1XLP0	A1336		Lumen		no homolog		similar to sll0998
B1XLR7	A1364		Periplasm and OM	Q55410	sll0540			NO_SP	0.999967	4e-05	0	0	0	0
B1XLU9	A2646		Periplasm and OM	P74366	slr1644			NO_SP	1.00001	0	0	0	0	0
B1XLY0	A2678		Periplasm and OM		no homolog		similar to slr0505
B1XLY8	A2686		Periplasm and OM		no homolog
B1XLZ7	A2695		Lumen	P72804	slr1796			NO_SP	0.995777	0.004261	2e-06	3e-06	3e-06	2e-06
B1XM10	A2708		Periplasm and OM	P73768	slr0872			LIPO	0.167347	0.33237	0.499764	0.000154	0.000227	0.000128	CS pos: 4-5. Pr: 0.4111
B1XM18	A0151		Periplasm and OM		no homolog
B1XM25	A0158	slt	Periplasm and OM	Q55476	slr0534	slt		NO_SP	0.999999	0	0	0	0	0
B1XM45	A0178	mutS	Lumen	P73769	sll1165	mutS, fdv		NO_SP	0.999985	0	0	0	0	0
B1XM47	A0180		Periplasm and OM	P74233	slr1160			SP	0.000163	0.999266	0.000141	0.000159	0.000128	0.000124	CS pos: 28-29. Pr: 0.9794
B1XM55	A0189		Lumen and periplasm and OM	P73852	slr1721			NO_SP	1.00002	0	0	0	0	0
B1XM56	A0190		Lumen and periplasm and OM	Q55634	sll0325			NO_SP	1.00002	0	0	0	0	0
B1XM79	A0213	prc	Lumen and periplasm and OM	P73458	slr1751	prc, tsp		NO_SP	0.666548	0.166342	0.166701	0.000168	0.000139	0.000119
B1XM85	A0219		Periplasm and OM	P73483	slr1236			LIPO	0.011865	0.034723	0.953388	7e-06	4e-06	0	CS pos: 36-37. Pr: 0.9953
B1XMB0	A1405		Lumen	P20169	sll0698	hik33, chk33, ycf26, dspA, nblS, dfr		NO_SP	1.00001	0	0	0	0	0
B1XMC9	A1424		Periplasm and OM		no homolog		similar to sll0649
B1XMD8	A1433		Lumen and periplasm and OM	Q55113	slr0431			SP	0.000558	0.997913	0.00042	0.000515	0.000335	0.000254	CS pos: 41-42. Pr: 0.9612
B1XMG6	A1461		Periplasm and OM		no homolog		similar to sll1053
B1XMH6	A2720		Periplasm and OM	P73029	sll1002	ycf22		NO_SP	0.999988	0	0	0	0	0
B1XMI6	A2730		Lumen	P74392	sll0274			NO_SP	0.507536	0.492057	0.00013	0.000113	9e-05	7.6e-05
B1XMJ1	A2735	pknA	Periplasm and OM		no homolog		similar to sll0776
B1XMK0	A2745		Periplasm and OM	Q55723	sll0606			NO_SP	0.999485	0.000516	0	0	0	0
B1XMK6	A2751		Lumen and periplasm and OM	P73126	sll0997			LIPO	0	0	1.00001	0	0	0	CS pos: 24-25. Pr: 0.9939
B1XMR3	A0238		Lumen and periplasm and OM		no homolog
B1XMR8	A0244		Periplasm and OM	P72857	slr0967			SP	0.000405	0.998716	0.000261	0.000261	0.000201	0.000182	CS pos: 28-29. Pr: 0.9784
B1XMU8	A0275		Lumen	P74332	slr0959			NO_SP	1.00002	0	0	0	0	0
B1XMV6	A0283		Periplasm and OM	Q55736	slr0415	nhaS5,napA		NO_SP	0.999994	0	0	0	0	0
B1XMW3	A0290		Periplasm and OM		no homolog		similar to sll2003
B1XN04	A1493		Periplasm and OM	P73076	sll1942			NO_SP	0.999973	0	0	0	0	0
B1XN12	A1501		Periplasm and OM	P73198	sll1581	gumB		SP	0.000157	0.666136	0.333459	0.0001	8.4e-05	8.4e-05	CS pos: 35-36. Pr: 0.6472
B1XN33	A1522		Lumen	P74185	slr1273			SP	0.000183	0.999249	0.000157	0.000163	0.000127	0.000129	CS pos: 28-29. Pr: 0.9745
B1XN49	A1538		Periplasm and OM	O06944	sll0737			NO_SP	1.00002	0	0	0	0	0
B1XN50	A1539		Periplasm and OM	P72868	sll0931			NO_SP	0.9998	0.000204	0	0	0	0
B1XN72	A2813		Periplasm and OM	P73409	slr1841			SP	0.000224	0.999017	0.00019	0.000214	0.000176	0.000172	CS pos: 27-28. Pr: 0.9724
B1XN88	A2829		Periplasm and OM		no homolog
B1XNB7	A2859		Periplasm and OM		no homolog
B1XNC9	A2872		Periplasm and OM		no homolog		similar to slr1147
B1XNF0	A0318		Periplasm and OM	P73472	slr1227	IAP75		SP	0.000653	0.998507	0.000303	0.000228	0.000166	0.000171	CS pos: 32-33. Pr: 0.9726
B1XNG8	A0336	phnD	Periplasm and OM		no homolog
B1XNI1	A0349		Lumen	Q55700	slr0228	ftsH		NO_SP	1.00003	1e-06	0	0	0	0
B1XNM3	A1557		Lumen	P74339	slr1624			LIPO	0.0567	0.032922	0.910312	4.9e-05	1.2e-05	0	CS pos: 37-38. Pr: 0.9802
B1XNN5	A1569		Periplasm and OM	P74114	slr1971			SP	0.0002	0.999197	0.000167	0.000171	0.000137	0.000134	CS pos: 32-33. Pr: 0.9710
B1XNP6	A1580		Periplasm and OM		no homolog		similar to ssr0109
B1XNP8	A1582		Periplasm and OM		no homolog
B1XNR5	A1600		Periplasm and OM	Q55698	slr0226			NO_SP	0.512337	0.058952	0.000196	1.1e-05	1.1e-05	0.428502
B1XNR8	A1603		Periplasm and OM	P74483	slr1931	pilA8		PILIN	0.002976	0.001195	0	8e-06	1e-05	0.995811	CS pos: 15-16. Pr: 0.6806
B1XNS0	A1605		Lumen	P73048	sll1638	psbQ		LIPO	0	0	1	0	0	0	CS pos: 21-22. Pr: 0.9982
B1XNT4	A1619		Lumen		no homolog		similar to slr1878
B1XNU8	A0381		Lumen	P73281	sll1071			SP	0.000289	0.998891	0.000236	0.000244	0.000181	0.000172	CS pos: 38-39. Pr: 0.9679
B1XNW0	A0393	ddpA	Lumen and periplasm and OM		no homolog		similar to slr1740
B1XNW5	A0398	livK	Periplasm and OM	P74390	slr0447	urtA, amiC		TATLIPO	0	0	0	8e-06	1	0	CS pos: 26-27. Pr: 0.8352
B1XP10	A0445		Periplasm and OM	P73732	slr1740	appA		LIPO	8.8e-05	0.000316	0.999594	2e-06	0	0	CS pos: 28-29. Pr: 0.9966
B1XP35	A1638		Periplasm and OM	Q55763	slr0191	lytB		SP	0.000226	0.999104	0.000183	0.0002	0.000161	0.000147	CS pos: 36-37. Pr: 0.9721
B1XP41	A1644		Periplasm and OM		no homolog		similar to slr0993
B1XP51	A1654	hhoA/degQ	Lumen and periplasm and OM	P72780	sll1679	hhoA		SP	0.166961	0.831672	0.000343	0.000407	0.000326	0.00029	CS pos: 35-36. Pr: 0.6115
B1XP59	A1663		Lumen and periplasm and OM	Q55582	slr0364			NO_SP	0.999999	0	0	0	0	0
B1XP93	A1697		Periplasm and OM		no homolog		similar to slr0744
B1XPB4	A1718		Periplasm and OM		no homolog		similar to slr1577
B1XPB6	A0465		Lumen	P72926	sll1024			NO_SP	1	0	0	0	0	0
B1XPC8	A0477		Lumen and periplasm and OM	P74016	slr1331	ymxG		NO_SP	1.00001	0	0	0	0	0
B1XPE1	A0491		Periplasm and OM	Q55580	sll0350			NO_SP	1	0	0	0	0	0
B1XPF0	A0500		Periplasm and OM	P73325	slr1897	srrA		LIPO	5.4e-05	0.166617	0.833251	2.4e-05	2.1e-05	2.1e-05	CS pos: 28-29. Pr: 0.8134
B1XPF2	A0502		Periplasm and OM	P74187	slr1275	pilN		NO_SP	0.999986	0	0	0	0	0
B1XPF4	A0504	gspD	Lumen and periplasm and OM	P74189	slr1277	pilQ, gspD		SP	0.000183	0.666148	0.333398	0.000106	9.3e-05	8.6e-05	CS pos: 30-31. Pr: 0.6497
B1XPH7	A0527	dacB	Periplasm and OM	P74173	sll1369			SP	0.00023	0.998865	0.000349	0.000209	0.000166	0.000163	CS pos: 24-25. Pr: 0.9618
B1XPI5	A0535		Periplasm and OM		no homolog
B1XPI7	A0537		Periplasm and OM		no homolog		similar to sll1667
B1XPJ8	A1723		Periplasm and OM		no homolog		similar to slr6008 slr6067
B1XPN6	A1761		Periplasm and OM	P73222	slr2005			TAT	0	0	0	1.00001	0	0	CS pos: 31-32. Pr: 0.9199
B1XPT8	A0559		Periplasm and OM	P73065	sll1946			NO_SP	1.00001	8e-06	0	0	0	0
B1XPU3	A0564		Periplasm and OM	Q55392	slr0565			NO_SP	1.00004	0	0	0	0	0
B1XPU7	A0568		Periplasm and OM		no homolog		similar to slr1119
B1XPV7	A0578	amiC	Lumen and periplasm and OM	P73736	slr1744	amiA		SP	0.000247	0.999076	0.000202	0.000184	0.000148	0.000138	CS pos: 23-24. Pr: 0.9785
B1XPW4	A0585		Periplasm and OM	P74182	slr1270			SP	0.000383	0.99857	0.000296	0.000303	0.000238	0.000206	CS pos: 40-41. Pr: 0.9437
B1XPY3	A0604		Lumen	P73690	sll1702	ycf51		NO_SP	0.999949	0	0	0	0	0
B1XQ40	A1834	psaM	Lumen	P72986	smr0005	psaM		NO_SP	1	0	2e-06	0	0	0
B1XQ43	A1837		Periplasm and OM		no homolog		similar to slr0559
B1XQ45	A1839		Periplasm and OM		no homolog		similar to sll1513
B1XQ50	A1844		Lumen and periplasm and OM	P75023	slr0257	ctpB		SP	0.000229	0.99912	0.00018	0.000182	0.000149	0.000138	CS pos: 30-31. Pr: 0.9759
B1XQ98	A0635		Periplasm and OM		no homolog		similar to slr8038
B1XQA9	A0646		Periplasm and OM		no homolog
B1XQE5	A0682	psaD	Lumen	P19569	slr0737	psaD		NO_SP	1.00004	0	0	0	0	0
B1XQF0	A0687		Periplasm and OM	Q55671	slr0013			NO_SP	0.832718	0.000617	1e-06	0	0	0.166676
B1XQH9	A1886		Periplasm and OM		no homolog
B1XQJ1	A1899		Lumen	Q55362	sll0886			SP	0.000755	0.998198	0.000332	0.000293	0.000238	0.000215	CS pos: 34-35. Pr: 0.9715
B1XQL8	A1926		Periplasm and OM	P73218	slr1710	mrcB, ponB		NO_SP	1.00003	0	0	0	0	0
B1XQN6	A1944		Lumen and periplasm and OM		no homolog		similar to slr1414
B1XQP2	A1950		Lumen and periplasm and OM	P72967	slr0695			LIPO	0	0	1	0	0	0	CS pos: 24-25. Pr: 0.9962
B1XQP4	A1952		Lumen and periplasm and OM	P72923	slr1087			NO_SP	0.999999	0	0	0	0	0
B1XQR8	C0004		Lumen	Q6ZE86	sll8006			NO_SP	1.00003	0	0	0	0	0
B1XQX1	E0010		Lumen		no homolog
B1XRC8	G0074		Periplasm and OM	P73946	slr1506			NO_SP	0.999999	0	0	0	0	0
B1XRJ8	G0143	phnD	Periplasm and OM	Q55676	slr0019			NO_SP	0.902806	0.097115	2.1e-05	1.9e-05	2.4e-05	1.6e-05
B1XRK4	G0149	atpH-II	Periplasm and OM		no homolog		similar to ssl2615
B1XRL2	G0157		Lumen and periplasm and OM		no homolog
B1XRN0	G0010		Periplasm and OM		no homolog		similar to slr0476
O30881	A0167	petJ	Lumen	P46445	sll1796	petJ		SP	0.00032	0.998858	0.000245	0.000233	0.000186	0.000165	CS pos: 35-36. Pr: 0.9694
O68612	A1092	ppib	Lumen and periplasm and OM	P72704	sll0227	ppiB		LIPO	0	5e-06	1.00002	0	0	0	CS pos: 26-27. Pr: 0.9975
P17154	A1961	psaA	Lumen	P29254	slr1834	psaA		NO_SP	1.00002	0	0	0	0	0
P17155	A1962	psaB	Lumen	P29255	slr1835	psaB		NO_SP	0.999991	0	0	0	0	0
P19737	A0425		Lumen and periplasm and OM	P73091	slr2048			SP	0.0007	0.831527	0.000377	0.000299	0.166872	0.000204	CS pos: 44-45. Pr: 0.8036
P26292	A1909	petC	Lumen	P26290	sll1316	petC, petC1		TAT	0	0	0	0.833648	0.166342	0	CS pos: 41-42. Pr: 0.4867
P26293	A1910	petA	Lumen	P26287	sll1317	petA		SP	0.000321	0.998739	0.000245	0.000292	0.000204	0.000196	CS pos: 44-45. Pr: 0.9678
P28056	A0842	petB	Lumen	Q57038	slr0342	petB		NO_SP	1.00001	0	0	0	0	0
P31087	A1589	psaC	Lumen	P32422	ssl0563	psaC		NO_SP	1.00001	0	0	0	0	0
P42784	A0843	ctpA	Lumen	Q55669	slr0008	ctpA		SP	0.000194	0.999241	0.00016	0.00017	0.000132	0.000134	CS pos: 31-32. Pr: 0.9715
P74765	A0322	psbU	Lumen	Q55332	sll1194	psbU		SP	0.000193	0.999158	0.00017	0.000178	0.000141	0.000136	CS pos: 28-29. Pr: 0.9741
Q14SY1	A2370	mltA	Lumen and periplasm and OM	Q55666	sll0016	mltA		SP	0.000189	0.999181	0.000166	0.000171	0.000137	0.000138	CS pos: 24-25. Pr: 0.9753
Q44179	A1795		Periplasm and OM		no homolog
Q54753	A2620	psaL	Lumen	P37277	slr1655	psaL		NO_SP	0.999966	0	0	0	0	0
Q55210	A0112	psbV	Lumen	Q55013	sll0258	psbV		SP	0.000211	0.999154	0.00018	0.000183	0.000144	0.000141	CS pos: 25-26. Pr: 0.9784
Q6Q300	A0269	psbO	Lumen	P10549	sll0427	psbO		SP	0.000207	0.999201	0.000167	0.000173	0.000134	0.000127	CS pos: 28-29. Pr: 0.9783
Q8KX04	A0728		Lumen	P74612	sll1486			NO_SP	1.00001	0	0	0	0	0
Q8KX48	A2372	napA	Lumen		no homolog		similar to sll0689
Q8KX58	A0924	ndhG	Lumen	P26523	sll0521	ndhG		NO_SP	0.999992	0	0	0	0	0
Q8RSW3	A0230	psbE	Lumen	P09190	ssr3451	psbE		NO_SP	1.00006	1e-06	0	0	0	0
Q8RSW4	A0229		Lumen	P73069	slr2034	ycf48		LIPO	1.9e-05	0.000392	0.999605	1e-06	0	0	CS pos: 28-29. Pr: 0.9968

## Sheet: 7120 homologs
7002 uniprot identifier	7002 gene locus	7002 gene name	7002 localization in this study	7120 uniprot identifer	7120 gene locus	7120 gene name	homolog notes	Prediction	OTHER	SP(Sec/SPI)	LIPO(Sec/SPII)	TAT(Tat/SPI)	TATLIPO(Sec/SPII)	PILIN(Sec/SPIII)	CS Position
A1XQW6	G0011		Periplasm and OM	no homolog	no homolog		similar to Q8YUV0 (alr2231)
A5A547	A1248	crtU	Lumen	Q8YTD7	alr2785			TATLIPO	0	0	0	0.486269	0.513726	0	CS pos: 35-36. Pr: 0.2530
A8HTM9	A2052		Periplasm and OM	no homolog	no homolog		similar to Q8YQ52 (all3983)
B1XHP2	A1973	ndhD2	Lumen	Q8YZV7	alr0348	ndhD1		NO_SP	0.999965	0	0	0	0	0
B1XHQ5	A1987	ytfC	Lumen	Q8YZA2	alr0577			SP	0.333433	0.499761	0.166727	4e-05	3.3e-05	3e-05	CS pos: 22-23. Pr: 0.4268
B1XHT7	A2019		Periplasm and OM	Q8YQE9	alr3884			LIPO	0.000121	0.499263	0.500457	5.6e-05	4.9e-05	5.1e-05	CS pos: 30-31. Pr: 0.4531
B1XHV6	A2038		Periplasm and OM	no homolog	no homolog		no homolog
B1XHZ0	A0736	atpF	Lumen	P12407	all0007	atpF		NO_SP	0.785933	0.213964	7.6e-05	1.9e-05	6e-06	8e-06
B1XI12	A0758		Periplasm and OM	Q8YT34	alr2892			NO_SP	1.00002	0	0	0	0	0
B1XI24	A0770		Periplasm and OM	Q8YPX3	alr4067			SP	0.000126	0.482881	0.480683	0.036194	6.9e-05	5.2e-05	CS pos: 40-41. Pr: 0.5085
B1XI29	A0775		Lumen	no homolog	no homolog		no homolog
B1XI36	A0782		Periplasm and OM	Q8YNR3	all4499			SP	0.000286	0.998869	0.000224	0.000249	0.000189	0.000178	CS pos: 28-29. Pr: 0.9771
B1XI37	A0783		Lumen	Q8Z0B2	all0186			SP	0.000311	0.998891	0.000236	0.000223	0.000178	0.000166	CS pos: 31-32. Pr: 0.9736
B1XI79	A2078		Periplasm and OM	Q8YP20	all4382			SP	0.000463	0.813206	0.185561	0.00029	0.000243	0.000227	CS pos: 28-29. Pr: 0.7927
B1XIB1	A2113		Periplasm and OM	Q8Z0J0	alr0103			NO_SP	0.999975	0	0	0	0	0
B1XIB3	A2116		Lumen and periplasm and OM	Q8YQR3	alr3756			SP	0.167314	0.830434	0.000552	0.000592	0.000654	0.000484	CS pos: 35-36. Pr: 0.7910
B1XIB8	A2121		Lumen	Q8YPU5	alr4095			NO_SP	1.00001	0	0	0	0	0
B1XIC7	A2130		Periplasm and OM	Q8YR15	all3643			SP	0.000257	0.999024	0.000219	0.000193	0.000153	0.000145	CS pos: 34-35. Pr: 0.9627
B1XID7	A0804		Lumen and periplasm and OM	no homolog	no homolog		no homolog
B1XID9	A0806		Lumen	Q8YPZ8	all4042			NO_SP	0.99924	0.000775	0	0	0	0
B1XIE1	A0808	psbH	Lumen	Q8YYK2	asl0846	psbH		NO_SP	1.00001	0	0	0	0	0
B1XIE5	A0812		Periplasm and OM	no homolog	no homolog		no homolog
B1XIE9	A0816	dacB	Periplasm and OM	Q8YWE7	alr1666			SP	0.000209	0.99906	0.000184	0.000204	0.000164	0.000163	CS pos: 27-28. Pr: 0.9755
B1XIL0	A0877	pgsA	Lumen	Q8YPX7	all4063			NO_SP	0.99997	0	0	0	0	0
B1XIM4	A2145		Lumen and periplasm and OM	Q8YQW0	all3702			NO_SP	0.999981	0	0	0	0	0
B1XIN8	A2159		Lumen and periplasm and OM	Q8YZ65	alr0622			NO_SP	1.00001	0	0	0	0	0
B1XIP4	A2165		Lumen	no homolog	no homolog		No homolog
B1XIP5	A2166		Lumen	Q8YYT3	alr0763			NO_SP	0.999992	0	0	0	0	0
B1XIQ0	A2171		Periplasm and OM	Q8YS00	all3292			SP	0.000284	0.998837	0.000234	0.000269	0.000208	0.000182	CS pos: 38-39. Pr: 0.9673
B1XIQ4	A2175		Lumen and periplasm and OM	Q8YS04	all3288			SP	0.000219	0.999074	0.000186	0.000205	0.000164	0.000173	CS pos: 40-41. Pr: 0.9695
B1XIQ8	A2179	glnH	Periplasm and OM	Q8YRL7	alr3429	glnH		SP	0.000428	0.998797	0.00025	0.00023	0.000172	0.000158	CS pos: 36-37. Pr: 0.9726
B1XIT0	A2201		Periplasm and OM	Q8YVY4	alr1834			LIPO	0	0	1.00001	0	0	0	CS pos: 23-24. Pr: 0.9929
B1XIT1	A2202		Lumen	Q8YNF6	alr4610			SP	0.000488	0.998498	0.000303	0.000281	0.000217	0.000207	CS pos: 25-26. Pr: 0.9783
B1XIT7	A2208		Periplasm and OM	no homolog	no homolog		similar to Q8YY61 (alr0991)
B1XIV5	A0893		Periplasm and OM	Q8YMY0	alr4794			TAT	0	0	0	0.836714	0.163301	0	CS pos: 62-63. Pr: 0.7512
B1XIV7	A0895		Lumen and periplasm and OM	Q8YX55	alr1360			SP	0.000262	0.998973	0.000218	0.000216	0.000168	0.000162	CS pos: 32-33. Pr: 0.9705
B1XIW3	A0901		Lumen and periplasm and OM	Q8YQY5	all3675			NO_SP	1	0	0	0	0	0
B1XJ10	A0948		Lumen	Q8YWC6	alr1687			NO_SP	1.00001	0	0	0	0	0
B1XJ24	A0963		Lumen and periplasm and OM	Q8YYR5	all0781			NO_SP	1	0	0	0	0	0
B1XJ73	A2260		Lumen and periplasm and OM	no homolog	no homolog		no homolog
B1XJ85	A2272		Lumen and periplasm and OM	Q8YXF7	all1256			SP	0.000157	0.665945	0.000144	0.333528	0.000129	0.000127	CS pos: 42-43. Pr: 0.6456
B1XJ86	A2273		Periplasm and OM	no homolog	no homolog		no homolog
B1XJ97	A2284	pstS	Periplasm and OM	Q8YXW3	alr1094			LIPO	0	0	1.00004	0	0	0	CS pos: 20-21. Pr: 0.9974
B1XJA6	A2294		Lumen	Q8YM80	alr5059			SP	0.00537	0.989679	0.004127	0.000333	0.000247	0.000238	CS pos: 36-37. Pr: 0.8921
B1XJB5	A0972		Periplasm and OM	no homolog	no homolog		no homolog
B1XJD0	A0987		Periplasm and OM	no homolog	no homolog		no homolog
B1XJF1	A1008	psaF	Lumen	P58564	all0109	psaF		SP	0.000175	0.999266	0.00015	0.000163	0.000126	0.000126	CS pos: 23-24. Pr: 0.9738
B1XJF6	A1013		Periplasm and OM	Q8YSE5	all3143			NO_SP	0.999998	1.2e-05	0	0	0	0
B1XJG3	A1020		Periplasm and OM	no homolog	no homolog		similar to Q8YX47 (alr 1370)
B1XJH4	A1031	secE	Lumen	Q8YLK0	asr5298	secE		NO_SP	0.999978	0	0	0	0	0
B1XJH6	A1034		Periplasm and OM	no homolog	no homolog		similar to Q8YUV0 (alr2231)
B1XJI6	A1044	rpsM	Periplasm and OM	Q8YPK1	all4193	rspM		NO_SP	1.00003	0	0	0	0	0
B1XJL1	A2319		Periplasm and OM	no homolog	no homolog		similar to Q8YQ92 (all3942)
B1XJN5	A2343	map	Periplasm and OM	Q8YY33	all1019	map		NO_SP	1	0	0	0	0	0
B1XJN6	A2344		Periplasm and OM	Q8YX47	alr1370			SP	0.333371	0.499817	0.166714	3.2e-05	2.8e-05	2.7e-05	CS pos: 16-17. Pr: 0.3962
B1XJU2	A1068		Periplasm and OM	no homolog	no homolog		no homolog
B1XJV0	A1076		Periplasm and OM	Q8Z0P3	all0047			NO_SP	1.00001	0	0	0	0	0
B1XJX1	A1097		Periplasm and OM	Q7AXZ9	all0606	petC3		TATLIPO	0	0	0.16788	0	0.832135	0	CS pos: 25-26. Pr: 0.6877
B1XJY6	A1114		Lumen and periplasm and OM	no homolog	no homolog		similar to Q8YXH7 (alr1236)
B1XJZ9	A1127		Lumen and periplasm and OM	no homolog	no homolog		no homolog
B1XK15	A2392		Periplasm and OM	Q8YP57	all4343			SP	0.000469	0.998247	0.000376	0.000349	0.000279	0.00027	CS pos: 44-45. Pr: 0.9457
B1XK49	A2426		Periplasm and OM	Q8YLF8	alr5340			SP	0.000214	0.999129	0.00018	0.000189	0.000151	0.000152	CS pos: 24-25. Pr: 0.9720
B1XK58	A2435	csgG	Periplasm and OM	no homolog	no homolog		no homolog
B1XK63	A2440		Periplasm and OM	no homolog	no homolog		no homolog
B1XK65	A2442		Lumen	Q8YKX8	all7160			NO_SP	1.00002	0	0	0	0	0
B1XK70	A2447		Periplasm and OM	Q8YWL8	all1587			NO_SP	1.00003	0	0	0	0	0
B1XK88	A2465		Lumen and periplasm and OM	no homolog	no homolog		no homolog
B1XKC4	A1171		Periplasm and OM	no homolog	no homolog		similar to Q8YZ76
B1XKD1	A1178		Lumen and periplasm and OM	no homolog	no homolog		similar to Q8YR42
B1XKD2	A1179		Periplasm and OM	no homolog	no homolog		no homolog
B1XKG0	A1207		Periplasm and OM	Q8YM42	all5098			SP	0.003688	0.993059	0.001482	0.000697	0.000483	0.000574	CS pos: 27-28. Pr: 0.9664
B1XKG1	A1209		Periplasm and OM	Q8YM43	all5097			SP	0.000264	0.998945	0.000259	0.000191	0.000174	0.000157	CS pos: 25-26. Pr: 0.9721
B1XKG3	A1211		Lumen	Q8YYM6	asl0822			NO_SP	1.00002	2e-06	0	0	0	0
B1XKK4	A2501	zntC	Periplasm and OM	no homolog	no homolog		similar to Q8YR74 (alr3576)
B1XKL0	A2507	sufA	Periplasm and OM	no homolog	no homolog		no homolog
B1XKL2	A2509		Periplasm and OM	Q8YR22	all3635			NO_SP	1.00003	0	0	0	0	0
B1XKN0	A2528		Periplasm and OM	Q8YWJ1	alr1622			NO_SP	0.832444	0.166986	0.000176	0.000187	0.000139	0.000105
B1XKN4	A2532		Periplasm and OM	no homolog	no homolog		no homolog
B1XKN5	A2533	psbZ	Lumen	Q8YXF5	all1258	psbZ		LIPO	0	0	1.00003	0	0	0	CS pos: 23-24. Pr: 0.9981
B1XKP6	A2544		Lumen	no homolog	no homolog		similar to Q8YZ88 (all0591)
B1XKT9	A0041		Periplasm and OM	Q8YUC2	all2430			NO_SP	1.00001	1e-06	0	0	0	0
B1XKX4	A1231		Periplasm and OM	no homolog	no homolog		no homolog
B1XKY7	A1244		Lumen	Q8YZA9	alr0570	txlA		NO_SP	1	4e-06	0	0	0	0
B1XL05	A1262		Periplasm and OM	Q8YNM1	alr4543			NO_SP	1.00004	0	0	0	0	0
B1XL24	A1282		Periplasm and OM	Q8YXF4	alr1259			NO_SP	1.00003	0	0	0	0	0
B1XL41	A2551		Periplasm and OM	Q8YNX4	alr4435			NO_SP	1.00002	0	0	0	0	0
B1XL42	A2552		Periplasm and OM	Q8YZK6	alr0451			NO_SP	0.831488	0.001728	0.1668	1e-06	1e-06	0
B1XL43	A2553		Periplasm and OM	Q8YZL4	all0443			SP	0.000183	0.999227	0.000161	0.000165	0.000131	0.000129	CS pos: 25-26. Pr: 0.9774
B1XL52	A2562		Periplasm and OM	Q8YMK7	all4926			NO_SP	0.999997	0	0	0	0	0
B1XL67	A2577		Lumen and periplasm and OM	Q8YVN4	all1940			SP	0.000281	0.998885	0.000266	0.000237	0.000179	0.000167	CS pos: 33-34. Pr: 0.9720
B1XL68	A2578		Periplasm and OM	no homolog	no homolog		no homolog
B1XL73	A2583		Periplasm and OM	Q8YZI4	all0476			SP	0.234154	0.764913	0.000276	0.00026	0.000218	0.000197	CS pos: 39-40. Pr: 0.7828
B1XL95	A2605		Lumen and periplasm and OM	Q8YQ52	all3983			SP	0.001626	0.996315	0.000672	0.000569	0.000407	0.000418	CS pos: 21-22. Pr: 0.9594
B1XL96	A2606		Lumen	Q8YXC0	alr1295			NO_SP	1.00002	1e-06	0	0	0	0
B1XL98	A2608		Lumen and periplasm and OM	no homolog	no homolog		no homolog
B1XLA9	A2619		Lumen	Q8YPU0	alr4100			SP	0.000189	0.999178	0.000165	0.00018	0.000141	0.00014	CS pos: 38-39. Pr: 0.9715
B1XLC1	A0064		Periplasm and OM	no homolog	no homolog		no homolog
B1XLD8	A0082		Periplasm and OM	Q8YV12	alr2169			NO_SP	0.999996	0	0	0	0	0
B1XLE1	A0085		Lumen	no homolog	no homolog		similar to Q8YWZ9 (all1420)
B1XLE2	A0086		Lumen and periplasm and OM	Q8YQY7	all3673			NO_SP	1.00001	0	0	0	0	0
B1XLE8	A0092		Periplasm and OM	Q8Z083	all0215			SP	0.000186	0.999212	0.000159	0.000175	0.00014	0.000131	CS pos: 29-30. Pr: 0.9764
B1XLF6	A0101		Lumen	Q8YM05	all5137			TAT	0	0	0	0.999995	0	0	CS pos: 36-37. Pr: 0.7598
B1XLG4	A0109	bcp	Lumen	Q8YU05	all2556			TAT	0.000521	0.33116	0.000287	0.667426	0.000385	0.000237	CS pos: 30-31. Pr: 0.5827
B1XLJ2	A0138		Periplasm and OM	Q8YSX7	all2952			NO_SP	0.999969	0	0	0	0	0
B1XLJ4	A0140		Periplasm and OM	no homolog	no homolog		no homolog
B1XLK1	A1297		Lumen and periplasm and OM	no homolog	no homolog		similar to Q8YMY8 (alr4786)
B1XLK7	A1303	psbP	Lumen	Q8YSK9	all3076	psbP		NO_SP	1.00001	0	0	0	0	0
B1XLM1	A1317		Periplasm and OM	Q8YZ43	alr0644			NO_SP	0.833319	0	0	0	0	0.166677
B1XLM8	A1324		Lumen and periplasm and OM	no homolog	no homolog		no homolog
B1XLN4	A1330		Lumen	Q8YX69	alr1346			SP	0.00023	0.999054	0.000188	0.000206	0.000168	0.000161	CS pos: 37-38. Pr: 0.9642
B1XLN7	A1333		Periplasm and OM	no homolog	no homolog		no homolog
B1XLP0	A1336		Lumen	no homolog	no homolog		similar to Q8YZA4 (all0575)
B1XLR7	A1364		Periplasm and OM	Q8YSN0	all3054			SP	0.000538	0.997207	0.000656	0.000575	0.000559	0.000456	CS pos: 37-38. Pr: 0.9339
B1XLU9	A2646		Periplasm and OM	Q8YWB6	all1699			NO_SP	0.996971	0.003028	2e-06	1e-06	1e-06	1e-06
B1XLY0	A2678		Periplasm and OM	Q8YRA7	all3541			LIPO	0	0	1.00002	0	0	0	CS pos: 16-17. Pr: 0.9972
B1XLY8	A2686		Periplasm and OM	no homolog	no homolog		no homolog
B1XLZ7	A2695		Lumen	Q8YTK1	all2716			SP	0.000203	0.999157	0.000186	0.000179	0.000145	0.000145	CS pos: 40-41. Pr: 0.9705
B1XM10	A2708		Periplasm and OM	Q8Z070	all0231			LIPO	0	0	1.00003	0	0	0	CS pos: 23-24. Pr: 0.9978
B1XM18	A0151		Periplasm and OM	no homolog	no homolog		no homolog
B1XM25	A0158	slt	Periplasm and OM	Q8YXU7	alr1112			SP	0.339186	0.66004	0.000175	0.00023	0.000175	0.000167	CS pos: 29-30. Pr: 0.4140
B1XM45	A0178	mutS	Lumen	Q8YR20	alr3638			NO_SP	1.00001	0	0	0	0	0
B1XM47	A0180		Periplasm and OM	Q8YMR4	all4869			SP	0.000199	0.999177	0.000165	0.000169	0.000137	0.000139	CS pos: 29-30. Pr: 0.9787
B1XM55	A0189		Lumen and periplasm and OM	no homolog	no homolog		similar to Q8YRT0 (alr3363)
B1XM56	A0190		Lumen and periplasm and OM	Q8YRT0	alr3363			NO_SP	0.895896	0.104084	5e-06	5e-06	5e-06	4e-06
B1XM79	A0213	prc	Lumen and periplasm and OM	Q8YU55	all2500			SP	0.165646	0.769925	0.000445	0.063219	0.000463	0.000335	CS pos: 33-34. Pr: 0.6593
B1XM85	A0219		Periplasm and OM	Q8YN21	all4749			NO_SP	0.999998	0	0	0	0	0
B1XMB0	A1405		Lumen	Q8YRD7	alr3511	ncbi and uniprot have different start sites		NO_SP	0.667362	0.330438	0.000592	0.0005	0.000681	0.00042
B1XMC9	A1424		Periplasm and OM	no homolog	no homolog		no homolog
B1XMD8	A1433		Lumen and periplasm and OM	Q8Z0K2	all0089			NO_SP	1.00001	0	0	0	0	0
B1XMG6	A1461		Periplasm and OM	Q8YLF1	all5347			NO_SP	1.00001	0	0	0	0	0
B1XMH6	A2720		Periplasm and OM	Q8Z0B7	alr0181			NO_SP	1	1e-06	0	0	0	0
B1XMI6	A2730		Lumen	Q8YRW0	all3332			NO_SP	1.00001	0	0	0	0	0
B1XMJ1	A2735	pknA	Periplasm and OM	P54734	alr4366	pknA		NO_SP	1	0	0	0	0	0
B1XMK0	A2745		Periplasm and OM	Q8YNN3	alr4531			NO_SP	1.00001	0	0	0	0	0
B1XMK6	A2751		Lumen and periplasm and OM	no homolog	no homolog		no homolog
B1XMR3	A0238		Lumen and periplasm and OM	no homolog	no homolog		no homolog
B1XMR8	A0244		Periplasm and OM	Q8YPH4	all4220			SP	0.000341	0.998828	0.000237	0.000235	0.000185	0.000175	CS pos: 23-24. Pr: 0.9791
B1XMU8	A0275		Lumen	Q8YQN5	all3785			NO_SP	1	0	0	0	0	0
B1XMV6	A0283		Periplasm and OM	Q8YZ31	alr0656			NO_SP	0.999997	0	0	0	0	0
B1XMW3	A0290		Periplasm and OM	Q8YT56	all2870			NO_SP	1.00003	0	0	0	0	0
B1XN04	A1493		Periplasm and OM	Q8YR86	alr3562			NO_SP	1.00002	0	0	0	0	0
B1XN12	A1501		Periplasm and OM	Q8YP14	all4388			SP	0.000247	0.998972	0.000193	0.000236	0.000184	0.000172	CS pos: 35-36. Pr: 0.8665
B1XN33	A1522		Lumen	Q8YVB8	alr2060			SP	0.333548	0.665926	0.000162	0.000137	0.000105	0.000104	CS pos: 52-53. Pr: 0.6412
B1XN49	A1538		Periplasm and OM	no homolog	no homolog		similar to Q8YM67 (all5073)
B1XN50	A1539		Periplasm and OM	no homolog	no homolog		no homolog
B1XN72	A2813		Periplasm and OM	Q8ZS97	all7614			SP	0.000268	0.998852	0.000224	0.000256	0.000208	0.000205	CS pos: 28-29. Pr: 0.9674
B1XN88	A2829		Periplasm and OM	no homolog	no homolog		no homolog
B1XNB7	A2859		Periplasm and OM	no homolog	no homolog		no homolog
B1XNC9	A2872		Periplasm and OM	no homolog	no homolog		similar to Q8YW34 (all1782)
B1XNF0	A0318		Periplasm and OM	no homolog	no homolog		similar to Q8YUR6 (alr2269)
B1XNG8	A0336	phnD	Periplasm and OM	Q8YK29	all8089			LIPO	0	0	1.00002	0	0	0	CS pos: 22-23. Pr: 0.9974
B1XNI1	A0349		Lumen	Q8YR16	all3642	ftsH		NO_SP	0.999749	0.000264	0	0	0	0
B1XNM3	A1557		Lumen	Q8YLY9	all5153			LIPO	0.001038	0.045485	0.953451	2e-05	2e-06	0	CS pos: 34-35. Pr: 0.9958
B1XNN5	A1569		Periplasm and OM	Q8YP30	all4371			NO_SP	0.83341	0.166464	4.2e-05	2.9e-05	2.8e-05	2.5e-05
B1XNP6	A1580		Periplasm and OM	Q8YQH6	all3852			LIPO	0	0	1.00003	0	0	0	CS pos: 19-20. Pr: 0.9962
B1XNP8	A1582		Periplasm and OM	Q8YVY3	all1835			SP	0.000303	0.998789	0.000248	0.000274	0.000203	0.000181	CS pos: 32-33. Pr: 0.9669
B1XNR5	A1600		Periplasm and OM	no homolog	no homolog		no homolog
B1XNR8	A1603		Periplasm and OM	no homolog	no homolog		no homolog
B1XNS0	A1605	psbQ	Lumen	Q8YX60	all1355	psbQ		LIPO	0.014833	0.01342	0.968043	0.003354	0.000179	0.000139	CS pos: 33-34. Pr: 0.9975
B1XNT4	A1619		Lumen	Q8YZ78	all0605			NO_SP	1.00003	0	0	0	0	0
B1XNU8	A0381		Lumen	Q8YU16	all2545			SP	0.000264	0.998984	0.00022	0.000218	0.000168	0.000163	CS pos: 32-33. Pr: 0.9663
B1XNW0	A0393	ddpA	Lumen and periplasm and OM	Q8Z0F7	alr0140			LIPO	0.000557	0.169635	0.829652	4.1e-05	3.3e-05	3.3e-05	CS pos: 30-31. Pr: 0.8287
B1XNW5	A0398	livK	Periplasm and OM	Q8YVM4	all1951			TATLIPO	0	0	0	1.4e-05	1.00001	0	CS pos: 26-27. Pr: 0.8507
B1XP10	A0445		Periplasm and OM	Q8YQQ7	alr3762			LIPO	0	5e-06	0.999988	0	0	0	CS pos: 25-26. Pr: 0.9964
B1XP35	A1638		Periplasm and OM	Q8YPP5	alr4147			SP	0.131661	0.665715	0.20222	0.000147	0.000141	0.000124	CS pos: 52-53. Pr: 0.6310
B1XP41	A1644		Periplasm and OM	Q8YS16	alr3276			SP	0.179244	0.819964	0.000222	0.000232	0.000187	0.000169	CS pos: 50-51. Pr: 0.7914
B1XP51	A1654	hhoA/degQ	Lumen and periplasm and OM	Q8YTF9	alr2758			NO_SP	0.640327	0.359025	0.000162	0.000212	0.000154	0.00015
B1XP59	A1663		Lumen and periplasm and OM	Q8YUM7	alr2313			SP	0.000234	0.999074	0.000189	0.000194	0.000158	0.000154	CS pos: 39-40. Pr: 0.9720
B1XP93	A1697		Periplasm and OM	no homolog	no homolog		no homolog
B1XPB4	A1718		Periplasm and OM	no homolog	no homolog		no homolog
B1XPB6	A0465		Lumen	Q8YSU5	alr2987			NO_SP	0.999975	0	0	0	0	0
B1XPC8	A0477		Lumen and periplasm and OM	Q8YVN5	all1939			SP	0.325297	0.67417	0.000171	0.000149	0.000117	0.000107	CS pos: 52-53. Pr: 0.6376
B1XPE1	A0491		Periplasm and OM	Q8YXD5	alr1278			NO_SP	1.00004	0	0	0	0	0
B1XPF0	A0500		Periplasm and OM	Q8YY25	all1027			LIPO	0	0	1.00002	0	0	0	CS pos: 25-26. Pr: 0.9976
B1XPF2	A0502		Periplasm and OM	Q8YY23	alr1029			NO_SP	0.999999	0	0	0	0	0
B1XPF4	A0504	gspD	Lumen and periplasm and OM	Q8YY21	alr1031			SP	0.000266	0.999053	0.00019	0.000197	0.000155	0.000142	CS pos: 26-27. Pr: 0.9753
B1XPH7	A0527	dacB	Periplasm and OM	Q8Z0N7	alr0054			NO_SP	1.00001	0	0	0	0	0
B1XPI5	A0535		Periplasm and OM	no homolog	no homolog		no homolog
B1XPI7	A0537		Periplasm and OM	no homolog	no homolog		no homolog
B1XPJ8	A1723		Periplasm and OM	Q8YWU3	alr1501			NO_SP	0.999981	0	0	0	0	0
B1XPN6	A1761		Periplasm and OM	Q8Z035	all0268			TAT	0	0	0	1.00001	0	0	CS pos: 30-31. Pr: 0.8633
B1XPT8	A0559		Periplasm and OM	Q8YP54	alr4346			NO_SP	1.00004	0	0	0	0	0
B1XPU3	A0564		Periplasm and OM	Q8YXJ3	all1220			NO_SP	0.999995	0	0	0	0	0
B1XPU7	A0568		Periplasm and OM	no homolog	no homolog		no homolog
B1XPV7	A0578	amiC	Lumen and periplasm and OM	Q9L871	alr0093			SP	0.000358	0.998613	0.000291	0.000301	0.000228	0.000193	CS pos: 23-24. Pr: 0.9735
B1XPW4	A0585		Periplasm and OM	Q8YT39	alr2887			SP	0.000537	0.997706	0.000463	0.000539	0.000428	0.000323	CS pos: 26-27. Pr: 0.9682
B1XPY3	A0604		Lumen	Q8YTF5	alr2762			NO_SP	0.999983	0	0	0	0	0
B1XQ40	A1834	psaM	Lumen	Q8YNB0	asr4657			NO_SP	1	0	0	0	0	0
B1XQ43	A1837		Periplasm and OM	Q8YU26	alr2535			NO_SP	1.00001	0	0	0	0	0
B1XQ45	A1839		Periplasm and OM	Q8YRA2	alr3546	hetF		NO_SP	1.00001	0	0	0	0	0
B1XQ50	A1844		Lumen and periplasm and OM	Q8YW78	all1738			SP	0.330357	0.668266	0.000326	0.000422	0.000336	0.000268	CS pos: 39-40. Pr: 0.6069
B1XQ98	A0635		Periplasm and OM	Q8YQ09	alr4031			NO_SP	1	3e-06	0	0	0	0
B1XQA9	A0646		Periplasm and OM	no homolog	no homolog		no homolog
B1XQE5	A0682	psaD	Lumen	P58573	all0329			NO_SP	1.00001	0	0	0	0	0
B1XQF0	A0687		Periplasm and OM	Q8YP28	alr4373			NO_SP	0.500216	0.499237	0.000208	0.000115	0.000132	0.000102
B1XQH9	A1886		Periplasm and OM	no homolog	no homolog		no homolog
B1XQJ1	A1899		Lumen	Q8YT33	all2893			SP	0.000199	0.999202	0.00016	0.000165	0.000134	0.00013	CS pos: 23-24. Pr: 0.9805
B1XQL8	A1926		Periplasm and OM	Q8YNI6	alr4579			NO_SP	1.00004	0	0	0	0	0
B1XQN6	A1944		Lumen and periplasm and OM	no homolog	no homolog		no homolog
B1XQP2	A1950		Lumen and periplasm and OM	Q8YN81	all4689			LIPO	0	0	1.00002	0	0	0	CS pos: 23-24. Pr: 0.9972
B1XQP4	A1952		Lumen and periplasm and OM	Q8YS83	all3208			SP	0.000212	0.999138	0.000179	0.000193	0.000151	0.000147	CS pos: 34-35. Pr: 0.9571
B1XQR8	C0004		Lumen	no homolog	no homolog		no homolog
B1XQX1	E0010		Lumen	no homolog	no homolog
B1XRC8	G0074		Periplasm and OM	Q8YY82	all0969			LIPO	9.9e-05	0.499631	0.500066	7.5e-05	6.6e-05	6.9e-05	CS pos: 15-16. Pr: 0.4861
B1XRJ8	G0143	phnD	Periplasm and OM	Q8YUV3	all2228	phnD		TATLIPO	0	0	0.333328	8e-06	0.666657	0	CS pos: 25-26. Pr: 0.5914
B1XRK4	G0149	atpH-II	Periplasm and OM	no homolog	no homolog		similar to P12409 (asl0009)
B1XRL2	G0157		Lumen and periplasm and OM	no homolog	no homolog		no homolog
B1XRN0	G0010		Periplasm and OM	no homolog	no homolog		no homolog
O30881	A0167	petJ	Lumen	no homolog	no homolog		similar to Q8Z046
O68612	A1092	ppib	Lumen and periplasm and OM	Q8YPB1	all4287			NO_SP	0.999997	0	0	0	0	0
P17154	A1961	psaA	Lumen	P58576	alr5154	psaA		NO_SP	1.00002	0	0	0	0	0
P17155	A1962	psaB	Lumen	P58565	alr5155	psaB1		NO_SP	0.999999	0	0	0	0	0
P19737	A0425		Lumen and periplasm and OM	Q8YU67	all2487			SP	0.000193	0.923984	0.075374	0.000176	0.00014	0.000143	CS pos: 27-28. Pr: 0.9008
P26292	A1909	petC	Lumen	Q93SX0	all2453			TAT	0	0	0	0.995892	0.004099	0	CS pos: 46-47. Pr: 0.4164
P26293	A1910	petA	Lumen	Q93SW9	all2452	petA		SP	0.000315	0.998829	0.000231	0.000265	0.000182	0.000183	CS pos: 44-45. Pr: 0.6623
P28056	A0842	petB	Lumen	P0A384	alr3421	petB		NO_SP	1.00001	0	0	0	0	0
P31087	A1589	psaC	Lumen	P0A410	asr3463	psaC		NO_SP	1	0	0	0	0	0
P42784	A0843	ctpA	Lumen	Q8YRM4	all3420			SP	0.000243	0.999099	0.000198	0.000187	0.000144	0.000145	CS pos: 32-33. Pr: 0.9685
P74765	A0322	psbU	Lumen	Q8YXJ7	alr1216	psbU		SP	0.000143	0.66611	0.333456	0.00011	9e-05	8.7e-05	CS pos: 29-30. Pr: 0.6490
Q14SY1	A2370	mltA	Lumen and periplasm and OM	Q8YSZ6	alr2933			SP	0.000188	0.999231	0.000156	0.000166	0.000132	0.000132	CS pos: 24-25. Pr: 0.9793
Q44179	A1795		Periplasm and OM	no homolog	no homolog		no homolog
Q54753	A2620	psaL	Lumen	P58577	all0107	psaL		NO_SP	1.00002	0	0	0	0	0
Q55210	A0112	psbV	Lumen	Q8Z044	all0259	psbV		SP	0.000208	0.999162	0.000172	0.000185	0.000141	0.000139	CS pos: 26-27. Pr: 0.9795
Q6Q300	A0269	psbO	Lumen	P13907	all3854			LIPO	0	0	1.00005	0	0	0	CS pos: 20-21. Pr: 0.9972
Q8KX04	A0728		Lumen	Q8YTI7	alr2730			NO_SP	1	0	0	0	0	0
Q8KX48	A2372	napA	Lumen	Q8YXB2	all1303			NO_SP	1	7e-06	0	0	0	0
Q8KX58	A0924	ndhG	Lumen	Q8Z075	alr0225	ndhG		NO_SP	0.999981	0	0	0	0	0
Q8RSW3	A0230	psbE	Lumen	Q8YQI2	asr3845	psbE		NO_SP	1.00006	1e-06	0	0	0	0
Q8RSW4	A0229		Lumen	Q8YQI3	alr3844	ycf48		LIPO	0	0	1.00003	0	0	0	CS pos: 22-23. Pr: 0.9978

## Sheet: 7421 homologs
7002 uniprot identifier	7002 gene locus	7002 gene name	7002 localization in this study	7421 uniprot identifer	7421 gene locus	7421 gene name	homolog notes	PCC 7421 SP6 Prediction	OTHER	SP(Sec/SPI)	LIPO(Sec/SPII)	TAT(Tat/SPI)	TATLIPO(Sec/SPII)	PILIN(Sec/SPIII)	CS Position
B1XJ97	A2284	pstS	Periplasm and OM	Q7NPP1	glr0014			SP	0.000238	0.999046	0.000196	0.000201	0.000158	0.000146	CS pos: 28-29. Pr: 0.9733
B1XLJ2	A0138		Periplasm and OM	Q7NP95	glr0162			OTHER	1.00003	0	0	0	0	0
B1XL42	A2552		Periplasm and OM	Q7NNR4	gll0346			OTHER	0.999922	8.4e-05	0	0	0	0
B1XJN5	A2343	map	Periplasm and OM	Q7NNJ9	glr0412	map		OTHER	1.00001	0	0	0	0	0
B1XM25	A0158	slt	Periplasm and OM	Q7NN92				OTHER	0.987265	0.012703	9e-06	1.5e-05	1.2e-05	1e-05
B1XIV5	A0893		Periplasm and OM	Q7NN53	gll0561			TAT	0	0	0	1.00001	0	0	CS pos: 29-30. Pr: 0.9292
B1XMV6	A0283		Periplasm and OM	Q7NMF4	gll0812			OTHER	0.999999	1.6e-05	0	0	0	0
B1XPU7	A0568		Periplasm and OM	Q7NMA1	gll0865			SP	0.000187	0.999198	0.000162	0.000179	0.000141	0.000148	CS pos: 23-24. Pr: 0.9795
B1XPN6	A1761		Periplasm and OM	Q7NM83	glr0884			TAT	0	0	0	0.833706	0.166307	0	CS pos: 24-25. Pr: 0.7568
B1XRC8	G0074		Periplasm and OM	Q7NM82	glr0885			SP	0.002572	0.825629	0.002821	0.167921	0.000556	0.000519	CS pos: 33-34. Pr: 0.7813
B1XKG1	A1209		Periplasm and OM	Q7NM81	gll0886			OTHER	0.999995	0	0	0	0	0
B1XKL0	A2507	sufA	Periplasm and OM	Q7NLV5	gll1014			TAT	0	0	0	0.999251	0.000755	0	CS pos: 45-46. Pr: 0.9033
B1XJH6	A1034		Periplasm and OM	Q7NLQ2	glr1069			SP	0.000386	0.998479	0.000342	0.000295	0.000269	0.000227	CS pos: 28-29. Pr: 0.9435
B1XPB4	A1718		Periplasm and OM	Q7NLJ3	gll1130	mltG		OTHER	0.745393	0.183834	0.070119	0.000251	0.000199	0.000206
B1XPW4	A0585		Periplasm and OM	Q7NLI0	glr1143			OTHER	0.877587	0.122061	0.000106	7e-05	7.1e-05	8.3e-05
B1XJU2	A1068		Periplasm and OM	Q7NL33	glr1293			OTHER	1.00002	0	0	0	0	0
B1XNN5	A1569		Periplasm and OM	Q7NKY7	glr1339			SP	0.000188	0.999169	0.000164	0.000183	0.000138	0.000143	CS pos: 30-31. Pr: 0.9732
B1XL43	A2553		Periplasm and OM	Q7NKD2	gll1546			SP	0.000184	0.999226	0.000156	0.00017	0.000145	0.000137	CS pos: 22-23. Pr: 0.9808
B1XNF0	A0318		Periplasm and OM	Q7NJG9	glr1863			SP	0.000268	0.99893	0.000229	0.00022	0.000171	0.00018	CS pos: 31-32. Pr: 0.9714
B1XM85	A0219		Periplasm and OM	Q7NJA3	glr1929			SP	0.170012	0.497988	0.00015	0.331735	8e-05	7.5e-05	CS pos: 55-56. Pr: 0.4899
B1XPJ8	A1723		Periplasm and OM	Q7NJ18	glr2014			OTHER	0.999979	4e-06	0	0	0	0
B1XPU3	A0564		Periplasm and OM	Q7NIS0	glr2112			OTHER	1	2e-06	0	0	0	0
B1XL24	A1282		Periplasm and OM	Q7NIC9	gll2254			OTHER	0.500078	0.16639	0.333395	5.6e-05	4.4e-05	4.3e-05
B1XM18	A0151		Periplasm and OM	Q7NI41	glr2343			OTHER	1.00001	0	0	0	0	0
B1XMK0	A2745		Periplasm and OM	Q7NI31	glr2353			LIPO	0	0	0.66667	0	0.33332	0	CS pos: 18-19. Pr: 0.6492
B1XL05	A1262		Periplasm and OM	Q7NHZ7	glr2387			OTHER	1.00001	0	0	0	0	0
B1XPF2	A0502		Periplasm and OM	Q7NHV0	glr2435			OTHER	0.999984	0	0	0	0	0
B1XMG6	A1461		Periplasm and OM	Q7NHP0	gll2495			OTHER	0.999981	0	0	0	0	0
B1XL73	A2583		Periplasm and OM	Q7NHJ8	gll2537			SP	0.000235	0.998797	0.000465	0.0002	0.00016	0.000156	CS pos: 37-38. Pr: 0.9730
B1XN49	A1538		Periplasm and OM	Q7NHG4	glr2573			OTHER	0.999993	0	0	0	0	0
B1XIQ8	A2179	glnH	Periplasm and OM	Q7NGV4	gll2783			SP	0.000416	0.998715	0.000307	0.000232	0.000183	0.000165	CS pos: 24-25. Pr: 0.6769
B1XM10	A2708		Periplasm and OM	Q7NGU1	gll2796			LIPO	0	0	1.00003	0	0	0	CS pos: 18-19. Pr: 0.9974
B1XPF0	A0500		Periplasm and OM	Q7NGH0	glr3199			LIPO	0	0	1.00003	0	0	0	CS pos: 9-10. Pr: 0.9917
B1XHT7	A2019		Periplasm and OM	Q7NGG5	glr3204			OTHER	1.00002	0	0	0	0	0
B1XK15	A2392		Periplasm and OM	Q7NGC8	glr3243			SP	0.000178	0.832555	0.166835	0.000165	0.000132	0.000133	CS pos: 28-29. Pr: 0.8059
B1XI24	A0770		Periplasm and OM	Q7NGA9	glr3263			SP	0.000276	0.998988	0.000221	0.000211	0.000166	0.000151	CS pos: 22-23. Pr: 0.7214
B1XM47	A0180		Periplasm and OM	Q7NFT7	gll3437			LIPO	6.8e-05	0.49974	0.500071	4.7e-05	4.4e-05	4.2e-05	CS pos: 19-20. Pr: 0.4769
B1XJI6	A1044	rpsM	Periplasm and OM	Q7NFF2	gll3574	rpsM		OTHER	1.00001	0	0	0	0	0
B1XI79	A2078		Periplasm and OM	Q7NFF0	gll3576			OTHER	1	0	0	0	0	0
B1XMW3	A0290		Periplasm and OM	Q7NFE4	gll3582			OTHER	1.00002	0	0	0	0	0
B1XPE1	A0491		Periplasm and OM	Q7NF94	gll3632			OTHER	0.842932	0.156875	6.2e-05	5e-05	5.2e-05	4.4e-05
B1XN12	A1501		Periplasm and OM	Q7NEU4	glr3784			SP	0.000197	0.99918	0.000173	0.000171	0.000138	0.000138	CS pos: 29-30. Pr: 0.9749
A1XQW6	G0011	porB	Periplasm and OM	Q7NEC6	glr3954			SP	0.000165	0.999271	0.000143	0.000157	0.000123	0.000127	CS pos: 26-27. Pr: 0.9774
B1XJF6	A1013		Periplasm and OM	Q7NE92	glr3988			OTHER	1.00001	1e-06	0	0	0	0
B1XMH6	A2720		Periplasm and OM	Q7NDW7	glr4115			OTHER	1.00001	0	0	0	0	0
B1XQF0	A0687		Periplasm and OM	Q7NDG9	glr4266			OTHER	0.709418	0.00158	1e-06	1e-06	1e-06	0.289027
B1XKT9	A0041		Periplasm and OM	Q7NCN7	glr2941			OTHER	0.999959	3e-06	1.3e-05	0	0	0
B1XP41	A1644		Periplasm and OM	Q7NCK3	gll2975			SP	0.000206	0.999132	0.000171	0.000193	0.000148	0.000148	CS pos: 24-25. Pr: 0.9766
A8HTM9	A2052		Periplasm and OM	no homolog	no homolog		similar to glr1715
B1XHV6	A2038		Periplasm and OM	no homolog	no homolog
B1XI12	A0758		Periplasm and OM	no homolog	no homolog
B1XI36	A0782		Periplasm and OM	no homolog	no homolog		similar to glr3954
B1XIB1	A2113		Periplasm and OM	no homolog	no homolog
B1XIC7	A2130		Periplasm and OM	no homolog	no homolog
B1XIE5	A0812		Periplasm and OM	no homolog	no homolog
B1XIE9	A0816	dacB	Periplasm and OM	no homolog	no homolog
B1XIQ0	A2171		Periplasm and OM	no homolog	no homolog
B1XIT0	A2201		Periplasm and OM	no homolog	no homolog		similar to glr2353
B1XIT7	A2208		Periplasm and OM	no homolog	no homolog		similar to glr3091
B1XJ86	A2273		Periplasm and OM	no homolog	no homolog
B1XJB5	A0972		Periplasm and OM	no homolog	no homolog
B1XJD0	A0987		Periplasm and OM	no homolog	no homolog
B1XJG3	A1020		Periplasm and OM	no homolog	no homolog
B1XJL1	A2319		Periplasm and OM	no homolog	no homolog		similar to gll3290
B1XJN6	A2344		Periplasm and OM	no homolog	no homolog
B1XJV0	A1076		Periplasm and OM	no homolog	no homolog
B1XJX1	A1097		Periplasm and OM	no homolog	no homolog		similar to gll1923
B1XK49	A2426		Periplasm and OM	no homolog	no homolog
B1XK58	A2435	csgG	Periplasm and OM	no homolog	no homolog
B1XK63	A2440		Periplasm and OM	no homolog	no homolog
B1XK70	A2447		Periplasm and OM	no homolog	no homolog
B1XKC4	A1171		Periplasm and OM	no homolog	no homolog		similar to gll3956
B1XKD2	A1179		Periplasm and OM	no homolog	no homolog
B1XKG0	A1207		Periplasm and OM	no homolog	no homolog
B1XKK4	A2501	zntC	Periplasm and OM	no homolog	no homolog		similar to glr3311
B1XKL2	A2509		Periplasm and OM	no homolog	no homolog
B1XKN0	A2528		Periplasm and OM	no homolog	no homolog
B1XKN4	A2532		Periplasm and OM	no homolog	no homolog
B1XKX4	A1231		Periplasm and OM	no homolog	no homolog
B1XL41	A2551		Periplasm and OM	no homolog	no homolog
B1XL52	A2562		Periplasm and OM	no homolog	no homolog		similar to glr0453
B1XL68	A2578		Periplasm and OM	no homolog	no homolog
B1XLC1	A0064		Periplasm and OM	no homolog	no homolog
B1XLD8	A0082		Periplasm and OM	no homolog	no homolog
B1XLE8	A0092		Periplasm and OM	no homolog	no homolog
B1XLJ4	A0140		Periplasm and OM	no homolog	no homolog
B1XLM1	A1317		Periplasm and OM	no homolog	no homolog		similar to glr2403
B1XLN7	A1333		Periplasm and OM	no homolog	no homolog
B1XLR7	A1364		Periplasm and OM	no homolog	no homolog		similar to gll2856
B1XLU9	A2646		Periplasm and OM	no homolog	no homolog
B1XLY0	A2678		Periplasm and OM	no homolog	no homolog
B1XLY8	A2686		Periplasm and OM	no homolog	no homolog
B1XMC9	A1424		Periplasm and OM	no homolog	no homolog
B1XMJ1	A2735	pknA	Periplasm and OM	no homolog	no homolog		similar to glr1552
B1XMR8	A0244		Periplasm and OM	no homolog	no homolog		similar to glr3502
B1XN04	A1493		Periplasm and OM	no homolog	no homolog
B1XN50	A1539		Periplasm and OM	no homolog	no homolog		similar to glr4262
B1XN72	A2813		Periplasm and OM	no homolog	no homolog		similar to glr3954
B1XN88	A2829		Periplasm and OM	no homolog	no homolog
B1XNB7	A2859		Periplasm and OM	no homolog	no homolog
B1XNC9	A2872		Periplasm and OM	no homolog	no homolog
B1XNG8	A0336	phnD	Periplasm and OM	no homolog	no homolog
B1XNP6	A1580		Periplasm and OM	no homolog	no homolog
B1XNP8	A1582		Periplasm and OM	no homolog	no homolog
B1XNR5	A1600		Periplasm and OM	no homolog	no homolog
B1XNR8	A1603		Periplasm and OM	no homolog	no homolog
B1XNW5	A0398	livK	Periplasm and OM	no homolog	no homolog
B1XP10	A0445		Periplasm and OM	no homolog	no homolog		similar to gll0948
B1XP35	A1638		Periplasm and OM	no homolog	no homolog		similar to glr2386
B1XP93	A1697		Periplasm and OM	no homolog	no homolog
B1XPH7	A0527	dacB	Periplasm and OM	no homolog	no homolog
B1XPI5	A0535		Periplasm and OM	no homolog	no homolog
B1XPI7	A0537		Periplasm and OM	no homolog	no homolog
B1XPT8	A0559		Periplasm and OM	no homolog	no homolog
B1XQ43	A1837		Periplasm and OM	no homolog	no homolog		similar to glr2353
B1XQ45	A1839		Periplasm and OM	no homolog	no homolog
B1XQ98	A0635		Periplasm and OM	no homolog	no homolog
B1XQA9	A0646		Periplasm and OM	no homolog	no homolog
B1XQH9	A1886		Periplasm and OM	no homolog	no homolog
B1XQL8	A1926		Periplasm and OM	no homolog	no homolog		similar to glr0162
B1XRJ8	G0143	phnD	Periplasm and OM	no homolog	no homolog
B1XRK4	G0149	atpH-II	Periplasm and OM	no homolog	no homolog		similar to gsl2909
B1XRN0	G0010		Periplasm and OM	no homolog	no homolog
Q44179	A1795		Periplasm and OM	no homolog	no homolog
B1XLK1	A1297		Lumen and periplasm and OM	Q7NN64	glr0549			OTHER	1	0	0	0	0	0
B1XPV7	A0578	amiC	Lumen and periplasm and OM	Q7NM04	glr0965			LIPO	3.8e-05	0.333689	0.500031	0.166222	2.5e-05	1.9e-05	CS pos: 23-24. Pr: 0.3078
O68612	A1092	ppib	Lumen and periplasm and OM	Q7NLZ6	glr0973			LIPO	0	0	1.00003	0	0	0	CS pos: 22-23. Pr: 0.9965
B1XLE2	A0086		Lumen and periplasm and OM	Q7NLH0	gll1153			TATLIPO	0	0	1.4e-05	0	0.999992	0	CS pos: 24-25. Pr: 0.8267
B1XIN8	A2159		Lumen and periplasm and OM	Q7NLB9	glr1207			SP	0.000308	0.998851	0.000238	0.000237	0.00019	0.000182	CS pos: 28-29. Pr: 0.9723
B1XP51	A1654	hhoA/degQ	Lumen and periplasm and OM	Q7NKZ1	gll1335			OTHER	0.999981	0	0	0	0	0
B1XIM4	A2145		Lumen and periplasm and OM	Q7NI07	glr2377			OTHER	0.999986	0	0	0	0	0
B1XPF4	A0504	gspD	Lumen and periplasm and OM	Q7NHU7	glr2438			SP	0.000193	0.999228	0.000161	0.000171	0.000137	0.000134	CS pos: 23-24. Pr: 0.9760
B1XM79	A0213	prc	Lumen and periplasm and OM	Q7NGR6	gll3102			SP	0.00018	0.83261	0.166805	0.00016	0.000123	0.000126	CS pos: 30-31. Pr: 0.8094
B1XJ85	A2272		Lumen and periplasm and OM	Q7NGF5	gll3214			SP	0.00021	0.999126	0.000174	0.000192	0.000147	0.000143	CS pos: 29-30. Pr: 0.9712
B1XMD8	A1433		Lumen and periplasm and OM	Q7NGA3	glr3270			SP	0.000188	0.999223	0.00017	0.000173	0.000141	0.000137	CS pos: 33-34. Pr: 0.9726
B1XL67	A2577		Lumen and periplasm and OM	Q7NF40	glr3686			SP	0.133284	0.865843	0.000253	0.000248	0.000188	0.000182	CS pos: 51-52. Pr: 0.8429
B1XL95	A2605		Lumen and periplasm and OM	Q7NDX2	glr4110			SP	0.000197	0.999128	0.000167	0.00019	0.000148	0.000156	CS pos: 35-36. Pr: 0.9776
B1XQP4	A1952		Lumen and periplasm and OM	Q7NCU1	gll2885			SP	0.000272	0.998914	0.00021	0.000241	0.000192	0.000188	CS pos: 49-50. Pr: 0.9675
Q14SY1	A2370	mltA	Lumen and periplasm and OM	Q7NCS6	gll2902			OTHER	1	0	0	0	0	0
B1XIB3	A2116		Lumen and periplasm and OM	no homolog	no homolog
B1XID7	A0804		Lumen and periplasm and OM	no homolog	no homolog
B1XIQ4	A2175		Lumen and periplasm and OM	no homolog	no homolog
B1XIV7	A0895		Lumen and periplasm and OM	no homolog	no homolog
B1XIW3	A0901		Lumen and periplasm and OM	no homolog	no homolog
B1XJ24	A0963		Lumen and periplasm and OM	no homolog	no homolog
B1XJ73	A2260		Lumen and periplasm and OM	no homolog	no homolog
B1XJY6	A1114		Lumen and periplasm and OM	no homolog	no homolog
B1XJZ9	A1127		Lumen and periplasm and OM	no homolog	no homolog
B1XK88	A2465		Lumen and periplasm and OM	no homolog	no homolog
B1XKD1	A1178		Lumen and periplasm and OM	no homolog	no homolog		similar to glr4110
B1XL98	A2608		Lumen and periplasm and OM	no homolog	no homolog
B1XLM8	A1324		Lumen and periplasm and OM	no homolog	no homolog
B1XM55	A0189		Lumen and periplasm and OM	no homolog	no homolog
B1XM56	A0190		Lumen and periplasm and OM	no homolog	no homolog
B1XMK6	A2751		Lumen and periplasm and OM	no homolog	no homolog
B1XMR3	A0238		Lumen and periplasm and OM	no homolog	no homolog
B1XNW0	A0393	ddpA	Lumen and periplasm and OM	no homolog	no homolog
B1XP59	A1663		Lumen and periplasm and OM	no homolog	no homolog
B1XPC8	A0477		Lumen and periplasm and OM	no homolog	no homolog		similar to glr4138
B1XQ50	A1844		Lumen and periplasm and OM	no homolog	no homolog		similar to gll3102
B1XQN6	A1944		Lumen and periplasm and OM	no homolog	no homolog
B1XQP2	A1950		Lumen and periplasm and OM	no homolog	no homolog
B1XRL2	G0157		Lumen and periplasm and OM	no homolog	no homolog
P19737	A0425		Lumen and periplasm and OM	no homolog	no homolog		similar to gll3576
B1XMB0	A1405		Lumen	Q7NPK0	gll0055			OTHER	0.999965	0	0	0	0	0
B1XLE1	A0085		Lumen	Q7NNW5	glr0293			OTHER	1.00001	0	0	0	0	0
B1XIL0	A0877	pgsA	Lumen	Q7NNV7	glr0301			OTHER	0.999956	0	0	0	0	0
B1XLN4	A1330		Lumen	Q7NN67	gll0546			SP	0.000261	0.998901	0.000218	0.000242	0.000196	0.000191	CS pos: 33-34. Pr: 0.9785
Q8KX58	A0924	ndhG	Lumen	Q7NMW2		ndhG		OTHER	0.999994	0	0	0	0	0
Q8KX04	A0728		Lumen	Q7NMM7	glr0738			OTHER	1.00004	0	0	0	0	0
B1XLZ7	A2695		Lumen	Q7NMH3	glr0793			SP	0.000262	0.9989	0.000214	0.000245	0.000204	0.000205	CS pos: 32-33. Pr: 0.9634
B1XJH4	A1031	secE	Lumen	Q7NMD7		secE		OTHER	0.99997	0	0	0	0	0
B1XHQ5	A1987	ytfC	Lumen	Q7NMC5	glr0841			SP	0.000187	0.999221	0.000156	0.000171	0.000136	0.000134	CS pos: 29-30. Pr: 0.9714
Q8RSW4	A0229		Lumen	Q7NMB1	glr0855	ycf48		LIPO	0	0	1.00003	0	0	0	CS pos: 18-19. Pr: 0.9973
Q8RSW3	A0230	psbE	Lumen	Q7NMB0	gsr0856	psbE		OTHER	1.00006	0	0	0	0	0
B1XM45	A0178	mutS	Lumen	Q7NLT8	gll1033	mutS		OTHER	1.00001	0	0	0	0	0
B1XIB8	A2121		Lumen	Q7NKX4	gll1352			OTHER	1.00001	0	0	0	0	0
B1XJA6	A2294		Lumen	Q7NKH8	glr1500			LIPO	0.231548	0.047735	0.720713	0	0	0	CS pos: 61-62. Pr: 0.3422
B1XKY7	A1244		Lumen	Q7NJW3		trxA		OTHER	1.00001	0	0	0	0	0
P28056	A0842	petB	Lumen	Q7NJB3	gll1919	petB		OTHER	1.00001	0	0	0	0	0
A5A547	A1248	crtU	Lumen	Q7NJA9	gll1923			TAT	0	0	0	0.666758	0.333251	0	CS pos: 41-42. Pr: 0.5420
O30881	A0167	petJ	Lumen	Q7NJ52	gll1980			SP	0.000192	0.999237	0.000156	0.000163	0.000136	0.000129	CS pos: 24-25. Pr: 0.9802
Q54753	A2620	psaL	Lumen	Q7NIE7	glr2236	psaL		OTHER	0.999419	0.000573	1e-06	1e-06	0	0
Q55210	A0112	psbV	Lumen	Q7NI47	gll2337	psbV1		LIPO	9e-06	8.5e-05	0.999909	1e-06	0	0	CS pos: 27-28. Pr: 0.9966
B1XNI1	A0349		Lumen	Q7NHF9		ftsH		OTHER	1.00001	0	0	0	0	0
B1XJF1	A1008	psaF	Lumen	Q7NH05	glr2732	psaF		SP	0.0002	0.999195	0.000169	0.000168	0.000138	0.000131	CS pos: 30-31. Pr: 0.9743
B1XMU8	A0275		Lumen	Q7NGJ4	gll3175			LIPO	0.368007	0.150676	0.480936	0.000169	0.000123	0.000109	CS pos: 29-30. Pr: 0.3060
B1XN33	A1522		Lumen	Q7NG72	glr3301			LIPO	2.5e-05	0.166597	0.8334	1.4e-05	1.2e-05	1.2e-05	CS pos: 17-18. Pr: 0.8306
B1XLG4	A0109	bcp	Lumen	Q7NFY5	glr3389			SP	0.000359	0.998807	0.000238	0.000237	0.000179	0.000167	CS pos: 25-26. Pr: 0.9735
P17154	A1961	psaA	Lumen	Q7NFT6	glr3438	psaA		OTHER	0.99999	0	0	0	0	0
P17155	A1962	psaB	Lumen	Q7NFT5	glr3439	psaB		OTHER	0.999971	0	0	0	0	0
Q6Q300	A0269	psbO	Lumen	Q7NF36				LIPO	0	0	1.00002	0	0	0	CS pos: 20-21. Pr: 0.9963
B1XQE5	A0682	psaD	Lumen	Q7NF26	glr3701	psaD		OTHER	1.00002	0	0	0	0	0
B1XI37	A0783		Lumen	Q7NEC5	gll3955			SP	0.000683	0.997637	0.000424	0.000579	0.000415	0.00027	CS pos: 22-23. Pr: 0.9514
B1XKG3	A1211		Lumen	Q7NDV0	gsr4132			OTHER	1.00003	4e-06	0	0	0	0
B1XNU8	A0381		Lumen	Q7ND41	gll4395			SP	0.000159	0.832667	0.166799	0.000148	0.000114	0.000114	CS pos: 23-24. Pr: 0.8126
B1XPY3	A0604		Lumen	Q7ND20	gll4416			OTHER	0.999959	0	0	0	0	0
B1XHZ0	A0736	atpF	Lumen	Q7NCS1	gll2907	atpF		OTHER	1.00002	1e-06	0	0	0	0
B1XIE1	A0808	psbH	Lumen	Q7NCH7	gsr3002	psbH		OTHER	1.00004	0	0	0	0	0
P26292	A1909	petC	Lumen	Q7NCE1	glr3038	petC		TAT	0.332396	0	0	0.501116	0.166478	0	CS pos: 39-40. Pr: 0.2826
P26293	A1910	petA	Lumen	Q7NCE0	glr3039	petA		SP	0.000205	0.999137	0.00018	0.000194	0.00015	0.000148	CS pos: 28-29. Pr: 0.9747
B1XHP2	A1973	ndhD2	Lumen	no homolog	no homolog		similar to glr0219
B1XI29	A0775		Lumen	no homolog	no homolog
B1XID9	A0806		Lumen	no homolog	no homolog		similar to gll4282
B1XIP4	A2165		Lumen	no homolog	no homolog
B1XIP5	A2166		Lumen	no homolog	no homolog
B1XIT1	A2202		Lumen	no homolog	no homolog		similar to gll3955
B1XJ10	A0948		Lumen	no homolog	no homolog
B1XK65	A2442		Lumen	no homolog	no homolog
B1XKN5	A2533	psbZ	Lumen	no homolog	no homolog		similar to gll3721
B1XKP6	A2544		Lumen	no homolog	no homolog
B1XL96	A2606		Lumen	no homolog	no homolog
B1XLA9	A2619		Lumen	no homolog	no homolog
B1XLF6	A0101		Lumen	no homolog	no homolog
B1XLK7	A1303	psbP	Lumen	no homolog	no homolog
B1XLP0	A1336		Lumen	no homolog	no homolog
B1XMI6	A2730		Lumen	no homolog	no homolog		similar to gll3955
B1XNM3	A1557		Lumen	no homolog	no homolog
B1XNS0	A1605	psbQ	Lumen	no homolog	no homolog
B1XNT4	A1619		Lumen	no homolog	no homolog
B1XPB6	A0465		Lumen	no homolog	no homolog
B1XQ40	A1834	psaM	Lumen	no homolog	no homolog
B1XQJ1	A1899		Lumen	no homolog	no homolog		similar to glr3567
B1XQR8	C0004		Lumen	no homolog	no homolog
B1XQX1	E0010		Lumen	no homolog	no homolog
P31087	A1589	psaC	Lumen	no homolog	no homolog		similar to gll3193
P42784	A0843	ctpA	Lumen	no homolog	no homolog		similar to gll0067
P74765	A0322	psbU	Lumen	no homolog	no homolog
Q8KX48	A2372	napA	Lumen	no homolog	no homolog		similar to glr0514

## Sheet: Column descriptors
Sheet:	6803 homologs
		Column names	Description
		7002 uniprot identifier	The identifier of the 7002 homolog of the protein in Uniprot
		7002 gene locus	The locus of the 7002 homolog of the protein
		7002 gene name	The name of the 7002 homolog of the protein
		7002 localization in this study	The localization of the 7002 protein in this study
		6803 uniprot identifer	The identifier of the 6803 best reciprocal blast homolog of the 7002 protein in Uniprot
		6803 gene locus	The locus of the 6803 homolog of the protein
		6803 gene name	The name of the 6803 homolog of the protein
		homolog notes	The best blast hit of the PCC 7002 homolog against the PCC 6803 genome if a best reciprocal blast hit was not identified
		PCC 6803 SP6 Prediction	The signal sequence prediction of the PCC 6803 homolog by SignalP-6.0 with the "Other" organism option (LIPO = Sec/SPII, OTHER = no signal sequence predicted, PILIN = Sec/SPIII, SP = Sec/SPI, TAT = Tat/SPI, TATLIPO = TAT/SPII)
		OTHER	The confidence that the PCC 6803 homolog does not have a signal sequence (certainty is 1) from SignalP 6.0
		SP(Sec/SPI)	The confidence that the PCC 6803 homolog possesses a SP (Sec/SPI) signal sequence (certainty is 1) from SignalP 6.0
		LIPO(Sec/SPII)	The confidence that the PCC 6803 homolog possesses a LIPO (Sec/SPII) signal sequence (certainty is 1) from SignalP 6.0
		TAT(Tat/SPI)	The confidence that the PCC 6803 homolog possesses a TAT (TAT/SPI) signal sequence (certainty is 1) from SignalP 6.0
		TATLIPO(Sec/SPII)	The confidence that the PCC 6803 homolog possesses a TATLIPO (TAT/SPII) signal sequence (certainty is 1) from SignalP 6.0
		PILIN(Sec/SPIII)	The confidence that the PCC 6803 homolog possesses a PILIN (Sec/SPIII) signal sequence (certainty is 1) from SignalP 6.0
		CS Position	The predicted cleavage site to remove the signal peptide from the processed PCC 6803 homolog, the confidence of the prediction (certainty is 1) from SignalP 6.0
Sheet:	7120 homologs
		Column names	Description
		7002 uniprot identifier	The identifier of the 7002 homolog of the protein in Uniprot
		7002 gene locus	The locus of the 7002 homolog of the protein
		7002 gene name	The name of the 7002 homolog of the protein
		7002 localization in this study	The localization of the 7002 protein in this study
		7120 uniprot identifer	The identifier of the 7120 best reciprocal blast homolog of the 7002 protein in Uniprot
		7120 gene locus	The locus of the 7120 homolog of the protein
		7120 gene name	The name of the 7120 homolog of the protein
		homolog notes	The best blast hit of the PCC 7002 homolog against the PCC 7120 genome if a best reciprocal blast hit was not identified
		PCC 7120 SP6 Prediction	The signal sequence prediction of the PCC 7120 homolog by SignalP-6.0 with the "Other" organism option (LIPO = Sec/SPII, OTHER = no signal sequence predicted, PILIN = Sec/SPIII, SP = Sec/SPI, TAT = Tat/SPI, TATLIPO = TAT/SPII)
		OTHER	The confidence that a PCC 7120 homolog does not have a signal sequence (certainty is 1) from SignalP 6.0
		SP(Sec/SPI)	The confidence that the PCC 7120 homolog possesses a SP (Sec/SPI) signal sequence (certainty is 1) from SignalP 6.0
		LIPO(Sec/SPII)	The confidence that the PCC 7120 homolog possesses a LIPO (Sec/SPII) signal sequence (certainty is 1) from SignalP 6.0
		TAT(Tat/SPI)	The confidence that the PCC 7120 homolog possesses a TAT (TAT/SPI) signal sequence (certainty is 1) from SignalP 6.0
		TATLIPO(Sec/SPII)	The confidence that the PCC 7120 homolog possesses a TATLIPO (TAT/SPII) signal sequence (certainty is 1) from SignalP 6.0
		PILIN(Sec/SPIII)	The confidence that the PCC 7120 homolog possesses a PILIN (Sec/SPIII) signal sequence (certainty is 1) from SignalP 6.0
		CS Position	The predicted cleavage site to remove the signal peptide from the processed PCC 7120 homolog, the confidence of the prediction (certainty is 1) from SignalP 6.0
Sheet:	7421 homologs
		Column names	Description
		7002 uniprot identifier	The identifier of the 7002 homolog of the protein in Uniprot
		7002 gene locus	The locus of the 7002 homolog of the protein
		7002 gene name	The name of the 7002 homolog of the protein
		7002 localization in this study	The localization of the 7002 protein in this study
		7421 uniprot identifer	The identifier of the 7421 best reciprocal blast homolog of the 7002 protein in Uniprot
		7421 gene locus	The locus of the 7421 homolog of the protein
		7421 gene name	The name of the 7421 homolog of the protein
		homolog notes	The best blast hit of the PCC 7002 homolog against the PCC 7421 genome if a best reciprocal blast hit was not identified
		PCC 7421 SP6 Prediction	The signal sequence prediction of the PCC 7421 homolog by SignalP-6.0 with the "Other" organism option (LIPO = Sec/SPII, OTHER = no signal sequence predicted, PILIN = Sec/SPIII, SP = Sec/SPI, TAT = Tat/SPI, TATLIPO = TAT/SPII)
		OTHER	The confidence that the PCC 7421 homolog does not have a signal sequence (certainty is 1) from SignalP 6.0
		SP(Sec/SPI)	The confidence that the PCC 7421 homolog possesses a SP (Sec/SPI) signal sequence (certainty is 1) from SignalP 6.0
		LIPO(Sec/SPII)	The confidence that the PCC 7421 homolog possesses a LIPO (Sec/SPII) signal sequence (certainty is 1) from SignalP 6.0
		TAT(Tat/SPI)	The confidence that the PCC 7421 homolog possesses a TAT (TAT/SPI) signal sequence (certainty is 1) from SignalP 6.0
		TATLIPO(Sec/SPII)	The confidence that the PCC 7421 homolog possesses a TATLIPO (TAT/SPII) signal sequence (certainty is 1) from SignalP 6.0
		PILIN(Sec/SPIII)	The confidence that the PCC 7421 homolog possesses a PILIN (Sec/SPIII) signal sequence (certainty is 1) from SignalP 6.0
		CS Position	The predicted cleavage site to remove the signal peptide from the processed PCC 7421 homolog, the confidence of the prediction (certainty is 1) from SignalP 6.0
