# Supplementary material for: Spatial proteomics reveals signal sequence characteristics correlated with localization in cyanobacteria
Source: Plant Physiol. 2025 Aug 6;198(4):kiaf186. doi: 10.1093/plphys/kiaf186 (PMC12341915; doi:10.1093/plphys/kiaf186)
Supplement: kiaf186_Supplementary_Data [file kiaf186_supplementary_data.zip › Table S7. Signal sequence analysis in other species.xlsx]

## Sheet: PCC 6803 SP
Thylakoid Lumen only
Uniprot ID	Prediction SignalP 6.0	OTHER	SP(Sec/SPI)	LIPO(Sec/SPII)	TAT(Tat/SPI)	TATLIPO(Sec/SPII)	PILIN(Sec/SPIII)	CS Position	N region start	N region end	H region start	H region end	C region start	C region end	Twin arginine motif (2 Rs)	Lipid-modified cysteine	Predicted Signal Sequence (Cut site after last AA)	jnetpred	JNETCONF	JNETSOL25	JNETSOL5	JNETSOL0	JNETHMM	JNETPROPE	JNETPROPH	JNETPROPC	Entire SS A count	Entire SS A percentage	Entire SS C count	Entire SS C percentage	Entire SS D count	Entire SS D percentage	Entire SS E count	Entire SS E percentage	Entire SS F count	Entire SS F percentage	Entire SS G count	Entire SS G percentage	Entire SS H count	Entire SS H percentage	Entire SS I count	Entire SS I percentage	Entire SS K count	Entire SS K percentage	Entire SS L count	Entire SS L percentage	Entire SS M count	Entire SS M percentage	Entire SS N count
P10549	SP	0.000207	0.999201	0.000167	0.000173	0.000134	0.000127	CS pos: 28-29. Pr: 0.9783	1	4	5	22	23	28			MRFRPSIVALLSVCFGLLTFLYSGSAFA	-----HHHHHHHHHHHHHHHHH------	9.99712e+27	------BBBBBBBBBBBBBBBB------	-------BBBB----B-BBBB-------	----------------------------	------HHHHHHHHHHHHHHHH------	[0.0361, 0.0326, 0.0403, 0.0453, 0.038, 0.0276, 0.028, 0.0249, 0.0178, 0.0127, 0.0088, 0.0073, 0.0069, 0.0073, 0.0086, 0.0089, 0.0099, 0.0119, 0.0148, 0.0183, 0.0243, 0.0328, 0.0251, 0.0215, 0.0264, 0.0312, 0.0274, 0.0276]	[0.0216, 0.0207, 0.0281, 0.0482, 0.0897, 0.275, 0.8309, 0.9146, 0.9406, 0.9556, 0.9602, 0.9609, 0.9588, 0.9598, 0.9634, 0.9574, 0.9563, 0.9483, 0.9386, 0.927, 0.8796, 0.741, 0.3232, 0.1049, 0.0479, 0.0245, 0.0132, 0.0115]	[0.9308, 0.9519, 0.9397, 0.9052, 0.8513, 0.6611, 0.1663, 0.0873, 0.0606, 0.049, 0.0431, 0.0415, 0.0419, 0.0382, 0.036, 0.0442, 0.0472, 0.0548, 0.0627, 0.0743, 0.1232, 0.2582, 0.628, 0.8731, 0.9304, 0.9527, 0.9683, 0.9656]	3	0.107143	1	0.0357143	0	0	0	0	4	0.142857	2	0.0714286	0	0	1	0.0357143	0	0	5	0.178571	1	0.0357143	0
P46445	SP	0.00032	0.998858	0.000245	0.000233	0.000186	0.000165	CS pos: 35-36. Pr: 0.9694	1	10	11	29	30	35			MFKLFNQASRIFFGIALPCLIFLGGIFSLGNTALA	-HHHHHHHHHHHHHHHHHHHHHH--HHHH------	8.29e+34	----B--BBBBBBBB-B-B-BBBBBBB-B------	-------------B----B-----B----------	-----------------------------------	-HHHHHHHHHHHHHHHHHHHHHH--HHHH------	[0.0058, 0.0064, 0.0088, 0.0079, 0.0064, 0.0055, 0.0055, 0.0054, 0.0056, 0.0061, 0.0052, 0.0052, 0.0052, 0.0052, 0.0059, 0.0073, 0.0079, 0.0072, 0.0073, 0.0087, 0.0117, 0.0195, 0.0267, 0.0165, 0.0129, 0.0262, 0.0476, 0.0595, 0.0533, 0.0292, 0.024, 0.0302, 0.0427, 0.0361, 0.0276]	[0.0691, 0.5583, 0.8693, 0.9344, 0.9551, 0.9637, 0.9611, 0.9556, 0.9495, 0.9479, 0.9315, 0.9315, 0.9315, 0.9315, 0.9429, 0.9544, 0.9517, 0.9419, 0.9301, 0.9208, 0.9162, 0.8813, 0.7788, 0.4555, 0.395, 0.7941, 0.8451, 0.7987, 0.6881, 0.3691, 0.1481, 0.0614, 0.0314, 0.0161, 0.0115]	[0.877, 0.3641, 0.0981, 0.0514, 0.0404, 0.0351, 0.0391, 0.0448, 0.0482, 0.0516, 0.0696, 0.0696, 0.0696, 0.0696, 0.0573, 0.0466, 0.0508, 0.0618, 0.0704, 0.0732, 0.0806, 0.1249, 0.241, 0.5788, 0.6574, 0.2386, 0.1425, 0.158, 0.266, 0.5784, 0.8263, 0.9106, 0.9341, 0.9576, 0.9656]	4	0.114286	1	0.0285714	0	0	0	0	6	0.171429	4	0.114286	0	0	4	0.114286	1	0.0285714	6	0.171429	1	0.0285714	2
Q55013	SP	0.000211	0.999154	0.00018	0.000183	0.000144	0.000141	CS pos: 25-26. Pr: 0.9784	1	3	4	20	21	25			MKRFFLVAIASVLFFFNTMVGSANA	--HHHHHHHHHHHHHHHHH------	9.949e+24	---B-BBB-BBB-BBBBB-BB----	--------B------B---------	-------------------------	--HHHHHHHHHHHHHHHHH------	[0.0116, 0.006, 0.0097, 0.0126, 0.0109, 0.0079, 0.0067, 0.0058, 0.006, 0.0064, 0.0069, 0.0073, 0.0089, 0.0099, 0.0119, 0.0148, 0.0183, 0.0243, 0.0328, 0.0251, 0.0215, 0.0264, 0.0312, 0.0274, 0.0276]	[0.0233, 0.06, 0.6653, 0.9022, 0.9455, 0.963, 0.9644, 0.9599, 0.9561, 0.9538, 0.9557, 0.9544, 0.9574, 0.9563, 0.9483, 0.9386, 0.927, 0.8796, 0.741, 0.3232, 0.1049, 0.0479, 0.0245, 0.0132, 0.0115]	[0.952, 0.9147, 0.2792, 0.0764, 0.0451, 0.0351, 0.0355, 0.0419, 0.0439, 0.0446, 0.0432, 0.0466, 0.0442, 0.0472, 0.0548, 0.0627, 0.0743, 0.1232, 0.2582, 0.628, 0.8731, 0.9304, 0.9527, 0.9683, 0.9656]	4	0.16	0	0	0	0	0	0	5	0.2	1	0.04	0	0	1	0.04	1	0.04	2	0.08	2	0.08	2
P74725	SP	0.00032	0.831168	0.167941	0.00024	0.000179	0.000177	CS pos: 26-27. Pr: 0.7998	1	3	4	20	21	26			MLKVFRQSFLVVLTVACLIWSAPAIA	-HHHHHHHHHHHHHHHHHH-------	8.29e+25	-------BBBB-BBBBBBBB-B----	-----------BB---BB--------	--------------------------	-HHHHHHHHHHHHHHHHHH-------	[0.0058, 0.0064, 0.0088, 0.0079, 0.0064, 0.0055, 0.0055, 0.0054, 0.0056, 0.0061, 0.0059, 0.0073, 0.0089, 0.0099, 0.0119, 0.0148, 0.0197, 0.0288, 0.035, 0.0275, 0.0263, 0.0331, 0.0436, 0.0444, 0.0346, 0.0292]	[0.0691, 0.5583, 0.8693, 0.9344, 0.9551, 0.9637, 0.9611, 0.9556, 0.9495, 0.9479, 0.9429, 0.9544, 0.9574, 0.9563, 0.9483, 0.9386, 0.9197, 0.8779, 0.7552, 0.3684, 0.1377, 0.0714, 0.0444, 0.0269, 0.0163, 0.0149]	[0.877, 0.3641, 0.0981, 0.0514, 0.0404, 0.0351, 0.0391, 0.0448, 0.0482, 0.0516, 0.0573, 0.0466, 0.0442, 0.0472, 0.0548, 0.0627, 0.0847, 0.1286, 0.2546, 0.5987, 0.8252, 0.8967, 0.9163, 0.9361, 0.9545, 0.9554]	4	0.153846	1	0.0384615	0	0	0	0	2	0.0769231	0	0	0	0	2	0.0769231	1	0.0384615	4	0.153846	1	0.0384615	0
Q55118	SP	0.000565	0.830691	0.0006	0.167192	0.000466	0.000465	CS pos: 38-39. Pr: 0.6099	1	15	16	30	31	38			MQIIKTPLGIITRRGLQLSLLSLLLTMLSLTWAMPGWS	--HHH----HHHH--HHHHHHHHHHHHHHHH-------	8.32325e+37	------BBBBBBB-BBBBBBBBB-B-B-BBBB-B-B--	-------------------B-------B----------	--------------------------------------	--HHH----HHHH--HHHHHHHHHHHHHHHH-------	[0.0135, 0.0199, 0.0529, 0.1036, 0.1236, 0.0575, 0.0402, 0.0428, 0.0304, 0.0367, 0.0262, 0.0345, 0.0307, 0.0173, 0.0091, 0.0117, 0.0143, 0.015, 0.0096, 0.0069, 0.0061, 0.006, 0.0073, 0.0086, 0.0089, 0.0099, 0.0119, 0.0148, 0.0197, 0.0288, 0.035, 0.0275, 0.0263, 0.0331, 0.0436, 0.0444, 0.0346, 0.0292]	[0.0516, 0.2638, 0.4777, 0.5005, 0.4064, 0.1689, 0.1558, 0.4796, 0.4544, 0.788, 0.8768, 0.8482, 0.7557, 0.4013, 0.3617, 0.8433, 0.9169, 0.9471, 0.9474, 0.9493, 0.9495, 0.949, 0.9598, 0.9634, 0.9574, 0.9563, 0.9483, 0.9386, 0.9197, 0.8779, 0.7552, 0.3684, 0.1377, 0.0714, 0.0444, 0.0269, 0.0163, 0.0149]	[0.8808, 0.5217, 0.2343, 0.1768, 0.2529, 0.6119, 0.7685, 0.4874, 0.498, 0.1895, 0.1384, 0.1599, 0.2805, 0.5778, 0.6459, 0.1763, 0.0808, 0.05, 0.0522, 0.0527, 0.0555, 0.053, 0.0382, 0.036, 0.0442, 0.0472, 0.0548, 0.0627, 0.0847, 0.1286, 0.2546, 0.5987, 0.8252, 0.8967, 0.9163, 0.9361, 0.9545, 0.9554]	1	0.0263158	0	0	0	0	0	0	0	0	3	0.0789474	0	0	4	0.105263	1	0.0263158	10	0.263158	3	0.0789474	0
P74433	SP	0.00024	0.999036	0.000188	0.000214	0.00017	0.000159	CS pos: 46-47. Pr: 0.9366	1	18	19	39	40	46			MLKMLKNLPLPKNITWRSVWMRGTSVVIIFVLAFTLVFTPTFEAEA	HHHHHH---------EEEEEE---HHHHHHHHHHHHHE--------	5.67764e+45	---BB--B-B---B-BBBBB--B-BBBBBB---B-BBBB-------	--------------------------BBB-----------------	----------------------------------------------	HHHHHH---------EEEEEE---HHHHHHHHHHHHHE--------	[0.0134, 0.0157, 0.0187, 0.0212, 0.0305, 0.0414, 0.0411, 0.0401, 0.0657, 0.0911, 0.1071, 0.1181, 0.1101, 0.1357, 0.287, 0.7316, 0.881, 0.9192, 0.9152, 0.8751, 0.7035, 0.2434, 0.094, 0.0609, 0.1056, 0.1532, 0.106, 0.0599, 0.0349, 0.0286, 0.0234, 0.0181, 0.0165, 0.0302, 0.0561, 0.1854, 0.3157, 0.3355, 0.1608, 0.0996, 0.0805, 0.0741, 0.0596, 0.0534, 0.0431, 0.0414]	[0.6702, 0.7722, 0.8089, 0.8179, 0.7817, 0.6935, 0.3476, 0.1622, 0.112, 0.0823, 0.0729, 0.0508, 0.0417, 0.0284, 0.0206, 0.0272, 0.0208, 0.0169, 0.0229, 0.0271, 0.0292, 0.0307, 0.0371, 0.0826, 0.5354, 0.7553, 0.808, 0.8602, 0.8989, 0.9312, 0.9383, 0.9269, 0.9289, 0.8574, 0.7653, 0.6516, 0.4757, 0.2355, 0.0665, 0.0448, 0.0471, 0.0405, 0.0385, 0.0308, 0.0178, 0.0123]	[0.1869, 0.13, 0.1033, 0.1108, 0.1629, 0.2887, 0.5981, 0.7996, 0.8258, 0.8301, 0.828, 0.8361, 0.8437, 0.8245, 0.694, 0.2763, 0.1231, 0.088, 0.0842, 0.1343, 0.325, 0.7215, 0.8495, 0.8012, 0.2413, 0.0811, 0.0609, 0.0491, 0.0563, 0.047, 0.052, 0.0667, 0.071, 0.0924, 0.1099, 0.0841, 0.1162, 0.232, 0.6448, 0.8371, 0.8668, 0.89, 0.9025, 0.9127, 0.938, 0.9438]	3	0.0652174	0	0	0	0	2	0.0434783	4	0.0869565	1	0.0217391	0	0	3	0.0652174	3	0.0652174	6	0.130435	3	0.0652174	2
P73281	SP	0.000289	0.998891	0.000236	0.000244	0.000181	0.000172	CS pos: 38-39. Pr: 0.9679	1	14	15	31	32	38			MAVHLPSSATRFSKNFVWLLAASLSLMLWWGPASPAQA	----------HHHHHHHHHHHHHHHHHHH---------	9.97468e+37	--------B--B--BBBBBBBBBBBBBBBBB-------	---------------BB-BB------BB----------	--------------------------------------	----------HHHHHHHHHHHHHHHHHHH---------	[0.0522, 0.0555, 0.124, 0.2636, 0.1888, 0.1186, 0.0923, 0.0689, 0.0575, 0.04, 0.0422, 0.0332, 0.0216, 0.0127, 0.0088, 0.0073, 0.0069, 0.0064, 0.0061, 0.0052, 0.0059, 0.0073, 0.0089, 0.0099, 0.0119, 0.0148, 0.0197, 0.0309, 0.0429, 0.0343, 0.0313, 0.0426, 0.061, 0.0704, 0.0683, 0.0533, 0.0387, 0.0342]	[0.0133, 0.0124, 0.0221, 0.0485, 0.0386, 0.0498, 0.0701, 0.0994, 0.1379, 0.3429, 0.8295, 0.9082, 0.9286, 0.9556, 0.9602, 0.9609, 0.9588, 0.9538, 0.9479, 0.9315, 0.9429, 0.9544, 0.9574, 0.9563, 0.9483, 0.9386, 0.9197, 0.8679, 0.7401, 0.4071, 0.1886, 0.1129, 0.0792, 0.0633, 0.0478, 0.0356, 0.0221, 0.0166]	[0.9289, 0.9364, 0.8437, 0.6482, 0.741, 0.8209, 0.8409, 0.84, 0.8049, 0.651, 0.1737, 0.0984, 0.0677, 0.049, 0.0431, 0.0415, 0.0419, 0.0446, 0.0516, 0.0696, 0.0573, 0.0466, 0.0442, 0.0472, 0.0548, 0.0627, 0.0847, 0.1437, 0.2855, 0.5791, 0.7838, 0.8428, 0.8518, 0.8641, 0.8804, 0.9067, 0.9359, 0.9455]	7	0.184211	0	0	0	0	0	0	2	0.0526316	1	0.0263158	1	0.0263158	0	0	1	0.0263158	6	0.157895	2	0.0526316	1
Q55669	SP	0.000194	0.999241	0.00016	0.00017	0.000132	0.000134	CS pos: 31-32. Pr: 0.9715	1	7	8	24	25	31			MGKRTRRFWALAFSLLMGALIYLGNTPSALA	-----HHHHHHHHHHHHHHHHHH--------	9.98318e+30	-------BBBBBBBBBBBBBBBBB-------	--------B-BBB--B-BBBB-B--------	-------------------------------	-----HHHHHHHHHHHHHHHHHH--------	[0.031, 0.0323, 0.042, 0.0607, 0.0853, 0.1012, 0.0751, 0.0397, 0.02, 0.0119, 0.0091, 0.0065, 0.0076, 0.0066, 0.007, 0.0073, 0.0089, 0.0099, 0.0119, 0.0148, 0.0197, 0.0309, 0.0407, 0.0295, 0.029, 0.0393, 0.0527, 0.0595, 0.0527, 0.0359, 0.0321]	[0.0191, 0.0136, 0.0143, 0.0269, 0.0931, 0.5122, 0.7864, 0.8729, 0.9306, 0.9523, 0.9547, 0.9643, 0.9614, 0.9532, 0.9453, 0.9544, 0.9574, 0.9563, 0.9483, 0.9386, 0.9197, 0.8679, 0.7545, 0.3946, 0.168, 0.0926, 0.0627, 0.046, 0.0302, 0.0205, 0.0163]	[0.9445, 0.9627, 0.9553, 0.902, 0.6676, 0.1812, 0.081, 0.0764, 0.0584, 0.051, 0.0466, 0.0405, 0.0379, 0.0464, 0.0486, 0.0466, 0.0442, 0.0472, 0.0548, 0.0627, 0.0847, 0.1437, 0.262, 0.5817, 0.8007, 0.8607, 0.885, 0.8963, 0.9196, 0.9432, 0.9481]	5	0.16129	0	0	0	0	0	0	2	0.0645161	3	0.0967742	0	0	1	0.0322581	1	0.0322581	6	0.193548	2	0.0645161	1
Q55362	SP	0.000755	0.998198	0.000332	0.000293	0.000238	0.000215	CS pos: 34-35. Pr: 0.9715	1	7	8	28	29	34			MLSLLRKYFALLMPSLWGIVLVGLLLFFPSPVWA	HHHHHHHHHHHHHHHHHHHHHHHHHHH-------	4.79e+33	-------BBBBBBB--BBB--BB--BBB-B----	----------------------------------	----------------------------------	HHHHHHHHHHHHHHHHHHHHHHHHHHH-------	[0.0064, 0.006, 0.0054, 0.0046, 0.0044, 0.0044, 0.0051, 0.0051, 0.0053, 0.0052, 0.0052, 0.0052, 0.0052, 0.0052, 0.0052, 0.0052, 0.0052, 0.0052, 0.0059, 0.0073, 0.0089, 0.0099, 0.0119, 0.0148, 0.0197, 0.0288, 0.035, 0.0275, 0.0263, 0.0331, 0.0436, 0.0444, 0.0346, 0.0292]	[0.6102, 0.8213, 0.9082, 0.9424, 0.9527, 0.958, 0.9553, 0.9477, 0.9421, 0.9315, 0.9315, 0.9315, 0.9315, 0.9315, 0.9315, 0.9315, 0.9315, 0.9315, 0.9429, 0.9544, 0.9574, 0.9563, 0.9483, 0.9386, 0.9197, 0.8779, 0.7552, 0.3684, 0.1377, 0.0714, 0.0444, 0.0269, 0.0163, 0.0149]	[0.2553, 0.1262, 0.07, 0.0499, 0.0444, 0.0419, 0.0436, 0.0504, 0.0566, 0.0696, 0.0696, 0.0696, 0.0696, 0.0696, 0.0696, 0.0696, 0.0696, 0.0696, 0.0573, 0.0466, 0.0442, 0.0472, 0.0548, 0.0627, 0.0847, 0.1286, 0.2546, 0.5987, 0.8252, 0.8967, 0.9163, 0.9361, 0.9545, 0.9554]	2	0.0588235	0	0	0	0	0	0	3	0.0882353	2	0.0588235	0	0	1	0.0294118	1	0.0294118	10	0.294118	2	0.0588235	0
P74145	SP	0.015004	0.981158	0.003249	0.000298	0.000148	0.000144	CS pos: 46-47. Pr: 0.9729	1	25	26	39	40	46			MEFHRQLPMTVAPHHPFNLSIFCKRLLSFLFLTLVLLGLSPAPSLA	---------EE-------HHHHHHHHHHHHHHHHHHH---------	9.82111e+45	--B---B-BBBB--B-B-BBBBB-BBB-BB-BBBBBBBB-------	----------B-------B-BBB--B---B-B-BBBB---------	----------------------------------------------	--HHHH---EE-------HHHHHHHHHHHHHHHHHHH---------	[0.0223, 0.0139, 0.0371, 0.0749, 0.0797, 0.0768, 0.0554, 0.0614, 0.1986, 0.5392, 0.6285, 0.3137, 0.1519, 0.0914, 0.0788, 0.0975, 0.0894, 0.11, 0.1296, 0.126, 0.0625, 0.03, 0.0156, 0.0097, 0.0085, 0.006, 0.0072, 0.0057, 0.007, 0.0073, 0.0089, 0.0099, 0.0119, 0.0148, 0.0197, 0.0309, 0.0429, 0.0343, 0.0313, 0.0426, 0.061, 0.0704, 0.0683, 0.0533, 0.0387, 0.0342]	[0.0351, 0.0678, 0.4768, 0.5245, 0.5279, 0.4703, 0.2145, 0.0919, 0.08, 0.1127, 0.0761, 0.048, 0.0575, 0.0679, 0.0753, 0.0853, 0.0984, 0.1761, 0.5677, 0.6834, 0.8418, 0.9034, 0.9403, 0.9559, 0.9538, 0.961, 0.9575, 0.9393, 0.9453, 0.9544, 0.9574, 0.9563, 0.9483, 0.9386, 0.9197, 0.8679, 0.7401, 0.4071, 0.1886, 0.1129, 0.0792, 0.0633, 0.0478, 0.0356, 0.0221, 0.0166]	[0.9209, 0.8913, 0.3416, 0.2151, 0.2506, 0.3618, 0.6243, 0.7682, 0.6242, 0.3183, 0.2929, 0.6144, 0.7727, 0.84, 0.8589, 0.8319, 0.7948, 0.6331, 0.2102, 0.119, 0.0705, 0.0677, 0.0526, 0.0473, 0.0454, 0.0422, 0.043, 0.0617, 0.0486, 0.0466, 0.0442, 0.0472, 0.0548, 0.0627, 0.0847, 0.1437, 0.2855, 0.5791, 0.7838, 0.8428, 0.8518, 0.8641, 0.8804, 0.9067, 0.9359, 0.9455]	3	0.0652174	1	0.0217391	0	0	1	0.0217391	5	0.108696	1	0.0217391	3	0.0652174	1	0.0217391	1	0.0217391	11	0.23913	2	0.0434783	1
Q6ZEU6	SP	0.00022	0.832408	0.166849	0.00019	0.000159	0.000146	CS pos: 31-32. Pr: 0.7941	1	7	8	24	25	31			MQTLPQRILSLMLIIGISLLLLGGNAAIATA	--HHHHHHHHHHHHHHHHHHHH---------	9.949e+30	-------BBBBBBBB-BBBB--B----B---	--------B-BB-------------------	-------------------------------	--HHHHHHHHHHHHHHHHHHHH---------	[0.0116, 0.006, 0.0097, 0.0126, 0.0109, 0.0079, 0.0067, 0.0058, 0.006, 0.0064, 0.0061, 0.0052, 0.0052, 0.0059, 0.0073, 0.0089, 0.0099, 0.0119, 0.0158, 0.018, 0.0294, 0.0404, 0.0316, 0.0316, 0.0405, 0.0718, 0.1311, 0.2596, 0.2005, 0.0566, 0.0215]	[0.0233, 0.06, 0.6653, 0.9022, 0.9455, 0.963, 0.9644, 0.9599, 0.9561, 0.9538, 0.9479, 0.9315, 0.9315, 0.9429, 0.9544, 0.9574, 0.9563, 0.9483, 0.9359, 0.9193, 0.8642, 0.7088, 0.3842, 0.1361, 0.0612, 0.0533, 0.071, 0.1088, 0.0913, 0.034, 0.0171]	[0.952, 0.9147, 0.2792, 0.0764, 0.0451, 0.0351, 0.0355, 0.0419, 0.0439, 0.0446, 0.0516, 0.0696, 0.0696, 0.0573, 0.0466, 0.0442, 0.0472, 0.0548, 0.0633, 0.0859, 0.1404, 0.2954, 0.6177, 0.8304, 0.8885, 0.8381, 0.6838, 0.4508, 0.524, 0.8362, 0.9467]	4	0.129032	0	0	0	0	0	0	0	0	3	0.0967742	0	0	5	0.16129	0	0	8	0.258065	2	0.0645161	1
P72719	SP	0.00028	0.998925	0.000225	0.000233	0.000176	0.000164	CS pos: 32-33. Pr: 0.9717	1	10	11	25	26	32			MTSKKFSWPKTIIALLLTLGLWLGLADLPTYA	--------HHHHHHHHHHHHHHHHH-------	9.99889e+31	-----B--B-BBBBB-BB-BB-BB---B----	-----------BB-B-----------------	--------------------------------	--------HHHHHHHHHHHHHHHHH-------	[0.0395, 0.034, 0.0458, 0.0601, 0.0679, 0.0642, 0.0515, 0.0344, 0.0307, 0.0313, 0.0208, 0.0127, 0.0088, 0.0073, 0.0069, 0.0064, 0.0069, 0.0073, 0.0089, 0.0099, 0.0119, 0.0148, 0.0197, 0.0288, 0.035, 0.0275, 0.0263, 0.0331, 0.0436, 0.0444, 0.0346, 0.0292]	[0.0223, 0.0209, 0.0289, 0.0439, 0.0593, 0.0902, 0.1429, 0.3123, 0.8177, 0.9069, 0.9387, 0.9556, 0.9602, 0.9609, 0.9588, 0.9538, 0.9557, 0.9544, 0.9574, 0.9563, 0.9483, 0.9386, 0.9197, 0.8779, 0.7552, 0.3684, 0.1377, 0.0714, 0.0444, 0.0269, 0.0163, 0.0149]	[0.9248, 0.9467, 0.9293, 0.8992, 0.875, 0.8421, 0.794, 0.6556, 0.1988, 0.0988, 0.0635, 0.049, 0.0431, 0.0415, 0.0419, 0.0446, 0.0432, 0.0466, 0.0442, 0.0472, 0.0548, 0.0627, 0.0847, 0.1286, 0.2546, 0.5987, 0.8252, 0.8967, 0.9163, 0.9361, 0.9545, 0.9554]	3	0.09375	0	0	1	0.03125	0	0	1	0.03125	2	0.0625	0	0	2	0.0625	3	0.09375	8	0.25	1	0.03125	0
P26287	SP	0.000321	0.998739	0.000245	0.000292	0.000204	0.000196	CS pos: 44-45. Pr: 0.9678	1	19	20	38	39	44			MRNPDTLGLWTKTMVALRRFTVLAIATVSVFLITDLGLPQAASA	--------HHHHHHHHHHHHHHHHHHHHHHHHH-----------	9.99888e+43	------BBBB--BB-BB--BBBBBBBBBBBBBBBBB-BB-----	----------------B----BBBB--B-BBBB--B--------	---------------------B----------------------	---------HHHHHHHHHHHHHHHHHHHHHHHH-----------	[0.0478, 0.0362, 0.0464, 0.061, 0.0739, 0.074, 0.0726, 0.0507, 0.0368, 0.0359, 0.0313, 0.0208, 0.0127, 0.0088, 0.0073, 0.0069, 0.0064, 0.0061, 0.0052, 0.0052, 0.0052, 0.0052, 0.0052, 0.0052, 0.0059, 0.0073, 0.0089, 0.0099, 0.0119, 0.0148, 0.0182, 0.0237, 0.0335, 0.0344, 0.0384, 0.0479, 0.0555, 0.0549, 0.0543, 0.0857, 0.095, 0.041, 0.0203, 0.017]	[0.023, 0.0213, 0.0291, 0.0421, 0.059, 0.0778, 0.108, 0.1552, 0.3227, 0.8182, 0.9069, 0.9387, 0.9556, 0.9602, 0.9609, 0.9588, 0.9538, 0.9479, 0.9315, 0.9315, 0.9315, 0.9315, 0.9315, 0.9315, 0.9429, 0.9544, 0.9574, 0.9563, 0.9483, 0.9386, 0.9171, 0.8552, 0.7164, 0.3662, 0.1849, 0.1294, 0.1188, 0.1517, 0.2012, 0.3561, 0.2888, 0.1338, 0.0489, 0.0233]	[0.9172, 0.9439, 0.9285, 0.8968, 0.8692, 0.8506, 0.822, 0.7967, 0.6553, 0.2017, 0.0988, 0.0635, 0.049, 0.0431, 0.0415, 0.0419, 0.0446, 0.0516, 0.0696, 0.0696, 0.0696, 0.0696, 0.0696, 0.0696, 0.0573, 0.0466, 0.0442, 0.0472, 0.0548, 0.0627, 0.089, 0.1579, 0.2998, 0.6191, 0.8076, 0.8488, 0.8292, 0.7658, 0.6818, 0.4779, 0.4911, 0.7371, 0.9105, 0.9555]	6	0.136364	0	0	2	0.0454545	0	0	2	0.0454545	2	0.0454545	0	0	2	0.0454545	1	0.0227273	7	0.159091	2	0.0454545	1
Q55531	SP	0.000408	0.99863	0.000276	0.000282	0.000225	0.000194	CS pos: 32-33. Pr: 0.9744	1	11	12	27	28	32			MSSFLVFSWRRWLQILILAIALVLLWAPSALA	---HHHHHHHHHHHHHHHHHHHHHHH------	9.9859e+31	----BBBB---BBBBB-BB-BB--BBB-----	--------------BB------B---------	--------------------------------	---HHHHHHHHHHHHHHHHHHHHHHH------	[0.0222, 0.0118, 0.0098, 0.0142, 0.017, 0.0131, 0.0097, 0.007, 0.0063, 0.0069, 0.0064, 0.0061, 0.0052, 0.0052, 0.0052, 0.0052, 0.0052, 0.0059, 0.0073, 0.0089, 0.0099, 0.0119, 0.0148, 0.0183, 0.0243, 0.0328, 0.0251, 0.0215, 0.0264, 0.0312, 0.0274, 0.0276]	[0.0191, 0.0216, 0.1001, 0.7539, 0.9167, 0.9521, 0.9625, 0.9617, 0.9595, 0.9588, 0.9538, 0.9479, 0.9315, 0.9315, 0.9315, 0.9315, 0.9315, 0.9429, 0.9544, 0.9574, 0.9563, 0.9483, 0.9386, 0.927, 0.8796, 0.741, 0.3232, 0.1049, 0.0479, 0.0245, 0.0132, 0.0115]	[0.9545, 0.9644, 0.8611, 0.2067, 0.0692, 0.0424, 0.0372, 0.0403, 0.0423, 0.0419, 0.0446, 0.0516, 0.0696, 0.0696, 0.0696, 0.0696, 0.0696, 0.0573, 0.0466, 0.0442, 0.0472, 0.0548, 0.0627, 0.0743, 0.1232, 0.2582, 0.628, 0.8731, 0.9304, 0.9527, 0.9683, 0.9656]	5	0.15625	0	0	0	0	0	0	2	0.0625	0	0	0	0	3	0.09375	0	0	8	0.25	1	0.03125	0
P29256	SP	0.000179	0.999237	0.000151	0.000162	0.00013	0.000131	CS pos: 23-24. Pr: 0.9787	1	3	4	17	18	23			MKHLLALLLAFTLWFNFAPSASA	-HHHHHHHHHHHHHH--------	7.39e+22	--BBBBBBBBBBBBBBBB-----	----B-B-B--------------	-----------------------	-HHHHHHHHHHHHHH--------	[0.0058, 0.0064, 0.0088, 0.0079, 0.0064, 0.0055, 0.0062, 0.0076, 0.0093, 0.0117, 0.0119, 0.0148, 0.0197, 0.0309, 0.0407, 0.0295, 0.029, 0.0393, 0.0527, 0.0595, 0.0527, 0.0359, 0.0321]	[0.0691, 0.5583, 0.8693, 0.9344, 0.9551, 0.9637, 0.9662, 0.9679, 0.9655, 0.9626, 0.9483, 0.9386, 0.9197, 0.8679, 0.7545, 0.3946, 0.168, 0.0926, 0.0627, 0.046, 0.0302, 0.0205, 0.0163]	[0.877, 0.3641, 0.0981, 0.0514, 0.0404, 0.0351, 0.0335, 0.0323, 0.0333, 0.0387, 0.0548, 0.0627, 0.0847, 0.1437, 0.262, 0.5817, 0.8007, 0.8607, 0.885, 0.8963, 0.9196, 0.9432, 0.9481]	5	0.217391	0	0	0	0	0	0	3	0.130435	0	0	1	0.0434783	0	0	1	0.0434783	6	0.26087	1	0.0434783	1
P74185	SP	0.000183	0.999249	0.000157	0.000163	0.000127	0.000129	CS pos: 28-29. Pr: 0.9745	1	2	3	24	25	28			MFLTALRSFLLFLAVTCLSLAIAMPAWA	-HHHHHHHHHHHHHHHHHHHHHH-----	8.29e+27	-------B--BBB-B-BBBBB--B----	----------B-B---BB-B--------	----------------------------	-HHHHHHHHHHHHHHHHHHHHHH-----	[0.0058, 0.0064, 0.0088, 0.0079, 0.0064, 0.0055, 0.0055, 0.0054, 0.0056, 0.0061, 0.0052, 0.0052, 0.0052, 0.0052, 0.0059, 0.0073, 0.0089, 0.0099, 0.0119, 0.0136, 0.0153, 0.0225, 0.0302, 0.0207, 0.0166, 0.0177, 0.0181, 0.021]	[0.0691, 0.5583, 0.8693, 0.9344, 0.9551, 0.9637, 0.9611, 0.9556, 0.9495, 0.9479, 0.9315, 0.9315, 0.9315, 0.9315, 0.9429, 0.9544, 0.9574, 0.9563, 0.9483, 0.9449, 0.9277, 0.8728, 0.7116, 0.2693, 0.0687, 0.024, 0.0112, 0.0089]	[0.877, 0.3641, 0.0981, 0.0514, 0.0404, 0.0351, 0.0391, 0.0448, 0.0482, 0.0516, 0.0696, 0.0696, 0.0696, 0.0696, 0.0573, 0.0466, 0.0442, 0.0472, 0.0548, 0.0546, 0.0715, 0.1242, 0.2705, 0.6984, 0.9183, 0.9654, 0.9789, 0.9778]	6	0.214286	1	0.0357143	0	0	0	0	3	0.107143	0	0	0	0	1	0.0357143	0	0	7	0.25	2	0.0714286	0
Q55332	SP	0.000193	0.999158	0.00017	0.000178	0.000141	0.000136	CS pos: 28-29. Pr: 0.9741	1	2	3	23	24	28			MKFISRLLVACSLLIGLMGFLGADLAQA	--HHHHHHHHHHHHHHHHHHHH------	8.07e+27	--BB-BBBBBBBBBBBBBBBBBB-B---	------B-B-B--BBBBB----------	----------B-----------------	-HHHHHHHHHHHHHHHHHHHHHHHH---	[0.0058, 0.0064, 0.0088, 0.0079, 0.0064, 0.0055, 0.0055, 0.0054, 0.0056, 0.0061, 0.0052, 0.0052, 0.0052, 0.0059, 0.0065, 0.0063, 0.0059, 0.0073, 0.0099, 0.012, 0.0134, 0.0133, 0.0079, 0.0103, 0.0213, 0.0258, 0.0088, 0.0051]	[0.0691, 0.5583, 0.8693, 0.9344, 0.9551, 0.9637, 0.9611, 0.9556, 0.9495, 0.9479, 0.9315, 0.9315, 0.9315, 0.9429, 0.9467, 0.9398, 0.9358, 0.9379, 0.9468, 0.9458, 0.9196, 0.8511, 0.5699, 0.7478, 0.7152, 0.451, 0.0639, 0.0135]	[0.877, 0.3641, 0.0981, 0.0514, 0.0404, 0.0351, 0.0391, 0.0448, 0.0482, 0.0516, 0.0696, 0.0696, 0.0696, 0.0573, 0.0554, 0.0619, 0.0672, 0.0597, 0.0511, 0.0562, 0.0862, 0.1557, 0.4194, 0.2636, 0.2643, 0.4711, 0.9177, 0.9826]	4	0.142857	1	0.0357143	1	0.0357143	0	0	2	0.0714286	3	0.107143	0	0	2	0.0714286	1	0.0357143	7	0.25	2	0.0714286	0
Both Thylakoid Lumen and Periplasm
Uniprot ID	Prediction SignalP 6.0	OTHER	SP(Sec/SPI)	LIPO(Sec/SPII)	TAT(Tat/SPI)	TATLIPO(Sec/SPII)	PILIN(Sec/SPIII)	CS Position	N region start	N region end	H region start	H region end	C region start	C region end	Twin arginine motif (2 Rs)	Lipid-modified cysteine	Predicted Signal Sequence (Cut site after last AA)	jnetpred	JNETCONF	JNETSOL25	JNETSOL5	JNETSOL0	JNETHMM	JNETPROPE	JNETPROPH	JNETPROPC	Entire SS A count	Entire SS A percentage	Entire SS C count	Entire SS C percentage	Entire SS D count	Entire SS D percentage	Entire SS E count	Entire SS E percentage	Entire SS F count	Entire SS F percentage	Entire SS G count	Entire SS G percentage	Entire SS H count	Entire SS H percentage	Entire SS I count	Entire SS I percentage	Entire SS K count	Entire SS K percentage	Entire SS L count	Entire SS L percentage	Entire SS M count	Entire SS M percentage	Entire SS N count
P73736	SP	0.000247	0.999076	0.000202	0.000184	0.000148	0.000138	CS pos: 23-24. Pr: 0.9785	1	3	4	19	20	23			MSRLPGFALTFLSVLLTSLPAMA	------HHHHHHHHHHH------	9.99874e+22	-----BB-BBBBBBBB--B----	--------B--B-BBB-------	-----------------------	------HHHHHHHHHHH------	[0.0361, 0.0326, 0.0403, 0.0453, 0.038, 0.0276, 0.028, 0.0249, 0.0208, 0.0186, 0.0151, 0.0141, 0.0164, 0.0188, 0.0219, 0.0243, 0.0328, 0.0251, 0.0215, 0.0264, 0.0312, 0.0274, 0.0276]	[0.0216, 0.0207, 0.0281, 0.0482, 0.0897, 0.275, 0.8309, 0.9146, 0.9373, 0.9529, 0.9581, 0.9598, 0.9515, 0.94, 0.9291, 0.8796, 0.741, 0.3232, 0.1049, 0.0479, 0.0245, 0.0132, 0.0115]	[0.9308, 0.9519, 0.9397, 0.9052, 0.8513, 0.6611, 0.1663, 0.0873, 0.0597, 0.0481, 0.0441, 0.0443, 0.0494, 0.0557, 0.067, 0.1232, 0.2582, 0.628, 0.8731, 0.9304, 0.9527, 0.9683, 0.9656]	3	0.130435	0	0	0	0	0	0	2	0.0869565	1	0.0434783	0	0	0	0	0	0	6	0.26087	2	0.0869565	0
P73091	SP	0.0007	0.831527	0.000377	0.000299	0.166872	0.000204	CS pos: 44-45. Pr: 0.8036	1	25	26	40	41	44			MPSRPLGRSFTTSFSMNLRYLWSGKQILIGGGLIPLLFGAAVSA	-------------HEEEEEEEE----EE-----HHHHHHH----	9.98888e+43	-----BB--BB--B-B-B-BBB-B--BBBBB-BBBBBBB-----	-----------------B----------B---BB-BB-------	--------------------------------------------	------------HHH-HHHHHH----HHH----HHHHHH-----	[0.054, 0.0434, 0.0552, 0.0724, 0.0787, 0.0951, 0.1087, 0.1046, 0.0798, 0.0792, 0.0973, 0.0727, 0.0965, 0.1578, 0.1712, 0.0942, 0.0731, 0.0481, 0.0475, 0.051, 0.0537, 0.0635, 0.0485, 0.0471, 0.0676, 0.1025, 0.2263, 0.2045, 0.1391, 0.0598, 0.0362, 0.0416, 0.0386, 0.0687, 0.0742, 0.0525, 0.0302, 0.0313, 0.0427, 0.0292, 0.0226, 0.023, 0.0181, 0.021]	[0.0228, 0.0222, 0.0299, 0.0426, 0.0574, 0.0661, 0.0876, 0.1163, 0.1297, 0.2303, 0.3903, 0.3458, 0.5513, 0.6015, 0.5, 0.3782, 0.5404, 0.5171, 0.7815, 0.808, 0.7638, 0.7156, 0.3282, 0.1419, 0.1085, 0.1356, 0.333, 0.4074, 0.421, 0.2964, 0.2118, 0.2009, 0.3912, 0.8115, 0.8372, 0.8478, 0.8715, 0.8098, 0.6736, 0.3145, 0.0938, 0.0308, 0.0112, 0.0089]	[0.9106, 0.9382, 0.9204, 0.8897, 0.8626, 0.8399, 0.8099, 0.7885, 0.7885, 0.7264, 0.5272, 0.5254, 0.2841, 0.1965, 0.2274, 0.399, 0.3711, 0.4205, 0.2026, 0.1692, 0.1905, 0.2865, 0.6253, 0.8012, 0.8044, 0.6527, 0.3071, 0.2816, 0.3899, 0.6299, 0.7812, 0.7902, 0.6317, 0.1735, 0.1263, 0.1012, 0.1118, 0.1658, 0.2753, 0.6369, 0.8833, 0.9528, 0.9789, 0.9778]	3	0.0681818	0	0	0	0	0	0	3	0.0681818	6	0.136364	0	0	3	0.0681818	1	0.0227273	7	0.159091	2	0.0454545	1
P75023	SP	0.000229	0.99912	0.00018	0.000182	0.000149	0.000138	CS pos: 30-31. Pr: 0.9759	1	4	5	25	26	30			MSPHLLCLRPLVAALVFGLGLGTALRPALS	----HHHHHHHHHHHHHH------------	9.99215e+29	---BBBBBBBBBBBBBBBBBBB--B-----	------B---BB-BBB-B------------	------------------------------	---HHHHHHHHHHHHHHH------------	[0.0257, 0.0153, 0.0239, 0.0583, 0.0756, 0.0406, 0.0225, 0.0123, 0.0083, 0.0099, 0.0085, 0.0126, 0.0108, 0.0144, 0.0148, 0.0197, 0.0309, 0.0429, 0.0361, 0.0382, 0.0542, 0.0768, 0.0879, 0.0939, 0.0882, 0.0814, 0.074, 0.0715, 0.051, 0.0436]	[0.0142, 0.0093, 0.0381, 0.5327, 0.7174, 0.859, 0.9158, 0.9436, 0.9552, 0.957, 0.9696, 0.9683, 0.9579, 0.9452, 0.9386, 0.9197, 0.8679, 0.7401, 0.3981, 0.1986, 0.1327, 0.1112, 0.1056, 0.092, 0.0829, 0.0676, 0.0505, 0.0352, 0.0226, 0.0171]	[0.9577, 0.9765, 0.8942, 0.1879, 0.083, 0.0496, 0.0516, 0.0479, 0.0473, 0.0409, 0.0323, 0.0315, 0.0452, 0.0513, 0.0627, 0.0847, 0.1437, 0.2855, 0.6011, 0.7899, 0.8362, 0.8235, 0.8044, 0.8042, 0.808, 0.8361, 0.8628, 0.8883, 0.9241, 0.9358]	4	0.133333	1	0.0333333	0	0	0	0	1	0.0333333	3	0.1	1	0.0333333	0	0	0	0	9	0.3	1	0.0333333	0
P72780	SP	0.166961	0.831672	0.000343	0.000407	0.000326	0.00029	CS pos: 35-36. Pr: 0.6115	1	9	10	28	29	35			MKYPTWLRRIGGYLLAFAVGTAFGIANLPHAVAAA	----HHHHHHHHHHHHHHHHH--------HHH---	9.9828e+34	--B--BB--BBBBBBBBBBBBBBBBB-B--BB---	--------------BB--B----BB--B-------	-------------B----------B----------	----HHHHHHHHHHHHHHHH---------HHHH--	[0.0299, 0.0218, 0.0187, 0.0156, 0.0195, 0.0201, 0.0159, 0.0101, 0.0076, 0.0083, 0.0085, 0.0088, 0.0097, 0.0108, 0.013, 0.0153, 0.0196, 0.0263, 0.0272, 0.0459, 0.0447, 0.0409, 0.0397, 0.0551, 0.1015, 0.0947, 0.0633, 0.0467, 0.0332, 0.0604, 0.0722, 0.0593, 0.0382, 0.0102, 0.0072]	[0.0194, 0.0182, 0.0368, 0.1637, 0.7976, 0.9256, 0.9503, 0.9587, 0.9601, 0.9639, 0.9649, 0.9617, 0.9626, 0.9502, 0.9463, 0.9256, 0.8872, 0.8139, 0.5653, 0.5414, 0.2759, 0.1614, 0.1419, 0.1637, 0.337, 0.2354, 0.2276, 0.2636, 0.3406, 0.6527, 0.62, 0.5751, 0.4549, 0.1207, 0.0267]	[0.9479, 0.965, 0.9387, 0.7758, 0.1771, 0.0668, 0.0463, 0.0439, 0.0423, 0.0377, 0.0364, 0.0368, 0.038, 0.0503, 0.0551, 0.0821, 0.1197, 0.202, 0.448, 0.5067, 0.7083, 0.801, 0.8197, 0.7841, 0.6091, 0.6873, 0.7279, 0.7144, 0.6442, 0.2552, 0.2046, 0.2347, 0.4032, 0.8463, 0.9645]	8	0.228571	0	0	0	0	0	0	2	0.0571429	4	0.114286	1	0.0285714	2	0.0571429	1	0.0285714	4	0.114286	1	0.0285714	1
Q55666	SP	0.000189	0.999181	0.000166	0.000171	0.000137	0.000138	CS pos: 24-25. Pr: 0.9753	1	4	5	17	18	24			MIKQFFPLLALLLVFGFHGSGLRA	---HHHHHHHHHHHHH--------	9.4038e+23	----BBBBBBBBBBBBB-------	---------BBB-BB---------	------------------------	-HHHHHHHHHHHHHHH--------	[0.0058, 0.0064, 0.0088, 0.0079, 0.0064, 0.0055, 0.0055, 0.0062, 0.0077, 0.0104, 0.0099, 0.0119, 0.0148, 0.0197, 0.0309, 0.0407, 0.0295, 0.029, 0.0393, 0.0527, 0.0595, 0.0527, 0.0359, 0.0321]	[0.0691, 0.5583, 0.8693, 0.9344, 0.9551, 0.9637, 0.9611, 0.9618, 0.9645, 0.9647, 0.9563, 0.9483, 0.9386, 0.9197, 0.8679, 0.7545, 0.3946, 0.168, 0.0926, 0.0627, 0.046, 0.0302, 0.0205, 0.0163]	[0.877, 0.3641, 0.0981, 0.0514, 0.0404, 0.0351, 0.0391, 0.0379, 0.0339, 0.0353, 0.0472, 0.0548, 0.0627, 0.0847, 0.1437, 0.262, 0.5817, 0.8007, 0.8607, 0.885, 0.8963, 0.9196, 0.9432, 0.9481]	2	0.0833333	0	0	0	0	0	0	4	0.166667	3	0.125	1	0.0416667	1	0.0416667	1	0.0416667	6	0.25	1	0.0416667	0
P73929	SP	0.000111	0.666226	0.333435	8.5e-05	7.4e-05	7.6e-05	CS pos: 22-23. Pr: 0.6495	1	2	3	16	17	22			MKFISSFFALATVLACQPTVFA	--HHHHHHHHHHHH--------	8.07e+21	--BB--BBBBBBBB-B---B--	--------BBB-BB--------	----------------------	-HHHHHHHHHHHHH--------	[0.0058, 0.0064, 0.0088, 0.0079, 0.0064, 0.0062, 0.0076, 0.0092, 0.0104, 0.0141, 0.0158, 0.0194, 0.036, 0.0414, 0.0271, 0.0289, 0.0405, 0.0716, 0.1511, 0.2538, 0.1029, 0.0432]	[0.0691, 0.5583, 0.8693, 0.9344, 0.9551, 0.9675, 0.9711, 0.9681, 0.9633, 0.9541, 0.9359, 0.9212, 0.8672, 0.7305, 0.3836, 0.1241, 0.053, 0.0363, 0.0355, 0.0375, 0.0135, 0.0084]	[0.877, 0.3641, 0.0981, 0.0514, 0.0404, 0.0309, 0.029, 0.0322, 0.0369, 0.0464, 0.0633, 0.082, 0.1355, 0.2693, 0.6154, 0.8331, 0.8894, 0.8797, 0.7879, 0.6794, 0.8733, 0.9498]	4	0.181818	1	0.0454545	0	0	0	0	4	0.181818	0	0	0	0	1	0.0454545	1	0.0454545	2	0.0909091	1	0.0454545	0
P73207	SP	0.000241	0.998768	0.000413	0.000229	0.000192	0.000174	CS pos: 40-41. Pr: 0.8095	1	16	17	34	35	40			MFNSFSFPKLHWQARRSTALLTTVLLMGGLVGSFTNPVEA	-----------HHH---HHHHHHHHHHH------------	8.98889e+39	----B-B--BBB-B--BBBBBBBBBB-BBBBBBB------	---------B---------BBB-BBB--------------	----------------------------------------	-----------HHH---HHHHHHHHHH-------------	[0.054, 0.0489, 0.058, 0.0656, 0.0753, 0.091, 0.1144, 0.109, 0.0905, 0.0686, 0.057, 0.0738, 0.0899, 0.0734, 0.0361, 0.0198, 0.0158, 0.0202, 0.0274, 0.026, 0.0167, 0.0121, 0.0116, 0.0178, 0.0234, 0.0344, 0.0383, 0.0297, 0.0262, 0.0435, 0.1016, 0.0977, 0.0728, 0.0634, 0.0699, 0.0754, 0.0896, 0.0692, 0.0489, 0.0342]	[0.0228, 0.0223, 0.0303, 0.0421, 0.0564, 0.072, 0.0875, 0.1021, 0.1397, 0.1966, 0.3048, 0.5713, 0.6169, 0.6179, 0.4434, 0.27, 0.3433, 0.8388, 0.9272, 0.9471, 0.9539, 0.9543, 0.9456, 0.9393, 0.9222, 0.8794, 0.7552, 0.4284, 0.2515, 0.2381, 0.3388, 0.2363, 0.1641, 0.1342, 0.0916, 0.0711, 0.0466, 0.0358, 0.023, 0.0166]	[0.9106, 0.933, 0.9196, 0.893, 0.8666, 0.8363, 0.8156, 0.8129, 0.7961, 0.7543, 0.6644, 0.3911, 0.3247, 0.3678, 0.5774, 0.7518, 0.6767, 0.1732, 0.0675, 0.0472, 0.0502, 0.0567, 0.0624, 0.0575, 0.071, 0.1233, 0.2794, 0.5828, 0.7638, 0.7617, 0.6119, 0.6373, 0.7285, 0.784, 0.82, 0.843, 0.8594, 0.8926, 0.9252, 0.9455]	3	0.075	0	0	0	0	1	0.025	4	0.1	3	0.075	1	0.025	0	0	1	0.025	6	0.15	2	0.05	2
P72802	SP	0.000302	0.998946	0.000243	0.000213	0.000167	0.000161	CS pos: 37-38. Pr: 0.9739	1	19	20	33	34	37			MLILKNSMASPHPFPWPQRFTVMALTFAWGLSLPVLA	--HHH--------------HHHHHHHHHHHH------	6.32212e+36	--BB---B----BB-B---BBBBBBBBBBBB-BBB--	-------------------B-BBBB------------	-------------------------------------	--HHHH------------HHHHHHHHHHHHH------	[0.0214, 0.0143, 0.0315, 0.0602, 0.0795, 0.0709, 0.0466, 0.0428, 0.0622, 0.0903, 0.0974, 0.0841, 0.093, 0.0941, 0.106, 0.0992, 0.073, 0.06, 0.0696, 0.1138, 0.1301, 0.1225, 0.1054, 0.0975, 0.0669, 0.0429, 0.035, 0.0188, 0.029, 0.0248, 0.0498, 0.0266, 0.0257, 0.0264, 0.0312, 0.0274, 0.0276]	[0.0417, 0.088, 0.5119, 0.5881, 0.5812, 0.5585, 0.3639, 0.2106, 0.1356, 0.1088, 0.1056, 0.0988, 0.0985, 0.113, 0.1058, 0.127, 0.1763, 0.2223, 0.5836, 0.6522, 0.6956, 0.7086, 0.7679, 0.774, 0.8568, 0.8946, 0.9049, 0.9266, 0.9016, 0.8746, 0.7143, 0.3137, 0.1015, 0.0479, 0.0245, 0.0132, 0.0115]	[0.9156, 0.8747, 0.3562, 0.2178, 0.2269, 0.3234, 0.5825, 0.7663, 0.8251, 0.8274, 0.8122, 0.8263, 0.8144, 0.8128, 0.8021, 0.7925, 0.7626, 0.6942, 0.3241, 0.1682, 0.097, 0.0789, 0.0514, 0.0638, 0.0493, 0.0613, 0.0662, 0.0786, 0.0836, 0.1353, 0.2308, 0.6324, 0.8578, 0.9304, 0.9527, 0.9683, 0.9656]	4	0.108108	0	0	0	0	0	0	3	0.0810811	1	0.027027	1	0.027027	1	0.027027	1	0.027027	6	0.162162	3	0.0810811	1
P74789	SP	0.00019	0.999229	0.000156	0.000179	0.000133	0.000137	CS pos: 27-28. Pr: 0.9780	1	4	5	23	24	27			MNWKFFPHPFLAMAVGAILAPFTPVSA	---------HHHHHHHHHH--------	9.97237e+26	--B--B-BBBBBBBBBBBBBBB-----	---------BBBBBB--BB--------	---------------------------	---------HHHHHHHHHH--------	[0.0478, 0.0362, 0.0464, 0.061, 0.0739, 0.074, 0.0726, 0.0507, 0.0368, 0.0359, 0.0371, 0.0313, 0.0228, 0.0171, 0.0171, 0.021, 0.0252, 0.0374, 0.0407, 0.0295, 0.029, 0.0393, 0.0527, 0.0595, 0.0527, 0.0359, 0.0321]	[0.023, 0.0213, 0.0291, 0.0421, 0.059, 0.0778, 0.108, 0.1552, 0.3227, 0.8182, 0.8994, 0.927, 0.9448, 0.9506, 0.9471, 0.9344, 0.9154, 0.8671, 0.7545, 0.3946, 0.168, 0.0926, 0.0627, 0.046, 0.0302, 0.0205, 0.0163]	[0.9172, 0.9439, 0.9285, 0.8968, 0.8692, 0.8506, 0.822, 0.7967, 0.6553, 0.2017, 0.0979, 0.0648, 0.0548, 0.0528, 0.0566, 0.062, 0.079, 0.1334, 0.262, 0.5817, 0.8007, 0.8607, 0.885, 0.8963, 0.9196, 0.9432, 0.9481]	5	0.185185	0	0	0	0	0	0	4	0.148148	1	0.037037	1	0.037037	1	0.037037	1	0.037037	2	0.0740741	2	0.0740741	1
P74189	SP	0.000183	0.666148	0.333398	0.000106	9.3e-05	8.6e-05	CS pos: 30-31. Pr: 0.6497	1	8	9	25	26	30			MRSNSVKNFRFWLTTEIATCCLLALAPAQA	--------EEEEEHHHHHHHHHHHH-----	9.98889e+29	-----B--B-BBB-B-BBBBBBBBBB----	----------B-B------BBBBBB-----	--------------------BBB-------	--------EEEEEHHHHHHHHHHHH-----	[0.054, 0.047, 0.0558, 0.0575, 0.0761, 0.1446, 0.1377, 0.2395, 0.6264, 0.8024, 0.8081, 0.7233, 0.4375, 0.1683, 0.045, 0.0251, 0.0155, 0.014, 0.0133, 0.0161, 0.0158, 0.0166, 0.0153, 0.0225, 0.0302, 0.0207, 0.0166, 0.0177, 0.0181, 0.021]	[0.0188, 0.0173, 0.0241, 0.0322, 0.0486, 0.0858, 0.0516, 0.0341, 0.052, 0.053, 0.0715, 0.1188, 0.2531, 0.5538, 0.8073, 0.9227, 0.9513, 0.9569, 0.9646, 0.9583, 0.9449, 0.9401, 0.9277, 0.8728, 0.7116, 0.2693, 0.0687, 0.024, 0.0112, 0.0089]	[0.921, 0.9414, 0.9178, 0.8875, 0.8345, 0.674, 0.698, 0.6177, 0.2469, 0.1317, 0.0966, 0.0822, 0.1033, 0.1024, 0.1008, 0.0559, 0.0454, 0.0393, 0.0351, 0.0384, 0.0511, 0.052, 0.0715, 0.1242, 0.2705, 0.6984, 0.9183, 0.9654, 0.9789, 0.9778]	5	0.166667	2	0.0666667	0	0	1	0.0333333	2	0.0666667	0	0	0	0	1	0.0333333	1	0.0333333	4	0.133333	1	0.0333333	2
Q55113	SP	0.000558	0.997913	0.00042	0.000515	0.000335	0.000254	CS pos: 41-42. Pr: 0.9612	1	16	17	35	36	41			MRPKFFSRRPTMGISKLSKFSASVLLSGAILTTLPPSPLWA	---------------HHHHHHHHHHHHHHHH----------	9.98525e+40	----BB---B-BBB--B--BBBBBBBBBBBBB-BB---B--	-------------B--B-------BB---BB----------	-----------------------------------------	----------------H--HHHHHHHHHHHH----------	[0.0531, 0.0475, 0.0836, 0.1974, 0.3684, 0.2508, 0.1549, 0.1041, 0.1005, 0.1305, 0.1145, 0.127, 0.0979, 0.0714, 0.0644, 0.0906, 0.0963, 0.0462, 0.0292, 0.0281, 0.0275, 0.0242, 0.0286, 0.0218, 0.0167, 0.0198, 0.0253, 0.0468, 0.0746, 0.1428, 0.1196, 0.0754, 0.0605, 0.0562, 0.0751, 0.0723, 0.0923, 0.0712, 0.0679, 0.041, 0.0436]	[0.0157, 0.0131, 0.0182, 0.0298, 0.053, 0.0431, 0.0535, 0.0694, 0.0795, 0.086, 0.1059, 0.1161, 0.1371, 0.1605, 0.256, 0.4803, 0.5318, 0.4203, 0.3875, 0.6357, 0.5757, 0.8933, 0.9335, 0.9366, 0.9471, 0.9239, 0.902, 0.8738, 0.8228, 0.6839, 0.4834, 0.2167, 0.1351, 0.1097, 0.0789, 0.0841, 0.0612, 0.048, 0.0307, 0.0223, 0.0171]	[0.9259, 0.9463, 0.9064, 0.7648, 0.5637, 0.6819, 0.7788, 0.824, 0.8287, 0.8103, 0.8134, 0.781, 0.7871, 0.7623, 0.7048, 0.4849, 0.4332, 0.5691, 0.6409, 0.4189, 0.4147, 0.1128, 0.0612, 0.058, 0.0648, 0.0674, 0.0736, 0.0731, 0.0802, 0.1284, 0.2995, 0.6386, 0.784, 0.8267, 0.8404, 0.8322, 0.8355, 0.8728, 0.8931, 0.9336, 0.9358]	3	0.0731707	0	0	0	0	0	0	3	0.0731707	2	0.0487805	0	0	2	0.0487805	3	0.0731707	6	0.146341	2	0.0487805	0
P74305	SP	0.000245	0.999011	0.000207	0.000216	0.00017	0.000158	CS pos: 34-35. Pr: 0.9522	1	2	3	23	24	34			MPLLVFRSLSRCLLVTALILVLHGPGLWSHPAIA	---HHHHHHHHHHHHHHHHHHH------------	9.80789e+33	-BB--B--BB-BBBBBBBBBBBBB-BBB------	-----------BBBBBBBBBBB------------	-----------B----------------------	---HHHHHHHHHHHHHHHHHHH------------	[0.0222, 0.0118, 0.0098, 0.0142, 0.017, 0.0131, 0.0097, 0.007, 0.0063, 0.0069, 0.0064, 0.0061, 0.0052, 0.0059, 0.0073, 0.0089, 0.0099, 0.0119, 0.0148, 0.0197, 0.0309, 0.0429, 0.0361, 0.0382, 0.0542, 0.0768, 0.0879, 0.0939, 0.0882, 0.0814, 0.074, 0.0715, 0.051, 0.0436]	[0.0191, 0.0216, 0.1001, 0.7539, 0.9167, 0.9521, 0.9625, 0.9617, 0.9595, 0.9588, 0.9538, 0.9479, 0.9315, 0.9429, 0.9544, 0.9574, 0.9563, 0.9483, 0.9386, 0.9197, 0.8679, 0.7401, 0.3981, 0.1986, 0.1327, 0.1112, 0.1056, 0.092, 0.0829, 0.0676, 0.0505, 0.0352, 0.0226, 0.0171]	[0.9545, 0.9644, 0.8611, 0.2067, 0.0692, 0.0424, 0.0372, 0.0403, 0.0423, 0.0419, 0.0446, 0.0516, 0.0696, 0.0573, 0.0466, 0.0442, 0.0472, 0.0548, 0.0627, 0.0847, 0.1437, 0.2855, 0.6011, 0.7899, 0.8362, 0.8235, 0.8044, 0.8042, 0.808, 0.8361, 0.8628, 0.8883, 0.9241, 0.9358]	3	0.0882353	1	0.0294118	0	0	0	0	1	0.0294118	2	0.0588235	2	0.0588235	2	0.0588235	0	0	9	0.264706	1	0.0294118	0
Periplasm only
Uniprot ID	Prediction SignalP 6.0	OTHER	SP(Sec/SPI)	LIPO(Sec/SPII)	TAT(Tat/SPI)	TATLIPO(Sec/SPII)	PILIN(Sec/SPIII)	CS Position	N region start	N region end	H region start	H region end	C region start	C region end	Twin arginine motif (2 Rs)	Lipid-modified cysteine	Predicted Signal Sequence (Cut site after last AA)	jnetpred	JNETCONF	JNETSOL25	JNETSOL5	JNETSOL0	JNETHMM	JNETPROPE	JNETPROPH	JNETPROPC	Entire SS A count	Entire SS A percentage	Entire SS C count	Entire SS C percentage	Entire SS D count	Entire SS D percentage	Entire SS E count	Entire SS E percentage	Entire SS F count	Entire SS F percentage	Entire SS G count	Entire SS G percentage	Entire SS H count	Entire SS H percentage	Entire SS I count	Entire SS I percentage	Entire SS K count	Entire SS K percentage	Entire SS L count	Entire SS L percentage	Entire SS M count	Entire SS M percentage	Entire SS N count
P73198	SP	0.000157	0.666136	0.333459	0.0001	8.4e-05	8.4e-05	CS pos: 35-36. Pr: 0.6472	1	9	10	29	30	35			MNAMNPSQSFPSKLGGAVLVTTMACLGLWTQEAFA	------------H--HHHHHHHHHHH---------	9.99888e+34	---------BB--BBBBBBBBBBBBBBBB------	-------------B---BBB--BBBB-B-------	-----------------------------------	------------H--HHHHHHHHHHH-----H---	[0.054, 0.0434, 0.0552, 0.0724, 0.0878, 0.1055, 0.1011, 0.0842, 0.0651, 0.075, 0.0902, 0.07, 0.0652, 0.0361, 0.0201, 0.0189, 0.0205, 0.0188, 0.0169, 0.0118, 0.0118, 0.0111, 0.0144, 0.0165, 0.0208, 0.0339, 0.0271, 0.0179, 0.0236, 0.0442, 0.0367, 0.0472, 0.0431, 0.0171, 0.0086]	[0.0228, 0.0222, 0.0299, 0.0426, 0.057, 0.0741, 0.093, 0.1209, 0.1428, 0.2216, 0.3934, 0.3679, 0.5206, 0.4076, 0.4408, 0.8694, 0.9272, 0.9497, 0.96, 0.9592, 0.9612, 0.9462, 0.9415, 0.9181, 0.8617, 0.734, 0.3977, 0.1906, 0.196, 0.4691, 0.3691, 0.46, 0.3757, 0.1006, 0.0256]	[0.9106, 0.9382, 0.9204, 0.8897, 0.856, 0.8304, 0.8129, 0.8023, 0.7963, 0.7252, 0.5677, 0.6018, 0.4961, 0.603, 0.5743, 0.1564, 0.0759, 0.0477, 0.0405, 0.0438, 0.0458, 0.0579, 0.0551, 0.079, 0.1439, 0.2835, 0.5965, 0.819, 0.7983, 0.4773, 0.5334, 0.4132, 0.5113, 0.8376, 0.9624]	5	0.142857	1	0.0285714	0	0	1	0.0285714	2	0.0571429	3	0.0857143	0	0	0	0	1	0.0285714	4	0.114286	3	0.0857143	2
Q55847	SP	0.000252	0.998959	0.000216	0.000219	0.000179	0.00018	CS pos: 38-39. Pr: 0.9671	1	17	18	35	36	38			MSMPSMPKFSQAKLSKKLLALLSLSGVLVMGLPAIGFA	----------HHHHHHHHHHHHHH--HHHH--------	9.99889e+37	------B-B--B-BB-BBBBBBBBBBBBBB-B---B--	-----------------BB-BB-----BB---------	--------------------------------------	----------HHHHHHHHHHHHHH--HHHH--------	[0.054, 0.0434, 0.0492, 0.0618, 0.0745, 0.0801, 0.0826, 0.0705, 0.053, 0.0425, 0.0359, 0.0313, 0.0208, 0.0127, 0.0088, 0.0083, 0.0097, 0.0096, 0.0083, 0.0073, 0.0087, 0.0117, 0.0195, 0.0267, 0.0165, 0.0129, 0.0262, 0.0511, 0.0733, 0.0638, 0.0336, 0.031, 0.0429, 0.0682, 0.0741, 0.0527, 0.0359, 0.0321]	[0.0228, 0.0222, 0.0295, 0.042, 0.0566, 0.0759, 0.0924, 0.1187, 0.1658, 0.3429, 0.8182, 0.9069, 0.9387, 0.9556, 0.9602, 0.9639, 0.9674, 0.9638, 0.9536, 0.9301, 0.9208, 0.9162, 0.8813, 0.7788, 0.4555, 0.395, 0.7941, 0.831, 0.7772, 0.6958, 0.429, 0.2147, 0.1068, 0.0691, 0.0501, 0.0302, 0.0205, 0.0163]	[0.9106, 0.9382, 0.9257, 0.8964, 0.8669, 0.8461, 0.8325, 0.8227, 0.7933, 0.6439, 0.2017, 0.0988, 0.0635, 0.049, 0.0431, 0.0377, 0.0328, 0.036, 0.0481, 0.0704, 0.0732, 0.0806, 0.1249, 0.241, 0.5788, 0.6574, 0.2386, 0.1615, 0.1869, 0.279, 0.5514, 0.7575, 0.8427, 0.8636, 0.8778, 0.9196, 0.9432, 0.9481]	4	0.105263	0	0	0	0	0	0	2	0.0526316	3	0.0789474	0	0	1	0.0263158	4	0.105263	8	0.210526	4	0.105263	0
P74182	SP	0.000383	0.99857	0.000296	0.000303	0.000238	0.000206	CS pos: 40-41. Pr: 0.9437	1	8	9	30	31	40			MKSIHPLKFWSSSTLLLLLSTSVGVFLPGFSGGQGAIAVA	----------HHHHHHHHHH----EEE-------EEEEE-	9.98752e+39	---B-BB-BB--BBBBBBBBB-BBBBBBBB----BBB-B-	--------------BBBBB-----BBB-------------	----------------B-----------------------	---------HHHHHHHHHHH----EEE-------EEEEE-	[0.0478, 0.0362, 0.0464, 0.061, 0.0739, 0.074, 0.0726, 0.0507, 0.0368, 0.0359, 0.0313, 0.0245, 0.0159, 0.0121, 0.0117, 0.0153, 0.0171, 0.0243, 0.0272, 0.0313, 0.0248, 0.0502, 0.079, 0.2104, 0.6167, 0.787, 0.7161, 0.4009, 0.1675, 0.1219, 0.0778, 0.101, 0.1183, 0.3424, 0.7725, 0.8796, 0.8892, 0.8372, 0.5712, 0.1047]	[0.023, 0.0213, 0.0291, 0.0421, 0.059, 0.0778, 0.108, 0.1552, 0.3227, 0.8182, 0.9069, 0.9342, 0.9555, 0.9588, 0.9633, 0.9554, 0.9488, 0.9323, 0.8858, 0.7951, 0.4425, 0.3326, 0.1015, 0.0632, 0.1109, 0.0632, 0.0496, 0.0285, 0.0299, 0.0347, 0.0359, 0.029, 0.0209, 0.0145, 0.0163, 0.0138, 0.0137, 0.0104, 0.0062, 0.0021]	[0.9172, 0.9439, 0.9285, 0.8968, 0.8692, 0.8506, 0.822, 0.7967, 0.6553, 0.2017, 0.0988, 0.0628, 0.0486, 0.0441, 0.0402, 0.0428, 0.0456, 0.0618, 0.1106, 0.221, 0.5573, 0.6071, 0.7148, 0.5939, 0.2079, 0.1547, 0.2393, 0.5786, 0.8013, 0.8483, 0.8886, 0.861, 0.84, 0.6332, 0.2195, 0.1188, 0.1078, 0.1789, 0.4968, 0.9337]	3	0.075	0	0	0	0	0	0	3	0.075	5	0.125	1	0.025	2	0.05	2	0.05	7	0.175	1	0.025	0
P72709	SP	0.167072	0.499543	0.333089	0.00012	0.000103	7.9e-05	CS pos: 48-49. Pr: 0.3324	1	16	17	35	36	48			MVRLLMVFPQRFSPSHLLSRHWGWLAVAMASLGSLSSLPVNVNSSVVA	-HHHHHHH--------HHHHH--HHHHHHH------------------	7.12112e+47	---BBBBBB--B---BBB--BBBBBBBBBBBB--B--BBB-B---B--	------BB--------BB----B-BBBBB--------B----------	------------------------B-----------------------	-HHHHHHH--------HHHHH--HHHHHHH------------------	[0.009, 0.0115, 0.0182, 0.0202, 0.0209, 0.0222, 0.0351, 0.0435, 0.0314, 0.0353, 0.0431, 0.0625, 0.0804, 0.086, 0.0602, 0.0417, 0.0411, 0.0506, 0.04, 0.0322, 0.027, 0.0169, 0.0132, 0.0192, 0.031, 0.0299, 0.0262, 0.0237, 0.0341, 0.0479, 0.0461, 0.0466, 0.0542, 0.0804, 0.1018, 0.1119, 0.1149, 0.1137, 0.1236, 0.1277, 0.1136, 0.1198, 0.1185, 0.134, 0.2004, 0.2859, 0.1319, 0.0576]	[0.1019, 0.6522, 0.8598, 0.8848, 0.8951, 0.8858, 0.8386, 0.7069, 0.3573, 0.1728, 0.0977, 0.0868, 0.094, 0.1221, 0.1839, 0.3382, 0.7532, 0.8202, 0.8462, 0.8525, 0.774, 0.497, 0.4542, 0.883, 0.9285, 0.9256, 0.9208, 0.9041, 0.8539, 0.719, 0.4071, 0.2138, 0.1327, 0.1083, 0.1066, 0.1021, 0.0954, 0.0999, 0.09, 0.0764, 0.0834, 0.0633, 0.0504, 0.0392, 0.0326, 0.0337, 0.0142, 0.0094]	[0.8241, 0.2677, 0.092, 0.0694, 0.0711, 0.0884, 0.1461, 0.3022, 0.627, 0.8038, 0.8678, 0.8659, 0.8449, 0.8167, 0.7777, 0.6639, 0.2811, 0.1634, 0.1344, 0.163, 0.2597, 0.5167, 0.5701, 0.129, 0.0712, 0.0719, 0.077, 0.1029, 0.1651, 0.3017, 0.5794, 0.7663, 0.8362, 0.8337, 0.8126, 0.8049, 0.7987, 0.7943, 0.7933, 0.7897, 0.7946, 0.8017, 0.8079, 0.8036, 0.7372, 0.6596, 0.845, 0.9344]	4	0.0833333	0	0	0	0	0	0	2	0.0416667	2	0.0416667	2	0.0416667	0	0	0	0	8	0.166667	3	0.0625	2
P73702	SP	0.304825	0.694295	0.000318	0.000205	0.000193	0.000169	CS pos: 38-39. Pr: 0.8063	1	10	11	32	33	38			MVFKLNLHARFVFQNLFSPCLAFASLIGLITLQRPALQ	--EEEHHHHHHHHHHHHHHHHHHHHHHHHHH-------	9.32311e+37	--B-B-B-BBBBB--BB-BBBBBBBBBBBBBB------	-----------BB------BBB---BBBBB--------	-------------------B------------------	---HHHHHHHHHHHHHH-HHHHHHHHHHHHHH------	[0.0324, 0.0646, 0.1752, 0.1682, 0.0832, 0.036, 0.0164, 0.0095, 0.0079, 0.009, 0.0096, 0.0076, 0.0077, 0.0072, 0.008, 0.0096, 0.0097, 0.0058, 0.0057, 0.0083, 0.0089, 0.0077, 0.0077, 0.0078, 0.0108, 0.0104, 0.0127, 0.0157, 0.0225, 0.0415, 0.0863, 0.127, 0.0699, 0.0451, 0.0449, 0.0388, 0.0307, 0.0232]	[0.0038, 0.0088, 0.129, 0.3331, 0.6423, 0.8634, 0.9362, 0.9477, 0.9598, 0.971, 0.9631, 0.9438, 0.9305, 0.9273, 0.9132, 0.874, 0.7828, 0.4501, 0.8128, 0.9133, 0.9325, 0.9407, 0.9488, 0.9587, 0.9616, 0.9506, 0.9549, 0.9237, 0.888, 0.8547, 0.7565, 0.4757, 0.1119, 0.0418, 0.0299, 0.0204, 0.0109, 0.0124]	[0.9737, 0.9132, 0.2782, 0.1134, 0.0763, 0.0571, 0.0473, 0.0519, 0.0419, 0.0319, 0.0374, 0.0524, 0.0602, 0.0694, 0.0882, 0.1297, 0.2194, 0.5424, 0.2013, 0.0879, 0.0649, 0.0592, 0.0491, 0.0435, 0.0411, 0.05, 0.0507, 0.0691, 0.0874, 0.0891, 0.1102, 0.2309, 0.6634, 0.8987, 0.9322, 0.9508, 0.9682, 0.9664]	4	0.105263	1	0.0263158	0	0	0	0	5	0.131579	1	0.0263158	1	0.0263158	2	0.0526316	1	0.0263158	8	0.210526	1	0.0263158	2
Q55910	SP	0.00011	0.666254	0.333423	8.6e-05	7.2e-05	7.2e-05	CS pos: 28-29. Pr: 0.6513	1	7	8	23	24	28			MVKNQGAWLSRGLWSVLIWGAMATVCRA	-------HHHHHHHHHHHHHHHHHHH--	8.77877e+27	-------BB--BBBBBBBBBBBBBBB--	--------B------BBB----------	----------------------------	-------HHHHHHHHHHHHHHHHHHH--	[0.0369, 0.0334, 0.045, 0.0546, 0.0579, 0.0441, 0.0338, 0.0287, 0.0267, 0.0208, 0.0127, 0.0088, 0.0073, 0.0069, 0.0064, 0.0061, 0.0052, 0.0059, 0.0073, 0.0079, 0.0073, 0.0078, 0.0088, 0.0098, 0.0131, 0.0141, 0.0055, 0.0037]	[0.022, 0.0205, 0.0297, 0.0435, 0.0675, 0.1203, 0.3042, 0.8215, 0.9097, 0.9387, 0.9556, 0.9602, 0.9609, 0.9588, 0.9538, 0.9479, 0.9315, 0.9429, 0.9544, 0.9617, 0.9598, 0.9507, 0.9338, 0.8995, 0.7971, 0.49, 0.0497, 0.0092]	[0.9286, 0.9481, 0.9322, 0.9057, 0.8705, 0.8159, 0.6409, 0.1894, 0.0946, 0.0635, 0.049, 0.0431, 0.0415, 0.0419, 0.0446, 0.0516, 0.0696, 0.0573, 0.0466, 0.0394, 0.0422, 0.0492, 0.0594, 0.0939, 0.1908, 0.4875, 0.9462, 0.9896]	4	0.142857	1	0.0357143	0	0	0	0	0	0	3	0.107143	0	0	1	0.0357143	1	0.0357143	3	0.107143	2	0.0714286	1
P72857	SP	0.000405	0.998716	0.000261	0.000261	0.000201	0.000182	CS pos: 28-29. Pr: 0.9784	1	4	5	22	23	28			MMKTIKSPLIALGLIFASPLLWGGTAIA	--HHH--HHHHHHHHHH-----------	9.82442e+27	--------BBBBBBBBBBBB-BB-----	---------BBBB---------------	----------------------------	--HHH--HHHHHHHHHH-----------	[0.0145, 0.0101, 0.0188, 0.0344, 0.0366, 0.016, 0.0085, 0.0101, 0.0171, 0.0223, 0.0189, 0.0125, 0.0136, 0.0173, 0.0252, 0.0374, 0.0429, 0.0361, 0.0382, 0.0516, 0.0684, 0.0846, 0.089, 0.079, 0.0711, 0.0586, 0.051, 0.0436]	[0.0271, 0.0574, 0.5316, 0.6873, 0.6696, 0.4029, 0.3808, 0.8578, 0.9348, 0.9532, 0.9584, 0.956, 0.9487, 0.9347, 0.9154, 0.8671, 0.7401, 0.3981, 0.1986, 0.1351, 0.1062, 0.0946, 0.0776, 0.0689, 0.0534, 0.036, 0.0226, 0.0171]	[0.9406, 0.907, 0.3769, 0.2412, 0.2874, 0.567, 0.6196, 0.1613, 0.064, 0.0418, 0.0402, 0.0506, 0.0608, 0.0675, 0.079, 0.1334, 0.2855, 0.6011, 0.7899, 0.8259, 0.8265, 0.8141, 0.8181, 0.8396, 0.8623, 0.8984, 0.9241, 0.9358]	4	0.142857	0	0	0	0	0	0	1	0.0357143	3	0.107143	0	0	4	0.142857	2	0.0714286	5	0.178571	2	0.0714286	0
P74233	SP	0.000163	0.999266	0.000141	0.000159	0.000128	0.000124	CS pos: 28-29. Pr: 0.9794	1	4	5	22	23	28			MLQRLVHILALTVCGLAVVSSLTPSVRG	-HHHHHHHHHHHHHHHHHHH--------	7.39e+27	----BBBBBBBBBBBBBBB--BB-----	-----B-BBBB-BBBBBBB---------	----------------------------	-HHHHHHHHHHHHHHHHHH---------	[0.0058, 0.0064, 0.0088, 0.0079, 0.0073, 0.0067, 0.0066, 0.0061, 0.0068, 0.0083, 0.009, 0.0134, 0.016, 0.0105, 0.0131, 0.0233, 0.0332, 0.0445, 0.0487, 0.0343, 0.033, 0.0442, 0.0748, 0.0704, 0.0683, 0.0533, 0.0387, 0.0342]	[0.0691, 0.5583, 0.8693, 0.9344, 0.9589, 0.9692, 0.9641, 0.957, 0.9454, 0.9423, 0.9248, 0.9078, 0.8558, 0.6564, 0.8726, 0.9086, 0.8907, 0.8465, 0.7199, 0.4367, 0.2086, 0.1172, 0.0853, 0.0633, 0.0478, 0.0356, 0.0221, 0.0166]	[0.877, 0.3641, 0.0981, 0.0514, 0.0357, 0.0303, 0.0366, 0.0448, 0.0499, 0.0537, 0.0756, 0.0957, 0.154, 0.3724, 0.1517, 0.0966, 0.1036, 0.1557, 0.2975, 0.5634, 0.7641, 0.8385, 0.8312, 0.8641, 0.8804, 0.9067, 0.9359, 0.9455]	2	0.0714286	1	0.0357143	0	0	0	0	0	0	2	0.0714286	1	0.0357143	1	0.0357143	0	0	6	0.214286	1	0.0357143	0
P74173	SP	0.00023	0.998865	0.000349	0.000209	0.000166	0.000163	CS pos: 24-25. Pr: 0.9618	1	3	4	15	16	24			MVRIFGATVLALLSWGGAGEPLVG	--HHHHHHHHHHHH----------	9.13422e+23	----BBBBBBBBBBBB-----B--	--------BBBBB-----------	------------------------	-HHHHHHHHHHHHH----------	[0.0058, 0.0064, 0.0088, 0.0079, 0.0064, 0.0062, 0.0076, 0.0092, 0.0104, 0.0141, 0.0148, 0.0197, 0.0309, 0.0429, 0.0361, 0.0362, 0.0453, 0.0652, 0.0798, 0.0794, 0.0683, 0.0562, 0.041, 0.0436]	[0.0691, 0.5583, 0.8693, 0.9344, 0.9551, 0.9675, 0.9711, 0.9681, 0.9633, 0.9541, 0.9386, 0.9197, 0.8679, 0.7401, 0.3981, 0.2015, 0.127, 0.095, 0.0791, 0.0634, 0.0535, 0.037, 0.0223, 0.0171]	[0.877, 0.3641, 0.0981, 0.0514, 0.0404, 0.0309, 0.029, 0.0322, 0.0369, 0.0464, 0.0627, 0.0847, 0.1437, 0.2855, 0.6011, 0.7769, 0.8305, 0.8365, 0.8296, 0.8508, 0.8678, 0.8995, 0.9336, 0.9358]	3	0.125	0	0	0	0	1	0.0416667	1	0.0416667	5	0.208333	0	0	1	0.0416667	0	0	4	0.166667	1	0.0416667	0
Q59991	SP	0.0006	0.997281	0.00057	0.000523	0.000575	0.000454	CS pos: 27-28. Pr: 0.9709	1	5	6	21	22	27			MKQYRFTWLAGFATVTSLTTFPGSAGA	-----EEEH--HHHHH-----------	9.98711e+26	---B-BBBBBBBBBBBBBB-B------	-------BB-----B--B---------	---------------------------	----HHHHH--HHHHH-----------	[0.0206, 0.0229, 0.0431, 0.06, 0.1174, 0.2018, 0.2198, 0.2111, 0.1572, 0.0618, 0.0358, 0.0284, 0.0817, 0.0527, 0.0829, 0.0534, 0.0456, 0.0422, 0.0649, 0.0832, 0.0846, 0.089, 0.079, 0.0711, 0.0586, 0.051, 0.0436]	[0.023, 0.0288, 0.1508, 0.1333, 0.3918, 0.4745, 0.5067, 0.442, 0.406, 0.304, 0.3473, 0.8069, 0.8116, 0.8374, 0.7439, 0.6875, 0.4004, 0.2171, 0.1461, 0.1124, 0.0946, 0.0776, 0.0689, 0.0534, 0.036, 0.0226, 0.0171]	[0.9441, 0.9376, 0.7204, 0.6212, 0.1982, 0.1121, 0.0929, 0.1806, 0.2916, 0.5577, 0.6102, 0.2351, 0.1257, 0.1352, 0.1695, 0.3225, 0.5703, 0.7739, 0.8064, 0.8066, 0.8141, 0.8181, 0.8396, 0.8623, 0.8984, 0.9241, 0.9358]	4	0.148148	0	0	0	0	0	0	3	0.111111	3	0.111111	0	0	0	0	1	0.037037	2	0.0740741	1	0.037037	0
P74114	SP	0.0002	0.999197	0.000167	0.000171	0.000137	0.000134	CS pos: 32-33. Pr: 0.9710	1	6	7	26	27	32			MGFRRYQSLFAWILTVVLTATVTVAIASPVRA	---HHHHHHHHHHHHHHHHHHHEEEE------	9.9859e+31	-----B--B-BBB-B--BB-BBBBBBB-----	---------B--BB-------B-B--------	--------------------------------	---HHHHHHHHHHHHHHHHHHHEEEE------	[0.0222, 0.0118, 0.0098, 0.0142, 0.017, 0.0131, 0.0097, 0.007, 0.0063, 0.0069, 0.0064, 0.0061, 0.0052, 0.0061, 0.0075, 0.0101, 0.0111, 0.0111, 0.0153, 0.02, 0.0477, 0.1886, 0.4701, 0.6739, 0.72, 0.6448, 0.2731, 0.1008, 0.052, 0.0403, 0.0294, 0.0351]	[0.0191, 0.0216, 0.1001, 0.7539, 0.9167, 0.9521, 0.9625, 0.9617, 0.9595, 0.9588, 0.9538, 0.9479, 0.9315, 0.9397, 0.9515, 0.9559, 0.9455, 0.9379, 0.9041, 0.8146, 0.6984, 0.5287, 0.3245, 0.1801, 0.0952, 0.0494, 0.0205, 0.0166, 0.0205, 0.0174, 0.0108, 0.0094]	[0.9545, 0.9644, 0.8611, 0.2067, 0.0692, 0.0424, 0.0372, 0.0403, 0.0423, 0.0419, 0.0446, 0.0516, 0.0696, 0.0593, 0.0487, 0.0441, 0.0543, 0.0698, 0.0896, 0.1366, 0.1451, 0.0959, 0.0778, 0.0699, 0.1106, 0.2623, 0.7039, 0.9017, 0.9355, 0.9487, 0.9659, 0.9561]	5	0.15625	0	0	0	0	0	0	2	0.0625	1	0.03125	0	0	2	0.0625	0	0	3	0.09375	1	0.03125	0
P73762	SP	8.6e-05	0.522166	0.144183	0.333426	6.7e-05	7.1e-05	CS pos: 30-31. Pr: 0.5044	1	3	4	22	23	30			MEKFTVSKRHWLLLWGLQLGLAGGAAPVFS	----EE---HHHHHHHHH------------	9.99511e+29	---B-----BBB-BBBBBBB--B----B--	-----------BBB-B--------------	------------------------------	----EE---HHHHHHHHH------------	[0.0395, 0.0335, 0.0621, 0.2129, 0.5081, 0.508, 0.2428, 0.0817, 0.0384, 0.047, 0.052, 0.0441, 0.0322, 0.0221, 0.0221, 0.0282, 0.0396, 0.0518, 0.0361, 0.0382, 0.0542, 0.0768, 0.0879, 0.0939, 0.0882, 0.0814, 0.074, 0.0715, 0.051, 0.0436]	[0.0136, 0.0075, 0.0086, 0.0195, 0.059, 0.065, 0.0501, 0.074, 0.2212, 0.7696, 0.8869, 0.9226, 0.938, 0.9261, 0.9176, 0.9044, 0.855, 0.7406, 0.3981, 0.1986, 0.1327, 0.1112, 0.1056, 0.092, 0.0829, 0.0676, 0.0505, 0.0352, 0.0226, 0.0171]	[0.9462, 0.9671, 0.9417, 0.7514, 0.3636, 0.3714, 0.6507, 0.7978, 0.7068, 0.2118, 0.0932, 0.0574, 0.0555, 0.0718, 0.0764, 0.0886, 0.1382, 0.2691, 0.6011, 0.7899, 0.8362, 0.8235, 0.8044, 0.8042, 0.808, 0.8361, 0.8628, 0.8883, 0.9241, 0.9358]	3	0.1	0	0	0	0	1	0.0333333	2	0.0666667	4	0.133333	1	0.0333333	0	0	2	0.0666667	6	0.2	1	0.0333333	0
P74223	SP	0.165786	0.66712	0.166798	0.000117	0.000102	0.0001	CS pos: 47-48. Pr: 0.6456	1	26	27	41	42	47			MFNKVINFLPMGKFFCFFTYTTLSMRSLIVASCLLFLIPGLTVSATA	-HHHHHHHH----HHHHHHHHHHHHHHHHHHHHHHHHH---------	8.27866e+46	----BB-BBB-B-BBBBBBBB-BBBBBBBBBBBBBBBBBBB------	--------B------B------------BB--B-BBBB---------	-----------------------------------------------	-HHHHHHHH----HHHHHHHHHHHHHHHHHHHHHHHHH---------	[0.0078, 0.0116, 0.0218, 0.0251, 0.0301, 0.022, 0.0165, 0.0261, 0.0452, 0.0508, 0.0362, 0.046, 0.071, 0.1015, 0.0721, 0.0445, 0.019, 0.0101, 0.0091, 0.0065, 0.0076, 0.0066, 0.0062, 0.0052, 0.0052, 0.0052, 0.0052, 0.0052, 0.0052, 0.0059, 0.0073, 0.0089, 0.0099, 0.0119, 0.0148, 0.0197, 0.0309, 0.0429, 0.0343, 0.0313, 0.0426, 0.061, 0.0704, 0.0683, 0.0533, 0.0387, 0.0342]	[0.0849, 0.6148, 0.8252, 0.8491, 0.8395, 0.832, 0.6387, 0.6553, 0.5889, 0.2541, 0.0729, 0.0552, 0.1116, 0.484, 0.7663, 0.878, 0.9292, 0.9488, 0.9547, 0.9643, 0.9614, 0.9532, 0.9355, 0.9315, 0.9315, 0.9315, 0.9315, 0.9315, 0.9315, 0.9429, 0.9544, 0.9574, 0.9563, 0.9483, 0.9386, 0.9197, 0.8679, 0.7401, 0.4071, 0.1886, 0.1129, 0.0792, 0.0633, 0.0478, 0.0356, 0.0221, 0.0166]	[0.8535, 0.2901, 0.1042, 0.0897, 0.1169, 0.1651, 0.3626, 0.3538, 0.4252, 0.6734, 0.8857, 0.8901, 0.7262, 0.2502, 0.1015, 0.077, 0.0659, 0.0571, 0.0466, 0.0405, 0.0379, 0.0464, 0.0583, 0.0696, 0.0696, 0.0696, 0.0696, 0.0696, 0.0696, 0.0573, 0.0466, 0.0442, 0.0472, 0.0548, 0.0627, 0.0847, 0.1437, 0.2855, 0.5791, 0.7838, 0.8428, 0.8518, 0.8641, 0.8804, 0.9067, 0.9359, 0.9455]	3	0.0638298	2	0.0425532	0	0	0	0	7	0.148936	2	0.0425532	0	0	3	0.0638298	2	0.0425532	7	0.148936	3	0.0638298	2
P73409	SP	0.000224	0.999017	0.00019	0.000214	0.000176	0.000172	CS pos: 27-28. Pr: 0.9724	1	7	8	22	23	27			MLKLSWKSLLVSPAVIGAALVAGAASA	---HHHHHHHH-HHHHHHHHH------	9.90204e+26	--------B-BBBBBBBBBBBBBB---	--------B-----BBBBBB-------	---------------------------	---HHHHHHHH-HHHHHHHHH------	[0.0203, 0.0129, 0.0366, 0.0464, 0.0248, 0.0326, 0.0409, 0.0361, 0.0664, 0.1082, 0.0815, 0.0371, 0.0286, 0.0234, 0.0235, 0.0231, 0.0371, 0.0252, 0.0296, 0.0259, 0.0426, 0.0263, 0.0269, 0.0264, 0.0312, 0.0274, 0.0276]	[0.0297, 0.0581, 0.4296, 0.5465, 0.4745, 0.7083, 0.6486, 0.4385, 0.6503, 0.6063, 0.5404, 0.2889, 0.578, 0.5984, 0.8666, 0.9367, 0.924, 0.9218, 0.8905, 0.8687, 0.7361, 0.3327, 0.1241, 0.0479, 0.0245, 0.0132, 0.0115]	[0.9255, 0.9143, 0.4467, 0.3237, 0.4546, 0.261, 0.2802, 0.4083, 0.1843, 0.1811, 0.2542, 0.6093, 0.3865, 0.4012, 0.1444, 0.0752, 0.0624, 0.0805, 0.0903, 0.1347, 0.2473, 0.6212, 0.8446, 0.9304, 0.9527, 0.9683, 0.9656]	7	0.259259	0	0	0	0	0	0	0	0	2	0.0740741	0	0	1	0.037037	2	0.0740741	5	0.185185	1	0.037037	0
P73472	SP	0.000653	0.998507	0.000303	0.000228	0.000166	0.000171	CS pos: 32-33. Pr: 0.9726	1	12	13	26	27	32			MSNQNKSVILSPYYRLLLLTSGLVLGASPAQA	------EEEE-HHHHHHHHH------------	9.99985e+31	-------BBBBBBBBBBBBBBBBBBBB-----	--------BB---B-BBBB----B--------	--------B-----------------------	------EEEE-HHHHHHHHH------------	[0.0537, 0.0376, 0.0484, 0.0526, 0.0933, 0.31, 0.7084, 0.8014, 0.7461, 0.5456, 0.1656, 0.0834, 0.0578, 0.0462, 0.0344, 0.0238, 0.0314, 0.0311, 0.0386, 0.057, 0.0388, 0.0505, 0.1277, 0.2902, 0.2148, 0.1355, 0.0967, 0.0777, 0.0743, 0.0636, 0.0555, 0.043]	[0.0125, 0.0132, 0.0151, 0.0135, 0.0129, 0.0159, 0.0409, 0.0471, 0.0678, 0.1045, 0.1201, 0.6156, 0.8584, 0.9063, 0.9296, 0.934, 0.9199, 0.8773, 0.8329, 0.6868, 0.2931, 0.1343, 0.1177, 0.1428, 0.0781, 0.0611, 0.0636, 0.0565, 0.0411, 0.033, 0.0206, 0.0154]	[0.925, 0.954, 0.9464, 0.9413, 0.9062, 0.6826, 0.2275, 0.1351, 0.1505, 0.2337, 0.4873, 0.1939, 0.0911, 0.0615, 0.0543, 0.0559, 0.0633, 0.1, 0.1587, 0.2862, 0.6305, 0.7743, 0.6917, 0.5049, 0.6368, 0.7731, 0.8163, 0.8543, 0.8781, 0.9011, 0.9216, 0.9392]	3	0.09375	0	0	0	0	0	0	0	0	2	0.0625	0	0	1	0.03125	1	0.03125	7	0.21875	1	0.03125	2
Q55763	SP	0.000226	0.999104	0.000183	0.0002	0.000161	0.000147	CS pos: 36-37. Pr: 0.9721	1	8	9	29	30	36			MFISPPRNLLKVAVQRVGGLVIALGLVAGGALPSFA	--------HHHHHHHHH--HHHHHHHH---------	9.99889e+35	--------BB-BBB--BBBB-BB-BBB-BB------	---------B-B-------BBBB-B-----------	---------B--------------------------	--------HHHHHHHHH--HHHHHHHH---------	[0.0395, 0.034, 0.0458, 0.0601, 0.0679, 0.0642, 0.0515, 0.0344, 0.0358, 0.0471, 0.0323, 0.0176, 0.012, 0.0119, 0.0136, 0.0173, 0.0201, 0.0102, 0.0073, 0.013, 0.0233, 0.0251, 0.0213, 0.018, 0.0222, 0.0354, 0.0546, 0.0411, 0.0313, 0.0426, 0.061, 0.0704, 0.0683, 0.0533, 0.0387, 0.0342]	[0.0223, 0.0209, 0.0289, 0.0439, 0.0593, 0.0902, 0.1429, 0.3123, 0.8143, 0.8874, 0.9229, 0.9447, 0.9454, 0.9387, 0.9256, 0.8762, 0.7333, 0.2588, 0.2462, 0.841, 0.9293, 0.9413, 0.9385, 0.9311, 0.911, 0.8486, 0.7229, 0.4257, 0.1886, 0.1129, 0.0792, 0.0633, 0.0478, 0.0356, 0.0221, 0.0166]	[0.9248, 0.9467, 0.9293, 0.8992, 0.875, 0.8421, 0.794, 0.6556, 0.194, 0.1014, 0.0731, 0.063, 0.0609, 0.0611, 0.0733, 0.1246, 0.2719, 0.7391, 0.7602, 0.1767, 0.0717, 0.0586, 0.0637, 0.0747, 0.1004, 0.1594, 0.2774, 0.5519, 0.7838, 0.8428, 0.8518, 0.8641, 0.8804, 0.9067, 0.9359, 0.9455]	5	0.138889	0	0	0	0	0	0	2	0.0555556	5	0.138889	0	0	2	0.0555556	1	0.0277778	6	0.166667	1	0.0277778	1
P73111	SP	0.001183	0.997129	0.001093	0.000262	0.000183	0.000183	CS pos: 36-37. Pr: 0.9557	1	8	9	31	32	36			MATHNLDRVAAPLISKLFPFFLVLAGMFSGTLAAQA	--------HHHHHHHHHHHHHHHHHHHH---HH---	9.99988e+35	-----B--BBBBBB--BBBBBBBB-BBB-B-B----	--------B----B-------BB-------------	------------------------------------	--------HHHHHHHHHHHHHHHHHHHH---HH---	[0.0389, 0.0304, 0.0386, 0.0417, 0.0516, 0.0693, 0.0471, 0.023, 0.019, 0.0213, 0.0174, 0.0122, 0.0083, 0.007, 0.006, 0.0064, 0.0061, 0.0052, 0.0052, 0.0059, 0.0073, 0.0089, 0.0089, 0.0088, 0.0096, 0.0134, 0.0237, 0.0326, 0.0205, 0.0127, 0.0145, 0.0302, 0.0558, 0.0468, 0.0127, 0.0067]	[0.0233, 0.0204, 0.033, 0.0584, 0.114, 0.3662, 0.312, 0.4124, 0.8604, 0.9237, 0.948, 0.9577, 0.9595, 0.9586, 0.949, 0.9538, 0.9479, 0.9315, 0.9315, 0.9429, 0.9544, 0.9574, 0.9519, 0.9351, 0.9225, 0.9106, 0.8721, 0.7642, 0.3723, 0.1672, 0.2146, 0.6107, 0.594, 0.4002, 0.1099, 0.0252]	[0.9289, 0.9524, 0.927, 0.8842, 0.8116, 0.5708, 0.624, 0.5763, 0.1658, 0.0839, 0.0546, 0.044, 0.0411, 0.0448, 0.053, 0.0446, 0.0516, 0.0696, 0.0696, 0.0573, 0.0466, 0.0442, 0.0526, 0.0673, 0.0749, 0.0853, 0.1304, 0.2557, 0.6345, 0.8416, 0.7725, 0.3491, 0.2873, 0.4345, 0.8419, 0.9659]	7	0.194444	0	0	1	0.0277778	0	0	4	0.111111	2	0.0555556	1	0.0277778	1	0.0277778	1	0.0277778	6	0.166667	2	0.0555556	1
P73344	SP	0.000263	0.998946	0.000221	0.000224	0.000184	0.000179	CS pos: 43-44. Pr: 0.9684	1	18	19	36	37	43			MYPSSSPGHRQYFLGVKSSLPLLWLMVFPALIGGVLNINPVQA	----------EEEEE----HHHHHHHHHHHHH--EE-------	9.99878e+42	-----------BBBBB--BBBBBB-B--BB-BBBBB-B-----	------------B--B-----B--B------------------	-------------------------------------------	----------EEEEE----HHHHHHHHHHHHH--EE-------	[0.054, 0.0508, 0.0661, 0.0962, 0.1115, 0.112, 0.1186, 0.1139, 0.1319, 0.3312, 0.7429, 0.8693, 0.8889, 0.8497, 0.6847, 0.3203, 0.1193, 0.0674, 0.0451, 0.0467, 0.0382, 0.0266, 0.014, 0.0103, 0.0103, 0.0124, 0.0128, 0.0161, 0.017, 0.0183, 0.0317, 0.0525, 0.0503, 0.1259, 0.4134, 0.5089, 0.2888, 0.1391, 0.0809, 0.0657, 0.0481, 0.0462, 0.0465]	[0.0228, 0.0184, 0.0236, 0.0303, 0.0324, 0.037, 0.0386, 0.0319, 0.025, 0.0244, 0.0287, 0.0266, 0.0258, 0.0297, 0.0362, 0.0301, 0.0443, 0.0852, 0.2468, 0.7858, 0.9114, 0.9352, 0.9481, 0.9546, 0.9668, 0.9653, 0.9621, 0.9553, 0.9317, 0.908, 0.8315, 0.5879, 0.2062, 0.1241, 0.1748, 0.1067, 0.045, 0.0371, 0.0427, 0.0348, 0.0253, 0.0185, 0.0139]	[0.9106, 0.9359, 0.9188, 0.8783, 0.8553, 0.8459, 0.8398, 0.8512, 0.8397, 0.6621, 0.2611, 0.1236, 0.1056, 0.1469, 0.3232, 0.6877, 0.8467, 0.8373, 0.6903, 0.1867, 0.0795, 0.0568, 0.0528, 0.044, 0.0351, 0.0344, 0.0366, 0.0427, 0.0642, 0.1003, 0.1733, 0.3211, 0.6083, 0.5798, 0.2787, 0.2939, 0.6052, 0.8039, 0.8686, 0.8969, 0.9287, 0.9353, 0.9376]	2	0.0465116	0	0	0	0	0	0	2	0.0465116	4	0.0930233	1	0.0232558	2	0.0465116	1	0.0232558	7	0.162791	2	0.0465116	2
Uniprot ID	Prediction SignalP 6.0	OTHER	SP(Sec/SPI)	LIPO(Sec/SPII)	TAT(Tat/SPI)	TATLIPO(Sec/SPII)	PILIN(Sec/SPIII)	CS Position	N region start	N region end	H region start	H region end	C region start	C region end	Twin arginine motif (2 Rs)	Lipid-modified cysteine	Predicted Signal Sequence (Cut site after last AA)	jnetpred	JNETCONF	JNETSOL25	JNETSOL5	JNETSOL0	JNETHMM	JNETPROPE	JNETPROPH	JNETPROPC	Entire SS A count	Entire SS A percentage	Entire SS C count	Entire SS C percentage	Entire SS D count	Entire SS D percentage	Entire SS E count	Entire SS E percentage	Entire SS F count	Entire SS F percentage	Entire SS G count	Entire SS G percentage	Entire SS H count	Entire SS H percentage	Entire SS I count	Entire SS I percentage	Entire SS K count	Entire SS K percentage	Entire SS L count	Entire SS L percentage	Entire SS M count	Entire SS M percentage	Entire SS N count
all mean									1	9.42553	10.4255	27.1277	28.1277	33.383													4	0.125601	0.361702	0.0114819	0.106383	0.00298291	0.170213	0.00483239	2.48936	0.075975	2.25532	0.0681213	0.446809	0.012756	1.51064	0.0450587	1.06383	0.0316092	6.08511	0.183115	1.70213	0.0508915	0.744681
all SD									0	6.60994	6.60994	6.7054	6.7054	6.99104													1.44399	0.0512788	0.562121	0.0177188	0.37097	0.00996974	0.428712	0.0119084	1.60944	0.0504996	1.46546	0.0457425	0.678186	0.0183304	1.20057	0.0354525	0.884963	0.0250074	2.12212	0.0594742	0.769495	0.01975	0.811305
lumen mean									1	9.41176	10.4118	27.0588	28.0588	33.2353													4.05882	0.128605	0.352941	0.0115244	0.235294	0.00661287	0.176471	0.00383632	2.70588	0.0847326	1.64706	0.049525	0.294118	0.00794185	1.94118	0.0582912	1	0.0296447	6.88235	0.208244	1.76471	0.0532452	0.705882
lumen SD									0	6.61601	6.61601	6.45774	6.45774	6.90719													1.47411	0.0527391	0.477885	0.0159723	0.545507	0.0145011	0.512812	0.0111481	1.63652	0.0533013	1.23389	0.0387905	0.748701	0.0184135	1.39202	0.0412707	0.840168	0.0235695	2.16611	0.0576155	0.644379	0.0168389	0.748701
both mean									1	9.33333	10.3333	26.5	27.5	32.25													3.91667	0.126837	0.416667	0.0145722	0	0	0.166667	0.00486111	2.75	0.0910481	2.16667	0.0638163	0.666667	0.0209549	1.16667	0.0347873	0.916667	0.0278323	5.58333	0.175481	1.58333	0.0498431	0.666667
both SD									0	7.43117	7.43117	7.30867	7.30867	7.09607													1.49768	0.0509574	0.640095	0.0222459	0	0	0.372678	0.0110021	1.08972	0.0475487	1.67498	0.0445985	0.62361	0.0195398	0.897527	0.0228172	0.759203	0.020477	2.17786	0.0714212	0.640095	0.0192829	0.745356
periplasm mean									1	9.5	10.5	27.6111	28.6111	34.2778													4	0.121941	0.333333	0.00938161	0.0555556	0.00154321	0.166667	0.00575397	2.11111	0.0576552	2.88889	0.0885545	0.444444	0.0118369	1.33333	0.039409	1.22222	0.0359825	5.66667	0.164472	1.72222	0.0493674	0.833333
periplasm SD									0	5.99305	5.99305	6.47335	6.47335	6.87835													1.37437	0.04985	0.57735	0.0154315	0.229061	0.00636282	0.372678	0.0130546	1.79161	0.0436913	1.24226	0.04427	0.598352	0.0153309	1.05409	0.0325345	0.974996	0.0282212	1.79505	0.0414411	0.931281	0.022238	0.897527
lumen + both mean									1	9.37931	10.3793	26.8276	27.8276	32.8276													4	0.127873	0.37931	0.0127856	0.137931	0.00387651	0.172414	0.00426037	2.72414	0.0873459	1.86207	0.0554386	0.448276	0.0133266	1.62069	0.0485654	0.965517	0.0288948	6.34483	0.194687	1.68966	0.0518374	0.689655
periplasm + both mean									1	9.43333	10.4333	27.1667	28.1667	33.4667													3.96667	0.123899	0.366667	0.0114578	0.0333333	0.000925926	0.166667	0.00539683	2.36667	0.0710124	2.6	0.0786592	0.533333	0.0154841	1.26667	0.0375603	1.1	0.0327225	5.63333	0.168875	1.66667	0.0495577	0.766667
lumen v periplasm ttest									nan	0.968283	0.968283	0.807789	0.807789	0.666992													0.906498	0.711942	0.915821	0.697945	0.235652	0.211786	0.950592	0.652383	0.326239	0.121891	0.00694429	0.0109382	0.530334	0.515225	0.169595	0.156279	0.487269	0.487832	0.0900407	0.0186763	0.879308	0.574883	0.660023
lumen v both ttest									nan	0.977789	0.977789	0.839819	0.839819	0.723311													0.809438	0.931127	0.781917	0.700652	0.103727	0.0868685	0.954565	0.815042	0.933616	0.749604	0.390932	0.398225	0.172075	0.0953066	0.090316	0.0692472	0.79071	0.833509	0.140272	0.220361	0.477667	0.640318	0.894468
lumen v periplasm + both ttest									nan	0.991706	0.991706	0.958436	0.958436	0.915548													0.84034	0.772867	0.933701	0.990016	0.167501	0.145798	0.946873	0.66739	0.505362	0.399237	0.0263674	0.030071	0.285216	0.19193	0.0993756	0.0873298	0.71259	0.687352	0.0649803	0.0335841	0.662485	0.525177	0.804764
both v periplasm ttest									nan	0.950863	0.950863	0.685407	0.685407	0.462403													0.883321	0.804498	0.730086	0.507869	0.331333	0.331333	1	0.847131	0.250802	0.0743752	0.234643	0.163805	0.359288	0.205813	0.658083	0.662279	0.361401	0.384227	0.916804	0.649478	0.643778	0.952629	0.598713
lumen + both v periplasm ttest									nan	0.95123	0.95123	0.702023	0.702023	0.500167													1	0.705616	0.79384	0.514044	0.409718	0.387971	0.96367	0.696775	0.240808	0.0448264	0.0159323	0.0180903	0.98476	0.779799	0.417391	0.388819	0.368971	0.385299	0.27283	0.0650255	0.900099	0.701066	0.583787
lumen + both v periplasm + both ttest									nan	0.976154	0.976154	0.852131	0.852131	0.73239													0.931465	0.77067	0.934524	0.790364	0.244437	0.221685	0.958944	0.715169	0.374977	0.219625	0.0623088	0.0510456	0.635613	0.667924	0.248351	0.216418	0.556749	0.550761	0.210289	0.115907	0.907506	0.661917	0.716477
Significant Ttests
category	all mean	all SD	lumen mean	lumen SD	both mean	both SD	periplasm mean	periplasm SD	lumen + both mean	periplasm + both mean	lumen v periplasm ttest	lumen v both ttest	lumen v periplasm + both ttest	both v periplasm ttest	lumen + both v periplasm ttest	lumen + both v periplasm + both ttest
H region Hydrophilicity	-1.87355	0.536628	-2.27515	0.41107	-1.70922	0.551586	-1.60383	0.382653	-2.04097	-1.64598	3e-05	0.00925363	3.63e-05	0.586864	0.00303677	0.00488806
H region z1*z1 with 2 lag auto cross covariance	2.71736	3.32182	4.90687	2.54972	1.80464	4.09502	1.25797	2.06883	3.62319	1.47663	9.09e-05	0.0394664	0.00026564	0.687601	0.00772632	0.0190708
Entire SS Longest Predicted Structure Length helix (HMM)	15.234	5.23171	19.3529	3.72497	12.6667	3.22318	13.0556	5.12588	16.5862	12.9	0.000313547	3.8e-05	7.6e-06	0.807135	0.0283071	0.00412691
Entire SS Hydrophilicity	-1.08602	0.390419	-1.33012	0.376826	-1.06598	0.371091	-0.868849	0.261505	-1.22082	-0.9477	0.000350306	0.0835624	0.00187922	0.142734	0.000827941	0.00634422
H region Mean other prediction value	0.215087	0.114388	0.133861	0.0536713	0.271894	0.117237	0.253929	0.111313	0.190978	0.261115	0.000523447	0.00256709	7.49e-06	0.690087	0.0726078	0.0212885
H region Longest Predicted Structure Length helix (HMM)	12.9574	3.73572	15.5882	2.68018	11.75	2.86138	11.2778	3.72388	14	11.4667	0.000581798	0.00189971	6.36e-05	0.70831	0.0188711	0.00639815
Entire SS Longest Predicted Structure Length (HMM)	15.4468	5.29877	19.4118	3.63089	13.0833	3.42681	13.2778	5.45492	16.7931	13.2	0.000625377	0.000109395	1.54e-05	0.908612	0.0349402	0.00585413
C region Electronic Properties	0.147419	0.382121	0.360006	0.278077	0.170019	0.348203	-0.0684233	0.371207	0.281391	0.0269537	0.000684982	0.146902	0.00167902	0.0972753	0.00296055	0.00855715
H region Mean helix prediction value	0.748179	0.140843	0.850253	0.0963808	0.679033	0.116945	0.697873	0.135451	0.779403	0.690337	0.000754408	0.000656597	2.81e-05	0.699053	0.0577859	0.013569
H region Percent Predicted Structure helix (HMM)	0.786545	0.157017	0.899204	0.094621	0.712267	0.134322	0.729663	0.158085	0.821851	0.722705	0.000787028	0.000841527	1.6e-05	0.757579	0.0591215	0.0138831
H region GRAVY score	1.84585	0.462759	2.13923	0.308722	1.76593	0.364358	1.62206	0.494986	1.98476	1.67961	0.00111016	0.0112043	0.000225378	0.384304	0.0147628	0.0078292
H region Percent Predicted Structure helix (Jnetpred)	0.784644	0.167964	0.899671	0.0929287	0.718943	0.142382	0.719808	0.180043	0.824887	0.719462	0.00120871	0.00171555	2.75e-05	0.988842	0.050815	0.013623
H region Percent Predicted Structure (HMM)	0.808616	0.151341	0.910408	0.068438	0.736777	0.156005	0.760371	0.15363	0.838561	0.750933	0.00125251	0.00378292	2.17e-05	0.697767	0.0977246	0.0298876
H region Percent Predicted Structure (Jnetpred)	0.813541	0.148281	0.910875	0.0659994	0.754564	0.146451	0.760932	0.158003	0.846195	0.758385	0.00152954	0.00505585	3.38e-05	0.91415	0.0715541	0.0239931
H region Longest Predicted Structure Length (HMM)	13.1702	3.88844	15.6471	2.6333	12.1667	3.21023	11.5	4.09946	14.2069	11.7667	0.0016055	0.00737631	0.00022513	0.634779	0.0287509	0.0125642
Entire SS z2*z2 with 4 lag auto cross covariance	0.960989	1.03819	0.404299	0.887347	0.996197	1.00661	1.46328	0.921631	0.649222	1.27645	0.00196705	0.129883	0.00445123	0.228353	0.00799327	0.0193041
Entire SS Mean other prediction value	0.425047	0.0972419	0.355763	0.0743509	0.486064	0.0749266	0.449804	0.0899918	0.409681	0.464308	0.00248085	0.000173434	8.09e-05	0.258757	0.169752	0.0300204
Entire SS z1*z1 with 2 lag auto cross covariance	0.837485	1.5977	1.71398	1.42373	0.5498	1.76532	0.201471	1.21983	1.23225	0.340803	0.00261591	0.083862	0.0043117	0.574492	0.0218197	0.0375381
Entire SS Mean helix prediction value	0.518489	0.128169	0.606368	0.105477	0.45705	0.0878763	0.476453	0.125144	0.544581	0.468691	0.00281597	0.000473561	0.000237748	0.633867	0.0833099	0.0182394
Entire SS Longest Predicted Structure Length helix (Jnetpred)	15.4681	5.39839	19.2353	3.58968	12.8333	3.13138	13.6667	6.00925	16.5862	13.3333	0.00296887	4.41e-05	4.68e-05	0.635188	0.0967081	0.014336
H region Longest Predicted Structure Length helix (Jnetpred)	13.234	3.8604	15.5882	2.59091	12.25	2.77263	11.6667	4.37163	14.2069	11.9	0.00381	0.00447987	0.000401016	0.669027	0.0457843	0.0155987
Entire SS Percent Predicted Structure helix (Jnetpred)	0.520069	0.154431	0.623556	0.112051	0.438345	0.107962	0.476814	0.161881	0.546917	0.461426	0.00480748	0.000234838	0.000150661	0.456984	0.151127	0.0285291
Entire SS Percent Predicted Structure helix (HMM)	0.5366	0.147478	0.633637	0.117443	0.467118	0.100311	0.491275	0.151296	0.564733	0.481612	0.00483191	0.000538771	0.000337996	0.615426	0.111951	0.024554
Entire SS z3*z1 with 2 lag auto cross covariance	0.525966	0.813966	1.03512	0.757836	0.180975	0.709194	0.275094	0.682008	0.68168	0.237446	0.00490133	0.00625121	0.00152649	0.730918	0.0850967	0.0354609
H region z3*z1 with 2 lag auto cross covariance	0.442073	1.06239	1.05128	1.10503	0.186059	0.85468	0.0373855	0.865386	0.693259	0.0968548	0.00651081	0.0301613	0.00593572	0.658698	0.0315109	0.0268255
Entire SS Percent Predicted Structure (HMM)	0.558766	0.130941	0.645146	0.102474	0.481007	0.101587	0.529023	0.126525	0.577226	0.509817	0.00658132	0.00040453	0.000294213	0.277964	0.22824	0.0466864
C region V percentage	0.0612663	0.0912339	0.00980392	0.0392157	0.102183	0.107303	0.0825923	0.0923761	0.0480296	0.0904284	0.00670953	0.0170597	0.000379155	0.623805	0.223728	0.0927567
Entire SS G count	2.25532	1.46546	1.64706	1.23389	2.16667	1.67498	2.88889	1.24226	1.86207	2.6	0.00694429	0.390932	0.0263674	0.234643	0.0159323	0.0623088
H region Longest Predicted Structure Length (Jnetpred)	13.4468	3.99366	15.6471	2.54237	12.6667	3.06413	11.8889	4.67724	14.4138	12.2	0.00757622	0.0148379	0.00119459	0.599176	0.0590848	0.026226
Entire SS Longest Predicted Structure Length (Jnetpred)	15.7872	5.5311	19.2941	3.49394	13.4167	3.04024	14.0556	6.62044	16.8621	13.8	0.00810862	8.98e-05	0.000177808	0.732499	0.132642	0.0235709
Entire SS Longest Predicted Buried at Sol5	3.31915	1.92527	2.35294	1.36946	4	2.48328	3.77778	1.5476	3.03448	3.86667	0.00839249	0.0631434	0.00432166	0.794037	0.178077	0.127142
H region Longest Predicted Buried at Sol5	3.31915	1.92527	2.35294	1.36946	4	2.48328	3.77778	1.5476	3.03448	3.86667	0.00839249	0.0631434	0.00432166	0.794037	0.178077	0.127142
Entire SS G percentage	0.0681213	0.0457425	0.049525	0.0387905	0.0638163	0.0445985	0.0885545	0.04427	0.0554386	0.0786592	0.0109382	0.398225	0.030071	0.163805	0.0180903	0.0510456
Entire SS Percent Predicted Structure (Jnetpred)	0.551114	0.128442	0.635065	0.0951357	0.471173	0.0800956	0.52512	0.1366	0.567248	0.503542	0.0113282	5.23e-05	0.000244354	0.198988	0.302203	0.0503888
Entire SS Bulk	-0.813901	0.31108	-0.707441	0.271145	-0.717093	0.248545	-0.978984	0.312821	-0.711435	-0.874228	0.0117386	0.924667	0.0707428	0.0208167	0.00594201	0.0384834
H region z1*z1 with 4 lag auto cross covariance	3.35775	3.15619	4.49791	3.14691	4.1177	2.68153	1.7743	2.7828	4.34058	2.71166	0.0131053	0.73882	0.0724887	0.0356932	0.00582087	0.0430738
H region z2*z1 with 5 lag auto cross covariance	2.3123	1.62843	3.01468	1.50126	2.2169	1.79782	1.71255	1.34502	2.68457	1.91429	0.0133691	0.239849	0.026461	0.435283	0.0385069	0.0783569
H region z1*z1 with 3 lag auto cross covariance	2.5933	3.17842	4.27491	2.55704	1.34674	3.48004	1.83616	2.80168	3.06325	1.64039	0.0133823	0.0278213	0.00399319	0.699576	0.191148	0.0994609
C region V count	0.404255	0.704381	0.0588235	0.235294	0.5	0.5	0.666667	0.942809	0.241379	0.6	0.0184553	0.0160853	0.00168271	0.547913	0.0938955	0.0395739
H region Number aa in Predicted Structure helix (Jnetpred)	13.8298	3.51483	15.8235	2.52599	12.25	2.77263	13	3.87298	14.3448	12.7	0.0184607	0.00248547	0.00129306	0.555722	0.23647	0.067529
Entire SS L percentage	0.183115	0.0594742	0.208244	0.0576155	0.175481	0.0714212	0.164472	0.0414411	0.194687	0.168875	0.0186763	0.220361	0.0335841	0.649478	0.0650255	0.115907
H region Number aa in Predicted Structure helix (HMM)	13.8511	3.35159	15.8235	2.61748	12.0833	2.46503	13.1667	3.5473	14.2759	12.7333	0.0197151	0.000898026	0.00120551	0.348853	0.29685	0.0720516
Entire SS z2*z2 with 3 lag auto cross covariance	1.08543	0.889754	0.825417	0.852789	0.782743	0.780451	1.5328	0.805689	0.807759	1.23278	0.0200242	0.894172	0.138133	0.0218479	0.00625357	0.0642602
H region K count	0.12766	0.33371	0	0	0.0833333	0.276385	0.277778	0.447903	0.0344828	0.2	0.0204118	0.338801	0.0116548	0.166614	0.0450531	0.0498439
H region K percentage	0.00642374	0.0168505	0	0	0.00438597	0.0145466	0.0138491	0.0224376	0.00181488	0.0100639	0.0209285	0.338801	0.011941	0.186584	0.0483006	0.0543995
H region z2*z2 with 2 lag auto cross covariance	1.68248	1.30193	0.993954	0.970774	2.24876	1.30654	1.95524	1.28914	1.51319	2.07265	0.0210454	0.0138068	0.00306831	0.565089	0.271062	0.107788
Entire SS z1*z1 with 4 lag auto cross covariance	1.43184	1.83317	2.06208	1.89113	1.78421	1.66219	0.601702	1.55177	1.9471	1.0747	0.0217423	0.690086	0.0925565	0.0722777	0.0115107	0.0655973
C region Bulk	-1.12499	0.786972	-0.877742	0.589732	-0.877293	0.53866	-1.52364	0.915241	-0.877556	-1.2651	0.0217649	0.998382	0.079606	0.0261193	0.0147398	0.0473452
H region P percentage	0.0267876	0.0384527	0.00916507	0.0198466	0.0386863	0.0467945	0.0354987	0.0395653	0.0213807	0.0367737	0.0221149	0.068847	0.00500922	0.853631	0.241496	0.149264
C region G percentage	0.0772305	0.12352	0.0387255	0.0709956	0.038961	0.0896637	0.139109	0.153338	0.038823	0.09905	0.0225475	0.994261	0.062292	0.0380531	0.0200785	0.0511512
Entire SS z3*z1 with 5 lag auto cross covariance	0.629439	0.643897	0.998381	0.401816	0.0993935	0.762882	0.634358	0.475623	0.626386	0.420372	0.0233278	0.00267251	0.000698273	0.0535038	0.964814	0.269056
H region P count	0.489362	0.710778	0.176471	0.38122	0.666667	0.849837	0.666667	0.745356	0.37931	0.666667	0.0240251	0.0944825	0.00744153	1	0.200944	0.14215
Entire SS V count	2.21277	1.57015	1.70588	1.60017	1.75	0.721688	3	1.63299	1.72414	2.5	0.0279922	0.923633	0.111795	0.0104561	0.010445	0.0402754
C region G count	0.531915	0.91909	0.235294	0.424183	0.333333	0.745356	0.944444	1.1772	0.275862	0.7	0.0296802	0.698432	0.0452273	0.103718	0.0397223	0.0680939
Entire SS V percentage	0.0662478	0.0451475	0.0507737	0.0474822	0.0559732	0.0224473	0.087712	0.045823	0.0529252	0.0750165	0.0298241	0.706868	0.09676	0.0217564	0.0138935	0.042747
H region z2*z1 with 2 lag auto cross covariance	1.9662	1.74645	2.76779	1.16459	1.2975	2.13716	1.65494	1.62369	2.1594	1.51197	0.0301865	0.0545685	0.00785303	0.641372	0.337418	0.185363
Entire SS Number aa in Predicted Structure helix (Jnetpred)	17.0426	5.47706	20.2353	3.47308	13.6667	3.34996	16.2778	6.4533	17.5172	15.2333	0.0358836	4.85e-05	0.000590475	0.172429	0.496872	0.100024
Entire SS Number aa in Predicted Structure helix (HMM)	17.5957	5.25381	20.5882	3.61466	14.6667	3.09121	16.7222	6.19862	18.1379	15.9	0.0360161	0.000109118	0.00104812	0.255553	0.419031	0.0897674
C region R count	0.12766	0.33371	0	0	0.166667	0.372678	0.222222	0.41574	0.0689655	0.2	0.0416047	0.166087	0.0116548	0.715955	0.18207	0.144524
C region Positively Charged AAs (R and K)	0.12766	0.33371	0	0	0.166667	0.372678	0.222222	0.41574	0.0689655	0.2	0.0416047	0.166087	0.0116548	0.715955	0.18207	0.144524
C region R percentage	0.0221884	0.0584557	0	0	0.0285714	0.0649437	0.0388889	0.0730719	0.0118227	0.0347619	0.0423958	0.17249	0.0123046	0.69931	0.179346	0.144194
Entire SS GRAVY score	0.951883	0.395658	1.12265	0.396925	0.856277	0.402463	0.854338	0.329885	1.01243	0.855114	0.0434538	0.102502	0.0329265	0.989487	0.168127	0.135672
H region Number aa in Predicted Structure (Jnetpred)	14.3617	3.34807	16.0588	2.43674	12.8333	2.79384	13.7778	3.72015	14.7241	13.4	0.0448347	0.00529257	0.00422286	0.450743	0.38316	0.127062
C region Longest Predicted Buried at Sol25	0.87234	0.890064	0.588235	0.599885	0.833333	0.986013	1.16667	0.957427	0.689655	1.03333	0.0453139	0.471975	0.0660333	0.386049	0.0942817	0.151055
H region Number aa in Predicted Structure (HMM)	14.2766	3.40652	16.0588	2.53146	12.5	2.81366	13.7778	3.69016	14.5862	13.2667	0.0460074	0.0028157	0.00336306	0.309227	0.458764	0.136999
Entire SS z1*z1 with 3 lag auto cross covariance	1.1977	1.79451	1.8822	1.41383	0.803172	2.22368	0.814238	1.59085	1.43571	0.809812	0.0493452	0.172581	0.036341	0.988742	0.241981	0.211734
[truncated: 403 more columns]

## Sheet: PCC 6803 LIPO
Thylakoid Lumen only
Uniprot ID	Prediction SignalP 6.0	OTHER	SP(Sec/SPI)	LIPO(Sec/SPII)	TAT(Tat/SPI)	TATLIPO(Sec/SPII)	PILIN(Sec/SPIII)	CS Position	N region start	N region end	H region start	H region end	C region start	C region end	Twin arginine motif (2 Rs)	Lipid-modified cysteine	Predicted Signal Sequence (Cut site after last AA)	jnetpred	JNETCONF	JNETSOL25	JNETSOL5	JNETSOL0	JNETHMM	JNETPROPE	JNETPROPH	JNETPROPC	Entire SS A count	Entire SS A percentage	Entire SS C count	Entire SS C percentage	Entire SS D count	Entire SS D percentage	Entire SS E count	Entire SS E percentage	Entire SS F count	Entire SS F percentage	Entire SS G count	Entire SS G percentage	Entire SS H count	Entire SS H percentage	Entire SS I count	Entire SS I percentage	Entire SS K count	Entire SS K percentage	Entire SS L count	Entire SS L percentage	Entire SS M count	Entire SS M percentage	Entire SS N count
P73952	LIPO	0	0	1.00001	0	0	0	CS pos: 23-24. Pr: 0.9974	1	4	5	23				24	MLKKSLSTAVVLVTLLLSFTLTA	--HHHHHHHHHHHHHHHHHHH--	9.91e+22	-------BBBBB--B--B-----	-----------BB----------	-----------------------	--HHHHHHHHHHHHHHHHHHH--	[0.015, 0.0096, 0.018, 0.0234, 0.0126, 0.0088, 0.0102, 0.0095, 0.0087, 0.0079, 0.0065, 0.0057, 0.0055, 0.0069, 0.0065, 0.0066, 0.0063, 0.0067, 0.0068, 0.0074, 0.0088, 0.0079, 0.0038]	[0.0268, 0.0492, 0.5077, 0.6947, 0.5635, 0.9035, 0.9491, 0.9543, 0.9579, 0.9582, 0.954, 0.9427, 0.9408, 0.9557, 0.9582, 0.9596, 0.9568, 0.9416, 0.9222, 0.8728, 0.7095, 0.3454, 0.0352]	[0.94, 0.9247, 0.4277, 0.252, 0.3767, 0.0989, 0.0523, 0.0463, 0.0424, 0.0401, 0.0469, 0.0609, 0.0588, 0.0432, 0.0424, 0.0411, 0.0452, 0.0561, 0.0742, 0.1196, 0.2683, 0.6296, 0.9591]	2	0.0869565	0	0	0	0	0	0	1	0.0434783	0	0	0	0	0	0	2	0.0869565	7	0.304348	1	0.0434783	0
P74339	LIPO	0.0567	0.032922	0.910312	4.9e-05	1.2e-05	0	CS pos: 37-38. Pr: 0.9802	1	16	17	37				38	MLDRHWHNQNNCRPSYWSHVTTVLTICLLAIAMGLGG	---------------HHHHHHHHHHHHHHHHHH----	8.94e+36	-----B-----B---BB-BBBBBBBBBBBBB-B----	-------------------B--BB-BBBBBB------	--------------------------B----------	--HHHH----------HHHHHHHHHHHHHHHHH----	[0.0218, 0.0162, 0.0348, 0.0722, 0.0728, 0.0431, 0.061, 0.051, 0.0589, 0.0754, 0.0829, 0.077, 0.0792, 0.0744, 0.0672, 0.0545, 0.0612, 0.0381, 0.0241, 0.0192, 0.0142, 0.0106, 0.0084, 0.0069, 0.0075, 0.0077, 0.0104, 0.0099, 0.0108, 0.0114, 0.014, 0.0203, 0.025, 0.0163, 0.0105, 0.0094, 0.0133]	[0.0397, 0.0904, 0.4581, 0.5419, 0.5407, 0.4602, 0.4677, 0.2795, 0.1603, 0.1329, 0.1058, 0.1108, 0.1033, 0.1282, 0.1566, 0.2323, 0.5512, 0.562, 0.8774, 0.9346, 0.9489, 0.9596, 0.9605, 0.9579, 0.9606, 0.9588, 0.9647, 0.9563, 0.9539, 0.945, 0.9241, 0.8568, 0.675, 0.1995, 0.0328, 0.01, 0.0074]	[0.913, 0.8679, 0.4082, 0.2677, 0.279, 0.4577, 0.4996, 0.6864, 0.7833, 0.8118, 0.8273, 0.8263, 0.8283, 0.813, 0.7957, 0.7444, 0.4628, 0.4375, 0.1384, 0.0757, 0.0538, 0.0441, 0.0403, 0.0421, 0.0402, 0.0411, 0.0353, 0.0472, 0.0477, 0.0532, 0.0721, 0.1308, 0.3133, 0.7772, 0.9621, 0.9864, 0.9858]	2	0.0540541	2	0.0540541	1	0.027027	0	0	0	0	3	0.0810811	3	0.0810811	2	0.0540541	0	0	5	0.135135	2	0.0540541	3
P74367	LIPO	0	0	0.999992	0	0	0	CS pos: 24-25. Pr: 0.9975	1	2	3	24				25	MSFLKNQLSRLLALILVVAIGLTA	--HHHHHHHHHHHHHHHHHHH---	8.27e+23	--BB---B--BBBBBBBB-B-B--	-------B--BBBBBBBB------	------------------------	--HHHHHHHHHHHHHHHHHHHH--	[0.0116, 0.006, 0.0097, 0.0126, 0.0109, 0.0079, 0.0067, 0.0058, 0.006, 0.0064, 0.0061, 0.0052, 0.0052, 0.0059, 0.0073, 0.0079, 0.0073, 0.0078, 0.0088, 0.0098, 0.0131, 0.0141, 0.0055, 0.0037]	[0.0233, 0.06, 0.6653, 0.9022, 0.9455, 0.963, 0.9644, 0.9599, 0.9561, 0.9538, 0.9479, 0.9315, 0.9315, 0.9429, 0.9544, 0.9617, 0.9598, 0.9507, 0.9338, 0.8995, 0.7971, 0.49, 0.0497, 0.0092]	[0.952, 0.9147, 0.2792, 0.0764, 0.0451, 0.0351, 0.0355, 0.0419, 0.0439, 0.0446, 0.0516, 0.0696, 0.0696, 0.0573, 0.0466, 0.0394, 0.0422, 0.0492, 0.0594, 0.0939, 0.1908, 0.4875, 0.9462, 0.9896]	3	0.125	0	0	0	0	0	0	1	0.0416667	1	0.0416667	0	0	2	0.0833333	1	0.0416667	7	0.291667	1	0.0416667	1
P73069	LIPO	1.9e-05	0.000392	0.999605	1e-06	0	0	CS pos: 28-29. Pr: 0.9968	1	12	13	28				29	MPVKFPSLKFEQLKQLVLVAAIAVFCVS	---------HHHHHHHHHHHHHHHHH--	1e+28	----B--B-B--B--BBBBBBBBBBBB-	------------B---BBBBBB------	----------------------------	---------HHHHHHHHHHHHHHHH---	[0.0478, 0.0362, 0.0464, 0.061, 0.0739, 0.074, 0.0726, 0.0507, 0.0368, 0.0359, 0.0313, 0.0208, 0.0127, 0.0088, 0.0086, 0.0085, 0.0085, 0.0077, 0.0078, 0.0106, 0.011, 0.0177, 0.0346, 0.0434, 0.0398, 0.0326, 0.0098, 0.0044]	[0.023, 0.0213, 0.0291, 0.0421, 0.059, 0.0778, 0.108, 0.1552, 0.3227, 0.8182, 0.9069, 0.9387, 0.9556, 0.9602, 0.9626, 0.9652, 0.9586, 0.9477, 0.9478, 0.9428, 0.9199, 0.8937, 0.8624, 0.7135, 0.5209, 0.2657, 0.0334, 0.0078]	[0.9172, 0.9439, 0.9285, 0.8968, 0.8692, 0.8506, 0.822, 0.7967, 0.6553, 0.2017, 0.0988, 0.0635, 0.049, 0.0431, 0.0383, 0.0358, 0.0401, 0.0509, 0.0584, 0.0498, 0.064, 0.0656, 0.0537, 0.108, 0.2424, 0.5765, 0.9474, 0.9899]	3	0.107143	1	0.0357143	0	0	1	0.0357143	3	0.107143	0	0	0	0	1	0.0357143	3	0.107143	4	0.142857	1	0.0357143	0
P73048	LIPO	0	0	1	0	0	0	CS pos: 21-22. Pr: 0.9982	1	3	4	21				22	MSRLRSLLSLILVLVTTVLVS	-HHHHHHHHHHHHHHHHHH--	8.29e+20	------B-BB--B--------	----------B----------	---------------------	-HHHHHHHHHHHHHHHHHH--	[0.0058, 0.0064, 0.0088, 0.0079, 0.0064, 0.0055, 0.0055, 0.0054, 0.0056, 0.0061, 0.0052, 0.0059, 0.0065, 0.0066, 0.0063, 0.0067, 0.0068, 0.0074, 0.0088, 0.0079, 0.0038]	[0.0691, 0.5583, 0.8693, 0.9344, 0.9551, 0.9637, 0.9611, 0.9556, 0.9495, 0.9479, 0.9315, 0.9429, 0.9582, 0.9596, 0.9568, 0.9416, 0.9222, 0.8728, 0.7095, 0.3454, 0.0352]	[0.877, 0.3641, 0.0981, 0.0514, 0.0404, 0.0351, 0.0391, 0.0448, 0.0482, 0.0516, 0.0696, 0.0573, 0.0424, 0.0411, 0.0452, 0.0561, 0.0742, 0.1196, 0.2683, 0.6296, 0.9591]	0	0	0	0	0	0	0	0	0	0	0	0	0	0	1	0.047619	0	0	7	0.333333	1	0.047619	0
Both Thylakoid Lumen and Periplasm
Uniprot ID	Prediction SignalP 6.0	OTHER	SP(Sec/SPI)	LIPO(Sec/SPII)	TAT(Tat/SPI)	TATLIPO(Sec/SPII)	PILIN(Sec/SPIII)	CS Position	N region start	N region end	H region start	H region end	C region start	C region end	Twin arginine motif (2 Rs)	Lipid-modified cysteine	Predicted Signal Sequence (Cut site after last AA)	jnetpred	JNETCONF	JNETSOL25	JNETSOL5	JNETSOL0	JNETHMM	JNETPROPE	JNETPROPH	JNETPROPC	Entire SS A count	Entire SS A percentage	Entire SS C count	Entire SS C percentage	Entire SS D count	Entire SS D percentage	Entire SS E count	Entire SS E percentage	Entire SS F count	Entire SS F percentage	Entire SS G count	Entire SS G percentage	Entire SS H count	Entire SS H percentage	Entire SS I count	Entire SS I percentage	Entire SS K count	Entire SS K percentage	Entire SS L count	Entire SS L percentage	Entire SS M count	Entire SS M percentage	Entire SS N count
P73126	LIPO	0	0	1.00001	0	0	0	CS pos: 24-25. Pr: 0.9939	1	2	3	24				25	MAPYQSFHIGLLGLALASVWPLSA	-----HHHHHHHHHHHH-------	1e+24	---B--BBBBBBBBBBB-BB----	--------BBBBB-----------	------------------------	-----HHHHHHHHHHHH-------	[0.0348, 0.0285, 0.0322, 0.0281, 0.0225, 0.0232, 0.0242, 0.0165, 0.0125, 0.0125, 0.0125, 0.0135, 0.0148, 0.0178, 0.0197, 0.0288, 0.035, 0.0275, 0.0263, 0.0331, 0.0436, 0.0444, 0.0346, 0.0292]	[0.0217, 0.0185, 0.0294, 0.063, 0.2198, 0.827, 0.9232, 0.9442, 0.9562, 0.9624, 0.9647, 0.9626, 0.9538, 0.9427, 0.9197, 0.8779, 0.7552, 0.3684, 0.1377, 0.0714, 0.0444, 0.0269, 0.0163, 0.0149]	[0.9365, 0.9601, 0.9429, 0.8929, 0.711, 0.1618, 0.0728, 0.0557, 0.0456, 0.0396, 0.0378, 0.0391, 0.0454, 0.0552, 0.0847, 0.1286, 0.2546, 0.5987, 0.8252, 0.8967, 0.9163, 0.9361, 0.9545, 0.9554]	4	0.166667	0	0	0	0	0	0	1	0.0416667	2	0.0833333	1	0.0416667	1	0.0416667	0	0	5	0.208333	1	0.0416667	0
P72704	LIPO	0	5e-06	1.00002	0	0	0	CS pos: 26-27. Pr: 0.9975	1	2	3	26				27	MRILPNISRATWFVGIFFVVNILLTA	---------HHHHHHHHHHHHHHH--	8.65e+25	--B---B--B-BBBBBBBBB-B-B--	------------B-B-----------	--------------------------	---------HHHHHHHHHHHHHHH--	[0.0465, 0.0359, 0.049, 0.0613, 0.0651, 0.0618, 0.0841, 0.0573, 0.0375, 0.0547, 0.0762, 0.0709, 0.0355, 0.0183, 0.0122, 0.0077, 0.009, 0.0071, 0.0078, 0.0068, 0.008, 0.0068, 0.0074, 0.0088, 0.0079, 0.0038]	[0.0237, 0.0222, 0.0265, 0.0518, 0.0807, 0.1278, 0.3528, 0.2563, 0.2621, 0.7127, 0.8147, 0.8345, 0.8861, 0.915, 0.9425, 0.9467, 0.9549, 0.9718, 0.9657, 0.9602, 0.9414, 0.9222, 0.8728, 0.7095, 0.3454, 0.0352]	[0.9193, 0.9467, 0.9303, 0.8816, 0.8297, 0.7816, 0.5836, 0.6531, 0.6427, 0.2109, 0.0923, 0.0679, 0.0526, 0.0572, 0.0522, 0.0564, 0.041, 0.0309, 0.0349, 0.0413, 0.0489, 0.0742, 0.1196, 0.2683, 0.6296, 0.9591]	2	0.0769231	0	0	0	0	0	0	3	0.115385	1	0.0384615	0	0	4	0.153846	0	0	3	0.115385	1	0.0384615	2
P72967	LIPO	0	0	1	0	0	0	CS pos: 24-25. Pr: 0.9962	1	4	5	24				25	MRKRLTRFLSLALVLGLLWFGTAA	--HHHHHHHHHHHHHHHHHHH---	9.95e+23	----B--BBBBB-BB---------	--------B------B--------	------------------------	--HHHHHHHHHHHHHHHHHHH---	[0.0116, 0.006, 0.0097, 0.0126, 0.0109, 0.0079, 0.0067, 0.0058, 0.006, 0.0064, 0.0061, 0.0052, 0.0059, 0.0073, 0.0089, 0.0089, 0.0089, 0.0102, 0.0124, 0.0164, 0.0203, 0.0105, 0.0053, 0.0066]	[0.0233, 0.06, 0.6653, 0.9022, 0.9455, 0.963, 0.9644, 0.9599, 0.9561, 0.9538, 0.9479, 0.9315, 0.9429, 0.9544, 0.9574, 0.9611, 0.9532, 0.9426, 0.9136, 0.8361, 0.6128, 0.1103, 0.0134, 0.0066]	[0.952, 0.9147, 0.2792, 0.0764, 0.0451, 0.0351, 0.0355, 0.0419, 0.0439, 0.0446, 0.0516, 0.0696, 0.0573, 0.0466, 0.0442, 0.0414, 0.0474, 0.054, 0.0773, 0.1546, 0.373, 0.8764, 0.9855, 0.9908]	3	0.125	0	0	0	0	0	0	2	0.0833333	2	0.0833333	0	0	0	0	1	0.0416667	7	0.291667	1	0.0416667	0
Periplasm only
Uniprot ID	Prediction SignalP 6.0	OTHER	SP(Sec/SPI)	LIPO(Sec/SPII)	TAT(Tat/SPI)	TATLIPO(Sec/SPII)	PILIN(Sec/SPIII)	CS Position	N region start	N region end	H region start	H region end	C region start	C region end	Twin arginine motif (2 Rs)	Lipid-modified cysteine	Predicted Signal Sequence (Cut site after last AA)	jnetpred	JNETCONF	JNETSOL25	JNETSOL5	JNETSOL0	JNETHMM	JNETPROPE	JNETPROPH	JNETPROPC	Entire SS A count	Entire SS A percentage	Entire SS C count	Entire SS C percentage	Entire SS D count	Entire SS D percentage	Entire SS E count	Entire SS E percentage	Entire SS F count	Entire SS F percentage	Entire SS G count	Entire SS G percentage	Entire SS H count	Entire SS H percentage	Entire SS I count	Entire SS I percentage	Entire SS K count	Entire SS K percentage	Entire SS L count	Entire SS L percentage	Entire SS M count	Entire SS M percentage	Entire SS N count
P74119	LIPO	1e-06	2.3e-05	0.999963	0	0	0	CS pos: 26-27. Pr: 0.9958	1	3	4	26				27	MRNNRMTFKKPAQMLGLLGAWLVLGA	----------HHHHHHHHHHHHHH--	1e+26	-------B--BB-BBBBBBBB-B---	-------------BB-BBB-------	--------------------------	----------HHHHHHHHHHHHHH--	[0.054, 0.0434, 0.0492, 0.0618, 0.0745, 0.0801, 0.0826, 0.0705, 0.053, 0.0425, 0.0359, 0.0313, 0.0208, 0.0127, 0.0088, 0.0083, 0.0097, 0.0097, 0.0086, 0.0078, 0.0088, 0.0098, 0.0131, 0.0141, 0.0055, 0.0037]	[0.0228, 0.0222, 0.0295, 0.042, 0.0566, 0.0759, 0.0924, 0.1187, 0.1658, 0.3429, 0.8182, 0.9069, 0.9387, 0.9556, 0.9602, 0.9639, 0.9674, 0.9705, 0.9671, 0.9507, 0.9338, 0.8995, 0.7971, 0.49, 0.0497, 0.0092]	[0.9106, 0.9382, 0.9257, 0.8964, 0.8669, 0.8461, 0.8325, 0.8227, 0.7933, 0.6439, 0.2017, 0.0988, 0.0635, 0.049, 0.0431, 0.0377, 0.0328, 0.0284, 0.0331, 0.0492, 0.0594, 0.0939, 0.1908, 0.4875, 0.9462, 0.9896]	3	0.115385	0	0	0	0	0	0	1	0.0384615	3	0.115385	0	0	0	0	2	0.0769231	5	0.192308	3	0.115385	2
Q55471	LIPO	0	0	1.00004	0	0	0	CS pos: 18-19. Pr: 0.9973	1	2	3	18				19	MKFFKITTLIISLIVLTS	--HHHHHHHHHHHHHHH-	9.95e+17	-----BB-BBBBBB-B--	------------B-----	------------------	--HHHHHHHHHHHHHHH-	[0.0116, 0.006, 0.0097, 0.0126, 0.0109, 0.0079, 0.0067, 0.0058, 0.0068, 0.009, 0.0104, 0.0089, 0.0089, 0.0102, 0.0124, 0.0164, 0.0203, 0.0105]	[0.0233, 0.06, 0.6653, 0.9022, 0.9455, 0.963, 0.9644, 0.9599, 0.9615, 0.9659, 0.9647, 0.9611, 0.9532, 0.9426, 0.9136, 0.8361, 0.6128, 0.1103]	[0.952, 0.9147, 0.2792, 0.0764, 0.0451, 0.0351, 0.0355, 0.0419, 0.0379, 0.0327, 0.0353, 0.0414, 0.0474, 0.054, 0.0773, 0.1546, 0.373, 0.8764]	0	0	0	0	0	0	0	0	2	0.111111	0	0	0	0	4	0.222222	2	0.111111	3	0.166667	1	0.0555556	0
P73085	LIPO	0	1.4e-05	0.999982	0	0	0	CS pos: 26-27. Pr: 0.9969	1	2	3	26				27	MFIFPAVPRFVQPLGVAFVLGLSTLG	--------HHHHHHHHHHHHH-----	9.65e+25	--BBBBBB-BB-BBBBBBBBBB----	----------B---BBBBBB------	--------------------------	---------HHHHHHHHHHEE-----	[0.0483, 0.0654, 0.2055, 0.2404, 0.1164, 0.0604, 0.0479, 0.0454, 0.0386, 0.0865, 0.0846, 0.0477, 0.0259, 0.0307, 0.0357, 0.0493, 0.0883, 0.1779, 0.3268, 0.4359, 0.4785, 0.2769, 0.0799, 0.0255, 0.0105, 0.0144]	[0.0157, 0.0228, 0.077, 0.1133, 0.0957, 0.0978, 0.1081, 0.1251, 0.2556, 0.6465, 0.7069, 0.6145, 0.8574, 0.8825, 0.8521, 0.8096, 0.7045, 0.6581, 0.5055, 0.2967, 0.162, 0.1077, 0.0428, 0.0153, 0.0081, 0.0073]	[0.9145, 0.8548, 0.5504, 0.4858, 0.6901, 0.8131, 0.8372, 0.8274, 0.7261, 0.3016, 0.2483, 0.3148, 0.1558, 0.1119, 0.105, 0.1058, 0.0979, 0.0675, 0.0577, 0.0733, 0.1546, 0.4049, 0.813, 0.9584, 0.9855, 0.9828]	2	0.0769231	0	0	0	0	0	0	4	0.153846	3	0.115385	0	0	1	0.0384615	0	0	4	0.153846	1	0.0384615	0
P73483	LIPO	0.011865	0.034723	0.953388	7e-06	4e-06	0	CS pos: 36-37. Pr: 0.9953	1	16	17	36				37	MTPLTFRNLGQSKAPSIARTLVTIGLGIGLAMGTVG	---------------HHHHHHHHHHHHHHHH-----	9.61e+35	-----B--B----B--BB-BBBBBBBBBBB------	----------------B---BB-B---B--------	--------------------B---------------	---------------HHHHHHHHHHHHHHH------	[0.0498, 0.0428, 0.0548, 0.0569, 0.0752, 0.1159, 0.098, 0.0937, 0.062, 0.0597, 0.0647, 0.0732, 0.0747, 0.0584, 0.0352, 0.0349, 0.0309, 0.0263, 0.0155, 0.0098, 0.009, 0.0106, 0.0135, 0.0189, 0.0173, 0.0119, 0.0165, 0.0286, 0.0409, 0.0465, 0.029, 0.0223, 0.0285, 0.0333, 0.0361, 0.0276]	[0.0251, 0.0242, 0.0419, 0.0686, 0.1394, 0.2693, 0.2591, 0.3282, 0.2597, 0.1756, 0.1468, 0.1095, 0.1294, 0.1583, 0.3018, 0.8236, 0.9037, 0.9347, 0.9517, 0.9572, 0.9532, 0.9528, 0.9486, 0.9242, 0.8608, 0.6723, 0.8555, 0.8884, 0.8363, 0.7218, 0.3429, 0.1323, 0.0571, 0.0269, 0.0161, 0.0115]	[0.9189, 0.9399, 0.9104, 0.8585, 0.7493, 0.5484, 0.5766, 0.552, 0.6813, 0.7795, 0.8172, 0.8491, 0.82, 0.7954, 0.6728, 0.1996, 0.1029, 0.0646, 0.0537, 0.0484, 0.0486, 0.0444, 0.0498, 0.0782, 0.1565, 0.3564, 0.1673, 0.1165, 0.1454, 0.2549, 0.595, 0.8447, 0.9167, 0.9475, 0.9576, 0.9656]	3	0.0833333	0	0	0	0	0	0	1	0.0277778	6	0.166667	0	0	3	0.0833333	1	0.0277778	5	0.138889	2	0.0555556	1
P73831	LIPO	0	0	1.00001	0	0	0	CS pos: 22-23. Pr: 0.9969	1	4	5	22				23	MAQKSSSFFPYLIAGLCALLGA	--------HHHHHHHHHHHH--	1e+22	-------BBBBBBBBBBB-B--	--------BB-BB-BBB-----	----------------------	--------HHHHHHHHHHHH--	[0.0395, 0.034, 0.0458, 0.0601, 0.0679, 0.0642, 0.0515, 0.0344, 0.0307, 0.0313, 0.0208, 0.0147, 0.0125, 0.011, 0.0099, 0.0097, 0.0106, 0.0098, 0.0131, 0.0141, 0.0055, 0.0037]	[0.0223, 0.0209, 0.0289, 0.0439, 0.0593, 0.0902, 0.1429, 0.3123, 0.8177, 0.9069, 0.9387, 0.9548, 0.9624, 0.9698, 0.9689, 0.9605, 0.9428, 0.8995, 0.7971, 0.49, 0.0497, 0.0092]	[0.9248, 0.9467, 0.9293, 0.8992, 0.875, 0.8421, 0.794, 0.6556, 0.1988, 0.0988, 0.0635, 0.0477, 0.0396, 0.032, 0.0314, 0.0363, 0.0479, 0.0939, 0.1908, 0.4875, 0.9462, 0.9896]	4	0.181818	1	0.0454545	0	0	0	0	2	0.0909091	2	0.0909091	0	0	1	0.0454545	1	0.0454545	4	0.181818	1	0.0454545	0
Q55387	LIPO	0.172068	0.050097	0.777799	3e-05	4e-06	0	CS pos: 41-42. Pr: 0.8266	1	21	22	41				42	MNNLVGDFFRMRLFWPQSRRRLTAIALNLALAGTTAGLMFA	---HHHHHHHHEE-------HHHHHHHHHHHH-----HH--	9.9e+40	---BBB-BBBBBBBBB-----BBBBBBBBBBBB--BBBBB-	--------B-B-B--------B--BBB-B-B----------	-------------------------B---------------	--HHH--HHHHHE------HHHHHHHHHHHHHH----HH--	[0.0145, 0.0101, 0.0234, 0.0563, 0.0724, 0.0287, 0.0145, 0.0298, 0.085, 0.1718, 0.2601, 0.28, 0.3086, 0.1711, 0.1344, 0.0893, 0.0632, 0.0536, 0.0531, 0.0908, 0.1189, 0.0883, 0.0376, 0.0199, 0.0149, 0.0134, 0.0138, 0.0109, 0.0131, 0.0122, 0.0158, 0.0215, 0.0337, 0.0257, 0.0199, 0.0182, 0.0202, 0.0363, 0.0512, 0.0324, 0.0109]	[0.0271, 0.0574, 0.4988, 0.6213, 0.6307, 0.4495, 0.4171, 0.7486, 0.6677, 0.5877, 0.5715, 0.4357, 0.2053, 0.0657, 0.053, 0.0562, 0.0653, 0.0912, 0.1735, 0.6388, 0.7446, 0.7797, 0.8842, 0.9159, 0.9465, 0.961, 0.9581, 0.9655, 0.9503, 0.9277, 0.8983, 0.8548, 0.7435, 0.3466, 0.1335, 0.0952, 0.1637, 0.5246, 0.4749, 0.3197, 0.0927]	[0.9406, 0.907, 0.3684, 0.2243, 0.2517, 0.4977, 0.6234, 0.2614, 0.1756, 0.1299, 0.0962, 0.137, 0.2713, 0.6783, 0.8244, 0.8691, 0.8813, 0.8455, 0.7212, 0.2261, 0.1082, 0.0801, 0.0565, 0.06, 0.0456, 0.0382, 0.0381, 0.0395, 0.0535, 0.0726, 0.0916, 0.1454, 0.2628, 0.6431, 0.8664, 0.8906, 0.8037, 0.3891, 0.345, 0.5017, 0.8489]	6	0.146341	0	0	1	0.0243902	0	0	4	0.097561	3	0.0731707	0	0	1	0.0243902	0	0	7	0.170732	3	0.0731707	3
P74174	LIPO	0	0	0.833337	0	0.166661	0	CS pos: 22-23. Pr: 0.8251	1	5	6	22				23	MVKRRKLISYTAFSTAIAVITG	-----EE-----HHHHHHHE--	8.24e+21	------BB-BBBB-BBBBBB--	----------------B-----	----------------------	-----EEE----HHHHHHHH--	[0.0252, 0.0222, 0.0827, 0.115, 0.218, 0.5431, 0.6723, 0.554, 0.2595, 0.147, 0.0602, 0.0236, 0.0395, 0.0411, 0.0338, 0.022, 0.0148, 0.0139, 0.0154, 0.019, 0.0072, 0.0037]	[0.0197, 0.0181, 0.0518, 0.0302, 0.0296, 0.078, 0.0891, 0.0825, 0.0636, 0.2317, 0.2198, 0.3307, 0.859, 0.9319, 0.9322, 0.9293, 0.9171, 0.9013, 0.7966, 0.5352, 0.0667, 0.0092]	[0.9371, 0.9519, 0.8218, 0.7818, 0.6366, 0.2253, 0.1622, 0.2597, 0.5859, 0.5594, 0.6783, 0.663, 0.1399, 0.0587, 0.0494, 0.0535, 0.0596, 0.0846, 0.1831, 0.4092, 0.9224, 0.9896]	3	0.136364	0	0	0	0	0	0	1	0.0454545	1	0.0454545	0	0	3	0.136364	2	0.0909091	1	0.0454545	1	0.0454545	0
Q55200	LIPO	0	0	1.00001	0	0	0	CS pos: 23-24. Pr: 0.9965	1	6	7	23				24	MFDLSRLSRGIVPMALLLLGISA	----------HHHHHHHHHH---	8.76e+22	------B--BBBBBBBBBBBB--	-----------B-BBBBB-----	-----------------------	----H-H---HHHHHHHHHHH--	[0.0365, 0.022, 0.0215, 0.0464, 0.0625, 0.0415, 0.0457, 0.0331, 0.024, 0.0222, 0.0227, 0.0242, 0.019, 0.0145, 0.0128, 0.0088, 0.0107, 0.0112, 0.0119, 0.0131, 0.0141, 0.0055, 0.0037]	[0.0303, 0.0366, 0.0846, 0.4228, 0.5184, 0.4186, 0.5076, 0.2934, 0.2037, 0.3242, 0.8319, 0.9248, 0.942, 0.9559, 0.9664, 0.9648, 0.96, 0.9428, 0.9106, 0.7971, 0.49, 0.0497, 0.0092]	[0.9202, 0.9364, 0.8692, 0.4664, 0.3603, 0.5061, 0.501, 0.7057, 0.7898, 0.676, 0.1702, 0.0774, 0.0587, 0.0462, 0.0362, 0.0395, 0.0377, 0.046, 0.077, 0.1908, 0.4875, 0.9462, 0.9896]	2	0.0869565	0	0	1	0.0434783	0	0	1	0.0434783	2	0.0869565	0	0	2	0.0869565	0	0	6	0.26087	2	0.0869565	0
P73732	LIPO	8.8e-05	0.000316	0.999594	2e-06	0	0	CS pos: 28-29. Pr: 0.9966	1	2	3	28				29	MLLNLPATVKSRSCQKLIGGLLPLLLFA	-------------HHHHHHHHHHHHH--	9.84e+27	----B---B----B--BBBBBBBB-B--	-------------B---B--BB------	----------------------------	-------------HHHHHHHHHHHHH--	[0.0356, 0.0379, 0.0897, 0.0881, 0.0688, 0.0592, 0.0715, 0.0807, 0.0905, 0.1015, 0.0891, 0.0548, 0.046, 0.0437, 0.0419, 0.0308, 0.023, 0.0163, 0.0101, 0.0096, 0.0125, 0.0129, 0.0102, 0.0086, 0.008, 0.0101, 0.0086, 0.0051]	[0.0335, 0.0427, 0.107, 0.0918, 0.0932, 0.0988, 0.0904, 0.0957, 0.095, 0.1157, 0.1464, 0.1835, 0.3451, 0.7732, 0.8605, 0.8922, 0.9007, 0.8611, 0.7037, 0.9274, 0.9582, 0.9596, 0.9426, 0.9273, 0.8824, 0.7281, 0.3722, 0.0482]	[0.8976, 0.8991, 0.7516, 0.7582, 0.8026, 0.8302, 0.8403, 0.829, 0.8335, 0.8161, 0.8001, 0.7838, 0.6484, 0.2425, 0.1342, 0.1054, 0.1131, 0.1551, 0.3008, 0.0805, 0.0404, 0.0367, 0.0522, 0.0651, 0.111, 0.2496, 0.5911, 0.9396]	2	0.0714286	1	0.0357143	0	0	0	0	1	0.0357143	2	0.0714286	0	0	1	0.0357143	2	0.0714286	9	0.321429	1	0.0357143	1
P73325	LIPO	5.4e-05	0.166617	0.833251	2.4e-05	2.1e-05	2.1e-05	CS pos: 28-29. Pr: 0.8134	1	12	13	28				29	MVSWCRWRSPRRWFLFACLGLLLSGLIS	------------HHHHHHHHHHHHH---	9.98e+27	---BB-B----BBBBBBBBBBB--B---	----B--------BBBBB--B-------	----------------------------	------------HHHHHHHHHHHHHH--	[0.054, 0.0489, 0.0646, 0.0766, 0.0796, 0.082, 0.0901, 0.0862, 0.0821, 0.0805, 0.0596, 0.0425, 0.0359, 0.0313, 0.0208, 0.0127, 0.0088, 0.0083, 0.0097, 0.0097, 0.0086, 0.0078, 0.0088, 0.0098, 0.0131, 0.0141, 0.0055, 0.0037]	[0.0228, 0.0223, 0.0301, 0.042, 0.0564, 0.072, 0.0851, 0.096, 0.1083, 0.1407, 0.1827, 0.3429, 0.8182, 0.9069, 0.9387, 0.9556, 0.9602, 0.9639, 0.9674, 0.9705, 0.9671, 0.9507, 0.9338, 0.8995, 0.7971, 0.49, 0.0497, 0.0092]	[0.9106, 0.933, 0.9142, 0.886, 0.8626, 0.8429, 0.8253, 0.8305, 0.8309, 0.8096, 0.782, 0.6439, 0.2017, 0.0988, 0.0635, 0.049, 0.0431, 0.0377, 0.0328, 0.0284, 0.0331, 0.0492, 0.0594, 0.0939, 0.1908, 0.4875, 0.9462, 0.9896]	1	0.0357143	2	0.0714286	0	0	0	0	2	0.0714286	2	0.0714286	0	0	1	0.0357143	0	0	6	0.214286	1	0.0357143	0
P73693	LIPO	0.268117	0.002495	0.729389	0	0	0	CS pos: 57-58. Pr: 0.6491	1	40	3	57				5	MRWGNKVAMSRVAGQRKTAIAREKNPGQQNYLSGRSWGQKLISALLCCLALTFSLGG	------HHHHHH------HHH---------------HHHHHHHHHHHHHHHHH----	9.99e+56	--B---BBB--B------BB----------B--B--BB--BBBBBBBBBBB-B----	-------------------------------------B--BB--BBBBBBB------	----------------------------------------------BB---------	--------EEE-------HHH---------EE-----HHHHHHHHHHHHHHHHH---	[0.0438, 0.0394, 0.0613, 0.0789, 0.1066, 0.2176, 0.4054, 0.3369, 0.4878, 0.5932, 0.5018, 0.3205, 0.1405, 0.1095, 0.0946, 0.0863, 0.0835, 0.0796, 0.1218, 0.1508, 0.1168, 0.0775, 0.0615, 0.0785, 0.1117, 0.1163, 0.1308, 0.1257, 0.1506, 0.2671, 0.5446, 0.5509, 0.2993, 0.1472, 0.0887, 0.0628, 0.0431, 0.0402, 0.039, 0.0229, 0.0132, 0.0088, 0.0073, 0.0069, 0.0064, 0.0069, 0.0073, 0.0089, 0.0089, 0.0089,…	[0.0149, 0.0152, 0.0195, 0.022, 0.0289, 0.0508, 0.0703, 0.0532, 0.1254, 0.1542, 0.1583, 0.1746, 0.1298, 0.1221, 0.1012, 0.1104, 0.2153, 0.2989, 0.4492, 0.4607, 0.4507, 0.3091, 0.2012, 0.1505, 0.0941, 0.0848, 0.0731, 0.0583, 0.0526, 0.0554, 0.0724, 0.0684, 0.054, 0.0648, 0.0925, 0.1284, 0.2982, 0.8399, 0.9157, 0.9296, 0.9476, 0.9602, 0.9609, 0.9588, 0.9538, 0.9557, 0.9544, 0.9574, 0.9611, 0.9532, …	[0.9297, 0.9528, 0.9312, 0.9054, 0.8629, 0.6914, 0.4572, 0.4937, 0.2491, 0.1618, 0.1977, 0.3522, 0.6518, 0.7581, 0.8289, 0.8282, 0.719, 0.6177, 0.3995, 0.3445, 0.3979, 0.5762, 0.7378, 0.7908, 0.8096, 0.8213, 0.8196, 0.8192, 0.7781, 0.6241, 0.3644, 0.3713, 0.6334, 0.7955, 0.8336, 0.8131, 0.6715, 0.1655, 0.0824, 0.0675, 0.0527, 0.0431, 0.0415, 0.0419, 0.0446, 0.0432, 0.0466, 0.0442, 0.0414, 0.0474,…	6	0.105263	2	0.0350877	0	0	1	0.0175439	1	0.0175439	7	0.122807	0	0	2	0.0350877	4	0.0701754	7	0.122807	2	0.0350877	3
Uniprot ID	Prediction SignalP 6.0	OTHER	SP(Sec/SPI)	LIPO(Sec/SPII)	TAT(Tat/SPI)	TATLIPO(Sec/SPII)	PILIN(Sec/SPIII)	CS Position	N region start	N region end	H region start	H region end	C region start	C region end	Twin arginine motif (2 Rs)	Lipid-modified cysteine	Predicted Signal Sequence (Cut site after last AA)	jnetpred	JNETCONF	JNETSOL25	JNETSOL5	JNETSOL0	JNETHMM	JNETPROPE	JNETPROPH	JNETPROPC	Entire SS A count	Entire SS A percentage	Entire SS C count	Entire SS C percentage	Entire SS D count	Entire SS D percentage	Entire SS E count	Entire SS E percentage	Entire SS F count	Entire SS F percentage	Entire SS G count	Entire SS G percentage	Entire SS H count	Entire SS H percentage	Entire SS I count	Entire SS I percentage	Entire SS K count	Entire SS K percentage	Entire SS L count	Entire SS L percentage	Entire SS M count	Entire SS M percentage	Entire SS N count
all mean									1	8.31579	7.31579	28.1053															2.68421	0.0937511	0.473684	0.0146028	0.157895	0.0049945	0.105263	0.00280306	1.63158	0.0613662	2.10526	0.0677614	0.210526	0.00646041	1.57895	0.061049	1.10526	0.0405901	5.36842	0.19957	1.42105	0.0508862	0.842105
all SD									0	9.39794	5.79521	8.84305															1.55775	0.0482183	0.751729	0.0227348	0.364642	0.0120126	0.306892	0.00868759	1.13372	0.0411923	1.8323	0.045523	0.694258	0.0198908	1.18392	0.0554444	1.16505	0.0401322	1.86972	0.0784352	0.674013	0.0200523	1.13616
lumen mean									1	7.4	8.4	26.6															2	0.0746307	0.6	0.0179537	0.2	0.00540541	0.2	0.00714286	1	0.0384576	0.8	0.0245495	0.6	0.0162162	1.2	0.0441441	1.2	0.0471532	6	0.241468	1.2	0.0445065	0.8
lumen SD									0	5.57136	5.57136	5.67803															1.09545	0.0441343	0.8	0.0227406	0.4	0.0108108	0.4	0.0142857	1.09545	0.0392712	1.16619	0.032548	1.2	0.0324324	0.748331	0.0270771	1.16619	0.0439546	1.26491	0.0847866	0.4	0.00611995	1.16619
both mean									1	2.66667	3.66667	24.6667															3	0.122863	0	0	0	0	0	0	2	0.0801282	1.66667	0.0683761	0.333333	0.0138889	1.66667	0.0651709	0.333333	0.0138889	5	0.205128	1	0.0405983	0.666667
both SD									0	0.942809	0.942809	0.942809															0.816497	0.0366688	0	0	0	0	0	0	0.816497	0.0301804	0.471405	0.0211528	0.471405	0.0196419	1.69967	0.0649692	0.471405	0.0196419	1.63299	0.0720025	0	0.00151091	0.942809
periplasm mean									1	10.2727	7.81818	29.7273															2.90909	0.0945024	0.545455	0.0170623	0.181818	0.00616986	0.0909091	0.0015949	1.81818	0.0666624	2.81818	0.0872355	0	0	1.72727	0.0676089	1.27273	0.0448891	5.18182	0.17901	1.63636	0.0565918	0.909091
periplasm SD									0	11.1933	6.26416	10.6437															1.78145	0.048641	0.78203	0.0242571	0.385695	0.0137063	0.28748	0.00504351	1.1134	0.0402346	1.94554	0.0418071	0	0	1.13545	0.0603967	1.21288	0.0395731	2.081	0.068671	0.771389	0.0244328	1.1642
lumen + both mean									1	5.625	6.625	25.875															2.375	0.0927179	0.375	0.011221	0.125	0.00337838	0.125	0.00446429	1.375	0.0540841	1.125	0.0409845	0.5	0.0153435	1.375	0.0520292	0.875	0.0346791	5.625	0.227841	1.125	0.0430409	0.75
periplasm + both mean									1	8.64286	6.92857	28.6429															2.92857	0.10058	0.428571	0.0134061	0.142857	0.00484775	0.0714286	0.00125313	1.85714	0.0695479	2.57143	0.0831942	0.0714286	0.00297619	1.71429	0.0670865	1.07143	0.0382462	5.14286	0.184606	1.5	0.0531646	0.857143
lumen v periplasm ttest									nan	0.534381	0.868955	0.490184															0.27034	0.480989	0.910823	0.949813	0.940266	0.914497	0.637979	0.486971	0.246741	0.264521	0.034796	0.0145291	0.373901	0.373901	0.331069	0.333401	0.919691	0.931269	0.387933	0.236203	0.189631	0.170309	0.878557
lumen v both ttest									nan	0.166637	0.166637	0.540303															0.263007	0.219196	0.208	0.189482	0.373901	0.373901	0.373901	0.373901	0.263007	0.210007	0.245958	0.0979958	0.711602	0.916879	0.741113	0.697718	0.245958	0.248437	0.499066	0.60877	0.373901	0.282982	0.886433
lumen v periplasm + both ttest									nan	0.76175	0.661746	0.610856															0.220107	0.346419	0.714873	0.737064	0.805725	0.932927	0.571034	0.45976	0.213679	0.210009	0.0429798	0.017443	0.429798	0.464247	0.338782	0.308302	0.852772	0.727843	0.33051	0.27025	0.312499	0.232177	0.93376
both v periplasm ttest									nan	0.0592003	0.0710445	0.169009															0.913695	0.40608	0.0519424	0.0503243	0.16689	0.185038	0.340893	0.340893	0.802488	0.619751	0.126424	0.383381	0.42265	0.42265	0.965236	0.964273	0.101698	0.150047	0.898815	0.671612	0.0260969	0.0664653	0.769103
lumen + both v periplasm ttest									nan	0.265065	0.668497	0.326237															0.457718	0.94089	0.643196	0.594498	0.749062	0.618036	0.828689	0.560277	0.431246	0.542223	0.0344338	0.0261381	0.227453	0.195176	0.555723	0.55559	0.482077	0.611286	0.615945	0.219411	0.0824378	0.116794	0.777137
lumen + both v periplasm + both ttest									nan	0.392271	0.904292	0.39755															0.380011	0.730094	0.873858	0.82663	0.911651	0.764043	0.716496	0.507923	0.363074	0.429075	0.034906	0.027432	0.299616	0.297941	0.568008	0.545325	0.706602	0.850221	0.549686	0.260003	0.131791	0.144605	0.838568
Significant Ttests
category	all mean	all SD	lumen mean	lumen SD	both mean	both SD	periplasm mean	periplasm SD	lumen + both mean	periplasm + both mean	lumen v periplasm ttest	lumen v both ttest	lumen v periplasm + both ttest	both v periplasm ttest	lumen + both v periplasm ttest	lumen + both v periplasm + both ttest
Entire SS Longest Predicted Structure Length (Jnetpred)	14.7368	3.14295	18.2	0.748331	15.3333	2.86744	13	2.44949	17.125	13.5	3.65e-05	0.291499	3.39e-05	0.371426	0.00288314	0.0062042
Entire SS Longest Predicted Structure Length helix (Jnetpred)	14.6842	3.26146	18.2	0.748331	15.3333	2.86744	12.9091	2.64419	17.125	13.4286	6.25e-05	0.291499	4.84e-05	0.357039	0.00302654	0.00614614
Entire SS Longest Predicted Structure Length helix (HMM)	14.6842	3.14647	18	1.41421	15.3333	2.86744	13	2.44949	17	13.5	0.000429714	0.31817	0.000773066	0.371426	0.0047018	0.00996076
Entire SS Longest Predicted Structure Length (HMM)	14.7895	3.01887	18	1.41421	15.3333	2.86744	13.1818	2.28903	17	13.6429	0.000501609	0.31817	0.000908513	0.403291	0.00564129	0.0117192
H region z3*z1 with 3 lag auto cross covariance	0.420631	1.36303	1.92078	0.722182	1.10262	0.645241	-0.447252	0.977455	1.61397	-0.115137	0.000571105	0.225906	0.00149707	0.0470559	0.000189922	0.000807695
H region Percent Predicted Structure (Jnetpred)	0.724234	0.137955	0.866357	0.0304145	0.673485	0.12897	0.673473	0.12432	0.79403	0.673476	0.000572335	0.165475	0.000100913	0.999914	0.0681853	0.0580387
H region Percent Predicted Structure helix (Jnetpred)	0.714946	0.152022	0.866357	0.0304145	0.673485	0.12897	0.65743	0.144097	0.79403	0.660871	0.00094981	0.165475	0.000161589	0.884613	0.0532593	0.0451398
Entire SS z2*z3 with 1 lag auto cross covariance	0.549669	0.485395	1.07125	0.245737	0.485149	0.121154	0.330184	0.450047	0.851461	0.363391	0.00174936	0.00786857	0.00134294	0.370544	0.0160581	0.0128247
H region Longest Predicted Structure Length helix (Jnetpred)	13.8421	2.75802	16.6	1.62481	14.6667	2.0548	12.3636	2.22681	15.875	12.8571	0.00276854	0.322856	0.00528668	0.248547	0.00389711	0.00863624
H region Longest Predicted Structure Length (Jnetpred)	13.8947	2.63368	16.6	1.62481	14.6667	2.0548	12.4545	2.01646	15.875	12.9286	0.0029984	0.322856	0.00573126	0.262873	0.00370714	0.00876101
H region Mean other prediction value	0.293254	0.102921	0.194628	0.0458315	0.327872	0.0954049	0.328644	0.0941213	0.244594	0.328478	0.00325319	0.177561	0.0017897	0.992343	0.0902531	0.0781233
H region Percent Predicted Structure (HMM)	0.736817	0.138184	0.862948	0.0429227	0.673485	0.12897	0.696758	0.132959	0.791899	0.691771	0.00353822	0.167494	0.000884824	0.832047	0.15372	0.116235
H region Number aa in Predicted Structure helix (Jnetpred)	13.9474	2.68473	16.6	1.62481	14.6667	2.0548	12.5455	2.18938	15.875	13	0.0035946	0.322856	0.006526	0.279661	0.00538923	0.0110905
H region Percent Predicted Structure helix (HMM)	0.723143	0.157026	0.862948	0.0429227	0.673485	0.12897	0.673139	0.158614	0.791899	0.673213	0.00411113	0.167494	0.000945633	0.997538	0.104058	0.0797958
H region Number aa in Predicted Structure (Jnetpred)	14.1053	2.33722	16.6	1.62481	14.6667	2.0548	12.8182	1.58505	15.875	13.2143	0.0051386	0.322856	0.00872242	0.330668	0.00552005	0.0126104
H region Mean helix prediction value	0.674792	0.134968	0.79271	0.0502264	0.652113	0.103182	0.627378	0.136769	0.739986	0.632679	0.00523559	0.184725	0.0022019	0.78674	0.0676597	0.0568243
H region V count	1.63158	1.34597	3	0.894427	1.66667	0.942809	1	1.12815	2.5	1.14286	0.00652218	0.175449	0.00888052	0.438187	0.0159504	0.0212734
Entire SS Number aa in Predicted Structure helix (HMM)	15.6842	3.98752	18.8	1.72047	15.3333	2.86744	14.3636	4.20547	17.5	14.5714	0.0141573	0.22197	0.00842638	0.709932	0.0819033	0.0701032
Entire SS G percentage	0.0677614	0.045523	0.0245495	0.032548	0.0683761	0.0211528	0.0872355	0.0418071	0.0409845	0.0831942	0.0145291	0.0979958	0.017443	0.383381	0.0261381	0.027432
Entire SS Mean extended strand prediction value	0.0429604	0.0392763	0.0177819	0.0122908	0.0224238	0.00989108	0.0600061	0.0433065	0.0195226	0.0519527	0.0145659	0.639911	0.0181989	0.0311418	0.015641	0.0181244
H region Longest Predicted Structure Length helix (HMM)	13.8947	2.75098	16.6	2.24499	14.6667	2.0548	12.4545	2.01646	15.875	12.9286	0.0156898	0.34754	0.0257203	0.262873	0.0079487	0.0172421
Entire SS z3*z1 with 3 lag auto cross covariance	0.329748	1.09066	1.11854	0.722153	1.08701	0.714442	-0.235317	0.959104	1.10671	0.0480379	0.017129	0.961914	0.0450266	0.0955117	0.00430149	0.0160906
H region V percentage	0.0823933	0.0715722	0.163253	0.0646387	0.0734848	0.0364739	0.0480685	0.0491359	0.12959	0.0535149	0.0185965	0.0735937	0.0230054	0.450761	0.0222155	0.0278369
H region Longest Predicted Structure Length (HMM)	14	2.63579	16.6	2.24499	14.6667	2.0548	12.6364	1.87193	15.875	13.0714	0.0190704	0.34754	0.0299703	0.29508	0.0100813	0.0209286
Entire SS z2*z1 with 2 lag auto cross covariance	1.19767	1.05977	1.81634	0.515211	1.99134	0.507522	0.699994	1.07497	1.88196	0.976712	0.0206821	0.711956	0.0550556	0.0387979	0.00859588	0.022758
H region Number aa in Predicted Structure helix (HMM)	14.0526	2.66505	16.6	2.24499	14.6667	2.0548	12.7273	2.00413	15.875	13.1429	0.0209405	0.34754	0.0324079	0.313675	0.0127999	0.0246101
Entire SS Percent Predicted Structure helix (HMM)	0.58274	0.162892	0.731112	0.132362	0.622863	0.123424	0.504356	0.130855	0.690519	0.52975	0.02181	0.375788	0.034231	0.308136	0.0144053	0.0268095
Entire SS Mean helix prediction value	0.553042	0.136812	0.672571	0.115119	0.601189	0.0947059	0.485579	0.110376	0.645803	0.510353	0.0270006	0.45744	0.0451166	0.218051	0.0111096	0.0238266
H region P percentage	0.0259135	0.0378509	0	0	0.0441919	0.0371564	0.0327073	0.0406892	0.016572	0.0351683	0.0292654	0.234595	0.00764976	0.720553	0.368502	0.267667
H region z1*z3 with 5 lag auto cross covariance	0.433553	1.03612	1.26356	0.734513	0.580915	0.0823609	0.0160893	1.0554	1.00757	0.137123	0.0297473	0.136886	0.0361216	0.124798	0.030207	0.0290966
H region z3*z3 with 3 lag auto cross covariance	0.231853	0.415994	0.649129	0.356214	0.0723708	0.123979	0.0856771	0.359985	0.432845	0.0828257	0.0304666	0.0298644	0.0287124	0.928199	0.0897548	0.0717472
Entire SS G count	2.10526	1.8323	0.8	1.16619	1.66667	0.471405	2.81818	1.94554	1.125	2.57143	0.034796	0.245958	0.0429798	0.126424	0.0344338	0.034906
H region Number aa in Predicted Structure (HMM)	14.3158	2.22551	16.6	2.24499	14.6667	2.0548	13.1818	1.19226	15.875	13.5	0.0349048	0.34754	0.0474908	0.415802	0.020629	0.0371375
Entire SS V count	1.94737	1.27625	3.2	1.16619	1.66667	0.942809	1.45455	0.987525	2.625	1.5	0.0362727	0.146147	0.0393972	0.792324	0.0691281	0.0722961
Entire SS Percent Predicted Structure (HMM)	0.599866	0.145201	0.731112	0.132362	0.622863	0.123424	0.533937	0.109444	0.690519	0.552993	0.0368175	0.375788	0.0518462	0.421282	0.0277376	0.045924
H region P count	0.578947	0.877544	0	0	1	0.816497	0.727273	0.962091	0.375	0.785714	0.037929	0.225403	0.00994057	0.702371	0.393315	0.281844
Entire SS Percent Predicted Structure helix (Jnetpred)	0.57753	0.156988	0.713705	0.143015	0.622863	0.123424	0.503269	0.120887	0.679639	0.528896	0.0385816	0.460643	0.0593397	0.303344	0.0190313	0.0371539
N region Mean extended strand prediction value	0.050846	0.0400263	0.02803	0.0216129	0.0276083	0.013064	0.0675544	0.0429574	0.0278719	0.0589945	0.0398934	0.977333	0.0725995	0.0346192	0.0209191	0.0338155
Entire SS V percentage	0.0739105	0.0532592	0.127374	0.0527785	0.0662393	0.034751	0.0517012	0.0386706	0.104448	0.0548165	0.0418825	0.144744	0.048081	0.632197	0.0510033	0.0589531
Entire SS Mean other prediction value	0.398465	0.104786	0.306038	0.10272	0.376688	0.088796	0.446416	0.0755475	0.332532	0.431474	0.049224	0.427314	0.0697862	0.38575	0.0287283	0.0503746
[truncated: 319 more columns]

## Sheet: PCC 6803 TAT
Thylakoid Lumen only
Uniprot ID	Prediction SignalP 6.0	OTHER	SP(Sec/SPI)	LIPO(Sec/SPII)	TAT(Tat/SPI)	TATLIPO(Sec/SPII)	PILIN(Sec/SPIII)	CS Position	N region start	N region end	H region start	H region end	C region start	C region end	Twin arginine motif (2 Rs)	Lipid-modified cysteine	Predicted Signal Sequence (Cut site after last AA)	jnetpred	JNETCONF	JNETSOL25	JNETSOL5	JNETSOL0	JNETHMM	JNETPROPE	JNETPROPH	JNETPROPC	Entire SS A count	Entire SS A percentage	Entire SS C count	Entire SS C percentage	Entire SS D count	Entire SS D percentage	Entire SS E count	Entire SS E percentage	Entire SS F count	Entire SS F percentage	Entire SS G count	Entire SS G percentage	Entire SS H count	Entire SS H percentage	Entire SS I count	Entire SS I percentage	Entire SS K count	Entire SS K percentage	Entire SS L count	Entire SS L percentage	Entire SS M count	Entire SS M percentage	Entire SS N count
P73872	TAT	0	0	0	0.826322	0.173683	0	CS pos: 39-40. Pr: 0.7149	1	17	18	36	37	39	15		MTELPPNPNSTVVSRRTALKLLGVGTLGGAIGYSRLAKP	-------------HHHHHHHHHHHHHHHHHHH-------	8.98889e+38	---------B--BBBBBBB----BB-B-BB-BBB-B---	-----------------BB--------------------	---------------------------------------	-------------HHHHHHHHHHHHHHHHHHHH------	[0.054, 0.0489, 0.0646, 0.0849, 0.0919, 0.087, 0.0916, 0.0874, 0.0886, 0.0908, 0.0805, 0.0596, 0.0425, 0.0359, 0.0313, 0.0208, 0.0127, 0.0088, 0.0073, 0.0069, 0.0064, 0.0061, 0.0059, 0.0065, 0.0071, 0.0082, 0.0108, 0.013, 0.0166, 0.0239, 0.0271, 0.0218, 0.0361, 0.0379, 0.0361, 0.0373, 0.0379, 0.029, 0.0307]	[0.0228, 0.0223, 0.0301, 0.0409, 0.0556, 0.0714, 0.0841, 0.0916, 0.1027, 0.1183, 0.1407, 0.1827, 0.3429, 0.8182, 0.9069, 0.9387, 0.9556, 0.9602, 0.9609, 0.9588, 0.9538, 0.9479, 0.9429, 0.9467, 0.9485, 0.9547, 0.9502, 0.9463, 0.9297, 0.8945, 0.8338, 0.5778, 0.5214, 0.2319, 0.0978, 0.0537, 0.0297, 0.0178, 0.0133]	[0.9106, 0.933, 0.9142, 0.8798, 0.855, 0.8383, 0.824, 0.8263, 0.8277, 0.8224, 0.8096, 0.782, 0.6439, 0.2017, 0.0988, 0.0635, 0.049, 0.0431, 0.0415, 0.0419, 0.0446, 0.0516, 0.0573, 0.0554, 0.0524, 0.0477, 0.0503, 0.0551, 0.0768, 0.1137, 0.1818, 0.4296, 0.4851, 0.6973, 0.8511, 0.907, 0.9359, 0.9573, 0.9581]	3	0.0769231	0	0	0	0	1	0.025641	0	0	5	0.128205	0	0	1	0.025641	2	0.0512821	6	0.153846	1	0.025641	2
P74453	TAT	0	0	0	0.83351	0.166479	0	CS pos: 34-35. Pr: 0.5972	1	7	8	23	24	34	5		MTFDRRTFLRSGMALGLGSWAWAWSGRNMGQSLA	-----HHHHHHHHHH-----EEEE----------	9.99718e+33	--B----BB--BB-BBBBBBBBBB-B------B-	--------B-------------------------	----------------------------------	-----HHHHHHHHHH-------------------	[0.0348, 0.0285, 0.0366, 0.034, 0.0268, 0.026, 0.0351, 0.0334, 0.0282, 0.0297, 0.0272, 0.0202, 0.0254, 0.0503, 0.0634, 0.0538, 0.0434, 0.0467, 0.0785, 0.0901, 0.1655, 0.305, 0.367, 0.2054, 0.1336, 0.1128, 0.1053, 0.1201, 0.1033, 0.1108, 0.074, 0.0703, 0.051, 0.0436]	[0.0217, 0.0185, 0.0336, 0.0743, 0.229, 0.8179, 0.8916, 0.8986, 0.9072, 0.8944, 0.8629, 0.7293, 0.8229, 0.7882, 0.6742, 0.3958, 0.1903, 0.1472, 0.1051, 0.0991, 0.1269, 0.2093, 0.1678, 0.1038, 0.0968, 0.088, 0.0906, 0.0714, 0.0723, 0.0619, 0.0471, 0.0296, 0.0226, 0.0171]	[0.9365, 0.9601, 0.9346, 0.8793, 0.7022, 0.1751, 0.0901, 0.0775, 0.0868, 0.1144, 0.1591, 0.2844, 0.1974, 0.2079, 0.3077, 0.5546, 0.7829, 0.8452, 0.8277, 0.7971, 0.6586, 0.4032, 0.3672, 0.5825, 0.7418, 0.7998, 0.7972, 0.8018, 0.8098, 0.8105, 0.868, 0.8929, 0.9241, 0.9358]	4	0.117647	0	0	1	0.0294118	0	0	2	0.0588235	5	0.147059	0	0	0	0	0	0	4	0.117647	3	0.0882353	1
P26290	TAT	0	0	0	0.833648	0.166342	0	CS pos: 41-42. Pr: 0.4867	1	17	18	36	37	41	15		MTQISGSPDVPDLGRRQFMNLLTFGTITGVAAGALYPAVKY	--------------HHHHHHHHHHHHHHHHHHHHHHHH---	8.98879e+40	---------B--BBBBBBBB-BB-BB--BBBBBBBBBB---	-----------------BB-BB--B----------------	-----------------------------------------	--------------HHHHHHHHHHHHHHHHHHHH--HH---	[0.054, 0.0489, 0.0646, 0.0849, 0.1012, 0.0999, 0.0972, 0.0891, 0.0898, 0.0979, 0.0908, 0.0805, 0.0596, 0.0425, 0.0359, 0.0313, 0.0208, 0.0127, 0.0088, 0.0073, 0.0069, 0.0064, 0.0061, 0.0052, 0.0052, 0.0059, 0.0073, 0.0079, 0.0072, 0.0073, 0.0096, 0.0144, 0.0207, 0.0221, 0.0119, 0.0084, 0.0171, 0.0373, 0.0388, 0.0118, 0.0058]	[0.0228, 0.0223, 0.0301, 0.0409, 0.0535, 0.0691, 0.0831, 0.0899, 0.0984, 0.111, 0.1183, 0.1407, 0.1827, 0.3429, 0.8182, 0.9069, 0.9387, 0.9556, 0.9602, 0.9609, 0.9588, 0.9538, 0.9479, 0.9315, 0.9315, 0.9429, 0.9544, 0.9517, 0.9419, 0.9301, 0.93, 0.9268, 0.8973, 0.7954, 0.4029, 0.2727, 0.6642, 0.6459, 0.4315, 0.0859, 0.0198]	[0.9106, 0.933, 0.9142, 0.8798, 0.8486, 0.831, 0.8187, 0.8246, 0.8228, 0.8195, 0.8224, 0.8096, 0.782, 0.6439, 0.2017, 0.0988, 0.0635, 0.049, 0.0431, 0.0415, 0.0419, 0.0446, 0.0516, 0.0696, 0.0696, 0.0573, 0.0466, 0.0508, 0.0618, 0.0704, 0.0644, 0.0718, 0.1097, 0.223, 0.6071, 0.7332, 0.3401, 0.2834, 0.4449, 0.8745, 0.9743]	4	0.097561	0	0	2	0.0487805	0	0	2	0.0487805	5	0.121951	0	0	2	0.0487805	1	0.0243902	4	0.097561	2	0.0487805	1
Both Thylakoid Lumen and Periplasm
Uniprot ID	Prediction SignalP 6.0	OTHER	SP(Sec/SPI)	LIPO(Sec/SPII)	TAT(Tat/SPI)	TATLIPO(Sec/SPII)	PILIN(Sec/SPIII)	CS Position	N region start	N region end	H region start	H region end	C region start	C region end	Twin arginine motif (2 Rs)	Lipid-modified cysteine	Predicted Signal Sequence (Cut site after last AA)	jnetpred	JNETCONF	JNETSOL25	JNETSOL5	JNETSOL0	JNETHMM	JNETPROPE	JNETPROPH	JNETPROPC	Entire SS A count	Entire SS A percentage	Entire SS C count	Entire SS C percentage	Entire SS D count	Entire SS D percentage	Entire SS E count	Entire SS E percentage	Entire SS F count	Entire SS F percentage	Entire SS G count	Entire SS G percentage	Entire SS H count	Entire SS H percentage	Entire SS I count	Entire SS I percentage	Entire SS K count	Entire SS K percentage	Entire SS L count	Entire SS L percentage	Entire SS M count	Entire SS M percentage	Entire SS N count
Periplasm only
Uniprot ID	Prediction SignalP 6.0	OTHER	SP(Sec/SPI)	LIPO(Sec/SPII)	TAT(Tat/SPI)	TATLIPO(Sec/SPII)	PILIN(Sec/SPIII)	CS Position	N region start	N region end	H region start	H region end	C region start	C region end	Twin arginine motif (2 Rs)	Lipid-modified cysteine	Predicted Signal Sequence (Cut site after last AA)	jnetpred	JNETCONF	JNETSOL25	JNETSOL5	JNETSOL0	JNETHMM	JNETPROPE	JNETPROPH	JNETPROPC	Entire SS A count	Entire SS A percentage	Entire SS C count	Entire SS C percentage	Entire SS D count	Entire SS D percentage	Entire SS E count	Entire SS E percentage	Entire SS F count	Entire SS F percentage	Entire SS G count	Entire SS G percentage	Entire SS H count	Entire SS H percentage	Entire SS I count	Entire SS I percentage	Entire SS K count	Entire SS K percentage	Entire SS L count	Entire SS L percentage	Entire SS M count	Entire SS M percentage	Entire SS N count
P73222	TAT	0	0	0	1.00001	0	0	CS pos: 31-32. Pr: 0.9199	1	5	6	26	27	31	3		MKRRKFIRTAGAGLLAVAGVQIGDRLRPATA	----HHHHHH----EEEEEEE----------	9.71315e+30	-----BB--BBBBBBBBBBB-BB--B-----	------B------BBBB----B---------	-------------------------------	----EEHHHH----EEEEEE-----------	[0.0296, 0.0341, 0.0707, 0.2102, 0.3916, 0.3639, 0.263, 0.1653, 0.1324, 0.1046, 0.0419, 0.0204, 0.0386, 0.1776, 0.4976, 0.6945, 0.7032, 0.6339, 0.4532, 0.5017, 0.4035, 0.1741, 0.0951, 0.0698, 0.1045, 0.0927, 0.1131, 0.0878, 0.0679, 0.041, 0.0436]	[0.0122, 0.007, 0.0093, 0.0346, 0.2036, 0.3104, 0.4123, 0.5013, 0.5452, 0.5244, 0.3328, 0.1707, 0.1238, 0.2147, 0.265, 0.1771, 0.1255, 0.0931, 0.057, 0.0969, 0.1127, 0.1077, 0.1128, 0.1091, 0.0662, 0.0644, 0.0478, 0.0469, 0.0307, 0.0223, 0.0171]	[0.9584, 0.9724, 0.9459, 0.6947, 0.1707, 0.1081, 0.1127, 0.1543, 0.21, 0.3198, 0.6206, 0.8285, 0.8012, 0.4041, 0.1415, 0.0892, 0.106, 0.1787, 0.3603, 0.3308, 0.4129, 0.6302, 0.7372, 0.8002, 0.8097, 0.8248, 0.8277, 0.8593, 0.8931, 0.9336, 0.9358]	6	0.193548	0	0	1	0.0322581	0	0	1	0.0322581	4	0.129032	0	0	2	0.0645161	2	0.0645161	3	0.0967742	1	0.0322581	0
Q6ZE62	TAT	0	0	0	0.999996	0	0	CS pos: 30-31. Pr: 0.9297	1	7	8	24	25	30	5		MVWSRRNFLAVMGLGAGAALFNPRQYPLTA	-------EEEEE------------------	8.77387e+29	--B----BBBBBBBBBBBBBB----B-B--	--------BBBBB------B----------	----------B-------------------	---E----EEE-------------------	[0.0482, 0.1143, 0.4783, 0.6108, 0.3564, 0.1738, 0.1766, 0.3, 0.2946, 0.3405, 0.3854, 0.2761, 0.1459, 0.0935, 0.1232, 0.1214, 0.1355, 0.1049, 0.1252, 0.115, 0.1307, 0.1272, 0.1182, 0.1154, 0.1106, 0.1006, 0.0892, 0.0715, 0.051, 0.0436]	[0.0054, 0.0067, 0.0238, 0.0252, 0.0166, 0.0258, 0.0883, 0.2004, 0.2636, 0.3142, 0.3216, 0.2521, 0.1305, 0.1105, 0.0885, 0.0839, 0.0738, 0.1051, 0.1028, 0.0931, 0.0794, 0.0911, 0.0897, 0.0808, 0.0692, 0.0589, 0.0477, 0.0352, 0.0226, 0.0171]	[0.9477, 0.8873, 0.4814, 0.4073, 0.6871, 0.7896, 0.6164, 0.304, 0.2281, 0.191, 0.1759, 0.2857, 0.5826, 0.7814, 0.8063, 0.8219, 0.8094, 0.8076, 0.7787, 0.8026, 0.7976, 0.783, 0.7815, 0.7884, 0.8003, 0.8287, 0.853, 0.8883, 0.9241, 0.9358]	5	0.166667	0	0	0	0	0	0	2	0.0666667	3	0.1	0	0	0	0	0	0	4	0.133333	2	0.0666667	2
Analysis
Uniprot ID	Prediction SignalP 6.0	OTHER	SP(Sec/SPI)	LIPO(Sec/SPII)	TAT(Tat/SPI)	TATLIPO(Sec/SPII)	PILIN(Sec/SPIII)	CS Position	N region start	N region end	H region start	H region end	C region start	C region end	Twin arginine motif (2 Rs)	Lipid-modified cysteine	Predicted Signal Sequence (Cut site is after last AA)	jnetpred	JNETCONF	JNETSOL25	JNETSOL5	JNETSOL0	JNETHMM	JNETPROPE	JNETPROPH	JNETPROPC	Entire SS A count	Entire SS A percentage	Entire SS C count	Entire SS C percentage	Entire SS D count	Entire SS D percentage	Entire SS E count	Entire SS E percentage	Entire SS F count	Entire SS F percentage	Entire SS G count	Entire SS G percentage	Entire SS H count	Entire SS H percentage	Entire SS I count	Entire SS I percentage	Entire SS K count	Entire SS K percentage	Entire SS L count	Entire SS L percentage	Entire SS M count	Entire SS M percentage	Entire SS N count
all mean									1	10.6	11.6	29	30	35	8.6												4.4	0.130469	0	0	0.8	0.0220901	0.2	0.00512821	1.4	0.0413057	4.4	0.125249	0	0	1	0.0277875	1	0.0280377	4.2	0.119832	1.8	0.0523163	1.2
all SD									0	5.89915	5.89915	6.48074	6.48074	4.84768	5.89915												1.14018	0.0484866	0	0	0.83666	0.0214786	0.447214	0.011467	0.894427	0.0264289	0.894427	0.0169345	0	0	1	0.0288903	1	0.029396	1.09545	0.02435	0.83666	0.0256052	0.83666
lumen mean									1	13.6667	14.6667	31.6667	32.6667	38	11.6667												3.66667	0.097377	0	0	1	0.0260641	0.333333	0.00854701	1.33333	0.035868	5	0.132405	0	0	1	0.0248072	1	0.0252241	4.66667	0.123018	2	0.0542189	1.33333
lumen SD									0	5.7735	5.7735	7.50555	7.50555	3.60555	5.7735												0.57735	0.0203626	0	0	1	0.0245619	0.57735	0.0148039	1.1547	0.0314659	0	0.0130701	0	0	1	0.0244009	1	0.0256512	1.1547	0.0285244	1	0.0316495	0.57735
periplasm mean									1	6	7	25	26	30.5	4												5.5	0.180108	0	0	0.5	0.016129	0	0	1.5	0.0494624	3.5	0.114516	0	0	1	0.0322581	1	0.0322581	3.5	0.115054	1.5	0.0494624	1
periplasm SD									0	1.41421	1.41421	1.41421	1.41421	0.707107	1.41421												0.707107	0.0190082	0	0	0.707107	0.0228099	0	0	0.707107	0.0243306	0.707107	0.0205289	0	0	1.41421	0.0456198	1.41421	0.0456198	0.707107	0.0258512	0.707107	0.0243306	1.41421
lumen v periplasm ttest									#DIV/0!	0.13984	0.13984	0.26133	0.26133	0.0623245	0.13984												0.0988096	0.0301535	#DIV/0!	#DIV/0!	0.561151	0.68198	0.42265	0.42265	0.854308	0.627705	0.204833	0.414774	#DIV/0!	#DIV/0!	1	0.859124	1	0.867304	0.25628	0.77159	0.561151	0.862718	0.797136
Significant metrics
category	all mean	all SD	lumen mean	lumen SD	periplasm mean	periplasm SD	lumen v periplasm ttest
Entire SS A percentage	0.130469	0.0484866	0.097377	0.0203626	0.180108	0.0190082	0.0301535
Entire SS S count	2	1.58114	3	1	0.5	0.707107	0.0494163
Entire SS Molecular Weight	3763.57	462.991	4071.35	270.99	3301.9	9.86874	0.0387089
Entire SS Longest Predicted Structure Length helix (HMM)	10.8	9.1214	16.6667	5.7735	2	2.82843	0.0338024
Entire SS Number aa in Predicted Structure helix (HMM)	11.2	9.65401	17.3333	6.4291	2	2.82843	0.0389909
Entire SS Percent Predicted Structure extended strand (Jnetpred)	0.102024	0.100701	0.0392157	0.0679236	0.196237	0.0418181	0.0497072
Entire SS Percent Predicted Structure helix (HMM)	0.294511	0.234723	0.447841	0.133658	0.0645161	0.0912396	0.0333057
Entire SS Longest Predicted Buried at Sol5	2.8	1.64317	1.66667	0.57735	4.5	0.707107	0.0465549
Entire SS Percentage aa Buried at Sol5	0.119239	0.0786426	0.0675483	0.0483666	0.196774	0.00456198	0.042063
Entire SS Mean helix prediction value	0.325104	0.200185	0.45608	0.121839	0.12864	0.044104	0.0301845
Entire SS Mean extended strand prediction value	0.111764	0.0847864	0.0520662	0.025738	0.201311	0.0264803	0.0191037
Entire SS z2*z2 with 5 lag auto cross covariance	0.881864	0.929363	1.52179	0.437303	-0.0780276	0.032963	0.0232253
N region Longest Predicted Structure Length (Jnetpred)	2	1.58114	3	1	0.5	0.707107	0.0494163
N region Longest Predicted Structure Length helix (Jnetpred)	2	1.58114	3	1	0.5	0.707107	0.0494163
N region Longest Predicted Structure Length helix (HMM)	1.8	1.78885	3	1	0	0	0.0350987
N region Number aa in Predicted Structure (Jnetpred)	2	1.58114	3	1	0.5	0.707107	0.0494163
N region Number aa in Predicted Structure helix (Jnetpred)	2	1.58114	3	1	0.5	0.707107	0.0494163
N region Number aa in Predicted Structure helix (HMM)	1.8	1.78885	3	1	0	0	0.0350987
N region Percent Predicted Structure helix (HMM)	0.139496	0.133081	0.232493	0.0546757	0	0	0.0179406
N region Mean helix prediction value	0.181589	0.131177	0.275734	0.0317575	0.04037	0.0183423	0.00185505
H region Longest Predicted Structure Length extended strand (Jnetpred)	3	3.08221	1	1.73205	6	1.41421	0.0463404
H region Longest Predicted Structure Length helix (HMM)	9	7.4162	13.6667	4.93288	2	2.82843	0.0439835
H region Number aa in Predicted Structure extended strand (Jnetpred)	3	3.08221	1	1.73205	6	1.41421	0.0463404
H region Number aa in Predicted Structure helix (HMM)	9	7.4162	13.6667	4.93288	2	2.82843	0.0439835
H region Percent Predicted Structure extended strand (Jnetpred)	0.16299	0.158069	0.0625	0.108253	0.313725	0.0277297	0.0469497
H region Percent Predicted Structure helix (Jnetpred)	0.505514	0.403806	0.763158	0.251037	0.119048	0.168359	0.0427996
H region Percent Predicted Structure helix (HMM)	0.485464	0.392938	0.745614	0.21433	0.0952381	0.134687	0.0255135
H region Longest Predicted Buried at Sol5	2.8	1.64317	1.66667	0.57735	4.5	0.707107	0.0465549
H region Mean helix prediction value	0.500483	0.322595	0.713695	0.19094	0.180666	0.0491005	0.0315195
H region z1*z3 with 3 lag auto cross covariance	0.428625	0.936515	-0.170027	0.57458	1.3266	0.400103	0.0436715
H region z3*z1 with 4 lag auto cross covariance	-0.364425	0.494934	-0.0103806	0.107895	-0.895492	0.128247	0.0162632
H region z1*z1 with 5 lag auto cross covariance	1.38261	1.45419	2.41909	0.445825	-0.172101	0.063205	0.00824419
[truncated: 403 more columns]

## Sheet: PCC 6803 TATLIPO
Thylakoid Lumen only
Uniprot ID	Prediction SignalP 6.0	OTHER	SP(Sec/SPI)	LIPO(Sec/SPII)	TAT(Tat/SPI)	TATLIPO(Sec/SPII)	PILIN(Sec/SPIII)	CS Position	N region start	N region end	H region start	H region end	C region start	C region end	Twin arginine motif (2 Rs)	Lipid-modified cysteine	Predicted Signal Sequence (Cut site after last AA)	jnetpred	JNETCONF	JNETSOL25	JNETSOL5	JNETSOL0	JNETHMM	JNETPROPE	JNETPROPH	JNETPROPC	Entire SS A count	Entire SS A percentage	Entire SS C count	Entire SS C percentage	Entire SS D count	Entire SS D percentage	Entire SS E count	Entire SS E percentage	Entire SS F count	Entire SS F percentage	Entire SS G count	Entire SS G percentage	Entire SS H count	Entire SS H percentage	Entire SS I count	Entire SS I percentage	Entire SS K count	Entire SS K percentage	Entire SS L count	Entire SS L percentage	Entire SS M count	Entire SS M percentage	Entire SS N count
Both Thylakoid Lumen and Periplasm
Uniprot ID	Prediction SignalP 6.0	OTHER	SP(Sec/SPI)	LIPO(Sec/SPII)	TAT(Tat/SPI)	TATLIPO(Sec/SPII)	PILIN(Sec/SPIII)	CS Position	N region start	N region end	H region start	H region end	C region start	C region end	Twin arginine motif (2 Rs)	Lipid-modified cysteine	Predicted Signal Sequence (Cut site after last AA)	jnetpred	JNETCONF	JNETSOL25	JNETSOL5	JNETSOL0	JNETHMM	JNETPROPE	JNETPROPH	JNETPROPC	Entire SS A count	Entire SS A percentage	Entire SS C count	Entire SS C percentage	Entire SS D count	Entire SS D percentage	Entire SS E count	Entire SS E percentage	Entire SS F count	Entire SS F percentage	Entire SS G count	Entire SS G percentage	Entire SS H count	Entire SS H percentage	Entire SS I count	Entire SS I percentage	Entire SS K count	Entire SS K percentage	Entire SS L count	Entire SS L percentage	Entire SS M count	Entire SS M percentage	Entire SS N count
Periplasm only
Uniprot ID	Prediction SignalP 6.0	OTHER	SP(Sec/SPI)	LIPO(Sec/SPII)	TAT(Tat/SPI)	TATLIPO(Sec/SPII)	PILIN(Sec/SPIII)	CS Position	N region start	N region end	H region start	H region end	C region start	C region end	Twin arginine motif (2 Rs)	Lipid-modified cysteine	Predicted Signal Sequence (Cut site after last AA)	jnetpred	JNETCONF	JNETSOL25	JNETSOL5	JNETSOL0	JNETHMM	JNETPROPE	JNETPROPH	JNETPROPC	Entire SS A count	Entire SS A percentage	Entire SS C count	Entire SS C percentage	Entire SS D count	Entire SS D percentage	Entire SS E count	Entire SS E percentage	Entire SS F count	Entire SS F percentage	Entire SS G count	Entire SS G percentage	Entire SS H count	Entire SS H percentage	Entire SS I count	Entire SS I percentage	Entire SS K count	Entire SS K percentage	Entire SS L count	Entire SS L percentage	Entire SS M count	Entire SS M percentage	Entire SS N count
P72827	TATLIPO	0	0	0	8e-06	1	0	CS pos: 28-29. Pr: 0.8489	1	9	10	28			7	29	MVQKLSRRLFLSIGTAFTVVVGSQLLSS	--HHHHHHHHHHH--HHHHHH---H---	8.45589e+27	----B---BBBBBB-BBBBBBB--BB--	--------B-B-B---B-BBBB------	----------------------------	--HHHHHHHHHHH--HHHHHE-------	[0.0116, 0.006, 0.0097, 0.0126, 0.0126, 0.0113, 0.0098, 0.0078, 0.0082, 0.0105, 0.0143, 0.0204, 0.0294, 0.0167, 0.0098, 0.0224, 0.0488, 0.0943, 0.2109, 0.3052, 0.2741, 0.125, 0.0691, 0.0464, 0.071, 0.0695, 0.0232, 0.0117]	[0.0233, 0.06, 0.6653, 0.9022, 0.9465, 0.9663, 0.9679, 0.9602, 0.9493, 0.9379, 0.9246, 0.8778, 0.7885, 0.4174, 0.3052, 0.727, 0.7268, 0.6828, 0.6232, 0.4794, 0.2614, 0.0705, 0.0592, 0.1043, 0.2531, 0.2375, 0.0771, 0.0243]	[0.952, 0.9147, 0.2792, 0.0764, 0.0416, 0.0303, 0.0329, 0.0442, 0.0512, 0.0552, 0.0686, 0.1258, 0.2281, 0.6066, 0.7613, 0.3043, 0.1801, 0.1299, 0.0931, 0.1146, 0.2491, 0.6743, 0.8167, 0.7968, 0.5673, 0.5622, 0.834, 0.9517]	1	0.0357143	0	0	0	0	0	0	2	0.0714286	2	0.0714286	0	0	1	0.0357143	1	0.0357143	5	0.178571	1	0.0357143	0
P74390	TATLIPO	0	0	0	8e-06	1	0	CS pos: 26-27. Pr: 0.8352	1	9	10	26			7	27	MTNPFGRRKFLLYGSATLGASLLLKA	--------EEEEE----HHHHHHH--	9.98889e+25	----B---BBBBBB-BBBBBBBBB--	---------BBB-B------------	--------------------------	--------EEEEE----HHHHHHH--	[0.0433, 0.0353, 0.0558, 0.1287, 0.1046, 0.0764, 0.0942, 0.2769, 0.7328, 0.8807, 0.8964, 0.8552, 0.6531, 0.3203, 0.1193, 0.0674, 0.0526, 0.0628, 0.0541, 0.0381, 0.0204, 0.013, 0.0116, 0.0135, 0.0112, 0.0051]	[0.0231, 0.0224, 0.0332, 0.0784, 0.0574, 0.0385, 0.0279, 0.0228, 0.0316, 0.0279, 0.0273, 0.0327, 0.0381, 0.0301, 0.0443, 0.0852, 0.262, 0.7959, 0.895, 0.9105, 0.9131, 0.9011, 0.8803, 0.746, 0.4179, 0.0482]	[0.9143, 0.929, 0.8815, 0.7047, 0.7646, 0.8399, 0.8484, 0.6958, 0.2476, 0.1108, 0.0984, 0.1361, 0.3347, 0.6877, 0.8467, 0.8373, 0.6681, 0.1548, 0.0692, 0.0541, 0.0619, 0.0717, 0.0949, 0.2003, 0.5137, 0.9396]	3	0.115385	0	0	0	0	0	0	2	0.0769231	3	0.115385	0	0	0	0	2	0.0769231	6	0.230769	1	0.0384615	1
No calculations performed due to lack of proteins localized to the thylakoid lumen only
[truncated: 319 more columns]

## Sheet: PCC 7120 SP
Thylakoid Lumen only
Uniprot ID	Prediction SignalP 6.0	OTHER	SP(Sec/SPI)	LIPO(Sec/SPII)	TAT(Tat/SPI)	TATLIPO(Sec/SPII)	PILIN(Sec/SPIII)	CS Position	N region start	N region end	H region start	H region end	C region start	C region end	Twin arginine motif (2 Rs)	Lipid-modified cysteine	Predicted Signal Sequence (Cut site after last AA)	jnetpred	JNETCONF	JNETSOL25	JNETSOL5	JNETSOL0	JNETHMM	JNETPROPE	JNETPROPH	JNETPROPC	Entire SS A count	Entire SS A percentage	Entire SS C count	Entire SS C percentage	Entire SS D count	Entire SS D percentage	Entire SS E count	Entire SS E percentage	Entire SS F count	Entire SS F percentage	Entire SS G count	Entire SS G percentage	Entire SS H count	Entire SS H percentage	Entire SS I count	Entire SS I percentage	Entire SS K count	Entire SS K percentage	Entire SS L count	Entire SS L percentage	Entire SS M count	Entire SS M percentage	Entire SS N count
Q8YNF6	SP	0.000488	0.998498	0.000303	0.000281	0.000217	0.000207	CS pos: 25-26. Pr: 0.9783	1	3	4	19	20	25			MKDWRVVVSFVLAMVLFLFPGSAQA	---HHHHHHHHHHHHHHH-------	9.99125e+24	-----BBBBBBBBBBBBBBBB----	-------B-------B---------	-------------------------	---HHHHHHHHHHHHHHH-------	[0.0222, 0.0172, 0.0337, 0.143, 0.2476, 0.1658, 0.0695, 0.0295, 0.0151, 0.0138, 0.0108, 0.0119, 0.0132, 0.0158, 0.0181, 0.0197, 0.0288, 0.035, 0.0275, 0.0263, 0.0331, 0.0436, 0.0444, 0.0346, 0.0292]	[0.0125, 0.0065, 0.015, 0.2893, 0.4577, 0.5663, 0.7613, 0.874, 0.9328, 0.9478, 0.9624, 0.9705, 0.9613, 0.9449, 0.9329, 0.9197, 0.8779, 0.7552, 0.3684, 0.1377, 0.0714, 0.0444, 0.0269, 0.0163, 0.0149]	[0.9639, 0.9795, 0.9318, 0.2218, 0.079, 0.0623, 0.0618, 0.0662, 0.0566, 0.0477, 0.0372, 0.0322, 0.0411, 0.0511, 0.0602, 0.0847, 0.1286, 0.2546, 0.5987, 0.8252, 0.8967, 0.9163, 0.9361, 0.9545, 0.9554]	3	0.12	0	0	1	0.04	0	0	3	0.12	1	0.04	0	0	0	0	1	0.04	3	0.12	2	0.08	0
Q8YX69	SP	0.00023	0.999054	0.000188	0.000206	0.000168	0.000161	CS pos: 37-38. Pr: 0.9642	1	6	7	30	31	37			MTMPKKLLQTIKPFLKTVFTLGLVLALALGHADGALA	--HHHHHHHHHHHHHHHHHHHHHHHHHHH--------	9.369e+36	--B---BB-BBBBBBBBB-BB-BBBBBBBB-B--B--	------B---------------BB-BBB---------	-------------------------------------	-HHHHHHHHHH-HHHHHHHHHHHHHHHHH--------	[0.0058, 0.0064, 0.0102, 0.0099, 0.0077, 0.006, 0.0066, 0.0073, 0.0084, 0.0112, 0.0097, 0.0058, 0.0057, 0.0083, 0.0089, 0.0077, 0.0066, 0.0057, 0.0057, 0.0055, 0.0069, 0.0073, 0.0089, 0.0099, 0.0119, 0.0136, 0.0161, 0.0277, 0.0396, 0.0294, 0.0262, 0.0329, 0.0364, 0.0475, 0.0734, 0.0367, 0.0199]	[0.0691, 0.5583, 0.8794, 0.9409, 0.9565, 0.9637, 0.9568, 0.9494, 0.9332, 0.8988, 0.7828, 0.4501, 0.8128, 0.9133, 0.9325, 0.9407, 0.9438, 0.9419, 0.9427, 0.9408, 0.9557, 0.9544, 0.9574, 0.9563, 0.9483, 0.9355, 0.915, 0.8658, 0.754, 0.3886, 0.1554, 0.0979, 0.0806, 0.0848, 0.1315, 0.0584, 0.0259]	[0.877, 0.3641, 0.086, 0.0454, 0.0392, 0.0366, 0.0417, 0.0482, 0.0644, 0.1022, 0.2194, 0.5424, 0.2013, 0.0879, 0.0649, 0.0592, 0.0557, 0.0605, 0.0609, 0.0588, 0.0432, 0.0466, 0.0442, 0.0472, 0.0548, 0.0667, 0.089, 0.1422, 0.257, 0.5971, 0.8256, 0.864, 0.872, 0.8458, 0.7365, 0.8582, 0.9364]	5	0.135135	0	0	1	0.027027	0	0	2	0.0540541	3	0.0810811	1	0.027027	1	0.027027	4	0.108108	9	0.243243	2	0.0540541	0
Q8YZA2	SP	0.333433	0.499761	0.166727	4e-05	3.3e-05	3e-05	CS pos: 22-23. Pr: 0.4268	1	2	3	10	11	22			MLACVVVLVLAQVGNKQDSAIA	-HHHHHHHHHHHH---------	7.39e+21	---BBBBBBBB-BB--------	---B-BBBBB------------	---B-BB---------------	-HHHHHHHHHHH----------	[0.0058, 0.0064, 0.0088, 0.0092, 0.0092, 0.0091, 0.0102, 0.0127, 0.0159, 0.0238, 0.0309, 0.0429, 0.0361, 0.0362, 0.0453, 0.0652, 0.0798, 0.0794, 0.0683, 0.0562, 0.041, 0.0436]	[0.0691, 0.5583, 0.8693, 0.9381, 0.9624, 0.9698, 0.9676, 0.9549, 0.9403, 0.9214, 0.8679, 0.7401, 0.3981, 0.2015, 0.127, 0.095, 0.0791, 0.0634, 0.0535, 0.037, 0.0223, 0.0171]	[0.877, 0.3641, 0.0981, 0.0458, 0.032, 0.0286, 0.0338, 0.0455, 0.0556, 0.0768, 0.1437, 0.2855, 0.6011, 0.7769, 0.8305, 0.8365, 0.8296, 0.8508, 0.8678, 0.8995, 0.9336, 0.9358]	4	0.181818	1	0.0454545	1	0.0454545	0	0	0	0	1	0.0454545	0	0	1	0.0454545	1	0.0454545	3	0.136364	1	0.0454545	1
Q8YT33	SP	0.000199	0.999202	0.00016	0.000165	0.000134	0.00013	CS pos: 23-24. Pr: 0.9805	1	3	4	19	20	23			MIKLISVVLSLLVLFGWVTPVMA	HHHHHHHHHHHHHHHHHH-HH--	4.79e+22	------B--B--B-B--------	-----------------------	-----------------------	HHHHHHHHHHHHHHHHHH-HH--	[0.0064, 0.006, 0.0054, 0.0046, 0.0044, 0.0044, 0.0051, 0.0051, 0.0053, 0.0059, 0.0065, 0.0063, 0.0059, 0.0073, 0.0089, 0.01, 0.0117, 0.0116, 0.0059, 0.0076, 0.0148, 0.0155, 0.0063]	[0.6102, 0.8213, 0.9082, 0.9424, 0.9527, 0.958, 0.9553, 0.9477, 0.9421, 0.9429, 0.9467, 0.9398, 0.9358, 0.9379, 0.9523, 0.9444, 0.9143, 0.8232, 0.479, 0.6777, 0.6216, 0.3338, 0.0444]	[0.2553, 0.1262, 0.07, 0.0499, 0.0444, 0.0419, 0.0436, 0.0504, 0.0566, 0.0573, 0.0554, 0.0619, 0.0672, 0.0597, 0.0453, 0.0566, 0.0903, 0.1754, 0.5268, 0.3385, 0.343, 0.5849, 0.939]	1	0.0434783	0	0	0	0	0	0	1	0.0434783	1	0.0434783	0	0	2	0.0869565	1	0.0434783	5	0.217391	2	0.0869565	0
Q8Z0B2	SP	0.000311	0.998891	0.000236	0.000223	0.000178	0.000166	CS pos: 31-32. Pr: 0.9736	1	3	4	24	25	31			MNKILVKLFSLIIIVMLAWFWVIMNPQTAFA	HHHHHHHHHHHHHHHHHHHHHHH--------	4.79e+30	---B----B-BB-B-----BBBBBB------	-------------------------------	-------------------------------	HHHHHHHHHHHHHHHHHHHHHHH--------	[0.0064, 0.006, 0.0054, 0.0046, 0.0044, 0.0044, 0.0051, 0.0051, 0.0053, 0.0052, 0.0052, 0.0052, 0.0052, 0.0052, 0.0059, 0.0073, 0.0089, 0.0099, 0.0119, 0.0148, 0.0197, 0.0309, 0.0407, 0.0295, 0.029, 0.0393, 0.0527, 0.0595, 0.0527, 0.0359, 0.0321]	[0.6102, 0.8213, 0.9082, 0.9424, 0.9527, 0.958, 0.9553, 0.9477, 0.9421, 0.9315, 0.9315, 0.9315, 0.9315, 0.9315, 0.9429, 0.9544, 0.9574, 0.9563, 0.9483, 0.9386, 0.9197, 0.8679, 0.7545, 0.3946, 0.168, 0.0926, 0.0627, 0.046, 0.0302, 0.0205, 0.0163]	[0.2553, 0.1262, 0.07, 0.0499, 0.0444, 0.0419, 0.0436, 0.0504, 0.0566, 0.0696, 0.0696, 0.0696, 0.0696, 0.0696, 0.0573, 0.0466, 0.0442, 0.0472, 0.0548, 0.0627, 0.0847, 0.1437, 0.262, 0.5817, 0.8007, 0.8607, 0.885, 0.8963, 0.9196, 0.9432, 0.9481]	3	0.0967742	0	0	0	0	0	0	3	0.0967742	0	0	0	0	5	0.16129	2	0.0645161	4	0.129032	3	0.0967742	2
Q8YU16	SP	0.000264	0.998984	0.00022	0.000218	0.000168	0.000163	CS pos: 32-33. Pr: 0.9663	1	8	9	25	26	32			MQSRFWRRILVSITVFFLAGSLWVMNSPSALA	---HHHHHHHHHHHHHHHHHHHHH--------	9.9619e+31	---BBB--BBB-BBBB-BBBBBB-B-B--B--	---------BB--B-------BB---------	--------------------------------	---HHHHHHHHHHHHHHHHHHHHH--------	[0.0243, 0.015, 0.0152, 0.0261, 0.0318, 0.0158, 0.011, 0.0105, 0.0103, 0.0101, 0.0079, 0.0065, 0.0057, 0.0055, 0.0061, 0.0059, 0.0073, 0.0089, 0.0099, 0.0119, 0.0148, 0.0197, 0.0309, 0.0407, 0.0295, 0.029, 0.0393, 0.0527, 0.0595, 0.0527, 0.0359, 0.0321]	[0.0207, 0.025, 0.0806, 0.5921, 0.7301, 0.6282, 0.9086, 0.945, 0.9529, 0.9594, 0.9582, 0.954, 0.9427, 0.9408, 0.9479, 0.9429, 0.9544, 0.9574, 0.9563, 0.9483, 0.9386, 0.9197, 0.8679, 0.7545, 0.3946, 0.168, 0.0926, 0.0627, 0.046, 0.0302, 0.0205, 0.0163]	[0.9462, 0.9554, 0.8791, 0.351, 0.2309, 0.3306, 0.098, 0.0604, 0.0481, 0.042, 0.0401, 0.0469, 0.0609, 0.0588, 0.0516, 0.0573, 0.0466, 0.0442, 0.0472, 0.0548, 0.0627, 0.0847, 0.1437, 0.262, 0.5817, 0.8007, 0.8607, 0.885, 0.8963, 0.9196, 0.9432, 0.9481]	3	0.09375	0	0	0	0	0	0	3	0.09375	1	0.03125	0	0	2	0.0625	0	0	4	0.125	2	0.0625	1
Q93SW9	SP	0.000315	0.998829	0.000231	0.000265	0.000182	0.000183	CS pos: 44-45. Pr: 0.6623	1	19	20	36	37	44			MRNACTRARLTRTARAMVKTLFIAIASVTFFFTSDLALPQSAAA	------HHHHHHHHHHHHHHHHHHHHHHHHHHHHHHHHHHH---	9.99872e+43	-----B-BBB--B--BBB-BBBBBBBBB-BBBBBBB-BB--B--	-------------------BBBBB-B----B-------B-----	--------------------BBB---------------------	-------HHHHHHHHHHHHHHHHHHHHHHHHHHHHHHHHHHH--	[0.032, 0.0333, 0.0479, 0.0758, 0.1322, 0.1651, 0.0898, 0.0458, 0.0306, 0.0198, 0.0137, 0.0079, 0.0082, 0.0072, 0.0065, 0.0061, 0.0052, 0.0052, 0.0061, 0.0064, 0.0068, 0.0057, 0.0055, 0.0068, 0.0076, 0.0112, 0.0185, 0.0201, 0.0132, 0.0107, 0.0089, 0.0066, 0.0062, 0.0048, 0.007, 0.0071, 0.0078, 0.0063, 0.0067, 0.0068, 0.0074, 0.0088, 0.0079, 0.0038]	[0.0195, 0.0138, 0.0161, 0.0244, 0.0583, 0.2109, 0.2399, 0.7429, 0.8946, 0.9345, 0.9506, 0.9644, 0.964, 0.9584, 0.9431, 0.9479, 0.9315, 0.9315, 0.9397, 0.9462, 0.9416, 0.9226, 0.925, 0.9072, 0.8736, 0.8618, 0.8632, 0.7733, 0.8092, 0.8617, 0.9128, 0.9319, 0.9301, 0.9443, 0.9533, 0.9623, 0.9604, 0.9568, 0.9416, 0.9222, 0.8728, 0.7095, 0.3454, 0.0352]	[0.9421, 0.9585, 0.9463, 0.8997, 0.7418, 0.4166, 0.4504, 0.1712, 0.0905, 0.0653, 0.0512, 0.0403, 0.0368, 0.0433, 0.0501, 0.0516, 0.0696, 0.0696, 0.0593, 0.0563, 0.0603, 0.0794, 0.0836, 0.0817, 0.1006, 0.0921, 0.0674, 0.1022, 0.0992, 0.0989, 0.075, 0.0697, 0.0694, 0.0639, 0.0476, 0.0383, 0.0354, 0.0452, 0.0561, 0.0742, 0.1196, 0.2683, 0.6296, 0.9591]	10	0.227273	1	0.0227273	1	0.0227273	0	0	4	0.0909091	0	0	0	0	2	0.0454545	1	0.0227273	4	0.0909091	2	0.0454545	1
Q8YXJ7	SP	0.000143	0.66611	0.333456	0.00011	9e-05	8.7e-05	CS pos: 29-30. Pr: 0.6490	1	3	4	23	24	29			MKGLVRLLTVFSLLLGCWGWLGTTQIAQA	-HHHHHHHHHHHHHHHHHHHH--------	7.39e+28	---BBBBB-BB-BB-BBBBBB--------	------BB-------BB-B----------	-----------------------------	-HHHHHHHHHHHHHHHHHHHH---HHH--	[0.0058, 0.0064, 0.0088, 0.0079, 0.0064, 0.0055, 0.0055, 0.0054, 0.0056, 0.0061, 0.0052, 0.0052, 0.0059, 0.0073, 0.0089, 0.0089, 0.0088, 0.0096, 0.0123, 0.0194, 0.0288, 0.0197, 0.0117, 0.0117, 0.0211, 0.0335, 0.0321, 0.0179, 0.0069]	[0.0691, 0.5583, 0.8693, 0.9344, 0.9551, 0.9637, 0.9611, 0.9556, 0.9495, 0.9479, 0.9315, 0.9315, 0.9429, 0.9544, 0.9574, 0.9519, 0.9351, 0.9225, 0.9004, 0.8582, 0.7455, 0.3365, 0.1455, 0.1853, 0.7013, 0.7476, 0.6103, 0.4111, 0.0861]	[0.877, 0.3641, 0.0981, 0.0514, 0.0404, 0.0351, 0.0391, 0.0448, 0.0482, 0.0516, 0.0696, 0.0696, 0.0573, 0.0466, 0.0442, 0.0526, 0.0673, 0.0749, 0.0951, 0.1418, 0.2676, 0.6594, 0.8666, 0.8106, 0.2767, 0.1802, 0.2511, 0.4864, 0.8835]	2	0.0689655	1	0.0344828	0	0	0	0	1	0.0344828	4	0.137931	0	0	1	0.0344828	1	0.0344828	7	0.241379	1	0.0344828	0
Q8YRM4	SP	0.000243	0.999099	0.000198	0.000187	0.000144	0.000145	CS pos: 32-33. Pr: 0.9685	1	7	8	27	28	32			MGFMQKQFFRLGFSLLVALSLAVGIVVQPATA	---HHHHHHHHHHHHHHHHHHHHHHH------	9.8558e+31	---B---BBBBBBBBBBBB-BB-BBBB-----	-------B----B----B---B-B--------	--------------------------------	---HHHHHHHHHHHHHHHHHHHHHHH------	[0.0222, 0.0118, 0.0098, 0.0142, 0.017, 0.0131, 0.0097, 0.007, 0.0063, 0.0069, 0.0064, 0.0061, 0.0052, 0.0052, 0.0052, 0.0059, 0.0065, 0.0071, 0.0082, 0.0108, 0.013, 0.0166, 0.0239, 0.0271, 0.0218, 0.0361, 0.0379, 0.0361, 0.0373, 0.0379, 0.029, 0.0307]	[0.0191, 0.0216, 0.1001, 0.7539, 0.9167, 0.9521, 0.9625, 0.9617, 0.9595, 0.9588, 0.9538, 0.9479, 0.9315, 0.9315, 0.9315, 0.9429, 0.9467, 0.9485, 0.9547, 0.9502, 0.9463, 0.9297, 0.8945, 0.8338, 0.5778, 0.5214, 0.2319, 0.0978, 0.0537, 0.0297, 0.0178, 0.0133]	[0.9545, 0.9644, 0.8611, 0.2067, 0.0692, 0.0424, 0.0372, 0.0403, 0.0423, 0.0419, 0.0446, 0.0516, 0.0696, 0.0696, 0.0696, 0.0573, 0.0554, 0.0524, 0.0477, 0.0503, 0.0551, 0.0768, 0.1137, 0.1818, 0.4296, 0.4851, 0.6973, 0.8511, 0.907, 0.9359, 0.9573, 0.9581]	4	0.125	0	0	0	0	0	0	4	0.125	3	0.09375	0	0	1	0.03125	1	0.03125	5	0.15625	2	0.0625	0
Q8YTK1	SP	0.000203	0.999157	0.000186	0.000179	0.000145	0.000145	CS pos: 40-41. Pr: 0.9705	1	18	19	35	36	40			MNSIEFSFLHRQIADWRRLVFKGLCLLICLLIVGIQPAFA	----HHHHH------HHHHHHHHHHHHHHHHHHH------	9.98524e+39	---B-B-BB---B--BB-B-B-BBBBB-BBBBB-B-----	--------B-------------B--B--BB--B-------	----------------------------------------	----HHHH-----HHHHHHHHHHHHHHHHHHHHH------	[0.0418, 0.0292, 0.026, 0.0299, 0.0476, 0.0628, 0.0655, 0.0437, 0.0228, 0.0252, 0.0474, 0.0438, 0.0369, 0.0318, 0.0214, 0.017, 0.016, 0.0134, 0.0102, 0.0073, 0.0069, 0.0066, 0.0055, 0.0061, 0.0052, 0.0059, 0.0073, 0.0089, 0.0099, 0.0119, 0.0148, 0.0183, 0.0243, 0.0328, 0.0251, 0.0215, 0.0264, 0.0312, 0.0274, 0.0276]	[0.0252, 0.025, 0.0508, 0.1852, 0.6611, 0.7216, 0.7319, 0.7113, 0.4662, 0.3273, 0.4384, 0.2733, 0.2506, 0.5468, 0.5117, 0.8712, 0.9324, 0.9501, 0.9587, 0.9538, 0.9579, 0.9549, 0.9408, 0.9479, 0.9315, 0.9429, 0.9544, 0.9574, 0.9563, 0.9483, 0.9386, 0.927, 0.8796, 0.741, 0.3232, 0.1049, 0.0479, 0.0245, 0.0132, 0.0115]	[0.9309, 0.9528, 0.917, 0.7452, 0.2585, 0.1783, 0.2007, 0.2945, 0.5637, 0.6948, 0.5843, 0.6893, 0.7197, 0.4634, 0.4752, 0.1481, 0.0757, 0.0493, 0.0456, 0.0481, 0.0421, 0.0468, 0.0588, 0.0516, 0.0696, 0.0573, 0.0466, 0.0442, 0.0472, 0.0548, 0.0627, 0.0743, 0.1232, 0.2582, 0.628, 0.8731, 0.9304, 0.9527, 0.9683, 0.9656]	3	0.075	2	0.05	1	0.025	1	0.025	4	0.1	2	0.05	1	0.025	5	0.125	1	0.025	7	0.175	1	0.025	1
P58564	SP	0.000175	0.999266	0.00015	0.000163	0.000126	0.000126	CS pos: 23-24. Pr: 0.9738	1	3	4	17	18	23			MRRLFALILVICLSFSFAPPAKA	--HHHHHHHHHHHH---------	8.07e+22	---BBBBBBBBBB-B-BBB----	-----BBBBBBBB----------	-----------------------	-HHHHHHHHHHHHH---------	[0.0058, 0.0064, 0.0088, 0.0079, 0.0064, 0.0062, 0.0076, 0.0092, 0.0104, 0.0141, 0.0148, 0.0197, 0.0309, 0.0429, 0.0343, 0.0313, 0.0426, 0.061, 0.0704, 0.0683, 0.0533, 0.0387, 0.0342]	[0.0691, 0.5583, 0.8693, 0.9344, 0.9551, 0.9675, 0.9711, 0.9681, 0.9633, 0.9541, 0.9386, 0.9197, 0.8679, 0.7401, 0.4071, 0.1886, 0.1129, 0.0792, 0.0633, 0.0478, 0.0356, 0.0221, 0.0166]	[0.877, 0.3641, 0.0981, 0.0514, 0.0404, 0.0309, 0.029, 0.0322, 0.0369, 0.0464, 0.0627, 0.0847, 0.1437, 0.2855, 0.5791, 0.7838, 0.8428, 0.8518, 0.8641, 0.8804, 0.9067, 0.9359, 0.9455]	4	0.173913	1	0.0434783	0	0	0	0	3	0.130435	0	0	0	0	2	0.0869565	1	0.0434783	4	0.173913	1	0.0434783	0
Q8YPU0	SP	0.000189	0.999178	0.000165	0.00018	0.000141	0.00014	CS pos: 38-39. Pr: 0.9715	1	13	14	31	32	38			MTHIFQQVFRMKKLLIRLILPFLAIILAASLSSAPALA	-HHHHHHHHHHHHHHHHHHHHHHHHHHHH---------	8.29e+37	---BB--BB-B--BBB-B-B-B-BBBBBBBB-------	---------------B------BBBBBB----------	--------------------------------------	-HHHHHHHHHHHHHHHHHHHHHHHHHHHH---------	[0.0058, 0.0064, 0.0088, 0.0079, 0.0064, 0.0055, 0.0055, 0.0054, 0.0056, 0.0061, 0.0052, 0.0052, 0.0052, 0.0052, 0.0052, 0.0052, 0.0052, 0.0052, 0.0052, 0.0052, 0.0059, 0.0073, 0.0089, 0.0099, 0.0119, 0.0148, 0.0197, 0.0309, 0.0429, 0.0343, 0.0313, 0.0426, 0.061, 0.0704, 0.0683, 0.0533, 0.0387, 0.0342]	[0.0691, 0.5583, 0.8693, 0.9344, 0.9551, 0.9637, 0.9611, 0.9556, 0.9495, 0.9479, 0.9315, 0.9315, 0.9315, 0.9315, 0.9315, 0.9315, 0.9315, 0.9315, 0.9315, 0.9315, 0.9429, 0.9544, 0.9574, 0.9563, 0.9483, 0.9386, 0.9197, 0.8679, 0.7401, 0.4071, 0.1886, 0.1129, 0.0792, 0.0633, 0.0478, 0.0356, 0.0221, 0.0166]	[0.877, 0.3641, 0.0981, 0.0514, 0.0404, 0.0351, 0.0391, 0.0448, 0.0482, 0.0516, 0.0696, 0.0696, 0.0696, 0.0696, 0.0696, 0.0696, 0.0696, 0.0696, 0.0696, 0.0696, 0.0573, 0.0466, 0.0442, 0.0472, 0.0548, 0.0627, 0.0847, 0.1437, 0.2855, 0.5791, 0.7838, 0.8428, 0.8518, 0.8641, 0.8804, 0.9067, 0.9359, 0.9455]	6	0.157895	0	0	0	0	0	0	3	0.0789474	0	0	1	0.0263158	5	0.131579	2	0.0526316	8	0.210526	2	0.0526316	0
Q8YM80	SP	0.00537	0.989679	0.004127	0.000333	0.000247	0.000238	CS pos: 36-37. Pr: 0.8921	1	7	8	25	26	36			MLNLLKSWLKNSLMAILLVTIFLGINTAGWTPSSNA	-HHHHHHHHHHHHHHHHHHHHHHHH-----------	2.49e+35	---BB--BB---BBBBB-BB--BBB-B--BBB----	--------B---B--BB-B-----------------	------------------------------------	HHHHHHHHHHHHHHHHHHHHHHHHH-----------	[0.0064, 0.006, 0.0054, 0.0046, 0.0044, 0.0044, 0.0051, 0.0051, 0.0053, 0.0052, 0.0052, 0.0052, 0.0052, 0.0052, 0.0052, 0.0052, 0.0059, 0.0073, 0.0089, 0.0099, 0.0119, 0.0148, 0.0197, 0.0309, 0.0429, 0.0361, 0.0382, 0.0516, 0.0684, 0.0846, 0.089, 0.079, 0.0711, 0.0586, 0.051, 0.0436]	[0.6102, 0.8213, 0.9082, 0.9424, 0.9527, 0.958, 0.9553, 0.9477, 0.9421, 0.9315, 0.9315, 0.9315, 0.9315, 0.9315, 0.9315, 0.9315, 0.9429, 0.9544, 0.9574, 0.9563, 0.9483, 0.9386, 0.9197, 0.8679, 0.7401, 0.3981, 0.1986, 0.1351, 0.1062, 0.0946, 0.0776, 0.0689, 0.0534, 0.036, 0.0226, 0.0171]	[0.2553, 0.1262, 0.07, 0.0499, 0.0444, 0.0419, 0.0436, 0.0504, 0.0566, 0.0696, 0.0696, 0.0696, 0.0696, 0.0696, 0.0696, 0.0696, 0.0573, 0.0466, 0.0442, 0.0472, 0.0548, 0.0627, 0.0847, 0.1437, 0.2855, 0.6011, 0.7899, 0.8259, 0.8265, 0.8141, 0.8181, 0.8396, 0.8623, 0.8984, 0.9241, 0.9358]	3	0.0833333	0	0	0	0	0	0	1	0.0277778	2	0.0555556	0	0	3	0.0833333	2	0.0555556	8	0.222222	2	0.0555556	4
Q8Z044	SP	0.000208	0.999162	0.000172	0.000185	0.000141	0.000139	CS pos: 26-27. Pr: 0.9795	1	4	5	21	22	26			MFRRLIGVVVATALLTFQLIVGSATA	-HHHHHHHHHHHHHHHHHHHH-----	7.39e+25	----BBBB-BBB--B-BBBBBB----	-----B-BBBB---B---B-------	--------------------------	-HHHHHHHHHHHHHHHHHHHH-----	[0.0058, 0.0064, 0.0088, 0.0079, 0.0064, 0.0055, 0.0055, 0.0054, 0.0056, 0.0061, 0.0052, 0.0052, 0.0059, 0.0073, 0.0089, 0.0099, 0.0119, 0.0136, 0.0153, 0.0225, 0.0302, 0.0207, 0.0166, 0.0177, 0.0181, 0.021]	[0.0691, 0.5583, 0.8693, 0.9344, 0.9551, 0.9637, 0.9611, 0.9556, 0.9495, 0.9479, 0.9315, 0.9315, 0.9429, 0.9544, 0.9574, 0.9563, 0.9483, 0.9449, 0.9277, 0.8728, 0.7116, 0.2693, 0.0687, 0.024, 0.0112, 0.0089]	[0.877, 0.3641, 0.0981, 0.0514, 0.0404, 0.0351, 0.0391, 0.0448, 0.0482, 0.0516, 0.0696, 0.0696, 0.0573, 0.0466, 0.0442, 0.0472, 0.0548, 0.0546, 0.0715, 0.1242, 0.2705, 0.6984, 0.9183, 0.9654, 0.9789, 0.9778]	4	0.153846	0	0	0	0	0	0	2	0.0769231	2	0.0769231	0	0	2	0.0769231	0	0	4	0.153846	1	0.0384615	0
Q8YVB8	SP	0.333548	0.665926	0.000162	0.000137	0.000105	0.000104	CS pos: 52-53. Pr: 0.6412	1	25	26	46	47	52			MYVSLLPYTDMKKKNSTTLIFNFQPLAKLITTVVISCLVVLISWVWTPSAIA	-EEEE-----------EEEEE----HHHHHHHHHHHHHHHHHHHH-------	6.06407e+51	--BBBBBBB-B-----BBBBB-B-BB--BBBBBBBBBBBBBBBBBB------	------------------BBB----B---B--BBB-BBBBBB----------	----------------------------------------------------	--EEE-----------EEEEE----HHHHHHHHHHHHHHHHHHHH-------	[0.0899, 0.2919, 0.5855, 0.7011, 0.6024, 0.2434, 0.145, 0.1065, 0.1349, 0.1415, 0.1486, 0.1303, 0.1294, 0.1245, 0.1451, 0.3312, 0.7429, 0.8693, 0.8889, 0.8497, 0.6847, 0.3203, 0.1193, 0.0674, 0.0451, 0.0467, 0.0382, 0.0266, 0.014, 0.0091, 0.0073, 0.0069, 0.0064, 0.0061, 0.0052, 0.0052, 0.0059, 0.0073, 0.0089, 0.0099, 0.0119, 0.0148, 0.0197, 0.0288, 0.035, 0.0275, 0.0263, 0.0331, 0.0436, 0.0444, 0…	[0.0093, 0.0242, 0.0499, 0.0529, 0.0491, 0.0372, 0.0384, 0.0519, 0.0512, 0.0609, 0.0521, 0.053, 0.0403, 0.0345, 0.0285, 0.0244, 0.0287, 0.0266, 0.0258, 0.0297, 0.0362, 0.0301, 0.0443, 0.0852, 0.2468, 0.7858, 0.9114, 0.9352, 0.9481, 0.9529, 0.9609, 0.9588, 0.9538, 0.9479, 0.9315, 0.9315, 0.9429, 0.9544, 0.9574, 0.9563, 0.9483, 0.9386, 0.9197, 0.8779, 0.7552, 0.3684, 0.1377, 0.0714, 0.0444, 0.0269,…	[0.8475, 0.5142, 0.1979, 0.1616, 0.2559, 0.6367, 0.8146, 0.8479, 0.8263, 0.8108, 0.7912, 0.81, 0.8297, 0.8384, 0.8257, 0.6621, 0.2611, 0.1236, 0.1056, 0.1469, 0.3232, 0.6877, 0.8467, 0.8373, 0.6903, 0.1867, 0.0795, 0.0568, 0.0528, 0.0466, 0.0415, 0.0419, 0.0446, 0.0516, 0.0696, 0.0696, 0.0573, 0.0466, 0.0442, 0.0472, 0.0548, 0.0627, 0.0847, 0.1286, 0.2546, 0.5987, 0.8252, 0.8967, 0.9163, 0.9361, …	3	0.0576923	1	0.0192308	1	0.0192308	0	0	2	0.0384615	0	0	0	0	5	0.0961538	4	0.0769231	7	0.134615	2	0.0384615	2
Both Thylakoid Lumen and Periplasm
Uniprot ID	Prediction SignalP 6.0	OTHER	SP(Sec/SPI)	LIPO(Sec/SPII)	TAT(Tat/SPI)	TATLIPO(Sec/SPII)	PILIN(Sec/SPIII)	CS Position	N region start	N region end	H region start	H region end	C region start	C region end	Twin arginine motif (2 Rs)	Lipid-modified cysteine	Predicted Signal Sequence (Cut site after last AA)	jnetpred	JNETCONF	JNETSOL25	JNETSOL5	JNETSOL0	JNETHMM	JNETPROPE	JNETPROPH	JNETPROPC	Entire SS A count	Entire SS A percentage	Entire SS C count	Entire SS C percentage	Entire SS D count	Entire SS D percentage	Entire SS E count	Entire SS E percentage	Entire SS F count	Entire SS F percentage	Entire SS G count	Entire SS G percentage	Entire SS H count	Entire SS H percentage	Entire SS I count	Entire SS I percentage	Entire SS K count	Entire SS K percentage	Entire SS L count	Entire SS L percentage	Entire SS M count	Entire SS M percentage	Entire SS N count
Q9L871	SP	0.000358	0.998613	0.000291	0.000301	0.000228	0.000193	CS pos: 23-24. Pr: 0.9735	1	2	3	18	19	23			MKLHWLLSGTVGTIFLLSSPALA	---EEE---HHHHHHHH------	9.51231e+22	--B--BB-BBBBBBBBBBB----	-----------B-BBBB------	-------------B---------	---HHHH--HHHHHHH-------	[0.0172, 0.0132, 0.0543, 0.206, 0.3057, 0.2881, 0.2004, 0.0673, 0.029, 0.0396, 0.0593, 0.0717, 0.1112, 0.1955, 0.2864, 0.2737, 0.248, 0.1163, 0.0461, 0.0372, 0.0298, 0.0267, 0.0341]	[0.0187, 0.0164, 0.1813, 0.3768, 0.3686, 0.3012, 0.3009, 0.1926, 0.2301, 0.7248, 0.8136, 0.7866, 0.7103, 0.6342, 0.5512, 0.3939, 0.2485, 0.1078, 0.0577, 0.0343, 0.0222, 0.0149, 0.0108]	[0.9539, 0.9565, 0.4871, 0.128, 0.0918, 0.1429, 0.287, 0.6327, 0.6986, 0.2538, 0.1348, 0.1122, 0.103, 0.0806, 0.0719, 0.1336, 0.2896, 0.6432, 0.8717, 0.9272, 0.954, 0.9634, 0.959]	2	0.0869565	0	0	0	0	0	0	1	0.0434783	2	0.0869565	1	0.0434783	1	0.0434783	1	0.0434783	6	0.26087	1	0.0434783	0
Q8YVN5	SP	0.325297	0.67417	0.000171	0.000149	0.000117	0.000107	CS pos: 52-53. Pr: 0.6376	1	28	29	48	49	52			MRKAATDMHRRKQFKIRNLKFKMAKGKRFIVALVAIFAFLAVTFNFSLTATA	--HHHHHHHHHHHHHH-HHHEEE----HHHHHHHHHHHHHHHHH---E----	9.60156e+51	----B--B-----B-B--B-B-B-----BBBBBBBBBBBBBBBB-B-B----	-----------------------------BBBBB-B----------------	----------------------------------------------------	--HHHHHHHHHHHHHHHHHHHHH----HHHHHHHHHHHHHHHHH--------	[0.0128, 0.0076, 0.0126, 0.0185, 0.02, 0.0147, 0.0077, 0.0072, 0.0113, 0.013, 0.0102, 0.008, 0.0077, 0.0087, 0.0114, 0.0159, 0.0097, 0.0108, 0.0199, 0.0226, 0.0251, 0.0244, 0.0286, 0.0285, 0.0271, 0.0457, 0.0683, 0.098, 0.0711, 0.0379, 0.019, 0.0101, 0.0091, 0.0065, 0.0076, 0.0075, 0.0087, 0.0089, 0.0104, 0.0117, 0.0171, 0.0198, 0.0292, 0.0441, 0.031, 0.0372, 0.0996, 0.2387, 0.1603, 0.0737, 0.036…	[0.0257, 0.0553, 0.6491, 0.8494, 0.8802, 0.8621, 0.6573, 0.9081, 0.9492, 0.9516, 0.9532, 0.9375, 0.9347, 0.9241, 0.9005, 0.8674, 0.6245, 0.8886, 0.9221, 0.9216, 0.9056, 0.83, 0.7104, 0.2685, 0.0675, 0.0524, 0.0865, 0.4441, 0.761, 0.8711, 0.9292, 0.9488, 0.9547, 0.9643, 0.9614, 0.9596, 0.9553, 0.9574, 0.9544, 0.9487, 0.9399, 0.9107, 0.8668, 0.7022, 0.2826, 0.1049, 0.0798, 0.0871, 0.0324, 0.0172, 0…	[0.9481, 0.916, 0.2833, 0.1143, 0.1018, 0.1353, 0.3306, 0.1035, 0.0539, 0.0455, 0.0476, 0.06, 0.0643, 0.0812, 0.0993, 0.1331, 0.3884, 0.1343, 0.0823, 0.0757, 0.0944, 0.1724, 0.3314, 0.7033, 0.9074, 0.9002, 0.7685, 0.2626, 0.1039, 0.0857, 0.0659, 0.0571, 0.0466, 0.0405, 0.0379, 0.0394, 0.0404, 0.0442, 0.048, 0.0541, 0.0589, 0.0895, 0.1558, 0.2826, 0.6225, 0.7986, 0.7242, 0.5919, 0.7812, 0.9169, 0.…	9	0.173077	0	0	1	0.0192308	0	0	7	0.134615	1	0.0192308	1	0.0192308	3	0.0576923	7	0.134615	4	0.0769231	3	0.0576923	2
Q8YQR3	SP	0.167314	0.830434	0.000552	0.000592	0.000654	0.000484	CS pos: 35-36. Pr: 0.7910	1	9	10	29	30	35			MLYKQRQQKLWKWMALFLVGTLLQFLFYVPVRTLA	---HHHHHHHHHHHHHHHHHHHHHHHHHH------	9.9268e+34	--B------BB-BBBBBBBB--BBB-BBBBB----	-------------BBBB-----------B------	-----------------------------------	---HHHHHHHHHHHHHHHHHHHHHHHHH-------	[0.0222, 0.0118, 0.0098, 0.0142, 0.017, 0.0131, 0.0097, 0.007, 0.0063, 0.0069, 0.0064, 0.0061, 0.0052, 0.0052, 0.0052, 0.0052, 0.0052, 0.0052, 0.0052, 0.0059, 0.0073, 0.0089, 0.0099, 0.0108, 0.0121, 0.0175, 0.0274, 0.0334, 0.0247, 0.021, 0.0215, 0.0332, 0.0625, 0.0356, 0.0177]	[0.0191, 0.0216, 0.1001, 0.7539, 0.9167, 0.9521, 0.9625, 0.9617, 0.9595, 0.9588, 0.9538, 0.9479, 0.9315, 0.9315, 0.9315, 0.9315, 0.9315, 0.9315, 0.9315, 0.9429, 0.9544, 0.9574, 0.9563, 0.9445, 0.9331, 0.9188, 0.8811, 0.7618, 0.357, 0.1385, 0.0853, 0.0813, 0.1385, 0.0502, 0.0231]	[0.9545, 0.9644, 0.8611, 0.2067, 0.0692, 0.0424, 0.0372, 0.0403, 0.0423, 0.0419, 0.0446, 0.0516, 0.0696, 0.0696, 0.0696, 0.0696, 0.0696, 0.0696, 0.0696, 0.0573, 0.0466, 0.0442, 0.0472, 0.0594, 0.0672, 0.0828, 0.1216, 0.251, 0.626, 0.8371, 0.8936, 0.877, 0.7578, 0.8764, 0.9468]	2	0.0571429	0	0	0	0	0	0	3	0.0857143	1	0.0285714	0	0	0	0	3	0.0857143	8	0.228571	2	0.0571429	0
Q8YU67	SP	0.000193	0.923984	0.075374	0.000176	0.00014	0.000143	CS pos: 27-28. Pr: 0.9008	1	4	5	21	22	27			MYKHISFVLSVLLLGGGAATIPSIAQA	-HHHHHHHHHHHHH-------HHH---	8.29e+26	---BB-BBBBB-BBBB---BB--B---	--------BBB---------B------	---------------------------	-HHHHHHHHHHHHH-------HHH---	[0.0058, 0.0064, 0.0088, 0.0079, 0.0064, 0.0062, 0.0076, 0.0092, 0.0104, 0.0141, 0.0148, 0.0197, 0.0286, 0.0341, 0.0279, 0.0303, 0.0455, 0.0707, 0.0799, 0.0586, 0.0429, 0.0555, 0.0594, 0.0642, 0.0411, 0.0133, 0.0072]	[0.0691, 0.5583, 0.8693, 0.9344, 0.9551, 0.9675, 0.9711, 0.9681, 0.9633, 0.9541, 0.9386, 0.9197, 0.8644, 0.7151, 0.3302, 0.1388, 0.1058, 0.0994, 0.1243, 0.1743, 0.3233, 0.6388, 0.6176, 0.5302, 0.416, 0.1295, 0.0267]	[0.877, 0.3641, 0.0981, 0.0514, 0.0404, 0.0309, 0.029, 0.0322, 0.0369, 0.0464, 0.0627, 0.0847, 0.1506, 0.3092, 0.6516, 0.8363, 0.8669, 0.8605, 0.8114, 0.7573, 0.6215, 0.2813, 0.2331, 0.2605, 0.4195, 0.8177, 0.9645]	4	0.148148	0	0	0	0	0	0	1	0.037037	3	0.111111	1	0.037037	3	0.111111	1	0.037037	4	0.148148	1	0.037037	0
Q8YUM7	SP	0.000234	0.999074	0.000189	0.000194	0.000158	0.000154	CS pos: 39-40. Pr: 0.9720	1	19	20	33	34	39			MTNTLFVTGGAFMLSKSWKLAFLGSLGLSFFLGNSVALA	----EEE----HHH---HHHHHHHH--HHHH--------	9.98223e+38	---BBBBBBBBBBBB--BBBBBBB-BBBBBBBB--BB--	----B----------------B-----B-----------	---------------------------------------	----EEE----HHHH--HHHHHHHH--HHHH--------	[0.043, 0.0436, 0.0772, 0.222, 0.54, 0.5573, 0.4033, 0.1929, 0.0932, 0.0878, 0.1161, 0.2038, 0.2032, 0.119, 0.0643, 0.0194, 0.0141, 0.0165, 0.0303, 0.0229, 0.0158, 0.0109, 0.0132, 0.0219, 0.0328, 0.0199, 0.0129, 0.0262, 0.0511, 0.0733, 0.0638, 0.0336, 0.031, 0.0429, 0.0682, 0.0741, 0.0527, 0.0359, 0.0321]	[0.014, 0.009, 0.0089, 0.0262, 0.0741, 0.081, 0.1074, 0.081, 0.0799, 0.0877, 0.1426, 0.4595, 0.57, 0.5928, 0.6389, 0.4419, 0.4307, 0.8982, 0.939, 0.9431, 0.932, 0.9292, 0.923, 0.8869, 0.8003, 0.5062, 0.395, 0.7941, 0.831, 0.7772, 0.6958, 0.429, 0.2147, 0.1068, 0.0691, 0.0501, 0.0302, 0.0205, 0.0163]	[0.9441, 0.962, 0.9344, 0.6961, 0.2429, 0.2308, 0.3622, 0.6539, 0.8006, 0.7972, 0.6408, 0.2228, 0.1537, 0.2359, 0.311, 0.5733, 0.5837, 0.1279, 0.0597, 0.0558, 0.0616, 0.0703, 0.0823, 0.1238, 0.2088, 0.5194, 0.6574, 0.2386, 0.1615, 0.1869, 0.279, 0.5514, 0.7575, 0.8427, 0.8636, 0.8778, 0.9196, 0.9432, 0.9481]	4	0.102564	0	0	0	0	0	0	5	0.128205	5	0.128205	0	0	0	0	2	0.0512821	8	0.205128	2	0.0512821	2
Q8YXF7	SP	0.000157	0.665945	0.000144	0.333528	0.000129	0.000127	CS pos: 42-43. Pr: 0.6456	1	15	16	37	38	42			MSNMSNRPLSHVKLRLLCRQLVITTFSSSLLLPYLGIEPVQA	----------HHHHHHHHHHHHHHHHHHHHHH----------	9.98888e+41	---B---BB--B-BBBBB--BB-BBBBBBBBBBBB-B--B--	-----------B-B-BBB--BB---B----BB--B-------	------------------------------------------	--------HHHHHHHHHHHHHHHHHHHHHHHH----------	[0.0289, 0.031, 0.0642, 0.0601, 0.0493, 0.047, 0.0457, 0.0488, 0.0528, 0.0368, 0.0233, 0.0166, 0.0142, 0.0106, 0.0084, 0.0069, 0.0066, 0.0055, 0.0061, 0.0052, 0.0052, 0.0052, 0.0052, 0.0059, 0.0073, 0.0089, 0.0099, 0.0119, 0.0148, 0.0211, 0.0305, 0.0496, 0.0357, 0.033, 0.0468, 0.0721, 0.1118, 0.1923, 0.2866, 0.1467, 0.0551, 0.044]	[0.0317, 0.0422, 0.1288, 0.1121, 0.095, 0.1103, 0.1224, 0.2081, 0.5366, 0.5582, 0.8799, 0.9315, 0.9489, 0.9596, 0.9605, 0.9579, 0.9549, 0.9408, 0.9479, 0.9315, 0.9315, 0.9315, 0.9315, 0.9429, 0.9544, 0.9574, 0.9563, 0.9483, 0.9386, 0.9153, 0.8708, 0.739, 0.3689, 0.1915, 0.0943, 0.0591, 0.0487, 0.0476, 0.0554, 0.0238, 0.0126, 0.0118]	[0.9081, 0.9113, 0.7639, 0.7833, 0.829, 0.8369, 0.8321, 0.7523, 0.4572, 0.4241, 0.138, 0.0821, 0.0538, 0.0441, 0.0403, 0.0421, 0.0468, 0.0588, 0.0516, 0.0696, 0.0696, 0.0696, 0.0696, 0.0573, 0.0466, 0.0442, 0.0472, 0.0548, 0.0627, 0.0855, 0.1389, 0.2703, 0.61, 0.8022, 0.8522, 0.8546, 0.8083, 0.7146, 0.5957, 0.7994, 0.931, 0.9457]	1	0.0238095	1	0.0238095	0	0	1	0.0238095	1	0.0238095	1	0.0238095	1	0.0238095	2	0.047619	1	0.0238095	9	0.214286	2	0.047619	2
Q8YSZ6	SP	0.000188	0.999231	0.000156	0.000166	0.000132	0.000132	CS pos: 24-25. Pr: 0.9793	1	4	5	21	22	24			MIRKTLALFSLSLGIALVNPIAVA	-HHHHHHHHHHHHHHHH-------	8.29e+23	----BB-BBBBBBBBBBB------	--------B-------B-------	------------------------	-HHHHHHHHHHHHHHHH-------	[0.0058, 0.0064, 0.0088, 0.0079, 0.0064, 0.0055, 0.0055, 0.0054, 0.0063, 0.0086, 0.0089, 0.0099, 0.0119, 0.0148, 0.0197, 0.0288, 0.035, 0.0275, 0.0263, 0.0331, 0.0436, 0.0444, 0.0346, 0.0292]	[0.0691, 0.5583, 0.8693, 0.9344, 0.9551, 0.9637, 0.9611, 0.9556, 0.9569, 0.9634, 0.9574, 0.9563, 0.9483, 0.9386, 0.9197, 0.8779, 0.7552, 0.3684, 0.1377, 0.0714, 0.0444, 0.0269, 0.0163, 0.0149]	[0.877, 0.3641, 0.0981, 0.0514, 0.0404, 0.0351, 0.0391, 0.0448, 0.0405, 0.036, 0.0442, 0.0472, 0.0548, 0.0627, 0.0847, 0.1286, 0.2546, 0.5987, 0.8252, 0.8967, 0.9163, 0.9361, 0.9545, 0.9554]	4	0.166667	0	0	0	0	0	0	1	0.0416667	1	0.0416667	0	0	3	0.125	1	0.0416667	5	0.208333	1	0.0416667	1
Q8YX55	SP	0.000262	0.998973	0.000218	0.000216	0.000168	0.000162	CS pos: 32-33. Pr: 0.9705	1	8	9	28	29	32			MSIQITSKYITLPIMPLLLGSWLTLVPLPAQG	--EEEEH-HHHHHHHHHHHHHHHHH-------	9.8253e+31	----B---BBBBBBBBB-BBBBBBBB-B----	-------------B------------------	--------------------------------	--EEEEH-HHHHHHHHHHHHHHHHH-------	[0.0442, 0.1088, 0.5016, 0.599, 0.4505, 0.2731, 0.1241, 0.0475, 0.0433, 0.0636, 0.0373, 0.028, 0.0149, 0.0087, 0.0081, 0.0063, 0.0112, 0.0089, 0.0114, 0.0134, 0.0182, 0.0337, 0.0717, 0.1147, 0.1002, 0.0583, 0.0446, 0.0411, 0.0497, 0.0383, 0.0405, 0.0305]	[0.0028, 0.004, 0.0398, 0.0784, 0.1307, 0.2667, 0.363, 0.2669, 0.73, 0.8172, 0.8891, 0.8978, 0.9289, 0.9409, 0.9443, 0.9599, 0.9651, 0.9492, 0.9489, 0.9335, 0.902, 0.8773, 0.8332, 0.6996, 0.4966, 0.1914, 0.0913, 0.061, 0.0368, 0.0294, 0.0162, 0.0138]	[0.9697, 0.9275, 0.275, 0.115, 0.1396, 0.1702, 0.279, 0.4915, 0.1382, 0.0729, 0.0512, 0.0592, 0.0518, 0.0556, 0.0556, 0.0458, 0.0339, 0.0518, 0.0514, 0.061, 0.0795, 0.0776, 0.0779, 0.1256, 0.2703, 0.6435, 0.83, 0.8938, 0.9173, 0.9372, 0.9472, 0.9559]	1	0.03125	0	0	0	0	0	0	0	0	2	0.0625	0	0	4	0.125	1	0.03125	7	0.21875	2	0.0625	0
Q8YS04	SP	0.000219	0.999074	0.000186	0.000205	0.000164	0.000173	CS pos: 40-41. Pr: 0.9695	1	19	20	35	36	40			MNRSPTNQKTSKNIQNIKSFSRIAALCVGIVAIGIQPVQA	--------HH---HHHHHHHHHHHHHHHHHHEE-------	9.99876e+39	---------B---B--B--B--BBBBBBBBBBBBB--B--	----------------------BB-BBBBBBBB-------	-----------------------------B----------	-------------HHHHHHHHHHHHHHHHEEEE-------	[0.0449, 0.0459, 0.0637, 0.0857, 0.0856, 0.0773, 0.0792, 0.0863, 0.1173, 0.1022, 0.0693, 0.0486, 0.0415, 0.0633, 0.0667, 0.0321, 0.0258, 0.0214, 0.015, 0.0138, 0.0149, 0.0178, 0.0142, 0.0148, 0.02, 0.0203, 0.0348, 0.1086, 0.2084, 0.4039, 0.6332, 0.7123, 0.5763, 0.2734, 0.0963, 0.0859, 0.0533, 0.0584, 0.035, 0.0444]	[0.0226, 0.0226, 0.0312, 0.045, 0.0623, 0.0932, 0.118, 0.1531, 0.265, 0.2255, 0.2163, 0.2275, 0.2894, 0.638, 0.6794, 0.6028, 0.8088, 0.7925, 0.6605, 0.9043, 0.9485, 0.9515, 0.9462, 0.9487, 0.9259, 0.8754, 0.7985, 0.7121, 0.444, 0.319, 0.2139, 0.1325, 0.0781, 0.0269, 0.0304, 0.0285, 0.0272, 0.0196, 0.0154, 0.0109]	[0.9182, 0.9363, 0.9156, 0.8808, 0.8547, 0.818, 0.7826, 0.7547, 0.6426, 0.6908, 0.7408, 0.7603, 0.7143, 0.3764, 0.3059, 0.3876, 0.2332, 0.2424, 0.3384, 0.1029, 0.0515, 0.0445, 0.054, 0.0504, 0.0578, 0.104, 0.1127, 0.083, 0.1135, 0.0921, 0.0874, 0.1, 0.2401, 0.6743, 0.8612, 0.8932, 0.9255, 0.9256, 0.9513, 0.9433]	4	0.1	1	0.025	0	0	0	0	1	0.025	2	0.05	0	0	6	0.15	3	0.075	1	0.025	1	0.025	4
Q8YS83	SP	0.000212	0.999138	0.000179	0.000193	0.000151	0.000147	CS pos: 34-35. Pr: 0.9571	1	11	12	30	31	34			MKIIRKNLNWRTFIFFTIGILITSLFFTNLVTDA	--HHHH----HHHHHHHHHHHHHHHHHHHHH---	8.02332e+33	---B---B-BBBBB-BBBB-BB---B-B------	----------------B-----------------	----------------------------------	--HHHH----HHHHHHHHHHHHHHHHHHHHH---	[0.0293, 0.0632, 0.1233, 0.1187, 0.11, 0.0764, 0.0292, 0.0253, 0.0268, 0.0861, 0.1997, 0.3272, 0.1841, 0.0717, 0.0314, 0.0179, 0.0117, 0.0073, 0.0067, 0.0076, 0.0084, 0.0075, 0.0066, 0.009, 0.0118, 0.0132, 0.0155, 0.0161, 0.0109, 0.0182, 0.0325, 0.0196, 0.0084, 0.0093]	[0.0385, 0.3049, 0.3729, 0.4344, 0.5238, 0.493, 0.2843, 0.0934, 0.0513, 0.0651, 0.3645, 0.4362, 0.543, 0.7373, 0.8615, 0.9332, 0.9468, 0.9562, 0.9641, 0.9573, 0.9533, 0.9422, 0.9451, 0.9484, 0.9483, 0.9441, 0.9124, 0.849, 0.5681, 0.6388, 0.4977, 0.1141, 0.0174, 0.0098]	[0.8611, 0.3077, 0.1594, 0.1294, 0.1904, 0.3284, 0.6769, 0.8797, 0.9176, 0.7989, 0.239, 0.1015, 0.0938, 0.0905, 0.0823, 0.0573, 0.0516, 0.0455, 0.0407, 0.0434, 0.0431, 0.0529, 0.0567, 0.0507, 0.0508, 0.0601, 0.0927, 0.153, 0.4201, 0.3704, 0.4683, 0.8392, 0.9767, 0.9841]	1	0.0294118	0	0	1	0.0294118	0	0	5	0.147059	1	0.0294118	0	0	6	0.176471	2	0.0588235	4	0.117647	1	0.0294118	3
Q8YQ52	SP	0.001626	0.996315	0.000672	0.000569	0.000407	0.000418	CS pos: 21-22. Pr: 0.9594	1	2	3	16	17	21			MALSITAGTVAPFLVVSPSFA	--EEE-------EEEE-----	9.51325e+20	--------B-BBBBBBB----	----------B-BBB------	---------------------	--EEE-------EEEE-----	[0.0219, 0.0742, 0.317, 0.4872, 0.4415, 0.2115, 0.1516, 0.121, 0.1049, 0.0945, 0.0849, 0.1631, 0.4954, 0.7168, 0.7602, 0.6279, 0.2714, 0.1051, 0.0602, 0.0286, 0.0306]	[0.0229, 0.0886, 0.1493, 0.1367, 0.0881, 0.0414, 0.0397, 0.0478, 0.0513, 0.0704, 0.0704, 0.0603, 0.0851, 0.0798, 0.068, 0.0462, 0.0233, 0.0207, 0.0145, 0.0106, 0.0095]	[0.9062, 0.586, 0.2186, 0.1544, 0.2497, 0.6488, 0.8048, 0.8451, 0.86, 0.8384, 0.8157, 0.7016, 0.2978, 0.1356, 0.119, 0.2419, 0.673, 0.8749, 0.9393, 0.9682, 0.9642]	4	0.190476	0	0	0	0	0	0	2	0.0952381	1	0.047619	0	0	1	0.047619	0	0	2	0.0952381	1	0.047619	0
Q8YVN4	SP	0.000281	0.998885	0.000266	0.000237	0.000179	0.000167	CS pos: 33-34. Pr: 0.9720	1	11	12	26	27	33			MNQLSRSISRRLLAILMATVVLWWGWTPEIALA	--HHHHHHHHHHHHHHHHHHHHHH---------	9.949e+32	---B---BB-BBBB---BB-BBB-BB---BB--	-----------BB-BB----B------------	---------------------------------	--HHHHHHHHHHHHHHHHHHHHHH---------	[0.0116, 0.006, 0.0097, 0.0126, 0.0109, 0.0079, 0.0067, 0.0058, 0.006, 0.0064, 0.0061, 0.0052, 0.0052, 0.0052, 0.0052, 0.0059, 0.0073, 0.0089, 0.0099, 0.0119, 0.0148, 0.0211, 0.0305, 0.0496, 0.0337, 0.0282, 0.0435, 0.0662, 0.0973, 0.1699, 0.2486, 0.1074, 0.0456]	[0.0233, 0.06, 0.6653, 0.9022, 0.9455, 0.963, 0.9644, 0.9599, 0.9561, 0.9538, 0.9479, 0.9315, 0.9315, 0.9315, 0.9315, 0.9429, 0.9544, 0.9574, 0.9563, 0.9483, 0.9386, 0.9153, 0.8708, 0.739, 0.378, 0.1779, 0.0826, 0.0476, 0.0374, 0.0352, 0.0401, 0.0142, 0.0088]	[0.952, 0.9147, 0.2792, 0.0764, 0.0451, 0.0351, 0.0355, 0.0419, 0.0439, 0.0446, 0.0516, 0.0696, 0.0696, 0.0696, 0.0696, 0.0573, 0.0466, 0.0442, 0.0472, 0.0548, 0.0627, 0.0855, 0.1389, 0.2703, 0.588, 0.8112, 0.8654, 0.8723, 0.8518, 0.7638, 0.6655, 0.8623, 0.946]	4	0.121212	0	0	0	0	1	0.030303	0	0	1	0.030303	0	0	3	0.0909091	0	0	6	0.181818	2	0.0606061	1
Q8YY21	SP	0.000266	0.999053	0.00019	0.000197	0.000155	0.000142	CS pos: 26-27. Pr: 0.9753	1	3	4	20	21	26			MKHVHGNGLVLGAAAFVFLAAQPVSA	--------EEHHHHHHHHHH------	8.88889e+25	---B-B-BBBBBBBBBBBBBB-----	--------BBBB--BBBBB-------	--------------------------	--------EHHHHHHHHHHH------	[0.0271, 0.022, 0.0597, 0.0789, 0.0516, 0.0436, 0.0662, 0.1494, 0.2847, 0.281, 0.1312, 0.0544, 0.0285, 0.0243, 0.0174, 0.0178, 0.0252, 0.0248, 0.0298, 0.0328, 0.0251, 0.0215, 0.0264, 0.0312, 0.0274, 0.0276]	[0.0324, 0.0534, 0.1933, 0.2588, 0.1605, 0.0685, 0.0388, 0.0622, 0.2792, 0.4467, 0.6922, 0.8417, 0.9159, 0.9339, 0.9486, 0.9539, 0.9378, 0.9121, 0.8631, 0.741, 0.3232, 0.1049, 0.0479, 0.0245, 0.0132, 0.0115]	[0.905, 0.8917, 0.6185, 0.5341, 0.7055, 0.8453, 0.8699, 0.6941, 0.1991, 0.1082, 0.0868, 0.085, 0.066, 0.0576, 0.0514, 0.0466, 0.0549, 0.0753, 0.1208, 0.2582, 0.628, 0.8731, 0.9304, 0.9527, 0.9683, 0.9656]	6	0.230769	0	0	0	0	0	0	2	0.0769231	3	0.115385	2	0.0769231	0	0	1	0.0384615	3	0.115385	1	0.0384615	1
Q8YU55	SP	0.165646	0.769925	0.000445	0.063219	0.000463	0.000335	CS pos: 33-34. Pr: 0.6593	1	7	8	27	28	33			MVITKSRLVLGATAVTLSTIAVTSLGIHSRGQA	--E----EEE--HHHHHHHHHEEEE--------	8.41045e+32	-------BBBBBBBBBBBBBBBBBBBB------	-------B-B----B-B--B-B----B------	---------------------------------	--EE---EEE--HHHHHHHHHEEEEE-------	[0.0556, 0.1411, 0.5603, 0.6067, 0.2525, 0.1547, 0.202, 0.3942, 0.4616, 0.3927, 0.1362, 0.0447, 0.0395, 0.0433, 0.0525, 0.0291, 0.0344, 0.0259, 0.0519, 0.1363, 0.2567, 0.3924, 0.6659, 0.7627, 0.7079, 0.5307, 0.4338, 0.2526, 0.0856, 0.0819, 0.0473, 0.0462, 0.0334]	[0.0047, 0.0067, 0.0257, 0.0202, 0.0141, 0.0181, 0.0376, 0.1131, 0.1942, 0.2396, 0.1486, 0.187, 0.754, 0.9005, 0.8917, 0.9337, 0.8912, 0.8505, 0.7486, 0.6768, 0.4073, 0.2962, 0.1668, 0.0911, 0.0571, 0.0261, 0.0516, 0.026, 0.0228, 0.022, 0.0216, 0.0109, 0.0107]	[0.9443, 0.8678, 0.4259, 0.425, 0.7551, 0.8165, 0.6714, 0.3502, 0.2348, 0.2715, 0.5442, 0.6708, 0.1982, 0.0834, 0.0603, 0.0552, 0.0643, 0.1134, 0.1094, 0.0811, 0.1037, 0.1056, 0.0909, 0.1085, 0.1813, 0.4166, 0.4653, 0.7079, 0.8944, 0.8992, 0.9336, 0.9486, 0.9556]	4	0.121212	0	0	0	0	0	0	0	0	3	0.0909091	1	0.030303	3	0.0909091	1	0.030303	4	0.121212	1	0.030303	0
Q8YW78	SP	0.330357	0.668266	0.000326	0.000422	0.000336	0.000268	CS pos: 39-40. Pr: 0.6069	1	9	10	30	31	39			MNSSAKHHSLLQVAMIGGAIATTATVSVFGPAWTRSVRA	----------HHHHHHHHHHHHHHHHHHHHHHHHHH---	9.99889e+38	-------B--BB-BBBBB-B-BBBBBBBBB-BBB--B--	----------B---B--B---------------------	-----------------B---------------------	-----------HHHHHHHHHHHHHHHHHH------E---	[0.054, 0.0489, 0.058, 0.0656, 0.0753, 0.0809, 0.0891, 0.0799, 0.0726, 0.0596, 0.0425, 0.0359, 0.0313, 0.0208, 0.0127, 0.0088, 0.0073, 0.0078, 0.0079, 0.0074, 0.0066, 0.009, 0.0118, 0.0132, 0.0166, 0.0204, 0.0185, 0.0343, 0.0653, 0.053, 0.0297, 0.0393, 0.1045, 0.131, 0.2077, 0.4717, 0.4269, 0.1258, 0.0538]	[0.0228, 0.0223, 0.0303, 0.0421, 0.0564, 0.0726, 0.089, 0.101, 0.1278, 0.1827, 0.3429, 0.8182, 0.9069, 0.9387, 0.9556, 0.9602, 0.9609, 0.9631, 0.9621, 0.9532, 0.9451, 0.9484, 0.9483, 0.9329, 0.8945, 0.8407, 0.6302, 0.7272, 0.6636, 0.3563, 0.2217, 0.1751, 0.1995, 0.0837, 0.0488, 0.064, 0.0306, 0.0078, 0.005]	[0.9106, 0.933, 0.9196, 0.893, 0.8666, 0.8435, 0.8287, 0.8336, 0.8192, 0.782, 0.6439, 0.2017, 0.0988, 0.0635, 0.049, 0.0431, 0.0415, 0.0368, 0.0372, 0.0468, 0.0567, 0.0507, 0.0508, 0.0746, 0.1141, 0.169, 0.375, 0.3045, 0.3477, 0.5735, 0.7587, 0.7831, 0.6167, 0.6298, 0.5867, 0.3331, 0.4764, 0.8777, 0.958]	7	0.179487	0	0	0	0	0	0	1	0.025641	3	0.0769231	2	0.0512821	2	0.0512821	1	0.025641	2	0.0512821	2	0.0512821	1
Periplasm only
Uniprot ID	Prediction SignalP 6.0	OTHER	SP(Sec/SPI)	LIPO(Sec/SPII)	TAT(Tat/SPI)	TATLIPO(Sec/SPII)	PILIN(Sec/SPIII)	CS Position	N region start	N region end	H region start	H region end	C region start	C region end	Twin arginine motif (2 Rs)	Lipid-modified cysteine	Predicted Signal Sequence (Cut site after last AA)	jnetpred	JNETCONF	JNETSOL25	JNETSOL5	JNETSOL0	JNETHMM	JNETPROPE	JNETPROPH	JNETPROPC	Entire SS A count	Entire SS A percentage	Entire SS C count	Entire SS C percentage	Entire SS D count	Entire SS D percentage	Entire SS E count	Entire SS E percentage	Entire SS F count	Entire SS F percentage	Entire SS G count	Entire SS G percentage	Entire SS H count	Entire SS H percentage	Entire SS I count	Entire SS I percentage	Entire SS K count	Entire SS K percentage	Entire SS L count	Entire SS L percentage	Entire SS M count	Entire SS M percentage	Entire SS N count
Q8YLF8	SP	0.000214	0.999129	0.00018	0.000189	0.000151	0.000152	CS pos: 24-25. Pr: 0.9720	1	4	5	17	18	24			MLRRLSLLITTVIIWQLTNSVTLA	--HHHHHHHHHHHHHHH----E--	9.14779e+23	----B-B-BBBBBBBBB---B---	--------B--BBB----------	------------------------	-HHHHHHHHHHHHHHHH---E---	[0.0058, 0.0064, 0.0088, 0.0079, 0.0064, 0.0055, 0.0055, 0.0054, 0.0063, 0.0086, 0.0089, 0.0104, 0.0124, 0.0168, 0.023, 0.0274, 0.0351, 0.0276, 0.0297, 0.1141, 0.425, 0.4741, 0.1341, 0.0374]	[0.0691, 0.5583, 0.8693, 0.9344, 0.9551, 0.9637, 0.9611, 0.9556, 0.9569, 0.9634, 0.9574, 0.9544, 0.9463, 0.9411, 0.9107, 0.8607, 0.6938, 0.1917, 0.0395, 0.0341, 0.0564, 0.0271, 0.0056, 0.0043]	[0.877, 0.3641, 0.0981, 0.0514, 0.0404, 0.0351, 0.0391, 0.0448, 0.0405, 0.036, 0.0442, 0.048, 0.055, 0.0572, 0.0845, 0.1481, 0.303, 0.7011, 0.8883, 0.781, 0.4204, 0.4885, 0.8976, 0.9707]	1	0.0416667	0	0	0	0	0	0	0	0	0	0	0	0	3	0.125	0	0	6	0.25	1	0.0416667	1
Q8YVY3	SP	0.000303	0.998789	0.000248	0.000274	0.000203	0.000181	CS pos: 32-33. Pr: 0.9669	1	11	12	28	29	32			MNVNNIFIRKEFLLLPGLAALAVFGNSFSAQA	-----HHHH-HHHHH--HHHHHHH--------	9.98852e+31	--B-BBBB---BBBBBBBBBBBBBB--B----	-----------BBBB--BB-BBB---------	--------------------------------	-----HHHHHHHHHH--HHHHHH---------	[0.0464, 0.0402, 0.0353, 0.0288, 0.0345, 0.0522, 0.1061, 0.1476, 0.1064, 0.0391, 0.0269, 0.0316, 0.0284, 0.0303, 0.0211, 0.0178, 0.0131, 0.0218, 0.0375, 0.0371, 0.0344, 0.0363, 0.0458, 0.0374, 0.0399, 0.0522, 0.061, 0.0704, 0.0683, 0.0533, 0.0387, 0.0342]	[0.0236, 0.0223, 0.0291, 0.0606, 0.1381, 0.5867, 0.6739, 0.6639, 0.6377, 0.4485, 0.771, 0.87, 0.8889, 0.8533, 0.7754, 0.4776, 0.4095, 0.8532, 0.9075, 0.9041, 0.8874, 0.8413, 0.7336, 0.4205, 0.2125, 0.1251, 0.0792, 0.0633, 0.0478, 0.0356, 0.0221, 0.0166]	[0.9244, 0.9479, 0.9378, 0.8995, 0.7594, 0.2691, 0.1493, 0.1313, 0.1742, 0.3599, 0.1828, 0.1051, 0.0966, 0.1443, 0.2564, 0.5423, 0.6358, 0.157, 0.0889, 0.0861, 0.1062, 0.1703, 0.301, 0.5727, 0.753, 0.8197, 0.8518, 0.8641, 0.8804, 0.9067, 0.9359, 0.9455]	5	0.15625	0	0	0	0	1	0.03125	4	0.125	2	0.0625	0	0	2	0.0625	1	0.03125	5	0.15625	1	0.03125	4
Q8YM42	SP	0.003688	0.993059	0.001482	0.000697	0.000483	0.000574	CS pos: 27-28. Pr: 0.9664	1	4	5	24	25	27			MGIKLRPLSGFLVLLATAIAFPAVATA	---EE----HHHHHHHHHHHH------	9.97016e+26	--------BBBBBB-BB-BBBB-----	-----------BBBB------------	---------------------------	---EE----HHHHHHHHHHHH------	[0.0414, 0.0421, 0.1629, 0.4496, 0.481, 0.1998, 0.0893, 0.0555, 0.034, 0.0247, 0.0246, 0.0217, 0.0161, 0.0139, 0.0124, 0.0121, 0.0122, 0.0233, 0.0242, 0.0183, 0.0249, 0.0201, 0.0161, 0.0353, 0.0494, 0.0183, 0.0096]	[0.0082, 0.0054, 0.0133, 0.0491, 0.0667, 0.0458, 0.0983, 0.448, 0.4624, 0.8694, 0.9439, 0.9546, 0.9505, 0.9539, 0.9556, 0.9459, 0.9218, 0.9, 0.8359, 0.5517, 0.5549, 0.2993, 0.2169, 0.4453, 0.3215, 0.086, 0.0215]	[0.9537, 0.9632, 0.8324, 0.4049, 0.3596, 0.6526, 0.7397, 0.4798, 0.4897, 0.1393, 0.0572, 0.0447, 0.0492, 0.0436, 0.0454, 0.0562, 0.0795, 0.0958, 0.1717, 0.4678, 0.4763, 0.6634, 0.7586, 0.5106, 0.5457, 0.8552, 0.9639]	6	0.222222	0	0	0	0	0	0	2	0.0740741	2	0.0740741	0	0	2	0.0740741	1	0.037037	5	0.185185	1	0.037037	0
Q8ZS97	SP	0.000268	0.998852	0.000224	0.000256	0.000208	0.000205	CS pos: 28-29. Pr: 0.9674	1	3	4	22	23	28			MSNLLWKTLIFSPVFLGVTLAISASAIA	---HHHHHHHHHHHHHHHHHHH------	9.4038e+27	---BBB-BBBBBBBBBBBBBBB-B----	--------B------B-B-B-B------	----------------------------	-HHHHHHHHHHHHHHHHHHHHHH-----	[0.0058, 0.0064, 0.0088, 0.0079, 0.0064, 0.0055, 0.0055, 0.0054, 0.0056, 0.0061, 0.0052, 0.0052, 0.0052, 0.0061, 0.0073, 0.0098, 0.0098, 0.0105, 0.0157, 0.0207, 0.0345, 0.0818, 0.12, 0.0583, 0.0349, 0.0306, 0.0224, 0.0238]	[0.0691, 0.5583, 0.8693, 0.9344, 0.9551, 0.9637, 0.9611, 0.9556, 0.9495, 0.9479, 0.9315, 0.9315, 0.9315, 0.9397, 0.954, 0.9583, 0.9482, 0.9486, 0.9237, 0.898, 0.8557, 0.7436, 0.4329, 0.0845, 0.0259, 0.0151, 0.0094, 0.0074]	[0.877, 0.3641, 0.0981, 0.0514, 0.0404, 0.0351, 0.0391, 0.0448, 0.0482, 0.0516, 0.0696, 0.0696, 0.0696, 0.0593, 0.0472, 0.0426, 0.0541, 0.0612, 0.0691, 0.0767, 0.0863, 0.1106, 0.2461, 0.7403, 0.9371, 0.9655, 0.9777, 0.9773]	4	0.142857	0	0	0	0	0	0	2	0.0714286	1	0.0357143	0	0	3	0.107143	1	0.0357143	5	0.178571	1	0.0357143	1
Q8YP20	SP	0.000463	0.813206	0.185561	0.00029	0.000243	0.000227	CS pos: 28-29. Pr: 0.7927	1	7	8	23	24	28			MRLPFYKYRITALLSLILLGECLTPARA	------HHHHHHHHHHHHH---------	9.99861e+27	--B--B-BBBBBBBBBBBBB-BB-----	---------B--BB-BBBB---------	----------------------------	------HHHHHHHHHHHHH---------	[0.0361, 0.0326, 0.0403, 0.0453, 0.038, 0.0276, 0.028, 0.0249, 0.0178, 0.0127, 0.01, 0.0103, 0.0119, 0.0122, 0.0141, 0.0148, 0.0197, 0.0309, 0.0429, 0.0343, 0.0313, 0.0426, 0.061, 0.0704, 0.0683, 0.0533, 0.0387, 0.0342]	[0.0216, 0.0207, 0.0281, 0.0482, 0.0897, 0.275, 0.8309, 0.9146, 0.9406, 0.9556, 0.9615, 0.9668, 0.9664, 0.9634, 0.9541, 0.9386, 0.9197, 0.8679, 0.7401, 0.4071, 0.1886, 0.1129, 0.0792, 0.0633, 0.0478, 0.0356, 0.0221, 0.0166]	[0.9308, 0.9519, 0.9397, 0.9052, 0.8513, 0.6611, 0.1663, 0.0873, 0.0606, 0.049, 0.0407, 0.0351, 0.0341, 0.0368, 0.0464, 0.0627, 0.0847, 0.1437, 0.2855, 0.5791, 0.7838, 0.8428, 0.8518, 0.8641, 0.8804, 0.9067, 0.9359, 0.9455]	3	0.107143	1	0.0357143	0	0	1	0.0357143	1	0.0357143	1	0.0357143	0	0	2	0.0714286	1	0.0357143	7	0.25	1	0.0357143	0
Q8Z083	SP	0.000186	0.999212	0.000159	0.000175	0.00014	0.000131	CS pos: 29-30. Pr: 0.9764	1	3	4	24	25	29			MQKFATLPSVLGLAIAGAGLMGSITSANA	--HHHHHHHHHHHHH--------------	9.82663e+28	---B--BBBBBBB-BBBBBBBBBB-----	---------BBBBBB----B---B-----	-----------------------------	--HHHHHHHHHHHHH--------------	[0.017, 0.01, 0.0159, 0.0285, 0.0268, 0.0133, 0.0153, 0.0232, 0.0201, 0.0209, 0.0266, 0.0256, 0.0319, 0.0378, 0.0554, 0.0376, 0.044, 0.0664, 0.0758, 0.1078, 0.1207, 0.1345, 0.2117, 0.327, 0.2264, 0.1236, 0.0748, 0.0453, 0.0398]	[0.0307, 0.0656, 0.5809, 0.749, 0.7654, 0.5962, 0.8342, 0.8335, 0.6898, 0.9076, 0.9242, 0.9173, 0.8971, 0.8359, 0.7194, 0.4139, 0.2034, 0.1252, 0.1029, 0.0809, 0.0722, 0.0722, 0.069, 0.0684, 0.0381, 0.0306, 0.0266, 0.0181, 0.0127]	[0.9336, 0.9019, 0.3549, 0.1933, 0.1918, 0.3804, 0.1832, 0.1855, 0.3041, 0.1037, 0.0785, 0.083, 0.1039, 0.1638, 0.2802, 0.587, 0.7757, 0.8223, 0.8485, 0.8274, 0.8016, 0.7521, 0.644, 0.5313, 0.6972, 0.8304, 0.8972, 0.937, 0.9493]	6	0.206897	0	0	0	0	0	0	1	0.0344828	4	0.137931	0	0	2	0.0689655	1	0.0344828	4	0.137931	2	0.0689655	1
Q8YX47	SP	0.333371	0.499817	0.166714	3.2e-05	2.8e-05	2.7e-05	CS pos: 16-17. Pr: 0.3962	1	3	4	10	11	16			MFSLLLSLLVAQSAPT	HHHHHHHHHH------	4799999875267770	-----BBBBBB-----	-------BB-------	----------------	HHHHHHHHHH------	[0.0064, 0.007, 0.008, 0.0079, 0.0082, 0.0099, 0.0154, 0.0199, 0.0322, 0.0429, 0.0361, 0.0362, 0.0453, 0.0652, 0.0798, 0.0794]	[0.6102, 0.8399, 0.9266, 0.9542, 0.9616, 0.959, 0.9443, 0.9177, 0.8652, 0.7401, 0.3981, 0.2015, 0.127, 0.095, 0.0791, 0.0634]	[0.2553, 0.1069, 0.0513, 0.0367, 0.0354, 0.0401, 0.0497, 0.0762, 0.1361, 0.2855, 0.6011, 0.7769, 0.8305, 0.8365, 0.8296, 0.8508]	2	0.125	0	0	0	0	0	0	1	0.0625	0	0	0	0	0	0	0	0	5	0.3125	1	0.0625	0
Q8YPX3	SP	0.000126	0.482881	0.480683	0.036194	6.9e-05	5.2e-05	CS pos: 40-41. Pr: 0.5085	1	14	15	31	32	40			MMPCYKLPLSKMRRLGLALLLPVTLFGTVALPNQLSSVTA	--------HHHHHHHHHHHHHHHHHHHHH-----------	9.99889e+39	----B-B--B---BBBBBBBBBBBBBB-BBBB--B--B--	----------------B--B-B---BB-B-B---------	---------------------------B------------	--------HHHHHHHHHHHHHHHHHHHHHE----------	[0.0395, 0.034, 0.0458, 0.0601, 0.0679, 0.0642, 0.0515, 0.0344, 0.0307, 0.0392, 0.0269, 0.018, 0.0102, 0.008, 0.0094, 0.0097, 0.0134, 0.0185, 0.0201, 0.0159, 0.0163, 0.0175, 0.0148, 0.0129, 0.0129, 0.0302, 0.0561, 0.1854, 0.3157, 0.3437, 0.1883, 0.1195, 0.0917, 0.0917, 0.0821, 0.0834, 0.0822, 0.0701, 0.0497, 0.0436]	[0.0223, 0.0209, 0.0289, 0.0439, 0.0593, 0.0902, 0.1429, 0.3123, 0.8177, 0.893, 0.9341, 0.9503, 0.9483, 0.9536, 0.9382, 0.9118, 0.8926, 0.8632, 0.7733, 0.8273, 0.8967, 0.9408, 0.9395, 0.9252, 0.9248, 0.8574, 0.7653, 0.6516, 0.4757, 0.2273, 0.0717, 0.0565, 0.0661, 0.063, 0.0656, 0.0622, 0.0443, 0.0271, 0.0185, 0.0171]	[0.9248, 0.9467, 0.9293, 0.8992, 0.875, 0.8421, 0.794, 0.6556, 0.1988, 0.098, 0.0618, 0.052, 0.0544, 0.0532, 0.0532, 0.0649, 0.0683, 0.0674, 0.1022, 0.0843, 0.0697, 0.0485, 0.0599, 0.0811, 0.0833, 0.0924, 0.1099, 0.0841, 0.1162, 0.2533, 0.6493, 0.8115, 0.8381, 0.843, 0.8409, 0.8408, 0.8615, 0.8976, 0.9283, 0.9358]	3	0.075	1	0.025	0	0	0	0	1	0.025	2	0.05	0	0	0	0	2	0.05	10	0.25	3	0.075	1
Q8YR15	SP	0.000257	0.999024	0.000219	0.000193	0.000153	0.000145	CS pos: 34-35. Pr: 0.9627	1	11	12	28	29	34			MIKMSKTSLNKGIQIYSIIFTLGVISLLHAGSNA	------------HHHHHHHHHHHHHHHHH-----	7.31467e+33	--------B--BB-BBBBBBBBBBBBBBBB----	--------------B--BB--BBBB-BB------	----------------------------------	------------HHHHHHHHHHHHHHHHH-----	[0.0279, 0.0346, 0.1232, 0.1889, 0.2689, 0.1465, 0.093, 0.0772, 0.1008, 0.0991, 0.0524, 0.0575, 0.092, 0.1084, 0.0595, 0.0278, 0.0149, 0.0083, 0.0085, 0.006, 0.0082, 0.008, 0.0106, 0.0099, 0.0119, 0.0136, 0.0153, 0.0225, 0.0302, 0.0207, 0.0166, 0.0177, 0.0181, 0.021]	[0.0204, 0.0242, 0.0825, 0.0819, 0.0997, 0.0871, 0.0831, 0.1196, 0.2508, 0.188, 0.1495, 0.1933, 0.6519, 0.7194, 0.8503, 0.9066, 0.9413, 0.9498, 0.9538, 0.961, 0.9629, 0.9583, 0.9571, 0.9563, 0.9483, 0.9449, 0.9277, 0.8728, 0.7116, 0.2693, 0.0687, 0.024, 0.0112, 0.0089]	[0.929, 0.9253, 0.6926, 0.5866, 0.4709, 0.6505, 0.7636, 0.7774, 0.6688, 0.6896, 0.7698, 0.672, 0.1927, 0.1071, 0.064, 0.0621, 0.053, 0.0555, 0.0454, 0.0422, 0.0366, 0.0425, 0.0394, 0.0472, 0.0548, 0.0546, 0.0715, 0.1242, 0.2705, 0.6984, 0.9183, 0.9654, 0.9789, 0.9778]	2	0.0588235	0	0	0	0	0	0	1	0.0294118	3	0.0882353	1	0.0294118	6	0.176471	3	0.0882353	4	0.117647	2	0.0588235	2
Q8YPP5	SP	0.131661	0.665715	0.20222	0.000147	0.000141	0.000124	CS pos: 52-53. Pr: 0.6310	1	30	31	47	48	52			MRQNHHFIKQLPQAERQSTEGKNLIAVKHPFWRFSYTVLMTFCLLGLTGASA	------HHH-----HHHHHHH---EEEEHHHHHHHHHHHHHHHHHHHH----	9.9887e+51	------BB--B-------B---B-BBB-BBBB--BB-BBBBBBBBBBBB---	--------------------------B-B-BB------BBBBBBBBB-----	--------------------------------------B---B---------	-----HHHHHH---HHHHHHH---EEEEHHHHHHHHHHHHHHHHHHH-----	[0.0396, 0.0343, 0.04, 0.0417, 0.0428, 0.0522, 0.0579, 0.0488, 0.0355, 0.0269, 0.0358, 0.0351, 0.0283, 0.0276, 0.0316, 0.0423, 0.0426, 0.0371, 0.0359, 0.0365, 0.0525, 0.0377, 0.0378, 0.1052, 0.477, 0.6213, 0.561, 0.3607, 0.1717, 0.0612, 0.0283, 0.0169, 0.0099, 0.0098, 0.0062, 0.0073, 0.0057, 0.0062, 0.0059, 0.0065, 0.0071, 0.0082, 0.0108, 0.0118, 0.0127, 0.0169, 0.0191, 0.0143, 0.022, 0.0178, 0.0…	[0.0235, 0.0218, 0.0365, 0.0859, 0.2391, 0.711, 0.7692, 0.7697, 0.752, 0.5586, 0.54, 0.2775, 0.1915, 0.3396, 0.8308, 0.9023, 0.8916, 0.8889, 0.8656, 0.7952, 0.6197, 0.2018, 0.0305, 0.0185, 0.075, 0.096, 0.136, 0.36, 0.5406, 0.7563, 0.8857, 0.9408, 0.9618, 0.9462, 0.9515, 0.9472, 0.9393, 0.9355, 0.9429, 0.9467, 0.9485, 0.9547, 0.9502, 0.9523, 0.9363, 0.8984, 0.7983, 0.4245, 0.3431, 0.0805, 0.0155,…	[0.9291, 0.9539, 0.9287, 0.8608, 0.68, 0.2407, 0.1808, 0.1942, 0.2563, 0.4697, 0.5121, 0.7199, 0.7893, 0.6564, 0.1837, 0.0995, 0.0878, 0.085, 0.1058, 0.1918, 0.3403, 0.7084, 0.9122, 0.8745, 0.3177, 0.1547, 0.1401, 0.0932, 0.1129, 0.0891, 0.0731, 0.0477, 0.0421, 0.0476, 0.0495, 0.0485, 0.0617, 0.0583, 0.0573, 0.0554, 0.0524, 0.0477, 0.0503, 0.0479, 0.0658, 0.0997, 0.1924, 0.5658, 0.6541, 0.8933, 0…	4	0.0769231	1	0.0192308	0	0	2	0.0384615	4	0.0769231	3	0.0576923	3	0.0576923	2	0.0384615	3	0.0576923	6	0.115385	2	0.0384615	2
Q8YPH4	SP	0.000341	0.998828	0.000237	0.000235	0.000185	0.000175	CS pos: 23-24. Pr: 0.9791	1	2	3	17	18	23			MKLKLFAALALATPLFLANSVTA	-HHHHHHHHHHHHHHHHH-----	8.29e+22	----BBBBBBBBBBBBBB-----	------B---------B------	-----------------------	-HHHHHHHHHHHHHHHHH-----	[0.0058, 0.0064, 0.0088, 0.0079, 0.0064, 0.0055, 0.0055, 0.0054, 0.0056, 0.0069, 0.0073, 0.0089, 0.0099, 0.0119, 0.0136, 0.0153, 0.0225, 0.0302, 0.0207, 0.0166, 0.0177, 0.0181, 0.021]	[0.0691, 0.5583, 0.8693, 0.9344, 0.9551, 0.9637, 0.9611, 0.9556, 0.9495, 0.9557, 0.9544, 0.9574, 0.9563, 0.9483, 0.9449, 0.9277, 0.8728, 0.7116, 0.2693, 0.0687, 0.024, 0.0112, 0.0089]	[0.877, 0.3641, 0.0981, 0.0514, 0.0404, 0.0351, 0.0391, 0.0448, 0.0482, 0.0432, 0.0466, 0.0442, 0.0472, 0.0548, 0.0546, 0.0715, 0.1242, 0.2705, 0.6984, 0.9183, 0.9654, 0.9789, 0.9778]	6	0.26087	0	0	0	0	0	0	2	0.0869565	0	0	0	0	0	0	2	0.0869565	6	0.26087	1	0.0434783	1
Q8YT39	SP	0.000537	0.997706	0.000463	0.000539	0.000428	0.000323	CS pos: 26-27. Pr: 0.9682	1	5	6	21	22	26			MKGQHLFYSFLPGVTAAVLTTQPAVA	--HHHHHHHH--HHHHHHH-------	9.9189e+25	--B--BBBBBBBBBBBBBB-------	--------------BBBBB-------	-----------------B--------	---HHHHHHH--HHHHHHH-------	[0.0122, 0.0123, 0.0603, 0.1954, 0.2375, 0.1468, 0.0778, 0.049, 0.0397, 0.0353, 0.0147, 0.0096, 0.0208, 0.0351, 0.0369, 0.0262, 0.0237, 0.0317, 0.0389, 0.035, 0.0324, 0.0331, 0.0436, 0.0444, 0.0346, 0.0292]	[0.0136, 0.0163, 0.2566, 0.5114, 0.5388, 0.569, 0.6873, 0.7655, 0.7914, 0.7024, 0.4012, 0.3935, 0.8757, 0.9142, 0.9133, 0.9208, 0.9041, 0.8642, 0.7381, 0.3928, 0.1578, 0.0714, 0.0444, 0.0269, 0.0163, 0.0149]	[0.9673, 0.9561, 0.3793, 0.0897, 0.0594, 0.0661, 0.0822, 0.1211, 0.173, 0.2865, 0.6107, 0.669, 0.1446, 0.0772, 0.0708, 0.077, 0.1029, 0.1489, 0.2691, 0.5654, 0.7945, 0.8967, 0.9163, 0.9361, 0.9545, 0.9554]	4	0.153846	0	0	0	0	0	0	2	0.0769231	2	0.0769231	1	0.0384615	0	0	1	0.0384615	3	0.115385	1	0.0384615	0
Q8YNR3	SP	0.000286	0.998869	0.000224	0.000249	0.000189	0.000178	CS pos: 28-29. Pr: 0.9771	1	3	4	22	23	28			MTKLFWNALKFSPVLFAATFFATNSALA	--HHHHHHHHHHHHHHHHHHHHH-----	9.80789e+27	---BBB--B-BBBBBBBBBBBBB-----	--------B------BBB-B--------	-----------------B----------	--HHHHHHHHHHHHHHHHHHHHH-----	[0.0116, 0.006, 0.0097, 0.0126, 0.0109, 0.0079, 0.0067, 0.0058, 0.006, 0.0064, 0.0061, 0.0052, 0.0052, 0.0052, 0.0059, 0.0073, 0.0089, 0.0099, 0.0119, 0.0136, 0.0153, 0.0225, 0.0302, 0.0207, 0.0166, 0.0177, 0.0181, 0.021]	[0.0233, 0.06, 0.6653, 0.9022, 0.9455, 0.963, 0.9644, 0.9599, 0.9561, 0.9538, 0.9479, 0.9315, 0.9315, 0.9315, 0.9429, 0.9544, 0.9574, 0.9563, 0.9483, 0.9449, 0.9277, 0.8728, 0.7116, 0.2693, 0.0687, 0.024, 0.0112, 0.0089]	[0.952, 0.9147, 0.2792, 0.0764, 0.0451, 0.0351, 0.0355, 0.0419, 0.0439, 0.0446, 0.0516, 0.0696, 0.0696, 0.0696, 0.0573, 0.0466, 0.0442, 0.0472, 0.0548, 0.0546, 0.0715, 0.1242, 0.2705, 0.6984, 0.9183, 0.9654, 0.9789, 0.9778]	6	0.214286	0	0	0	0	0	0	5	0.178571	0	0	0	0	0	0	2	0.0714286	4	0.142857	1	0.0357143	2
Q8YM43	SP	0.000264	0.998945	0.000259	0.000191	0.000174	0.000157	CS pos: 25-26. Pr: 0.9721	1	2	3	19	20	25			MRINSTVLLTLILLFLMLGAGSVSA	----HHHHHHHHHHHHHH-------	9.9218e+24	-----BB--B---B--BB-B-----	-----------B-B-B---------	-------------------------	----HHHHHHHHHHHHHH-------	[0.017, 0.013, 0.0179, 0.0143, 0.0123, 0.0122, 0.0109, 0.0084, 0.0073, 0.0077, 0.0093, 0.0093, 0.0117, 0.0119, 0.0148, 0.0197, 0.0288, 0.035, 0.0275, 0.0263, 0.0331, 0.0436, 0.0444, 0.0346, 0.0292]	[0.0226, 0.0388, 0.3546, 0.3921, 0.8611, 0.945, 0.9567, 0.9604, 0.9595, 0.9622, 0.9663, 0.9604, 0.9626, 0.9483, 0.9386, 0.9197, 0.8779, 0.7552, 0.3684, 0.1377, 0.0714, 0.0444, 0.0269, 0.0163, 0.0149]	[0.9483, 0.9392, 0.5767, 0.521, 0.1246, 0.0533, 0.0414, 0.0418, 0.0405, 0.0373, 0.0349, 0.0401, 0.0387, 0.0548, 0.0627, 0.0847, 0.1286, 0.2546, 0.5987, 0.8252, 0.8967, 0.9163, 0.9361, 0.9545, 0.9554]	2	0.08	0	0	0	0	0	0	1	0.04	2	0.08	0	0	2	0.08	0	0	7	0.28	2	0.08	1
Q8YZL4	SP	0.000183	0.999227	0.000161	0.000165	0.000131	0.000129	CS pos: 25-26. Pr: 0.9774	1	4	5	19	20	25			MPKHVSLISLLVVCGLWSMPQAAHA	----HHEHHHHHHHHH---------	9.9921e+24	------BBBBBBBBBBB-BB-----	-------BBBBBBB-B---------	-------------------------	---HHHHHHHHHHHHH---------	[0.0219, 0.0107, 0.013, 0.0233, 0.0433, 0.0514, 0.0414, 0.0227, 0.0203, 0.022, 0.017, 0.0179, 0.0137, 0.0247, 0.034, 0.0517, 0.0343, 0.0313, 0.0426, 0.061, 0.0704, 0.0683, 0.0533, 0.0387, 0.0342]	[0.0173, 0.0184, 0.0646, 0.5653, 0.8085, 0.8785, 0.868, 0.9012, 0.9281, 0.9477, 0.9544, 0.9418, 0.9423, 0.9196, 0.858, 0.7102, 0.4071, 0.1886, 0.1129, 0.0792, 0.0633, 0.0478, 0.0356, 0.0221, 0.0166]	[0.956, 0.9714, 0.89, 0.2807, 0.0885, 0.0436, 0.0477, 0.0447, 0.0486, 0.0417, 0.044, 0.055, 0.0655, 0.0808, 0.151, 0.2814, 0.5791, 0.7838, 0.8428, 0.8518, 0.8641, 0.8804, 0.9067, 0.9359, 0.9455]	3	0.12	1	0.04	0	0	0	0	0	0	1	0.04	2	0.08	1	0.04	1	0.04	4	0.16	2	0.08	0
Q8YP57	SP	0.000469	0.998247	0.000376	0.000349	0.000279	0.00027	CS pos: 44-45. Pr: 0.9457	1	22	23	40	41	44			MDKMTNYCRRKNHNIVTKPLRYSFLPAIVSSLTAISLCLTAAYA	-----------------------HHHHHHHHHHHHHHHHHHH--	9.86232e+43	---B--BB----B-BBB--B-B-BB-BBB--B-BBBBBB-BB--	---------------B------------B----BBBBB------	----------------------------------B---------	------------------H-HH--HHHHHHHHHHHHHHHHHH--	[0.0494, 0.0473, 0.0593, 0.0678, 0.0667, 0.0722, 0.128, 0.1387, 0.0921, 0.0651, 0.068, 0.079, 0.0894, 0.0883, 0.0977, 0.1063, 0.0614, 0.0501, 0.0526, 0.0411, 0.0585, 0.0645, 0.0298, 0.0155, 0.0153, 0.0227, 0.0241, 0.0179, 0.0146, 0.0071, 0.0066, 0.01, 0.0103, 0.0077, 0.0074, 0.007, 0.0072, 0.0067, 0.008, 0.0068, 0.0074, 0.0088, 0.0079, 0.0038]	[0.0241, 0.0245, 0.0352, 0.0609, 0.1103, 0.1828, 0.3392, 0.3258, 0.242, 0.2177, 0.1571, 0.126, 0.1293, 0.1405, 0.2024, 0.3806, 0.3167, 0.3447, 0.5521, 0.4727, 0.6827, 0.6688, 0.4687, 0.4459, 0.8226, 0.9089, 0.9201, 0.8965, 0.8537, 0.5765, 0.8641, 0.9384, 0.946, 0.9407, 0.9511, 0.9627, 0.9643, 0.9612, 0.9528, 0.9222, 0.8728, 0.7095, 0.3454, 0.0352]	[0.9166, 0.938, 0.92, 0.8698, 0.7954, 0.6954, 0.4867, 0.4756, 0.6168, 0.7352, 0.8106, 0.8282, 0.7971, 0.786, 0.7243, 0.5854, 0.6512, 0.6453, 0.4813, 0.5245, 0.3216, 0.3539, 0.5305, 0.5939, 0.2023, 0.0885, 0.081, 0.1076, 0.154, 0.4372, 0.1514, 0.0606, 0.051, 0.0592, 0.0479, 0.039, 0.0377, 0.0395, 0.0428, 0.0742, 0.1196, 0.2683, 0.6296, 0.9591]	5	0.113636	2	0.0454545	1	0.0227273	0	0	1	0.0227273	0	0	1	0.0227273	3	0.0681818	3	0.0681818	5	0.113636	2	0.0454545	3
Q8YRL7	SP	0.000428	0.998797	0.00025	0.00023	0.000172	0.000158	CS pos: 36-37. Pr: 0.9726	1	13	14	32	33	36			MNNGCNRWQIISRLHLILSAIIICFMISATGLVASA	------HHHHHHHHHHHHHHHHHHHHHH--------	9.99874e+35	----B--B-BB--BBBBBBBBBBBBBBB--------	----------B--B-B-B----BB--B---------	------------------------------------	------HHHHHHHHHHHHHHHHHHHHHH--------	[0.0361, 0.0326, 0.0403, 0.0453, 0.038, 0.0276, 0.028, 0.0249, 0.0178, 0.0127, 0.0088, 0.0073, 0.0069, 0.0064, 0.0061, 0.0052, 0.0052, 0.0061, 0.0064, 0.0078, 0.0081, 0.0094, 0.0134, 0.0182, 0.0337, 0.0717, 0.1208, 0.1145, 0.0621, 0.049, 0.0485, 0.0604, 0.0526, 0.0614, 0.0373, 0.0399]	[0.0216, 0.0207, 0.0281, 0.0482, 0.0897, 0.275, 0.8309, 0.9146, 0.9406, 0.9556, 0.9602, 0.9609, 0.9588, 0.9538, 0.9479, 0.9315, 0.9315, 0.9397, 0.9462, 0.9498, 0.9458, 0.9503, 0.9335, 0.902, 0.8773, 0.8332, 0.684, 0.5005, 0.2121, 0.1122, 0.0793, 0.0515, 0.0496, 0.0296, 0.0188, 0.0137]	[0.9308, 0.9519, 0.9397, 0.9052, 0.8513, 0.6611, 0.1663, 0.0873, 0.0606, 0.049, 0.0431, 0.0415, 0.0419, 0.0446, 0.0516, 0.0696, 0.0696, 0.0593, 0.0563, 0.0509, 0.0555, 0.0568, 0.061, 0.0795, 0.0776, 0.0779, 0.1396, 0.2747, 0.6241, 0.8068, 0.8577, 0.8879, 0.8977, 0.9091, 0.9447, 0.9422]	4	0.111111	2	0.0555556	0	0	0	0	1	0.0277778	2	0.0555556	1	0.0277778	7	0.194444	0	0	4	0.111111	2	0.0555556	3
Q8YP14	SP	0.000247	0.998972	0.000193	0.000236	0.000184	0.000172	CS pos: 35-36. Pr: 0.8665	1	8	9	30	31	35			MLNTGSLKFLSQPAVGAALLTAAHLVVPFASVAQG	------HHHHHHHHHHHHHHHHHHHH---------	9.99631e+34	------B-BB--BBBBBBBBBBBBBBBBB------	---------B-----B-BBB--B-B-B--------	---------------B-------------------	------HHHHHHHHHHHHHHHHHHH----------	[0.0361, 0.0369, 0.0476, 0.0495, 0.0404, 0.0322, 0.0365, 0.0364, 0.0321, 0.0236, 0.0108, 0.0082, 0.0106, 0.0107, 0.0089, 0.0066, 0.0064, 0.008, 0.0093, 0.0117, 0.0119, 0.0136, 0.0161, 0.0277, 0.042, 0.0362, 0.0332, 0.0387, 0.0472, 0.0671, 0.1068, 0.0684, 0.0389, 0.0248, 0.0302]	[0.0216, 0.0223, 0.0318, 0.0521, 0.0958, 0.2494, 0.7791, 0.8499, 0.8654, 0.8522, 0.6987, 0.9034, 0.9436, 0.9501, 0.9529, 0.9438, 0.9502, 0.9596, 0.9604, 0.9626, 0.9483, 0.9355, 0.915, 0.8658, 0.7397, 0.3951, 0.1946, 0.1397, 0.1281, 0.1459, 0.2098, 0.1256, 0.0614, 0.0291, 0.0188]	[0.9308, 0.9467, 0.9331, 0.8972, 0.8446, 0.6792, 0.2062, 0.1437, 0.1383, 0.1676, 0.3124, 0.1108, 0.0594, 0.0464, 0.0462, 0.0557, 0.0513, 0.0433, 0.0401, 0.0387, 0.0548, 0.0667, 0.089, 0.1422, 0.2793, 0.6123, 0.7955, 0.8268, 0.8095, 0.7463, 0.6201, 0.7334, 0.867, 0.9393, 0.9485]	7	0.2	0	0	0	0	0	0	2	0.0571429	3	0.0857143	1	0.0285714	0	0	1	0.0285714	6	0.171429	1	0.0285714	1
Q8YMR4	SP	0.000199	0.999177	0.000165	0.000169	0.000137	0.000139	CS pos: 29-30. Pr: 0.9787	1	2	3	25	26	29			MNFAEPASVIRLTSLSVIAALGLLAPVNA	---------EHHHHHHHHHHHHHH-----	9.98888e+28	------B-BBBBBBBBBBBBBBBBB-B--	---------B-B----BBBBBB-------	-----------------------------	--------HHHHHHHHHHHHHHH------	[0.0467, 0.0461, 0.0618, 0.0714, 0.0644, 0.0718, 0.0836, 0.1099, 0.2284, 0.3218, 0.2207, 0.0891, 0.0378, 0.0179, 0.0138, 0.0108, 0.0119, 0.0132, 0.0158, 0.0181, 0.0183, 0.0243, 0.0328, 0.0251, 0.0215, 0.0264, 0.0312, 0.0274, 0.0276]	[0.0187, 0.0174, 0.0279, 0.0367, 0.048, 0.0635, 0.0577, 0.0799, 0.3652, 0.4672, 0.572, 0.7545, 0.8684, 0.9332, 0.9478, 0.9624, 0.9705, 0.9613, 0.9449, 0.9329, 0.927, 0.8796, 0.741, 0.3232, 0.1049, 0.0479, 0.0245, 0.0132, 0.0115]	[0.9219, 0.9415, 0.9179, 0.8921, 0.8854, 0.8548, 0.8276, 0.7296, 0.2331, 0.1144, 0.0827, 0.0765, 0.0725, 0.0573, 0.0477, 0.0372, 0.0322, 0.0411, 0.0511, 0.0602, 0.0743, 0.1232, 0.2582, 0.628, 0.8731, 0.9304, 0.9527, 0.9683, 0.9656]	6	0.206897	0	0	0	0	1	0.0344828	1	0.0344828	1	0.0344828	0	0	2	0.0689655	0	0	5	0.172414	1	0.0344828	2
Q8YS00	SP	0.000284	0.998837	0.000234	0.000269	0.000208	0.000182	CS pos: 38-39. Pr: 0.9673	1	14	15	33	34	38			MNFHQKAHKTGKSRIYRALVATAFLASGIFPFTTPALA	--HHHHH-----HHHHHHHHHHHHHH------------	9.66887e+37	---B--B-------BBBBBBBBBBB-BBBB-B------	--------------B---BBB-B---------------	--------------------------------------	--HHHHH------HHHHHHHHHHHHH------------	[0.0198, 0.0124, 0.0235, 0.0437, 0.0443, 0.037, 0.0374, 0.0287, 0.0323, 0.0458, 0.0561, 0.0444, 0.0337, 0.0288, 0.0259, 0.0178, 0.0127, 0.01, 0.0103, 0.0119, 0.0122, 0.0141, 0.0136, 0.0161, 0.0277, 0.042, 0.0362, 0.035, 0.0468, 0.0572, 0.0751, 0.1245, 0.0887, 0.0601, 0.0489, 0.0539, 0.0431, 0.0423]	[0.039, 0.0962, 0.6263, 0.7277, 0.7618, 0.7802, 0.6864, 0.3613, 0.1614, 0.1061, 0.0937, 0.1049, 0.2455, 0.8087, 0.9109, 0.938, 0.9556, 0.9615, 0.9668, 0.9664, 0.9634, 0.9541, 0.9355, 0.915, 0.8658, 0.7397, 0.3951, 0.1941, 0.1501, 0.1528, 0.1935, 0.2676, 0.1749, 0.1121, 0.0739, 0.0401, 0.0233, 0.0152]	[0.9209, 0.8725, 0.2887, 0.1475, 0.136, 0.1804, 0.3147, 0.6279, 0.8247, 0.8739, 0.8723, 0.8545, 0.7112, 0.2059, 0.1024, 0.0681, 0.049, 0.0407, 0.0351, 0.0341, 0.0368, 0.0464, 0.0667, 0.089, 0.1422, 0.2793, 0.6123, 0.8055, 0.8301, 0.7926, 0.7123, 0.5619, 0.6515, 0.7792, 0.8585, 0.9027, 0.9348, 0.9443]	7	0.184211	0	0	0	0	0	0	4	0.105263	2	0.0526316	2	0.0526316	2	0.0526316	3	0.0789474	3	0.0789474	1	0.0263158	1
Q8YWE7	SP	0.000209	0.99906	0.000184	0.000204	0.000164	0.000163	CS pos: 27-28. Pr: 0.9755	1	4	5	20	21	27			MPRKISLGLMALFISVQVSVTQQLVKA	---HHHHHHHHHHHHHHHHHHHHHH--	9.98105e+26	----B-BBBBBBBB-B-B-BB--BB--	--------BB-B-B-B---B-------	---------------------------	---HHHHHHHHHHHHHHHHHHHHHH--	[0.0222, 0.0118, 0.0098, 0.0142, 0.017, 0.016, 0.0121, 0.0114, 0.0106, 0.013, 0.0133, 0.011, 0.0164, 0.0407, 0.0731, 0.114, 0.1526, 0.1155, 0.0564, 0.0348, 0.0145, 0.0138, 0.008, 0.0103, 0.0119, 0.0107, 0.0047]	[0.0191, 0.0216, 0.1001, 0.7539, 0.9167, 0.9479, 0.965, 0.9606, 0.9547, 0.9573, 0.9196, 0.8645, 0.7909, 0.6792, 0.4108, 0.4278, 0.3706, 0.4372, 0.7234, 0.8532, 0.9345, 0.9203, 0.9098, 0.8746, 0.721, 0.3348, 0.0355]	[0.9545, 0.9644, 0.8611, 0.2067, 0.0692, 0.0406, 0.0337, 0.0376, 0.0437, 0.0457, 0.0646, 0.1123, 0.1337, 0.1137, 0.1891, 0.1285, 0.1429, 0.1286, 0.0876, 0.0705, 0.0554, 0.0629, 0.0851, 0.0998, 0.2396, 0.5883, 0.9509]	2	0.0740741	0	0	0	0	0	0	1	0.037037	1	0.037037	0	0	2	0.0740741	2	0.0740741	4	0.148148	2	0.0740741	0
Q8YXU7	SP	0.339186	0.66004	0.000175	0.00023	0.000175	0.000167	CS pos: 29-30. Pr: 0.4140	1	9	10	22	23	29			MLKKLQKKQISIIAGAALFAFSAGAMVSA	--HHHHH--HHHHHHHHHHHH--------	9.83676e+28	--------BBBBBBBBBBBBBBBB-B---	---------B--B-B--B-----------	-----------------------------	--HHHHH--HHHHHHHHHHHH--------	[0.0205, 0.0099, 0.0228, 0.0327, 0.0351, 0.0334, 0.0344, 0.0296, 0.0413, 0.1089, 0.1555, 0.1179, 0.0587, 0.031, 0.0242, 0.015, 0.0212, 0.0133, 0.0215, 0.0289, 0.0449, 0.0263, 0.0208, 0.0213, 0.0264, 0.0604, 0.0716, 0.0231, 0.0106]	[0.0328, 0.077, 0.5869, 0.7531, 0.8033, 0.7497, 0.6269, 0.2093, 0.0871, 0.3241, 0.5963, 0.5938, 0.8042, 0.8965, 0.9263, 0.9503, 0.9413, 0.9404, 0.9095, 0.8615, 0.7384, 0.3732, 0.1516, 0.1158, 0.1536, 0.362, 0.2767, 0.0932, 0.0296]	[0.9263, 0.8986, 0.2903, 0.1351, 0.1197, 0.1797, 0.3225, 0.6547, 0.7495, 0.2834, 0.0934, 0.1173, 0.0676, 0.0678, 0.0626, 0.0575, 0.0533, 0.0643, 0.0787, 0.1407, 0.2486, 0.6257, 0.8413, 0.8594, 0.803, 0.517, 0.5307, 0.8212, 0.9496]	7	0.241379	0	0	0	0	0	0	2	0.0689655	2	0.0689655	0	0	3	0.103448	4	0.137931	3	0.103448	2	0.0689655	0
Q8YS16	SP	0.179244	0.819964	0.000222	0.000232	0.000187	0.000169	CS pos: 50-51. Pr: 0.7914	1	26	27	46	47	50			MITKIPNSNYQKNKCSFDIRGEKHNYFLPVNLFIGFCAALPITLALPVEA	-------------EEEEEEE------HHHHHHHHHHHHH---HH------	8.72258e+49	----B----B----BBB-B-B----BBBBBBBBBBBBB-BBBBBBB-B--	--------------B-B-B----------B-BBBB-B--B-B-B------	----------------------------------B---------------	-------------EEEEEEE------HHHHHHHHHHHHH---HH------	[0.0356, 0.0379, 0.0897, 0.0881, 0.0808, 0.0801, 0.1136, 0.124, 0.1287, 0.1382, 0.1321, 0.1294, 0.3342, 0.7373, 0.8832, 0.9206, 0.9246, 0.9098, 0.8648, 0.7161, 0.3611, 0.1672, 0.1196, 0.0924, 0.0779, 0.0642, 0.0958, 0.0759, 0.0405, 0.0271, 0.019, 0.0196, 0.0273, 0.0218, 0.0157, 0.0136, 0.0176, 0.0351, 0.0379, 0.032, 0.0213, 0.0281, 0.0681, 0.1085, 0.0637, 0.0364, 0.0341, 0.037, 0.042, 0.0389]	[0.0335, 0.0427, 0.107, 0.0918, 0.0772, 0.0815, 0.069, 0.0592, 0.0503, 0.0452, 0.0337, 0.0249, 0.018, 0.022, 0.0204, 0.0162, 0.0177, 0.0209, 0.0233, 0.0287, 0.0273, 0.0375, 0.0491, 0.0765, 0.1239, 0.2236, 0.5503, 0.5964, 0.5138, 0.7195, 0.6408, 0.9049, 0.9411, 0.9457, 0.9444, 0.9314, 0.9184, 0.8775, 0.7561, 0.4502, 0.2647, 0.3149, 0.5573, 0.5015, 0.267, 0.1503, 0.0786, 0.038, 0.0196, 0.0142]	[0.8976, 0.8991, 0.7516, 0.7582, 0.7971, 0.8165, 0.8096, 0.8083, 0.822, 0.8201, 0.831, 0.8371, 0.6717, 0.2846, 0.1291, 0.0874, 0.077, 0.0871, 0.1373, 0.2891, 0.6339, 0.8144, 0.8506, 0.8273, 0.7751, 0.6826, 0.3789, 0.3688, 0.4657, 0.3279, 0.3767, 0.1062, 0.0613, 0.0527, 0.0605, 0.0711, 0.0822, 0.1254, 0.2756, 0.5636, 0.7614, 0.6982, 0.4096, 0.3613, 0.5687, 0.7842, 0.8791, 0.9257, 0.9451, 0.9513]	4	0.08	2	0.04	1	0.02	2	0.04	4	0.08	2	0.04	1	0.02	5	0.1	4	0.08	5	0.1	1	0.02	5
Q8YSN0	SP	0.000538	0.997207	0.000656	0.000575	0.000559	0.000456	CS pos: 37-38. Pr: 0.9339	1	10	11	31	32	37			MWQKNKQDSGIVNLALLFALTTTPIAANLLLSAPMLA	--------HHHHHHHHHHHHHHHHHHHHHHHHH----	9.98889e+36	-B-------BBBBBBBBBBBB--BB-BBBBBBBBB--	-----------B-BBB---B------B-BBB------	-----------------------------B-------	--------HHHHHHHHHHHHHHHHHHHHHHHHHH---	[0.0395, 0.034, 0.0458, 0.0601, 0.0679, 0.0642, 0.0515, 0.0344, 0.0307, 0.0313, 0.0208, 0.0127, 0.0088, 0.0073, 0.0069, 0.0064, 0.0061, 0.0052, 0.0052, 0.0052, 0.0052, 0.0052, 0.0052, 0.0052, 0.0052, 0.0059, 0.0073, 0.0089, 0.0089, 0.0089, 0.0102, 0.0124, 0.0164, 0.0203, 0.0105, 0.0053, 0.0066]	[0.0223, 0.0209, 0.0289, 0.0439, 0.0593, 0.0902, 0.1429, 0.3123, 0.8177, 0.9069, 0.9387, 0.9556, 0.9602, 0.9609, 0.9588, 0.9538, 0.9479, 0.9315, 0.9315, 0.9315, 0.9315, 0.9315, 0.9315, 0.9315, 0.9315, 0.9429, 0.9544, 0.9574, 0.9611, 0.9532, 0.9426, 0.9136, 0.8361, 0.6128, 0.1103, 0.0134, 0.0066]	[0.9248, 0.9467, 0.9293, 0.8992, 0.875, 0.8421, 0.794, 0.6556, 0.1988, 0.0988, 0.0635, 0.049, 0.0431, 0.0415, 0.0419, 0.0446, 0.0516, 0.0696, 0.0696, 0.0696, 0.0696, 0.0696, 0.0696, 0.0696, 0.0696, 0.0573, 0.0466, 0.0442, 0.0414, 0.0474, 0.054, 0.0773, 0.1546, 0.373, 0.8764, 0.9855, 0.9908]	6	0.162162	0	0	1	0.027027	0	0	1	0.027027	1	0.027027	0	0	2	0.0540541	2	0.0540541	8	0.216216	2	0.0540541	3
Q8YZI4	SP	0.234154	0.764913	0.000276	0.00026	0.000218	0.000197	CS pos: 39-40. Pr: 0.7828	1	17	18	33	34	39			MTKMIFLLLKRQSRFPRSIWLILCILSLGLVNIWQPTQA	--HHHHHHH--------HHHHHHHHHHHHHH--------	9.31446e+38	---BBBBBB-----B---BBBBBBBBBBBBB--------	---BB--B------------BBBBB--------------	---------------------B-----------------	-HHHHHHH----------HHHHHHHHHHHHH--------	[0.009, 0.0115, 0.0182, 0.0202, 0.0209, 0.0222, 0.0351, 0.0484, 0.0399, 0.0426, 0.0441, 0.0623, 0.0789, 0.0838, 0.0767, 0.0679, 0.0508, 0.0425, 0.0359, 0.0313, 0.0208, 0.0127, 0.01, 0.0103, 0.0119, 0.0122, 0.0141, 0.0148, 0.0182, 0.0254, 0.0375, 0.0295, 0.0289, 0.0358, 0.0448, 0.0414, 0.0414, 0.0521, 0.0329]	[0.1019, 0.6522, 0.8598, 0.8848, 0.8951, 0.8858, 0.8386, 0.702, 0.3875, 0.2023, 0.1132, 0.0921, 0.0923, 0.0973, 0.1101, 0.1335, 0.1727, 0.3429, 0.8182, 0.9069, 0.9387, 0.9556, 0.9615, 0.9668, 0.9664, 0.9634, 0.9541, 0.9386, 0.9171, 0.8632, 0.7452, 0.3788, 0.1609, 0.0859, 0.0688, 0.0586, 0.0549, 0.0961, 0.0461]	[0.8241, 0.2677, 0.092, 0.0694, 0.0711, 0.0884, 0.1461, 0.2923, 0.5989, 0.779, 0.8549, 0.856, 0.837, 0.8326, 0.8286, 0.8165, 0.7954, 0.6439, 0.2017, 0.0988, 0.0635, 0.049, 0.0407, 0.0351, 0.0341, 0.0368, 0.0464, 0.0627, 0.089, 0.1486, 0.266, 0.5896, 0.8167, 0.8776, 0.8844, 0.8859, 0.8819, 0.7927, 0.8682]	1	0.025641	1	0.025641	0	0	0	0	2	0.0512821	1	0.025641	0	0	5	0.128205	2	0.0512821	8	0.205128	2	0.0512821	1
Uniprot ID	Prediction SignalP 6.0	OTHER	SP(Sec/SPI)	LIPO(Sec/SPII)	TAT(Tat/SPI)	TATLIPO(Sec/SPII)	PILIN(Sec/SPIII)	CS Position	N region start	N region end	H region start	H region end	C region start	C region end	Twin arginine motif (2 Rs)	Lipid-modified cysteine	Predicted Signal Sequence (Cut site after last AA)	jnetpred	JNETCONF	JNETSOL25	JNETSOL5	JNETSOL0	JNETHMM	JNETPROPE	JNETPROPH	JNETPROPC	Entire SS A count	Entire SS A percentage	Entire SS C count	Entire SS C percentage	Entire SS D count	Entire SS D percentage	Entire SS E count	Entire SS E percentage	Entire SS F count	Entire SS F percentage	Entire SS G count	Entire SS G percentage	Entire SS H count	Entire SS H percentage	Entire SS I count	Entire SS I percentage	Entire SS K count	Entire SS K percentage	Entire SS L count	Entire SS L percentage	Entire SS M count	Entire SS M percentage	Entire SS N count
all mean									1	9.2	10.2	26.7455	27.7455	32.5636													4.01818	0.127217	0.363636	0.0100142	0.2	0.00541521	0.181818	0.00470948	2.03636	0.0618922	1.6	0.0502521	0.454545	0.0130487	2.36364	0.0709	1.58182	0.0454673	5.21818	0.166024	1.58182	0.0495347	1.16364
all SD									0	7.34451	7.34451	8.51356	8.51356	8.26771													2.01351	0.0611076	0.613889	0.0167812	0.4	0.0114232	0.470625	0.0116078	1.53698	0.0422566	1.1693	0.0365137	0.708858	0.020756	1.81272	0.0503263	1.33063	0.031641	1.96044	0.0614089	0.59363	0.0170382	1.26151
lumen mean									1	8.26667	9.26667	25.8667	26.8667	32.6667													3.86667	0.119592	0.466667	0.0143582	0.4	0.0119626	0.0666667	0.00166667	2.4	0.0740662	1.33333	0.0436949	0.2	0.00522285	2.46667	0.0729574	1.46667	0.042907	5.46667	0.168646	1.73333	0.0547843	0.8
lumen SD									0	6.91343	6.91343	8.55466	8.55466	8.30796													1.99555	0.0503382	0.618241	0.0190429	0.489898	0.0158353	0.249444	0.0062361	1.2	0.0379227	1.24722	0.0398214	0.4	0.0104525	1.668	0.0426422	1.14698	0.0267857	1.92758	0.0464615	0.573488	0.0194814	1.10755
both mean									1	10.0667	11.0667	27.9333	28.9333	33.3333													3.8	0.117479	0.133333	0.00325397	0.133333	0.00324284	0.133333	0.0036075	2	0.0576258	2	0.0628401	0.6	0.0188042	2.46667	0.0744727	1.66667	0.0451388	4.86667	0.151239	1.53333	0.0454068	1.13333
both SD									0	7.19691	7.19691	8.06198	8.06198	8.0719													2.19697	0.0619422	0.339935	0.00829887	0.339935	0.00847402	0.339935	0.00927346	2.03306	0.0486861	1.1547	0.0351682	0.711805	0.0236081	1.85712	0.0535148	1.65999	0.0328809	2.33429	0.0690615	0.618241	0.0113346	1.2037
periplasm mean									1	9.24	10.24	26.56	27.56	32.04													4.24	0.137636	0.44	0.0114638	0.12	0.00279017	0.28	0.00719634	1.84	0.0571476	1.52	0.0466336	0.52	0.0142909	2.24	0.0675219	1.6	0.0472006	5.28	0.173322	1.52	0.0488617	1.4
periplasm SD									0	7.61199	7.61199	8.67216	8.67216	8.32096													1.88213	0.064748	0.697424	0.0178828	0.324962	0.00762198	0.601332	0.0144579	1.31697	0.0389991	1.06283	0.0332514	0.805978	0.0221283	1.86075	0.0523556	1.2	0.033412	1.6857	0.0628561	0.574108	0.0175114	1.32665
lumen + both mean									1	9.16667	10.1667	26.9	27.9	33													3.83333	0.118535	0.3	0.0088061	0.266667	0.00760274	0.1	0.00263709	2.2	0.065846	1.66667	0.0532675	0.4	0.0120136	2.46667	0.0737151	1.56667	0.0440229	5.16667	0.159943	1.63333	0.0500956	0.966667
periplasm + both mean									1	9.55	10.55	27.075	28.075	32.525													4.075	0.130077	0.325	0.00838514	0.125	0.00295992	0.225	0.00585053	1.9	0.057327	1.7	0.052711	0.55	0.0159834	2.325	0.0701285	1.625	0.0464274	5.125	0.165041	1.525	0.0475661	1.3
lumen v periplasm ttest									nan	0.689536	0.689536	0.812152	0.812152	0.824183													0.57459	0.345236	0.903448	0.647582	0.0700114	0.0570649	0.135674	0.111611	0.190414	0.199235	0.642782	0.817788	0.111339	0.0961967	0.701306	0.730052	0.736347	0.666827	0.765552	0.794897	0.277848	0.35672	0.144121
lumen v both ttest									nan	0.505296	0.505296	0.516037	0.516037	0.831061													0.933624	0.921843	0.0911236	0.059883	0.106761	0.0833044	0.559284	0.521849	0.53244	0.327913	0.153423	0.188515	0.0803416	0.0635858	1	0.934584	0.713863	0.845386	0.464732	0.441427	0.382459	0.13348	0.452186
lumen v periplasm + both ttest									nan	0.564784	0.564784	0.653484	0.653484	0.956719													0.741081	0.540783	0.467114	0.303669	0.0666379	0.0579251	0.145846	0.121094	0.234522	0.182536	0.343172	0.46105	0.0376193	0.0232604	0.793664	0.843414	0.679045	0.695835	0.576392	0.826446	0.25824	0.225097	0.176568
both v periplasm ttest									nan	0.740413	0.740413	0.625842	0.625842	0.641019													0.53613	0.348849	0.0774977	0.0624323	0.906488	0.87038	0.342921	0.357663	0.794412	0.975247	0.213931	0.173135	0.752476	0.565504	0.719451	0.699915	0.896504	0.85422	0.567558	0.334597	0.947996	0.465475	0.530541
lumen + both v periplasm ttest									nan	0.97146	0.97146	0.88585	0.88585	0.675601													0.460743	0.263137	0.421798	0.572089	0.170602	0.108161	0.190708	0.175785	0.38618	0.451273	0.645852	0.505458	0.551286	0.695642	0.653364	0.659305	0.926839	0.71981	0.831086	0.433137	0.488082	0.794918	0.217787
lumen + both v periplasm + both ttest									nan	0.830367	0.830367	0.932705	0.932705	0.81448													0.634785	0.435491	0.856672	0.912911	0.153168	0.104411	0.218967	0.209862	0.463221	0.430345	0.909864	0.951505	0.374842	0.442567	0.750254	0.772408	0.866901	0.755976	0.935158	0.740064	0.463472	0.52615	0.269671
Significant Ttests
category	all mean	all SD	lumen mean	lumen SD	both mean	both SD	periplasm mean	periplasm SD	lumen + both mean	periplasm + both mean	lumen v periplasm ttest	lumen v both ttest	lumen v periplasm + both ttest	both v periplasm ttest	lumen + both v periplasm ttest	lumen + both v periplasm + both ttest
Entire SS V count	2.36364	1.31237	3.06667	1.61107	2.53333	1.02415	1.84	1.00717	2.8	2.1	0.0180256	0.306411	0.0509466	0.0521579	0.00505432	0.0268652
Entire SS V percentage	0.0772285	0.049653	0.103031	0.0663533	0.0789167	0.0362764	0.060734	0.0363242	0.0909738	0.0675525	0.0403493	0.24571	0.0748475	0.146983	0.0200443	0.0529944
Entire SS GRAVY score	0.921136	0.446787	1.14807	0.375389	0.805363	0.430352	0.854439	0.447324	0.976717	0.836036	0.0376639	0.032974	0.0166607	0.740555	0.322384	0.196965
Entire SS Hydrophilicity	-0.964899	0.44883	-1.22406	0.433103	-0.853547	0.471267	-0.876216	0.376541	-1.0388	-0.867715	0.0188822	0.0390478	0.0134415	0.879159	0.177556	0.133931
Entire SS Longest Predicted Structure Length (Jnetpred)	17.4727	6.00259	21.1333	5.84085	16.3333	6.42564	15.96	4.78732	18.7333	16.1	0.00952822	0.0480502	0.00978925	0.851785	0.082488	0.0856201
Entire SS Longest Predicted Structure Length helix (Jnetpred)	17.1455	6.2564	21.1333	5.84085	15.5333	7.20062	15.72	4.62619	18.3333	15.65	0.00666735	0.0321477	0.00575107	0.93144	0.114292	0.101482
Entire SS Longest Predicted Structure Length (HMM)	17.3636	5.82585	20.6667	5.7465	16.1333	6.16297	16.12	4.80267	18.4	16.125	0.0194605	0.0538702	0.0165737	0.994508	0.143945	0.125222
Entire SS Longest Predicted Structure Length helix (HMM)	17.0182	6.04676	20.6667	5.7465	15.2	6.88186	15.92	4.58624	17.9333	15.65	0.0142724	0.0305872	0.00936396	0.730602	0.210479	0.149489
Entire SS Number aa in Predicted Structure (Jnetpred)	19.7636	6.17609	22.2	6.0575	20	7.28469	18.16	4.88819	21.1	18.85	0.0438787	0.392559	0.0872195	0.409589	0.0731896	0.160343
Entire SS Number aa in Predicted Structure helix (Jnetpred)	18.7091	6.39509	21.6	5.79425	17.8	8.38411	17.52	4.55298	19.7	17.625	0.0332077	0.175307	0.0405111	0.909326	0.197074	0.23003
Entire SS Number aa in Predicted Structure (HMM)	19.8727	6.2262	22.4667	6.02071	19.6667	7.04903	18.44	5.25418	21.0667	18.9	0.0472251	0.26824	0.068964	0.576945	0.115855	0.173985
Entire SS Number aa in Predicted Structure helix (HMM)	18.9091	6.5318	21.9333	5.85909	17.6667	8.43538	17.84	4.79733	19.8	17.775	0.0360456	0.132683	0.0349808	0.944503	0.258029	0.249513
Entire SS Percent Predicted Structure (Jnetpred)	0.606992	0.114697	0.679931	0.0966132	0.58751	0.119526	0.574919	0.101594	0.63372	0.579641	0.00345217	0.0328567	0.00327719	0.743643	0.0566981	0.0582904
Entire SS Percent Predicted Structure helix (Jnetpred)	0.576225	0.154489	0.668393	0.118401	0.513379	0.197171	0.558633	0.113991	0.590886	0.541663	0.00921578	0.0190728	0.00335813	0.441515	0.432421	0.239391
Entire SS Percent Predicted Structure (HMM)	0.61093	0.119522	0.688932	0.101872	0.57923	0.115631	0.58315	0.110242	0.634081	0.58168	0.00534222	0.0127628	0.00280907	0.919067	0.116694	0.0750862
Entire SS Percent Predicted Structure helix (HMM)	0.583405	0.156684	0.678676	0.122218	0.512404	0.191997	0.568843	0.11936	0.59554	0.547678	0.0116279	0.0116446	0.00312895	0.33206	0.52327	0.255177
Entire SS Longest Predicted Buried at Sol25	10.5091	4.29322	8.33333	4.22164	10.4	4.2395	11.88	3.78756	9.36667	11.325	0.0152243	0.20676	0.0304228	0.290259	0.0288763	0.0631687
Entire SS Mean helix prediction value	0.549645	0.137732	0.640409	0.108248	0.476397	0.167081	0.539135	0.0983952	0.558403	0.515608	0.00776456	0.00509764	0.00155158	0.214908	0.598094	0.251344
Entire SS Mean other prediction value	0.38623	0.0912611	0.326208	0.083018	0.412359	0.0872595	0.406565	0.0814522	0.369284	0.408738	0.0070985	0.0123116	0.00388083	0.841171	0.130941	0.0811037
Entire SS z1*z2 with 1 lag auto cross covariance	1.25071	0.971667	1.75861	1.23228	1.41117	0.710612	0.849686	0.729358	1.58489	1.06024	0.0206564	0.370516	0.0624824	0.0269427	0.0035949	0.0243909
Entire SS z1*z3 with 1 lag auto cross covariance	0.382058	0.755206	0.853378	0.665024	0.31892	0.606217	0.137149	0.757118	0.586149	0.205313	0.00464632	0.0345894	0.00491179	0.422474	0.0298983	0.0297702
Entire SS z3*z2 with 1 lag auto cross covariance	0.328688	0.552877	0.529822	0.483432	0.373075	0.603705	0.181375	0.516163	0.451448	0.253263	0.044949	0.454897	0.0891963	0.329087	0.0719762	0.150286
Entire SS z3*z3 with 1 lag auto cross covariance	0.242984	0.393644	0.41685	0.264139	0.173259	0.391526	0.1805	0.426739	0.295054	0.177785	0.0417073	0.0652619	0.0180698	0.957926	0.299968	0.214347
Entire SS z3*z1 with 2 lag auto cross covariance	0.612128	0.892953	1.26344	0.83667	0.619003	0.887882	0.217215	0.671327	0.941222	0.367885	0.000525576	0.0580616	0.00193132	0.155899	0.00172685	0.00907625
Entire SS z3*z1 with 3 lag auto cross covariance	0.359723	0.694749	0.777874	0.690795	0.146578	0.621253	0.23672	0.629839	0.462226	0.202917	0.0232364	0.016892	0.0118581	0.670841	0.232408	0.129641
Entire SS z1*z1 with 4 lag auto cross covariance	1.53852	2.10047	3.15922	1.80104	0.885878	1.9693	0.957685	1.80672	2.02255	0.930757	0.00106577	0.00353617	0.000572894	0.911854	0.0585372	0.0355512
Entire SS z3*z3 with 5 lag auto cross covariance	0.241426	0.416766	0.389959	0.295895	0.292897	0.386154	0.121422	0.459236	0.341428	0.185726	0.0348264	0.461992	0.0618439	0.227334	0.0596477	0.108257
N region Percent Predicted Structure (Jnetpred)	0.428466	0.295259	0.625465	0.263768	0.408846	0.303026	0.322039	0.245173	0.517155	0.354592	0.00155998	0.0535084	0.00308898	0.370704	0.0124885	0.0262097
N region Percent Predicted Structure helix (Jnetpred)	0.393549	0.311353	0.601465	0.300633	0.34832	0.306824	0.295937	0.256638	0.474892	0.31558	0.00376713	0.0358386	0.00487435	0.595058	0.030489	0.0394994
N region Percent Predicted Structure (HMM)	0.466422	0.292415	0.66585	0.266584	0.426131	0.300349	0.37094	0.239571	0.54599	0.391637	0.0020553	0.0338058	0.00290553	0.562491	0.0239345	0.0345692
N region Percent Predicted Structure helix (HMM)	0.431583	0.314897	0.644517	0.303636	0.363224	0.317983	0.344837	0.254232	0.50387	0.351732	0.00457288	0.0236295	0.00438559	0.855033	0.0575518	0.0550662
N region Mean helix prediction value	0.376335	0.24914	0.540597	0.251445	0.333424	0.257844	0.303523	0.190092	0.437011	0.314736	0.00554691	0.0401415	0.00688014	0.708844	0.0423654	0.0533211
N region Mean other prediction value	0.537321	0.222359	0.395512	0.221845	0.550093	0.217766	0.614743	0.180653	0.472803	0.590499	0.00433558	0.0733397	0.00818173	0.357006	0.0156908	0.0323285
H region A count	1.85455	1.57732	1.2	0.832666	1.86667	1.45449	2.24	1.83913	1.53333	2.1	0.0225422	0.150673	0.0140995	0.494268	0.115661	0.117366
H region A percentage	0.103266	0.0842208	0.070256	0.0476658	0.106412	0.0787049	0.121184	0.0976945	0.0883341	0.115645	0.0379728	0.155008	0.023624	0.613566	0.170606	0.160826
H region P count	0.454545	0.682727	0.133333	0.339935	0.4	0.8	0.68	0.676461	0.266667	0.575	0.00209196	0.26534	0.0046477	0.281554	0.0265926	0.0678672
H region P percentage	0.0238694	0.0351548	0.00648148	0.016718	0.0217138	0.0416782	0.0355956	0.0344567	0.0140976	0.0303899	0.0012532	0.220204	0.00257138	0.302049	0.0247537	0.0619858
H region V count	1.81818	1.2805	2.73333	1.52607	1.8	1.04563	1.28	0.872697	2.26667	1.475	0.00397973	0.0708273	0.00983186	0.129074	0.00278224	0.0114701
H region V percentage	0.108195	0.0889932	0.169467	0.122585	0.101758	0.0612774	0.0752945	0.0528627	0.135613	0.0852183	0.0142026	0.0789352	0.0246694	0.188889	0.0084699	0.0218936
H region Y count	0.145455	0.352559	0	0	0.2	0.4	0.2	0.4	0.1	0.2	0.021983	0.0824179	0.00337305	1	0.317251	0.242895
H region Y percentage	0.00801333	0.0195575	0	0	0.00969697	0.0194176	0.0118111	0.0236773	0.00484848	0.0110183	0.022261	0.0827536	0.00358886	0.767426	0.216288	0.171738
H region GRAVY score	1.99335	0.466667	2.33303	0.531079	1.82198	0.282417	1.89236	0.406179	2.0775	1.86596	0.013181	0.0044573	0.00672176	0.534063	0.141184	0.0583259
H region Hydrophilicity	-1.92529	0.514689	-2.26576	0.414922	-1.73761	0.554746	-1.83362	0.442448	-2.00168	-1.79762	0.00502386	0.00840411	0.00175835	0.585276	0.226161	0.121183
H region Electronic Properties	-0.39846	0.220172	-0.513378	0.206275	-0.378051	0.145861	-0.341754	0.238668	-0.445714	-0.355366	0.0259554	0.055901	0.0216852	0.564196	0.0912878	0.0687616
H region Longest Predicted Structure Length (Jnetpred)	14.5636	4.11102	16.6	3.51757	13.4667	4.74506	14	3.56651	15.0333	13.8	0.036809	0.0578828	0.0207236	0.718608	0.353009	0.246077
H region Longest Predicted Structure Length helix (Jnetpred)	14.3091	4.43487	16.6	3.51757	12.6667	5.48533	13.92	3.58798	14.6333	13.45	0.0320847	0.0333406	0.0118931	0.452865	0.54948	0.316313
H region Longest Predicted Structure Length (HMM)	14.3455	3.94608	16.2	3.08113	13.2667	4.58209	13.88	3.60355	14.7333	13.65	0.0433468	0.058124	0.0203175	0.67149	0.427921	0.285784
H region Longest Predicted Structure Length helix (HMM)	14.0727	4.26766	16.2	3.08113	12.3333	5.31246	13.84	3.5853	14.2667	13.275	0.0396771	0.0276057	0.0104705	0.356019	0.71131	0.382452
H region Percent Predicted Structure (Jnetpred)	0.859489	0.133779	0.943003	0.0535656	0.795159	0.13751	0.847979	0.139664	0.869081	0.828172	0.00531526	0.0014528	7.60523e-05	0.265211	0.572119	0.216596
H region Percent Predicted Structure helix (Jnetpred)	0.832393	0.187721	0.943003	0.0535656	0.706482	0.2494	0.841573	0.14679	0.824743	0.790914	0.00441969	0.00334979	8.15323e-05	0.0795475	0.737889	0.514158
H region Percent Predicted Structure (HMM)	0.853118	0.134263	0.940226	0.0537785	0.785476	0.127375	0.841439	0.144063	0.862851	0.820453	0.00482971	0.000507137	4.0002e-05	0.222465	0.569931	0.193891
H region Percent Predicted Structure helix (HMM)	0.829161	0.181597	0.940226	0.0537785	0.704888	0.233862	0.837086	0.145842	0.822557	0.787512	0.00371594	0.00217444	4.70946e-05	0.0703153	0.765916	0.480944
H region Longest Predicted Buried at Sol25	10.0182	4.23187	8	4.09878	9.8	4.4302	11.36	3.64286	8.9	10.775	0.0173409	0.274005	0.0389109	0.275155	0.0294906	0.0751877
H region Mean helix prediction value	0.771459	0.162244	0.880474	0.046378	0.655323	0.206267	0.775732	0.125902	0.767898	0.730579	0.000837728	0.00113913	7.60419e-06	0.0615394	0.856896	0.402388
H region Mean extended strand prediction value	0.0425617	0.0623618	0.0149894	0.0108677	0.0881666	0.102226	0.0317421	0.0198418	0.051578	0.0529013	0.00178298	0.0182619	0.00209344	0.0595255	0.2137	0.944199
H region Mean other prediction value	0.181412	0.104918	0.110665	0.0391936	0.235012	0.0965281	0.1917	0.113455	0.172838	0.207942	0.00316173	0.00028119	1.51284e-05	0.2203	0.522447	0.165819
H region z1*z1 with 1 lag auto cross covariance	2.52884	2.67181	3.92988	2.67731	1.96016	2.71769	2.02942	2.3133	2.94502	2.00345	0.0355998	0.0635547	0.0273468	0.936908	0.204227	0.161764
H region z1*z2 with 1 lag auto cross covariance	2.39806	1.41533	3.08289	1.44903	2.64831	1.34858	1.83702	1.19255	2.8656	2.14125	0.0116097	0.418361	0.0435997	0.0732551	0.0058855	0.0355455
H region z1*z3 with 1 lag auto cross covariance	0.580293	1.04527	1.39883	0.848619	0.280395	0.887247	0.269112	0.972881	0.83961	0.273343	0.000695195	0.00200171	0.000307861	0.971132	0.0437602	0.0237385
H region z3*z2 with 1 lag auto cross covariance	0.537081	0.650958	0.895773	0.546847	0.682796	0.56508	0.234436	0.616197	0.789284	0.402571	0.00167711	0.319562	0.0097827	0.0294766	0.00140503	0.0102714
H region z3*z3 with 1 lag auto cross covariance	0.0889232	0.360635	0.293612	0.435584	0.00265205	0.281481	0.0178724	0.300159	0.148132	0.0121648	0.0478841	0.0465202	0.0372623	0.876367	0.1784	0.124364
H region z1*z1 with 2 lag auto cross covariance	3.25888	2.71655	4.57273	3.10176	3.11279	2.11542	2.55823	2.49765	3.84276	2.76619	0.0491352	0.158268	0.0614311	0.471447	0.0810162	0.0966716
H region z1*z3 with 2 lag auto cross covariance	0.754335	0.865661	1.29198	0.788818	0.583602	0.5764	0.534189	0.914624	0.937791	0.552719	0.0111215	0.0117507	0.00613385	0.839335	0.0936266	0.0507516
H region z3*z1 with 2 lag auto cross covariance	0.74781	0.909251	1.20208	0.452442	0.632036	0.742205	0.544715	1.09196	0.917056	0.577461	0.0138172	0.0220803	0.00268139	0.77142	0.153849	0.0952312
H region z1*z1 with 4 lag auto cross covariance	3.69319	3.61872	5.98383	3.2151	2.27589	3.15991	3.16918	3.46238	4.12986	2.8342	0.0166995	0.00463284	0.0046124	0.423363	0.333457	0.142984
H region z2*z1 with 5 lag auto cross covariance	2.29337	1.6754	2.90017	1.47738	2.42242	2.04859	1.85186	1.3863	2.66129	2.06582	0.0397191	0.485534	0.0922221	0.364811	0.0703466	0.17141
C region P count	0.581818	0.528838	0.8	0.541603	0.666667	0.471405	0.4	0.489898	0.733333	0.5	0.0311683	0.493009	0.082752	0.1077	0.0192664	0.0652431
C region V count	0.381818	0.485832	0.133333	0.339935	0.533333	0.498888	0.44	0.496387	0.333333	0.475	0.0302398	0.0203612	0.00767733	0.581554	0.429438	0.236527
C region V percentage	0.0718326	0.0983098	0.0222222	0.0643102	0.106296	0.109486	0.0809206	0.096524	0.0642593	0.0904365	0.0307722	0.0211479	0.00652758	0.478251	0.539367	0.292172
C region Length	5.81818	1.68513	6.8	2.10396	5.4	1.40475	5.48	1.2687	6.1	5.45	0.0455478	0.0491266	0.0373409	0.862075	0.165678	0.123595
[truncated: 403 more columns]

## Sheet: PCC 7120 LIPO
Thylakoid Lumen only
Uniprot ID	Prediction SignalP 6.0	OTHER	SP(Sec/SPI)	LIPO(Sec/SPII)	TAT(Tat/SPI)	TATLIPO(Sec/SPII)	PILIN(Sec/SPIII)	CS Position	N region start	N region end	H region start	H region end	C region start	C region end	Twin arginine motif (2 Rs)	Lipid-modified cysteine	Predicted Signal Sequence (Cut site after last AA)	jnetpred	JNETCONF	JNETSOL25	JNETSOL5	JNETSOL0	JNETHMM	JNETPROPE	JNETPROPH	JNETPROPC	Entire SS A count	Entire SS A percentage	Entire SS C count	Entire SS C percentage	Entire SS D count	Entire SS D percentage	Entire SS E count	Entire SS E percentage	Entire SS F count	Entire SS F percentage	Entire SS G count	Entire SS G percentage	Entire SS H count	Entire SS H percentage	Entire SS I count	Entire SS I percentage	Entire SS K count	Entire SS K percentage	Entire SS L count	Entire SS L percentage	Entire SS M count	Entire SS M percentage	Entire SS N count
Q8YXF5	LIPO	0	0	1.00003	0	0	0	CS pos: 23-24. Pr: 0.9981	1	5	6	23				24	MLMKRYWSRLLALVLVVAIGLVG	--HHHHHHHHHHHHHHHHHH---	9.949e+22	-----BB--B-BBB-BB-B----	----------B-B-B--------	-----------------------	--HHHHHHHHHHHHHHHHHH---	[0.0116, 0.006, 0.0097, 0.0126, 0.0109, 0.0079, 0.0067, 0.0058, 0.006, 0.0064, 0.0061, 0.0059, 0.0073, 0.0089, 0.0089, 0.0089, 0.0102, 0.0124, 0.0164, 0.0203, 0.0105, 0.0053, 0.0066]	[0.0233, 0.06, 0.6653, 0.9022, 0.9455, 0.963, 0.9644, 0.9599, 0.9561, 0.9538, 0.9479, 0.9429, 0.9544, 0.9574, 0.9611, 0.9532, 0.9426, 0.9136, 0.8361, 0.6128, 0.1103, 0.0134, 0.0066]	[0.952, 0.9147, 0.2792, 0.0764, 0.0451, 0.0351, 0.0355, 0.0419, 0.0439, 0.0446, 0.0516, 0.0573, 0.0466, 0.0442, 0.0414, 0.0474, 0.054, 0.0773, 0.1546, 0.373, 0.8764, 0.9855, 0.9908]	2	0.0869565	0	0	0	0	0	0	0	0	2	0.0869565	0	0	1	0.0434783	1	0.0434783	6	0.26087	2	0.0869565	0
Q8YQI3	LIPO	0	0	1.00003	0	0	0	CS pos: 22-23. Pr: 0.9978	1	5	6	22				23	MVIVKSWQKIFTLLVVLLLCIG	--EEE-HHHHHHHHHHHHHH--	9.81425e+21	------B--BBBBB-B------	-------------B--------	----------------------	--EEE-HHHHHHHHHHHHHH--	[0.0376, 0.1075, 0.4578, 0.5885, 0.4355, 0.1195, 0.0479, 0.0298, 0.0165, 0.0139, 0.0093, 0.0099, 0.0105, 0.0099, 0.0086, 0.0078, 0.0088, 0.0098, 0.0131, 0.0141, 0.0055, 0.0037]	[0.0029, 0.0039, 0.0317, 0.0658, 0.0809, 0.0902, 0.6671, 0.8756, 0.9343, 0.9579, 0.9675, 0.9599, 0.961, 0.9643, 0.9671, 0.9507, 0.9338, 0.8995, 0.7971, 0.49, 0.0497, 0.0092]	[0.9708, 0.9254, 0.3624, 0.1802, 0.2498, 0.5113, 0.1679, 0.0922, 0.0624, 0.0425, 0.0355, 0.0374, 0.0368, 0.0316, 0.0331, 0.0492, 0.0594, 0.0939, 0.1908, 0.4875, 0.9462, 0.9896]	0	0	1	0.0454545	0	0	0	0	1	0.0454545	1	0.0454545	0	0	3	0.136364	2	0.0909091	5	0.227273	1	0.0454545	0
P13907	LIPO	0	0	1.00005	0	0	0	CS pos: 20-21. Pr: 0.9972	1	2	3	20				21	MRYRALIVAFLAVCLGLLTA	--HHHHHHHHHHHHHHHH--	9.949e+19	--B-BBBBBBBB-BB-----	------BBB-B--B------	--------------------	--HHHHHHHHHHHHHHHH--	[0.0116, 0.006, 0.0097, 0.0126, 0.0109, 0.0079, 0.0067, 0.0058, 0.006, 0.0064, 0.0069, 0.0065, 0.0066, 0.0063, 0.0067, 0.0068, 0.0074, 0.0088, 0.0079, 0.0038]	[0.0233, 0.06, 0.6653, 0.9022, 0.9455, 0.963, 0.9644, 0.9599, 0.9561, 0.9538, 0.9557, 0.9582, 0.9596, 0.9568, 0.9416, 0.9222, 0.8728, 0.7095, 0.3454, 0.0352]	[0.952, 0.9147, 0.2792, 0.0764, 0.0451, 0.0351, 0.0355, 0.0419, 0.0439, 0.0446, 0.0432, 0.0424, 0.0411, 0.0452, 0.0561, 0.0742, 0.1196, 0.2683, 0.6296, 0.9591]	4	0.2	1	0.05	0	0	0	0	1	0.05	1	0.05	0	0	1	0.05	0	0	5	0.25	1	0.05	0
Q8YLY9	LIPO	0.001038	0.045485	0.953451	2e-05	2e-06	0	CS pos: 34-35. Pr: 0.9958	1	11	12	34				35	MNPWHKRPFRKVLLGSSTILRWLITLVLVLGLAS	-------HHHHHH----HHHHHHHHHHHHHH---	9.99888e+33	---B----B--BBB-B-BBBBBBBBBBB-BBB--	--------B------------B---BB-------	----------------------------------	-------HHHHHH---HHHHHHHHHHHHHHHH--	[0.0369, 0.0388, 0.0524, 0.0656, 0.0673, 0.0578, 0.0688, 0.0806, 0.1073, 0.1284, 0.1083, 0.0797, 0.0672, 0.0392, 0.0189, 0.0157, 0.0149, 0.0243, 0.0172, 0.0119, 0.0074, 0.0064, 0.0069, 0.0073, 0.0086, 0.0079, 0.0073, 0.0078, 0.0088, 0.0098, 0.0131, 0.0141, 0.0055, 0.0037]	[0.022, 0.0183, 0.0305, 0.0447, 0.0652, 0.129, 0.2397, 0.5769, 0.6639, 0.7008, 0.6991, 0.6566, 0.5581, 0.2787, 0.1487, 0.2107, 0.808, 0.9226, 0.9406, 0.9477, 0.9534, 0.9537, 0.9588, 0.9598, 0.9634, 0.9617, 0.9598, 0.9507, 0.9338, 0.8995, 0.7971, 0.49, 0.0497, 0.0092]	[0.9286, 0.9462, 0.9275, 0.8936, 0.8591, 0.8029, 0.6523, 0.3016, 0.1802, 0.1153, 0.1186, 0.1832, 0.3597, 0.6737, 0.8443, 0.779, 0.2166, 0.0772, 0.0578, 0.0494, 0.0519, 0.0502, 0.0419, 0.0382, 0.036, 0.0394, 0.0422, 0.0492, 0.0594, 0.0939, 0.1908, 0.4875, 0.9462, 0.9896]	1	0.0294118	0	0	0	0	0	0	1	0.0294118	2	0.0588235	1	0.0294118	2	0.0588235	2	0.0588235	8	0.235294	1	0.0294118	1
Q8YX60	LIPO	0.014833	0.01342	0.968043	0.003354	0.000179	0.000139	CS pos: 33-34. Pr: 0.9975	1	16	17	33				34	MNRQKETNQFQCMARQRSIISLILVLLATFLIS	--------HHHHHHHHHHHHHHHHHHHHHHH--	9.99888e+32	---------B-BBB---BBBBBBBBB-------	-----------B-------B-BBBB--------	---------------------------------	--------HHHHHHHHHHHHHHHHHHHHHHH--	[0.0412, 0.0321, 0.0368, 0.048, 0.0817, 0.0721, 0.0492, 0.0557, 0.0906, 0.1233, 0.0697, 0.0348, 0.0202, 0.0125, 0.016, 0.0112, 0.0082, 0.0062, 0.0098, 0.0089, 0.0077, 0.0066, 0.0057, 0.0064, 0.0069, 0.0077, 0.0063, 0.0067, 0.0068, 0.0074, 0.0088, 0.0079, 0.0038]	[0.0198, 0.0248, 0.0381, 0.0711, 0.2215, 0.1648, 0.12, 0.1971, 0.6561, 0.7437, 0.8327, 0.882, 0.9196, 0.925, 0.9009, 0.8602, 0.5836, 0.8318, 0.9166, 0.9325, 0.9407, 0.9438, 0.9419, 0.9512, 0.9628, 0.968, 0.9568, 0.9416, 0.9222, 0.8728, 0.7095, 0.3454, 0.0352]	[0.9284, 0.9429, 0.9124, 0.8514, 0.6683, 0.7103, 0.7781, 0.6641, 0.1864, 0.1064, 0.0713, 0.0761, 0.0682, 0.0842, 0.1008, 0.1512, 0.4111, 0.1819, 0.0753, 0.0649, 0.0592, 0.0557, 0.0605, 0.0512, 0.0369, 0.0313, 0.0452, 0.0561, 0.0742, 0.1196, 0.2683, 0.6296, 0.9591]	2	0.0606061	1	0.030303	0	0	1	0.030303	2	0.0606061	0	0	0	0	4	0.121212	1	0.030303	5	0.151515	2	0.0606061	2
Both Thylakoid Lumen and Periplasm
Uniprot ID	Prediction SignalP 6.0	OTHER	SP(Sec/SPI)	LIPO(Sec/SPII)	TAT(Tat/SPI)	TATLIPO(Sec/SPII)	PILIN(Sec/SPIII)	CS Position	N region start	N region end	H region start	H region end	C region start	C region end	Twin arginine motif (2 Rs)	Lipid-modified cysteine	Predicted Signal Sequence (Cut site after last AA)	jnetpred	JNETCONF	JNETSOL25	JNETSOL5	JNETSOL0	JNETHMM	JNETPROPE	JNETPROPH	JNETPROPC	Entire SS A count	Entire SS A percentage	Entire SS C count	Entire SS C percentage	Entire SS D count	Entire SS D percentage	Entire SS E count	Entire SS E percentage	Entire SS F count	Entire SS F percentage	Entire SS G count	Entire SS G percentage	Entire SS H count	Entire SS H percentage	Entire SS I count	Entire SS I percentage	Entire SS K count	Entire SS K percentage	Entire SS L count	Entire SS L percentage	Entire SS M count	Entire SS M percentage	Entire SS N count
Q8Z0F7	LIPO	0.000557	0.169635	0.829652	4.1e-05	3.3e-05	3.3e-05	CS pos: 30-31. Pr: 0.8287	1	2	3	30				31	MNWFALSGRQWGRMTKFVSLFSLCLVLVIS	--HHHHHHHHHHHHHHHHHHHHHHHHHH--	9.90211e+29	---B------B--BB-BBBBBBBB-BBB--	-------------B---B-----B--BB--	------------------------------	--HHHHHHHHH--HHHHHHHHHHHHHH---	[0.0139, 0.0085, 0.0287, 0.0774, 0.0754, 0.0333, 0.0213, 0.0168, 0.0157, 0.0215, 0.0188, 0.0121, 0.0071, 0.0111, 0.0139, 0.0131, 0.0113, 0.0085, 0.0081, 0.0078, 0.0098, 0.0143, 0.0105, 0.015, 0.0358, 0.0449, 0.0509, 0.0866, 0.0731, 0.0139]	[0.016, 0.0232, 0.4584, 0.7697, 0.8059, 0.8785, 0.8987, 0.9126, 0.9119, 0.8597, 0.7653, 0.2978, 0.2229, 0.7806, 0.9097, 0.9371, 0.9498, 0.9572, 0.9538, 0.9439, 0.9592, 0.9519, 0.9021, 0.8873, 0.822, 0.5891, 0.4228, 0.274, 0.0744, 0.0061]	[0.9593, 0.951, 0.301, 0.0637, 0.0529, 0.0474, 0.0638, 0.0687, 0.0849, 0.1364, 0.2623, 0.7015, 0.7831, 0.2117, 0.0881, 0.0603, 0.0477, 0.0455, 0.0516, 0.0564, 0.0421, 0.0385, 0.0765, 0.0792, 0.0623, 0.1327, 0.2041, 0.2991, 0.6435, 0.9729]	1	0.0333333	1	0.0333333	0	0	0	0	3	0.1	2	0.0666667	0	0	1	0.0333333	1	0.0333333	5	0.166667	2	0.0666667	1
Q8YN81	LIPO	0	0	1.00002	0	0	0	CS pos: 23-24. Pr: 0.9972	1	2	3	23				24	MNFPRSRRILAAVLLSVLLLTTA	------HHHHHHHHHHHHHHH--	9.99874e+22	--B-----BBBBBBBBBB-B---	--------BBB-BBB-BB-----	----------B------------	------HHHHHHHHHHHHHHH--	[0.0361, 0.0326, 0.0403, 0.0453, 0.038, 0.0276, 0.028, 0.0249, 0.0178, 0.0127, 0.0088, 0.0073, 0.0069, 0.0073, 0.0076, 0.0066, 0.0063, 0.0067, 0.0068, 0.0074, 0.0088, 0.0079, 0.0038]	[0.0216, 0.0207, 0.0281, 0.0482, 0.0897, 0.275, 0.8309, 0.9146, 0.9406, 0.9556, 0.9602, 0.9609, 0.9588, 0.9598, 0.9671, 0.9596, 0.9568, 0.9416, 0.9222, 0.8728, 0.7095, 0.3454, 0.0352]	[0.9308, 0.9519, 0.9397, 0.9052, 0.8513, 0.6611, 0.1663, 0.0873, 0.0606, 0.049, 0.0431, 0.0415, 0.0419, 0.0382, 0.0323, 0.0411, 0.0452, 0.0561, 0.0742, 0.1196, 0.2683, 0.6296, 0.9591]	3	0.130435	0	0	0	0	0	0	1	0.0434783	0	0	0	0	1	0.0434783	0	0	6	0.26087	1	0.0434783	1
Periplasm only
Uniprot ID	Prediction SignalP 6.0	OTHER	SP(Sec/SPI)	LIPO(Sec/SPII)	TAT(Tat/SPI)	TATLIPO(Sec/SPII)	PILIN(Sec/SPIII)	CS Position	N region start	N region end	H region start	H region end	C region start	C region end	Twin arginine motif (2 Rs)	Lipid-modified cysteine	Predicted Signal Sequence (Cut site after last AA)	jnetpred	JNETCONF	JNETSOL25	JNETSOL5	JNETSOL0	JNETHMM	JNETPROPE	JNETPROPH	JNETPROPC	Entire SS A count	Entire SS A percentage	Entire SS C count	Entire SS C percentage	Entire SS D count	Entire SS D percentage	Entire SS E count	Entire SS E percentage	Entire SS F count	Entire SS F percentage	Entire SS G count	Entire SS G percentage	Entire SS H count	Entire SS H percentage	Entire SS I count	Entire SS I percentage	Entire SS K count	Entire SS K percentage	Entire SS L count	Entire SS L percentage	Entire SS M count	Entire SS M percentage	Entire SS N count
Q8YRA7	LIPO	0	0	1.00002	0	0	0	CS pos: 16-17. Pr: 0.9972	1	2	3	16				17	MRANILGFGIIFLLNA	-----HHHHHHHHHH-	9937020277787610	----BBBBBBBBBB-B	--------BBBBBB--	----------------	--H-HHHHHHHHHHH-	[0.0106, 0.0154, 0.0218, 0.0131, 0.0132, 0.0153, 0.0122, 0.0127, 0.0174, 0.0206, 0.0194, 0.017, 0.0188, 0.0246, 0.0315, 0.0254]	[0.0586, 0.373, 0.5667, 0.4164, 0.7796, 0.8142, 0.6537, 0.9165, 0.9475, 0.9503, 0.943, 0.9385, 0.927, 0.8677, 0.7053, 0.2999]	[0.8896, 0.5322, 0.3441, 0.5032, 0.2205, 0.1875, 0.3214, 0.0914, 0.0519, 0.0507, 0.0627, 0.0589, 0.0697, 0.1309, 0.2723, 0.6564]	2	0.125	0	0	0	0	0	0	2	0.125	2	0.125	0	0	3	0.1875	0	0	3	0.1875	1	0.0625	2
Q8YQH6	LIPO	0	0	1.00003	0	0	0	CS pos: 19-20. Pr: 0.9962	1	4	5	19				20	MGRKSKILLASIVTVAIAG	-----HHHHHHHHHHH---	9.99976e+18	------BBBBBBBBB----	--------B--B-------	-------------------	-----HHHHHHHHHHH---	[0.0342, 0.0253, 0.0377, 0.0387, 0.0536, 0.088, 0.1018, 0.0634, 0.0402, 0.0349, 0.0216, 0.0178, 0.0142, 0.0241, 0.0309, 0.0788, 0.0874, 0.0295, 0.0113]	[0.0187, 0.0167, 0.022, 0.0299, 0.0945, 0.6261, 0.7442, 0.8301, 0.8955, 0.9237, 0.9335, 0.9426, 0.9375, 0.8992, 0.8174, 0.6489, 0.3098, 0.0257, 0.0046]	[0.939, 0.9648, 0.9461, 0.9181, 0.754, 0.1556, 0.0859, 0.0606, 0.0597, 0.0531, 0.0613, 0.0551, 0.0521, 0.0604, 0.0966, 0.1291, 0.3607, 0.9114, 0.9895]	3	0.157895	0	0	0	0	0	0	0	0	2	0.105263	0	0	3	0.157895	2	0.105263	2	0.105263	1	0.0526316	0
Q8YQQ7	LIPO	0	5e-06	0.999988	0	0	0	CS pos: 25-26. Pr: 0.9964	1	2	3	25				26	MGILNKFCQGQIFTWSLLNIFLLAA	--HHHHH-----EHHHHHHHHHH--	8.33455e+24	------BB-B-BBBBBBBBBBBB--	-------B---B-----B-B-----	-------------------------	--HHHHH----EHHHHHHHHHHH--	[0.0198, 0.0124, 0.025, 0.0476, 0.0538, 0.0461, 0.0372, 0.0276, 0.034, 0.0634, 0.1622, 0.2797, 0.251, 0.1115, 0.0455, 0.022, 0.0169, 0.0107, 0.0091, 0.0107, 0.0089, 0.0091, 0.0088, 0.0079, 0.0038]	[0.039, 0.0962, 0.5969, 0.698, 0.7447, 0.7335, 0.6505, 0.2968, 0.0707, 0.0336, 0.0509, 0.228, 0.4053, 0.6738, 0.8455, 0.9195, 0.9518, 0.9648, 0.9719, 0.9576, 0.9216, 0.8673, 0.7095, 0.3454, 0.0352]	[0.9209, 0.8725, 0.2918, 0.1418, 0.1229, 0.1779, 0.3375, 0.681, 0.8817, 0.9043, 0.7397, 0.2444, 0.1279, 0.0995, 0.0897, 0.0666, 0.0433, 0.0343, 0.0284, 0.0361, 0.063, 0.1065, 0.2683, 0.6296, 0.9591]	2	0.08	1	0.04	0	0	0	0	3	0.12	2	0.08	0	0	3	0.12	1	0.04	5	0.2	1	0.04	2
Q8Z070	LIPO	0	0	1.00003	0	0	0	CS pos: 23-24. Pr: 0.9978	1	5	6	23				24	MIFKKINWYHLPLTIFLIITLVA	-----------HHHHHHHHHH--	7.62113e+22	-----B-BBBBBBBBBBBBB---	------------B-BBBBB----	-----------------------	--HHHH-----HHHHHHHHHH--	[0.0169, 0.0125, 0.024, 0.0345, 0.0395, 0.034, 0.0205, 0.0191, 0.035, 0.0349, 0.0214, 0.0171, 0.0172, 0.0166, 0.0132, 0.0103, 0.0087, 0.0078, 0.0087, 0.0091, 0.0088, 0.0079, 0.0038]	[0.0345, 0.0836, 0.5849, 0.7264, 0.7435, 0.7148, 0.4246, 0.2628, 0.4327, 0.2897, 0.3215, 0.8211, 0.9187, 0.946, 0.9628, 0.9685, 0.9679, 0.9502, 0.9372, 0.8917, 0.7095, 0.3454, 0.0352]	[0.9297, 0.8808, 0.3189, 0.1797, 0.1905, 0.2704, 0.5658, 0.7502, 0.5922, 0.6744, 0.6515, 0.1892, 0.086, 0.0578, 0.0384, 0.0306, 0.0342, 0.0476, 0.0533, 0.0936, 0.2683, 0.6296, 0.9591]	1	0.0434783	0	0	0	0	0	0	2	0.0869565	0	0	1	0.0434783	5	0.217391	2	0.0869565	4	0.173913	1	0.0434783	1
Q8YK29	LIPO	0	0	1.00002	0	0	0	CS pos: 22-23. Pr: 0.9974	1	2	3	22				23	MAIAIKKPLLTSVAVAVLALVG	-HHHH----HHHHHHHHHHH--	8.14535e+21	--------B-B-BBBBBB----	------------B-B-------	----------------------	-HHHH----HHHHHHHHHHH--	[0.0126, 0.0142, 0.024, 0.0333, 0.0356, 0.0233, 0.0211, 0.0198, 0.0198, 0.0274, 0.024, 0.0185, 0.015, 0.0113, 0.0104, 0.0107, 0.0112, 0.0119, 0.0131, 0.0141, 0.0055, 0.0037]	[0.0894, 0.4721, 0.6635, 0.6806, 0.6344, 0.311, 0.1349, 0.1051, 0.2266, 0.8178, 0.9113, 0.9412, 0.9555, 0.9636, 0.9672, 0.96, 0.9428, 0.9106, 0.7971, 0.49, 0.0497, 0.0092]	[0.8414, 0.4159, 0.2229, 0.2137, 0.324, 0.6708, 0.8585, 0.8868, 0.7413, 0.181, 0.088, 0.0592, 0.0504, 0.0404, 0.0347, 0.0377, 0.046, 0.077, 0.1908, 0.4875, 0.9462, 0.9896]	5	0.227273	0	0	0	0	0	0	0	0	1	0.0454545	0	0	2	0.0909091	2	0.0909091	4	0.181818	1	0.0454545	0
Q8YQE9	LIPO	0.000121	0.499263	0.500457	5.6e-05	4.9e-05	5.1e-05	CS pos: 30-31. Pr: 0.4531	1	14	15	30				31	MPYTNNLISLIKRFWILIILAAFTAVTVAA	---HHHHHHHHHHHHHHHHHHHHHHHH---	9.9859e+29	------BBBBB--B-BBB-BB-B-------	-------B-------BBBB-----------	------------------------------	---HHHHHHHHHHHHHHHHHHHHHHHH---	[0.0222, 0.0118, 0.0098, 0.0142, 0.017, 0.0131, 0.0097, 0.007, 0.0063, 0.0069, 0.0064, 0.0061, 0.0052, 0.0052, 0.0052, 0.0052, 0.0052, 0.0052, 0.0061, 0.0073, 0.0098, 0.0087, 0.0077, 0.0102, 0.0129, 0.022, 0.0522, 0.0639, 0.0154, 0.008]	[0.0191, 0.0216, 0.1001, 0.7539, 0.9167, 0.9521, 0.9625, 0.9617, 0.9595, 0.9588, 0.9538, 0.9479, 0.9315, 0.9315, 0.9315, 0.9315, 0.9315, 0.9315, 0.9397, 0.954, 0.9583, 0.9536, 0.9527, 0.9266, 0.8718, 0.7972, 0.6238, 0.2051, 0.0105, 0.0031]	[0.9545, 0.9644, 0.8611, 0.2067, 0.0692, 0.0424, 0.0372, 0.0403, 0.0423, 0.0419, 0.0446, 0.0516, 0.0696, 0.0696, 0.0696, 0.0696, 0.0696, 0.0696, 0.0593, 0.0472, 0.0426, 0.0479, 0.0545, 0.062, 0.0878, 0.1171, 0.1671, 0.4866, 0.964, 0.9928]	5	0.166667	0	0	0	0	0	0	2	0.0666667	0	0	0	0	5	0.166667	1	0.0333333	4	0.133333	1	0.0333333	2
Q8YVY4	LIPO	0	0	1.00001	0	0	0	CS pos: 23-24. Pr: 0.9929	1	3	4	23				24	MQRISAALSLGLATFTAGFLLAA	-HHHHHHHHHHHHHHHHHHHH--	8.29e+22	---B--BBBBB---BBBB-----	-------B---------------	-----------------------	-HHHHHHHHHHHHHHHHHHHH--	[0.0058, 0.0064, 0.0088, 0.0079, 0.0064, 0.0055, 0.0055, 0.0054, 0.0056, 0.0061, 0.0052, 0.0052, 0.0052, 0.0059, 0.0065, 0.0066, 0.0063, 0.0067, 0.0068, 0.0074, 0.0088, 0.0079, 0.0038]	[0.0691, 0.5583, 0.8693, 0.9344, 0.9551, 0.9637, 0.9611, 0.9556, 0.9495, 0.9479, 0.9315, 0.9315, 0.9315, 0.9429, 0.9582, 0.9596, 0.9568, 0.9416, 0.9222, 0.8728, 0.7095, 0.3454, 0.0352]	[0.877, 0.3641, 0.0981, 0.0514, 0.0404, 0.0351, 0.0391, 0.0448, 0.0482, 0.0516, 0.0696, 0.0696, 0.0696, 0.0573, 0.0424, 0.0411, 0.0452, 0.0561, 0.0742, 0.1196, 0.2683, 0.6296, 0.9591]	6	0.26087	0	0	0	0	0	0	2	0.0869565	2	0.0869565	0	0	1	0.0434783	0	0	5	0.217391	1	0.0434783	0
Q8YY82	LIPO	9.9e-05	0.499631	0.500066	7.5e-05	6.6e-05	6.9e-05	CS pos: 15-16. Pr: 0.4861	1	3	4	15				16	MKRFLKYLSLGLLST	-HHHHHHHHHHHHHH	648999986347988	---BB-BB-BBBB-B	-----------BB--	---------------	-HHHHHHHHHHHHHH	[0.0058, 0.0064, 0.0088, 0.0079, 0.0064, 0.0055, 0.0055, 0.0054, 0.0056, 0.0069, 0.0073, 0.0079, 0.0073, 0.0078, 0.0088]	[0.0691, 0.5583, 0.8693, 0.9344, 0.9551, 0.9637, 0.9611, 0.9556, 0.9495, 0.9557, 0.9544, 0.9617, 0.9598, 0.9507, 0.9338]	[0.877, 0.3641, 0.0981, 0.0514, 0.0404, 0.0351, 0.0391, 0.0448, 0.0482, 0.0432, 0.0466, 0.0394, 0.0422, 0.0492, 0.0594]	0	0	0	0	0	0	0	0	1	0.0666667	1	0.0666667	0	0	0	0	2	0.133333	5	0.333333	1	0.0666667	0
Q8YXW3	LIPO	0	0	1.00004	0	0	0	CS pos: 20-21. Pr: 0.9974	1	5	6	20				21	MKTTAEKLALTLGIFAVVSG	---HHHHHHHHHHHHHH---	9.98179e+19	-------BBBBBBBBBB---	-------B-B-BBB------	--------------------	---HHHHHHHHHHHHHH---	[0.0222, 0.0118, 0.0098, 0.0142, 0.017, 0.0131, 0.0097, 0.007, 0.0072, 0.0097, 0.0109, 0.0104, 0.0089, 0.0102, 0.0124, 0.0164, 0.0203, 0.0105, 0.0053, 0.0066]	[0.0191, 0.0216, 0.1001, 0.7539, 0.9167, 0.9521, 0.9625, 0.9617, 0.9633, 0.9674, 0.9661, 0.9673, 0.9532, 0.9426, 0.9136, 0.8361, 0.6128, 0.1103, 0.0134, 0.0066]	[0.9545, 0.9644, 0.8611, 0.2067, 0.0692, 0.0424, 0.0372, 0.0403, 0.0379, 0.0328, 0.0329, 0.0334, 0.0474, 0.054, 0.0773, 0.1546, 0.373, 0.8764, 0.9855, 0.9908]	3	0.15	0	0	0	0	1	0.05	1	0.05	2	0.1	0	0	1	0.05	2	0.1	3	0.15	1	0.05	0
Q8YY25	LIPO	0	0	1.00002	0	0	0	CS pos: 25-26. Pr: 0.9976	1	6	7	25				26	MIQLQKFQKFIACAMLGLITSWMVS	--HHHHHHHHHHHHHHHHHHHHH--	9.949e+24	------B--BBBBBBBBBB------	----------B-BBB----------	-------------------------	--HHHHHHHHHHHHHHHHHHHHH--	[0.0116, 0.006, 0.0097, 0.0126, 0.0109, 0.0079, 0.0067, 0.0058, 0.006, 0.0064, 0.0061, 0.0052, 0.0052, 0.0052, 0.0059, 0.0073, 0.0079, 0.0073, 0.0078, 0.0088, 0.0098, 0.0131, 0.0141, 0.0055, 0.0037]	[0.0233, 0.06, 0.6653, 0.9022, 0.9455, 0.963, 0.9644, 0.9599, 0.9561, 0.9538, 0.9479, 0.9315, 0.9315, 0.9315, 0.9429, 0.9544, 0.9617, 0.9598, 0.9507, 0.9338, 0.8995, 0.7971, 0.49, 0.0497, 0.0092]	[0.952, 0.9147, 0.2792, 0.0764, 0.0451, 0.0351, 0.0355, 0.0419, 0.0439, 0.0446, 0.0516, 0.0696, 0.0696, 0.0696, 0.0573, 0.0466, 0.0394, 0.0422, 0.0492, 0.0594, 0.0939, 0.1908, 0.4875, 0.9462, 0.9896]	2	0.08	1	0.04	0	0	0	0	2	0.08	1	0.04	0	0	3	0.12	2	0.08	3	0.12	3	0.12	0
Uniprot ID	Prediction SignalP 6.0	OTHER	SP(Sec/SPI)	LIPO(Sec/SPII)	TAT(Tat/SPI)	TATLIPO(Sec/SPII)	PILIN(Sec/SPIII)	CS Position	N region start	N region end	H region start	H region end	C region start	C region end	Twin arginine motif (2 Rs)	Lipid-modified cysteine	Predicted Signal Sequence (Cut site after last AA)	jnetpred	JNETCONF	JNETSOL25	JNETSOL5	JNETSOL0	JNETHMM	JNETPROPE	JNETPROPH	JNETPROPC	Entire SS A count	Entire SS A percentage	Entire SS C count	Entire SS C percentage	Entire SS D count	Entire SS D percentage	Entire SS E count	Entire SS E percentage	Entire SS F count	Entire SS F percentage	Entire SS G count	Entire SS G percentage	Entire SS H count	Entire SS H percentage	Entire SS I count	Entire SS I percentage	Entire SS K count	Entire SS K percentage	Entire SS L count	Entire SS L percentage	Entire SS M count	Entire SS M percentage	Entire SS N count
all mean									1	5.23529	6.23529	23.7059															2.47059	0.10776	0.352941	0.0140642	0	0	0.117647	0.00472371	1.41176	0.0594822	1.23529	0.0563084	0.117647	0.00428765	2.29412	0.0965017	1.23529	0.0545084	4.58824	0.197355	1.29412	0.055301	0.705882
all SD									0	4.20825	4.20825	5.24421															1.68445	0.0759431	0.477885	0.0194526	0	0	0.32219	0.0133702	0.91129	0.0374034	0.806548	0.0382782	0.32219	0.0119875	1.44567	0.0605874	0.806548	0.0412523	1.37451	0.0578079	0.570315	0.0211297	0.823529
lumen mean									1	7.8	8.8	26.4															1.8	0.0753949	0.6	0.0251515	0	0	0.2	0.00606061	1	0.0370945	1.2	0.0482469	0.2	0.00588235	2.2	0.0819755	1.2	0.0447028	5.8	0.22499	1.4	0.0544858	0.6
lumen SD									0	5.03587	5.03587	5.88558															1.32665	0.0688152	0.489898	0.0215471	0	0	0.4	0.0121212	0.632456	0.0210915	0.748331	0.0281031	0.4	0.0117647	1.16619	0.038828	0.748331	0.0301384	1.16619	0.0385299	0.489898	0.0190903	0.8
both mean									1	2	3	26.5															2	0.0818841	0.5	0.0166667	0	0	0	0	2	0.0717391	1	0.0333333	0	0	1	0.0384058	0.5	0.0166667	5.5	0.213768	1.5	0.0550725	1
both SD									0	0	0	3.5															1	0.0485507	0.5	0.0166667	0	0	0	0	1	0.0282609	1	0.0333333	0	0	0	0.00507246	0.5	0.0166667	0.5	0.0471014	0.5	0.0115942	0
periplasm mean									1	4.6	5.6	21.8															2.9	0.129118	0.2	0.008	0	0	0.1	0.005	1.5	0.0682246	1.3	0.0649341	0.1	0.00434783	2.6	0.115384	1.4	0.0669795	3.8	0.180255	1.2	0.0557543	0.7
periplasm SD									0	3.41174	3.41174	4.26146															1.81384	0.0764949	0.4	0.016	0	0	0.3	0.015	0.921954	0.0404855	0.781025	0.040759	0.3	0.0130435	1.56205	0.065912	0.8	0.0435115	0.979796	0.0613747	0.6	0.0234379	0.9
lumen + both mean									1	6.14286	7.14286	26.4286															1.85714	0.0772489	0.571429	0.0227273	0	0	0.142857	0.004329	1.28571	0.0469929	1.14286	0.0439859	0.142857	0.00420168	1.85714	0.069527	1	0.0366925	5.71429	0.221784	1.42857	0.0546534	0.714286
periplasm + both mean									1	4.16667	5.16667	22.5833															2.75	0.121246	0.25	0.00944444	0	0	0.0833333	0.00416667	1.58333	0.0688104	1.25	0.0596673	0.0833333	0.00362319	2.33333	0.102554	1.25	0.0585941	4.08333	0.185841	1.25	0.0556406	0.75
lumen v periplasm ttest									nan	0.29304	0.29304	0.209349															0.247742	0.243203	0.198013	0.203241	nan	nan	0.670209	0.895475	0.281315	0.0927888	0.831861	0.411804	0.670209	0.838809	0.619901	0.276678	0.67464	0.310177	0.0215551	0.138338	0.542359	0.920275	0.84615
lumen v both ttest									nan	0.0826227	0.0826227	0.984125															0.88311	0.922604	0.878499	0.712016	nan	nan	0.373901	0.373901	0.492219	0.420352	0.876472	0.735188	0.373901	0.373901	0.108701	0.0883282	0.367367	0.305385	0.716973	0.854059	0.878499	0.971715	0.373901
lumen v periplasm + both ttest									nan	0.233891	0.233891	0.28503															0.289443	0.298652	0.251298	0.235302	nan	nan	0.611522	0.803264	0.200369	0.0653243	0.914333	0.556163	0.611522	0.752926	0.862041	0.475589	0.914333	0.505929	0.0388833	0.167855	0.633744	0.923182	0.759356
both v periplasm ttest									nan	0.0480709	0.0480709	0.386886															0.527824	0.497869	0.655214	0.695099	nan	nan	0.343436	0.343436	0.705298	0.923795	0.815435	0.507838	0.343436	0.343436	0.0132919	0.00687296	0.279395	0.110153	0.10473	0.604207	0.656038	0.965409	0.343436
lumen + both v periplasm ttest									nan	0.52434	0.52434	0.102089															0.206604	0.176059	0.153227	0.168603	nan	nan	0.810198	0.920537	0.657827	0.249422	0.719926	0.273357	0.810198	0.981044	0.301633	0.110184	0.344172	0.130527	0.0034971	0.138707	0.434506	0.918119	0.972958
lumen + both v periplasm + both ttest									nan	0.405997	0.405997	0.161799															0.239324	0.221854	0.208426	0.203354	nan	nan	0.726301	0.978797	0.529072	0.201861	0.803813	0.386539	0.726301	0.918434	0.477459	0.212396	0.539685	0.243581	0.009549	0.167935	0.519181	0.920024	0.926369
Significant Ttests
category	all mean	all SD	lumen mean	lumen SD	both mean	both SD	periplasm mean	periplasm SD	lumen + both mean	periplasm + both mean	lumen v periplasm ttest	lumen v both ttest	lumen v periplasm + both ttest	both v periplasm ttest	lumen + both v periplasm ttest	lumen + both v periplasm + both ttest
Entire SS L count	4.58824	1.37451	5.8	1.16619	5.5	0.5	3.8	0.979796	5.71429	4.08333	0.0215551	0.716973	0.0388833	0.10473	0.0034971	0.009549
Entire SS R count	1.17647	1.09734	2	1.09545	2.5	0.5	0.5	0.5	2.14286	0.833333	0.0494524	0.541419	0.104276	0.126327	0.00548043	0.0204271
Entire SS z1*z1 with 1 lag auto cross covariance	1.47478	1.79014	2.70227	1.09306	1.52954	1.30383	0.850085	1.83473	2.3672	0.963327	0.0434236	0.526275	0.0430878	0.697233	0.0781975	0.0784277
Entire SS z3*z2 with 3 lag auto cross covariance	0.616525	0.531291	0.907537	0.120507	0.831134	0.304411	0.428098	0.605809	0.885707	0.495271	0.0450146	0.843978	0.0455746	0.383441	0.0575027	0.062611
Entire SS z1*z1 with 4 lag auto cross covariance	1.95227	1.66422	3.86813	1.09446	0.314518	0.617956	1.32189	1.12427	2.85281	1.154	0.00511844	0.0272776	0.0036378	0.30766	0.10745	0.0760096
Entire SS z2*z3 with 4 lag auto cross covariance	0.498885	0.475298	0.0377478	0.343305	0.363757	0.129327	0.756479	0.381365	0.130893	0.691025	0.0090943	0.19908	0.0137455	0.105973	0.00465376	0.00722148
Entire SS z1*z2 with 5 lag auto cross covariance	1.42806	1.18163	2.5707	0.978564	0.742387	0.0772486	0.993874	0.978913	2.04833	0.95196	0.0289329	0.0193381	0.0247196	0.470956	0.0948603	0.0739836
Entire SS z3*z1 with 5 lag auto cross covariance	0.95956	1.21055	1.77628	0.842907	1.87454	0.220979	0.368203	1.1294	1.80435	0.61926	0.0317303	0.844564	0.0624378	0.00891369	0.00896004	0.0201779
H region L count	4.35294	1.53167	5.6	1.2	5.5	0.5	3.5	1.20416	5.57143	3.83333	0.0204506	0.904417	0.040981	0.0640331	0.00335414	0.00999882
H region L percentage	0.237651	0.0785396	0.298323	0.0258075	0.232143	0.0535714	0.208416	0.0829343	0.279415	0.212371	0.012154	0.425357	0.00648188	0.74022	0.0522218	0.0427841
H region R count	0.529412	0.848365	0.8	0.4	2.5	0.5	0	0	1.28571	0.416667	0.0161301	0.142526	0.291375	0.125666	0.011696	0.0812711
H region R percentage	0.0251587	0.0393127	0.0426826	0.0219745	0.107143	0.0357143	0	0	0.0610998	0.0178571	0.0177697	0.302679	0.164632	0.204833	0.0090469	0.0555593
H region Isoelectric Point	8.24735	1.84391	8.8761	0.74767	11.4302	0.569772	7.29641	1.51906	9.60584	7.98538	0.0262501	0.066652	0.242226	0.0123477	0.00816159	0.0699515
H region GRAVY score	1.69678	0.404603	2.01309	0.140282	1.11071	0.117857	1.65584	0.381157	1.75527	1.56498	0.0290003	0.0298108	0.00625721	0.0339024	0.654282	0.3911
H region Hydrophilicity	-1.5952	0.391333	-1.87831	0.175713	-1.26339	0.00196429	-1.52	0.420893	-1.70262	-1.47723	0.0496806	0.00218701	0.0166704	0.100669	0.352684	0.218705
H region Longest Predicted Structure Length (Jnetpred)	14.1176	3.7867	14.8	0.748331	20.5	5.5	12.5	2.65518	16.4286	13.8333	0.034453	0.488114	0.500348	0.378642	0.0600534	0.237586
H region Longest Predicted Structure Length helix (Jnetpred)	14.0588	3.84204	14.8	0.748331	20.5	5.5	12.4	2.72764	16.4286	13.75	0.0317923	0.488114	0.470451	0.374628	0.0556297	0.225863
H region Longest Predicted Structure Length (HMM)	13.6471	2.29939	15.2	0.748331	14.5	0.5	12.7	2.5318	15	13	0.0192002	0.367367	0.0170813	0.104844	0.0261066	0.0236499
H region Longest Predicted Structure Length helix (HMM)	13.5882	2.35294	15.2	0.748331	14.5	0.5	12.6	2.57682	15	12.9167	0.017052	0.367367	0.0152913	0.0925914	0.0231254	0.0211251
H region z1*z2 with 1 lag auto cross covariance	3.34014	1.14828	4.33081	0.767709	2.82105	1.20176	2.94863	0.979863	3.89945	2.92736	0.0214124	0.415178	0.0182576	0.933272	0.121343	0.108736
H region z3*z1 with 2 lag auto cross covariance	1.38446	1.12563	2.50916	0.809116	1.51906	0.463616	0.79519	0.894606	2.22627	0.915835	0.00853937	0.215517	0.0116438	0.321737	0.00796651	0.0106956
H region z3*z3 with 2 lag auto cross covariance	0.28419	0.386495	0.489833	0.171924	0.626688	0.551149	0.112868	0.323195	0.528934	0.198505	0.0174143	0.845367	0.0755595	0.519225	0.0331072	0.0957413
H region z3*z2 with 3 lag auto cross covariance	0.86982	0.568716	1.26792	0.341381	0.906235	0.257927	0.66349	0.596818	1.16458	0.703947	0.0394102	0.364148	0.0376645	0.521148	0.060917	0.0559382
H region z1*z1 with 4 lag auto cross covariance	2.94159	2.43924	5.48313	1.61217	0.66673	0.426034	2.12579	1.96183	4.10701	1.88261	0.00992931	0.00325823	0.00618598	0.103965	0.13943	0.0937307
H region z1*z2 with 5 lag auto cross covariance	2.70205	1.79024	4.63409	1.05965	0.497531	0.510069	2.17693	1.31181	3.45222	1.89703	0.00558432	0.0082269	0.00270825	0.0924978	0.215702	0.135704
H region z3*z1 with 5 lag auto cross covariance	0.837632	1.31267	2.09807	0.737399	1.95378	0.302705	-0.0158178	0.93123	2.05685	0.312449	0.00152403	0.777452	0.00458117	0.0121718	0.000135149	0.000842422
[truncated: 319 more columns]

## Sheet: PCC 7120 TAT
Thylakoid Lumen only
Uniprot ID	Prediction SignalP 6.0	OTHER	SP(Sec/SPI)	LIPO(Sec/SPII)	TAT(Tat/SPI)	TATLIPO(Sec/SPII)	PILIN(Sec/SPIII)	CS Position	N region start	N region end	H region start	H region end	C region start	C region end	Twin arginine motif (2 Rs)	Lipid-modified cysteine	Predicted Signal Sequence (Cut site after last AA)	jnetpred	JNETCONF	JNETSOL25	JNETSOL5	JNETSOL0	JNETHMM	JNETPROPE	JNETPROPH	JNETPROPC	Entire SS A count	Entire SS A percentage	Entire SS C count	Entire SS C percentage	Entire SS D count	Entire SS D percentage	Entire SS E count	Entire SS E percentage	Entire SS F count	Entire SS F percentage	Entire SS G count	Entire SS G percentage	Entire SS H count	Entire SS H percentage	Entire SS I count	Entire SS I percentage	Entire SS K count	Entire SS K percentage	Entire SS L count	Entire SS L percentage	Entire SS M count	Entire SS M percentage	Entire SS N count
Q8YU05	TAT	0.000521	0.33116	0.000287	0.667426	0.000385	0.000237	CS pos: 30-31. Pr: 0.5827	1	6	7	25	26	30	4		MISRRNFLHILLVSCFAVISWLNLPPTAYA	---HHHHHHHHHHHHHHHHHH---------	9.92234e+29	------BBBBBBBBBBBBB-BB-B-B----	-------B-BBB------B--B--------	---------B--------------------	--HHHHHHHHHHHHHHHHHHH---------	[0.0116, 0.006, 0.0097, 0.0126, 0.0109, 0.0079, 0.0067, 0.0058, 0.006, 0.0064, 0.0061, 0.0052, 0.0059, 0.0073, 0.0089, 0.0099, 0.0119, 0.0148, 0.0197, 0.0309, 0.0429, 0.0343, 0.0313, 0.0426, 0.061, 0.0704, 0.0683, 0.0533, 0.0387, 0.0342]	[0.0233, 0.06, 0.6653, 0.9022, 0.9455, 0.963, 0.9644, 0.9599, 0.9561, 0.9538, 0.9479, 0.9315, 0.9429, 0.9544, 0.9574, 0.9563, 0.9483, 0.9386, 0.9197, 0.8679, 0.7401, 0.4071, 0.1886, 0.1129, 0.0792, 0.0633, 0.0478, 0.0356, 0.0221, 0.0166]	[0.952, 0.9147, 0.2792, 0.0764, 0.0451, 0.0351, 0.0355, 0.0419, 0.0439, 0.0446, 0.0516, 0.0696, 0.0573, 0.0466, 0.0442, 0.0472, 0.0548, 0.0627, 0.0847, 0.1437, 0.2855, 0.5791, 0.7838, 0.8428, 0.8518, 0.8641, 0.8804, 0.9067, 0.9359, 0.9455]	3	0.1	1	0.0333333	0	0	0	0	2	0.0666667	0	0	1	0.0333333	3	0.1	0	0	5	0.166667	1	0.0333333	2
Q93SX0	TAT	0	0	0	0.995892	0.004099	0	CS pos: 46-47. Pr: 0.4164	1	17	18	39	40	46	15		MAQFSESVDVPDMGRRQFMNLLTFGTVTGVALGALYPVVNYFIPPA	-------------HHHHHHHHHHHHHHHHHHHHHHHHHHHH-----	8.98889e+45	---------B--B-BB-BBB-BB---B--BBBBBBBBBBBBBBB--	-----------------BB--BB-B---------------------	----------------------------------------------	--------------HHHHHHHHHHHHHHHHHHHHHHHHHHH-----	[0.0531, 0.0475, 0.0836, 0.1974, 0.3684, 0.2335, 0.1383, 0.0987, 0.0891, 0.1068, 0.0892, 0.0932, 0.0616, 0.0423, 0.0359, 0.0313, 0.0208, 0.0127, 0.0088, 0.0073, 0.0069, 0.0064, 0.0061, 0.0052, 0.0052, 0.0052, 0.0052, 0.0052, 0.0052, 0.0052, 0.0052, 0.0061, 0.0073, 0.0098, 0.0098, 0.0105, 0.0157, 0.0207, 0.0345, 0.0818, 0.12, 0.0583, 0.0349, 0.0306, 0.0224, 0.0238]	[0.0157, 0.0131, 0.0182, 0.0298, 0.053, 0.0457, 0.0558, 0.0705, 0.0828, 0.0933, 0.1136, 0.1378, 0.1749, 0.3007, 0.8182, 0.9069, 0.9387, 0.9556, 0.9602, 0.9609, 0.9588, 0.9538, 0.9479, 0.9315, 0.9315, 0.9315, 0.9315, 0.9315, 0.9315, 0.9315, 0.9315, 0.9397, 0.954, 0.9583, 0.9482, 0.9486, 0.9237, 0.898, 0.8557, 0.7436, 0.4329, 0.0845, 0.0259, 0.0151, 0.0094, 0.0074]	[0.9259, 0.9463, 0.9064, 0.7648, 0.5637, 0.6902, 0.7868, 0.8294, 0.8373, 0.8257, 0.829, 0.7886, 0.7825, 0.6596, 0.2017, 0.0988, 0.0635, 0.049, 0.0431, 0.0415, 0.0419, 0.0446, 0.0516, 0.0696, 0.0696, 0.0696, 0.0696, 0.0696, 0.0696, 0.0696, 0.0696, 0.0593, 0.0472, 0.0426, 0.0541, 0.0612, 0.0691, 0.0767, 0.0863, 0.1106, 0.2461, 0.7403, 0.9371, 0.9655, 0.9777, 0.9773]	4	0.0869565	0	0	2	0.0434783	1	0.0217391	4	0.0869565	4	0.0869565	0	0	1	0.0217391	0	0	4	0.0869565	3	0.0652174	2
Q8YM05	TAT	0	0	0	0.999995	0	0	CS pos: 36-37. Pr: 0.7598	1	5	6	27	28	36	3		MKRRTFVQRIGSILAVLGVAETEWLAMNNHYYQALA	--HHHHHHHHHHHHHHHHHHHHHH-----HHHHH--	9.759e+35	---B-BB--BB-BBBBBB---BBBB-BB--B--B--	------B---B-BBB--------B------------	--------------B---------------------	--HHHHHHHHHHHHHHHHHHHHHH-----HHHHH--	[0.0116, 0.006, 0.0097, 0.0126, 0.0109, 0.0079, 0.0067, 0.0058, 0.006, 0.0064, 0.0061, 0.0052, 0.0059, 0.0065, 0.0063, 0.0066, 0.008, 0.0096, 0.0124, 0.0188, 0.0193, 0.0122, 0.0186, 0.0298, 0.0297, 0.0397, 0.0348, 0.0256, 0.0215, 0.0243, 0.0357, 0.0253, 0.0162, 0.017, 0.0109, 0.0067]	[0.0233, 0.06, 0.6653, 0.9022, 0.9455, 0.963, 0.9644, 0.9599, 0.9561, 0.9538, 0.9479, 0.9315, 0.9429, 0.9467, 0.9398, 0.9451, 0.9418, 0.9406, 0.936, 0.905, 0.8402, 0.5644, 0.704, 0.6849, 0.4301, 0.4558, 0.2617, 0.2102, 0.3306, 0.839, 0.8896, 0.8686, 0.8389, 0.7183, 0.4311, 0.0694]	[0.952, 0.9147, 0.2792, 0.0764, 0.0451, 0.0351, 0.0355, 0.0419, 0.0439, 0.0446, 0.0516, 0.0696, 0.0573, 0.0554, 0.0619, 0.0567, 0.0581, 0.0573, 0.0681, 0.1005, 0.1754, 0.4541, 0.3177, 0.3187, 0.54, 0.5561, 0.7207, 0.7828, 0.6701, 0.1617, 0.0843, 0.0902, 0.1183, 0.2092, 0.5192, 0.9067]	5	0.138889	0	0	0	0	2	0.0555556	1	0.0277778	2	0.0555556	1	0.0277778	2	0.0555556	1	0.0277778	4	0.111111	2	0.0555556	2
Both Thylakoid Lumen and Periplasm
Uniprot ID	Prediction SignalP 6.0	OTHER	SP(Sec/SPI)	LIPO(Sec/SPII)	TAT(Tat/SPI)	TATLIPO(Sec/SPII)	PILIN(Sec/SPIII)	CS Position	N region start	N region end	H region start	H region end	C region start	C region end	Twin arginine motif (2 Rs)	Lipid-modified cysteine	Predicted Signal Sequence (Cut site after last AA)	jnetpred	JNETCONF	JNETSOL25	JNETSOL5	JNETSOL0	JNETHMM	JNETPROPE	JNETPROPH	JNETPROPC	Entire SS A count	Entire SS A percentage	Entire SS C count	Entire SS C percentage	Entire SS D count	Entire SS D percentage	Entire SS E count	Entire SS E percentage	Entire SS F count	Entire SS F percentage	Entire SS G count	Entire SS G percentage	Entire SS H count	Entire SS H percentage	Entire SS I count	Entire SS I percentage	Entire SS K count	Entire SS K percentage	Entire SS L count	Entire SS L percentage	Entire SS M count	Entire SS M percentage	Entire SS N count
Periplasm only
Uniprot ID	Prediction SignalP 6.0	OTHER	SP(Sec/SPI)	LIPO(Sec/SPII)	TAT(Tat/SPI)	TATLIPO(Sec/SPII)	PILIN(Sec/SPIII)	CS Position	N region start	N region end	H region start	H region end	C region start	C region end	Twin arginine motif (2 Rs)	Lipid-modified cysteine	Predicted Signal Sequence (Cut site after last AA)	jnetpred	JNETCONF	JNETSOL25	JNETSOL5	JNETSOL0	JNETHMM	JNETPROPE	JNETPROPH	JNETPROPC	Entire SS A count	Entire SS A percentage	Entire SS C count	Entire SS C percentage	Entire SS D count	Entire SS D percentage	Entire SS E count	Entire SS E percentage	Entire SS F count	Entire SS F percentage	Entire SS G count	Entire SS G percentage	Entire SS H count	Entire SS H percentage	Entire SS I count	Entire SS I percentage	Entire SS K count	Entire SS K percentage	Entire SS L count	Entire SS L percentage	Entire SS M count	Entire SS M percentage	Entire SS N count
Q8Z035	TAT	0	0	0	1.00001	0	0	CS pos: 30-31. Pr: 0.8633	1	5	6	26	27	30	3		MKRRQLLGYAGAGLATAFVSTLGSNFQADA	--HHHHHHHHHHHHHHHHHHH---------	7.21123e+29	-----BB-BBBBBBBBBBB--B---B----	---------------B-BB-----------	------------------------------	--HHHHHHHHHHHHHHHHHHHH--------	[0.0135, 0.0068, 0.0116, 0.0165, 0.0163, 0.0143, 0.0122, 0.0067, 0.0066, 0.01, 0.0103, 0.0077, 0.0066, 0.0064, 0.008, 0.0093, 0.0117, 0.0119, 0.0148, 0.0197, 0.0309, 0.0407, 0.0295, 0.029, 0.0393, 0.0527, 0.0595, 0.0527, 0.0359, 0.0321]	[0.0263, 0.063, 0.6507, 0.8757, 0.9122, 0.9176, 0.8686, 0.6206, 0.8808, 0.9384, 0.946, 0.9407, 0.9438, 0.9502, 0.9596, 0.9604, 0.9626, 0.9483, 0.9386, 0.9197, 0.8679, 0.7545, 0.3946, 0.168, 0.0926, 0.0627, 0.046, 0.0302, 0.0205, 0.0163]	[0.9459, 0.9141, 0.2834, 0.091, 0.0701, 0.0821, 0.1349, 0.3792, 0.1283, 0.0606, 0.051, 0.0592, 0.0557, 0.0513, 0.0433, 0.0401, 0.0387, 0.0548, 0.0627, 0.0847, 0.1437, 0.262, 0.5817, 0.8007, 0.8607, 0.885, 0.8963, 0.9196, 0.9432, 0.9481]	6	0.2	0	0	1	0.0333333	0	0	2	0.0666667	4	0.133333	0	0	0	0	1	0.0333333	4	0.133333	1	0.0333333	1
Q8YMY0	TAT	0	0	0	0.836714	0.163301	0	CS pos: 62-63. Pr: 0.7512	1	34	35	57	58	62	32		MKGRFHPKNNQTINPSSNESIRDVIDRMSMSRRKFIFTAASASLLTVVGEVSIGGFLQSVEA	----------EE------HHHHHHHHH-----HHHHHHHHHHHHHHHHHHHHHHHHHHHH--	8.98878e+61	-----BB---BBBB-B----B--BB--B---BB-BBBBBBBBB-BBBBBBBBBBBBB--B--	--------------------B--BB---------BB----B---BB------B--B------	--------------------------------------------------------------	----------EE------HHHHHHHHH-----HHHHHHHHHHHHHHHHHHHHHHHHHHHH--	[0.054, 0.0508, 0.0661, 0.0918, 0.1073, 0.1, 0.1174, 0.1289, 0.1638, 0.321, 0.5548, 0.5562, 0.3003, 0.1562, 0.1009, 0.0867, 0.0616, 0.0462, 0.0526, 0.0509, 0.0394, 0.0261, 0.0207, 0.0191, 0.02, 0.0256, 0.0349, 0.0287, 0.0303, 0.0338, 0.0335, 0.033, 0.0364, 0.0358, 0.0307, 0.0204, 0.0108, 0.0082, 0.0106, 0.0107, 0.0089, 0.0066, 0.0057, 0.0057, 0.0055, 0.0061, 0.0052, 0.0052, 0.0052, 0.0052, 0.0052…	[0.0228, 0.0184, 0.0236, 0.036, 0.0409, 0.0501, 0.0535, 0.0441, 0.0429, 0.0497, 0.0697, 0.0641, 0.051, 0.0621, 0.0783, 0.0978, 0.1479, 0.3491, 0.823, 0.8766, 0.9001, 0.9326, 0.9336, 0.9315, 0.911, 0.8555, 0.7086, 0.3275, 0.1296, 0.0866, 0.1016, 0.2105, 0.7552, 0.8594, 0.8711, 0.8453, 0.6987, 0.9034, 0.9436, 0.9501, 0.9529, 0.9438, 0.9419, 0.9427, 0.9408, 0.9479, 0.9315, 0.9315, 0.9315, 0.9315, 0.…	[0.9106, 0.9359, 0.9188, 0.8754, 0.8505, 0.849, 0.8343, 0.8299, 0.7863, 0.6087, 0.3558, 0.3693, 0.6227, 0.7882, 0.8421, 0.8339, 0.8031, 0.6179, 0.1697, 0.1052, 0.0786, 0.0662, 0.0679, 0.0721, 0.0914, 0.1458, 0.2942, 0.6575, 0.867, 0.9006, 0.8775, 0.7451, 0.2411, 0.1473, 0.1458, 0.1798, 0.3124, 0.1108, 0.0594, 0.0464, 0.0462, 0.0557, 0.0605, 0.0609, 0.0588, 0.0516, 0.0696, 0.0696, 0.0696, 0.0696, …	4	0.0645161	0	0	2	0.0322581	3	0.0483871	4	0.0645161	4	0.0645161	1	0.016129	5	0.0806452	3	0.0483871	3	0.0483871	3	0.0483871	4
Analysis
Uniprot ID	Prediction SignalP 6.0	OTHER	SP(Sec/SPI)	LIPO(Sec/SPII)	TAT(Tat/SPI)	TATLIPO(Sec/SPII)	PILIN(Sec/SPIII)	CS Position	N region start	N region end	H region start	H region end	C region start	C region end	Twin arginine motif (2 Rs)	Lipid-modified cysteine	Predicted Signal Sequence (Cut site is after last AA)	jnetpred	JNETCONF	JNETSOL25	JNETSOL5	JNETSOL0	JNETHMM	JNETPROPE	JNETPROPH	JNETPROPC	Entire SS A count	Entire SS A percentage	Entire SS C count	Entire SS C percentage	Entire SS D count	Entire SS D percentage	Entire SS E count	Entire SS E percentage	Entire SS F count	Entire SS F percentage	Entire SS G count	Entire SS G percentage	Entire SS H count	Entire SS H percentage	Entire SS I count	Entire SS I percentage	Entire SS K count	Entire SS K percentage	Entire SS L count	Entire SS L percentage	Entire SS M count	Entire SS M percentage	Entire SS N count
all mean									1	13.4	14.4	34.8	35.8	40.8	11.4												4.4	0.118072	0.2	0.00666667	1	0.0218139	1.2	0.0251364	2.6	0.0625168	2.8	0.0680723	0.6	0.015448	2.2	0.051588	1	0.0218996	4	0.109291	2	0.0471653	2.2
all SD									0	12.5817	12.5817	13.6455	13.6455	13.5351	12.5817												1.14018	0.0531708	0.447214	0.0149071	1	0.0203888	1.30384	0.0261779	1.34164	0.0214624	1.78885	0.0485252	0.547723	0.0154082	1.92354	0.0410976	1.22474	0.0213662	0.707107	0.0449484	1	0.0139679	1.09545
lumen mean									1	9.33333	10.3333	30.3333	31.3333	37.3333	7.33333												4	0.108615	0.333333	0.0111111	0.666667	0.0144928	1	0.0257649	2.33333	0.060467	2	0.047504	0.666667	0.0203704	2	0.0590982	0.333333	0.00925926	4.33333	0.121578	2	0.0513688	2
lumen SD									0	6.65833	6.65833	7.57188	7.57188	8.0829	6.65833												1	0.0270168	0.57735	0.019245	1.1547	0.0251022	1	0.0279957	1.52753	0.0300725	2	0.0440338	0.57735	0.0178586	1	0.0392505	0.57735	0.0160375	0.57735	0.0408729	1	0.0163492	0
periplasm mean									1	19.5	20.5	41.5	42.5	46	17.5												5	0.132258	0	0	1.5	0.0327957	1.5	0.0241935	3	0.0655914	4	0.0989247	0.5	0.00806452	2.5	0.0403226	2	0.0408602	3.5	0.0908602	2	0.0408602	2.5
periplasm SD									0	20.5061	20.5061	21.9203	21.9203	22.6274	20.5061												1.41421	0.0958016	0	0	0.707107	0.00076033	2.12132	0.0342148	1.41421	0.00152066	0	0.0486611	0.707107	0.0114049	3.53553	0.0570247	1.41421	0.0106446	0.707107	0.0600661	1.41421	0.0106446	2.12132
lumen v periplasm ttest									#DIV/0!	0.608953	0.608953	0.600445	0.600445	0.684082	0.608953												0.492096	0.786931	0.42265	0.42265	0.391215	0.33388	0.798112	0.962062	0.65881	0.795891	0.225403	0.34836	0.808768	0.417124	0.875037	0.731283	0.324104	0.0786312	0.305899	0.604117	1	0.448919	0.795167
Significant metrics
category	all mean	all SD	lumen mean	lumen SD	periplasm mean	periplasm SD	lumen v periplasm ttest
C region Q percentage	0.112222	0.113882	0.037037	0.06415	0.225	0.0353553	0.0246229
C region Y percentage	0.113016	0.107154	0.18836	0.0409429	0	0	0.0153867
C region Isoelectric Point	5.26273	1.18977	6.0712	0.616462	4.05003	0	0.0296371
C region Aromaticity	0.141587	0.133023	0.235979	0.0444822	0	0	0.0116378
C region Charge at pH 7	-0.582791	0.602184	-0.14603	0.0994988	-1.23793	0.0011948	0.00275156
C region Charge at pH 8	-1.07449	0.652475	-0.617801	0.263327	-1.75951	0.000119904	0.0172738
C region Charge at pH 9	-1.41072	0.517448	-1.03833	0.124304	-1.96932	1.19946e-05	0.00588978
[truncated: 403 more columns]

## Sheet: PCC 7120 TATLIPO
Thylakoid Lumen only
Uniprot ID	Prediction SignalP 6.0	OTHER	SP(Sec/SPI)	LIPO(Sec/SPII)	TAT(Tat/SPI)	TATLIPO(Sec/SPII)	PILIN(Sec/SPIII)	CS Position	N region start	N region end	H region start	H region end	C region start	C region end	Twin arginine motif (2 Rs)	Lipid-modified cysteine	Predicted Signal Sequence (Cut site after last AA)	jnetpred	JNETCONF	JNETSOL25	JNETSOL5	JNETSOL0	JNETHMM	JNETPROPE	JNETPROPH	JNETPROPC	Entire SS A count	Entire SS A percentage	Entire SS C count	Entire SS C percentage	Entire SS D count	Entire SS D percentage	Entire SS E count	Entire SS E percentage	Entire SS F count	Entire SS F percentage	Entire SS G count	Entire SS G percentage	Entire SS H count	Entire SS H percentage	Entire SS I count	Entire SS I percentage	Entire SS K count	Entire SS K percentage	Entire SS L count	Entire SS L percentage	Entire SS M count	Entire SS M percentage	Entire SS N count
Q8YTD7	TATLIPO	0	0	0	0.486269	0.513726	0	CS pos: 35-36. Pr: 0.2530	1	20	21	35			18	36	MSLLSNLPESTNISHISRRTLLKVFGVGAVAGVTG	----------------HHHHHHHHHHHHHHHE---	8.98778e+34	------BB-----B-B---BBB-BBBBBBB-B---	--------------------BB-B-B---------	-----------------------------------	---------------HHHHHHHHHH----EEEE--	[0.054, 0.0489, 0.0646, 0.0849, 0.1012, 0.1103, 0.1109, 0.106, 0.1039, 0.1051, 0.1003, 0.0923, 0.0875, 0.0692, 0.064, 0.0735, 0.0548, 0.0515, 0.0436, 0.0342, 0.0391, 0.0428, 0.0784, 0.1551, 0.1832, 0.1375, 0.0622, 0.0898, 0.2175, 0.5099, 0.511, 0.6864, 0.5406, 0.1503, 0.0467]	[0.0228, 0.0223, 0.0301, 0.0409, 0.0535, 0.0655, 0.0794, 0.0837, 0.0924, 0.1055, 0.11, 0.115, 0.1359, 0.1549, 0.2426, 0.5248, 0.5608, 0.8353, 0.8756, 0.8943, 0.8724, 0.8355, 0.7849, 0.6458, 0.4618, 0.1146, 0.0404, 0.0303, 0.0276, 0.0318, 0.0208, 0.0247, 0.0166, 0.0051, 0.0042]	[0.9106, 0.933, 0.9142, 0.8798, 0.8486, 0.8248, 0.812, 0.8127, 0.8157, 0.8069, 0.8158, 0.8156, 0.8041, 0.8, 0.7292, 0.4564, 0.41, 0.1464, 0.1105, 0.094, 0.0914, 0.0951, 0.0995, 0.1255, 0.2455, 0.6072, 0.8779, 0.8776, 0.7405, 0.4476, 0.4327, 0.2811, 0.4602, 0.8672, 0.9633]	2	0.0571429	0	0	0	0	1	0.0285714	1	0.0285714	4	0.114286	1	0.0285714	2	0.0571429	1	0.0285714	5	0.142857	1	0.0285714	2
Both Thylakoid Lumen and Periplasm
Uniprot ID	Prediction SignalP 6.0	OTHER	SP(Sec/SPI)	LIPO(Sec/SPII)	TAT(Tat/SPI)	TATLIPO(Sec/SPII)	PILIN(Sec/SPIII)	CS Position	N region start	N region end	H region start	H region end	C region start	C region end	Twin arginine motif (2 Rs)	Lipid-modified cysteine	Predicted Signal Sequence (Cut site after last AA)	jnetpred	JNETCONF	JNETSOL25	JNETSOL5	JNETSOL0	JNETHMM	JNETPROPE	JNETPROPH	JNETPROPC	Entire SS A count	Entire SS A percentage	Entire SS C count	Entire SS C percentage	Entire SS D count	Entire SS D percentage	Entire SS E count	Entire SS E percentage	Entire SS F count	Entire SS F percentage	Entire SS G count	Entire SS G percentage	Entire SS H count	Entire SS H percentage	Entire SS I count	Entire SS I percentage	Entire SS K count	Entire SS K percentage	Entire SS L count	Entire SS L percentage	Entire SS M count	Entire SS M percentage	Entire SS N count
Periplasm only
Uniprot ID	Prediction SignalP 6.0	OTHER	SP(Sec/SPI)	LIPO(Sec/SPII)	TAT(Tat/SPI)	TATLIPO(Sec/SPII)	PILIN(Sec/SPIII)	CS Position	N region start	N region end	H region start	H region end	C region start	C region end	Twin arginine motif (2 Rs)	Lipid-modified cysteine	Predicted Signal Sequence (Cut site after last AA)	jnetpred	JNETCONF	JNETSOL25	JNETSOL5	JNETSOL0	JNETHMM	JNETPROPE	JNETPROPH	JNETPROPC	Entire SS A count	Entire SS A percentage	Entire SS C count	Entire SS C percentage	Entire SS D count	Entire SS D percentage	Entire SS E count	Entire SS E percentage	Entire SS F count	Entire SS F percentage	Entire SS G count	Entire SS G percentage	Entire SS H count	Entire SS H percentage	Entire SS I count	Entire SS I percentage	Entire SS K count	Entire SS K percentage	Entire SS L count	Entire SS L percentage	Entire SS M count	Entire SS M percentage	Entire SS N count
Q7AXZ9	TATLIPO	0	0	0.16788	0	0.832135	0	CS pos: 25-26. Pr: 0.6877	1	5	6	25			3	26	MKRRDFINWVGLGWIASSLPVAIAA	---HHHHHHHHHHHHHH---HHH--	9.91249e+24	-----BB-BBBBBBBB-BBBBBB--	--------BBBBB------------	-------------------------	--HHHHH-HHHHHHHHHH--HHH--	[0.0143, 0.0106, 0.0261, 0.0534, 0.0762, 0.0887, 0.0585, 0.0393, 0.0563, 0.08, 0.0657, 0.0315, 0.0257, 0.0161, 0.0236, 0.0184, 0.0262, 0.0259, 0.0217, 0.0127, 0.0184, 0.027, 0.027, 0.0191, 0.0066]	[0.022, 0.0434, 0.3988, 0.623, 0.7233, 0.6294, 0.4846, 0.2585, 0.7187, 0.7898, 0.8438, 0.8942, 0.9148, 0.9059, 0.8468, 0.8144, 0.5886, 0.5642, 0.3006, 0.2542, 0.7351, 0.7617, 0.6444, 0.3934, 0.0811]	[0.952, 0.9276, 0.3881, 0.1476, 0.09, 0.1233, 0.2242, 0.4986, 0.1232, 0.0785, 0.0599, 0.0777, 0.0691, 0.1032, 0.139, 0.2038, 0.4113, 0.4658, 0.6654, 0.7284, 0.2588, 0.1741, 0.253, 0.4947, 0.8905]	4	0.16	0	0	1	0.04	0	0	1	0.04	2	0.08	0	0	3	0.12	1	0.04	2	0.08	1	0.04	1
Q8YUV3	TATLIPO	0	0	0.333328	8e-06	0.666657	0	CS pos: 25-26. Pr: 0.5914	1	5	6	25			3	26	MNRRLFIQQASLFTLTLASSKILSA	---EEE-----HHHHHHHHHHHH--	9.96144e+24	----BBB--B-BBBBBBB---B---	--------------B-B--------	-------------------------	----EEH----HHHHHH-HHHHH--	[0.0312, 0.0264, 0.0516, 0.2189, 0.3921, 0.3366, 0.2558, 0.1379, 0.0636, 0.031, 0.0205, 0.0442, 0.0657, 0.0762, 0.0759, 0.0735, 0.0585, 0.0395, 0.0303, 0.018, 0.016, 0.0173, 0.0264, 0.0152, 0.0079]	[0.0162, 0.0103, 0.0208, 0.2003, 0.2809, 0.2986, 0.331, 0.3777, 0.2884, 0.1803, 0.2954, 0.7847, 0.8008, 0.7877, 0.7887, 0.7208, 0.6491, 0.4195, 0.6382, 0.4929, 0.7408, 0.8197, 0.653, 0.3941, 0.062]	[0.9506, 0.9662, 0.9055, 0.2657, 0.1078, 0.1108, 0.1915, 0.3806, 0.6066, 0.7917, 0.7358, 0.203, 0.1341, 0.1011, 0.0904, 0.1353, 0.2035, 0.4565, 0.3205, 0.4645, 0.2293, 0.1644, 0.2274, 0.5297, 0.8981]	3	0.12	0	0	0	0	0	0	2	0.08	0	0	0	0	2	0.08	1	0.04	5	0.2	1	0.04	1
Q8YVM4	TATLIPO	0	0	0	1.4e-05	1.00001	0	CS pos: 26-27. Pr: 0.8507	1	9	10	26			7	27	MSRRINRRRFLIYGSATIGSSILLKA	--------EEEEE----HHHHHHH--	9.98889e+25	----B---BBBBBBBBBBBBBBBB--	---------BBB-B------------	--------------------------	--------EEEEE----HHHHHHH--	[0.0433, 0.0353, 0.0558, 0.1287, 0.1046, 0.0764, 0.0942, 0.2769, 0.7328, 0.8807, 0.8964, 0.8552, 0.6531, 0.3203, 0.1193, 0.0674, 0.0526, 0.0628, 0.0541, 0.0381, 0.0204, 0.013, 0.0116, 0.0135, 0.0112, 0.0051]	[0.0231, 0.0224, 0.0332, 0.0784, 0.0574, 0.0385, 0.0279, 0.0228, 0.0316, 0.0279, 0.0273, 0.0327, 0.0381, 0.0301, 0.0443, 0.0852, 0.262, 0.7959, 0.895, 0.9105, 0.9131, 0.9011, 0.8803, 0.746, 0.4179, 0.0482]	[0.9143, 0.929, 0.8815, 0.7047, 0.7646, 0.8399, 0.8484, 0.6958, 0.2476, 0.1108, 0.0984, 0.1361, 0.3347, 0.6877, 0.8467, 0.8373, 0.6681, 0.1548, 0.0692, 0.0541, 0.0619, 0.0717, 0.0949, 0.2003, 0.5137, 0.9396]	2	0.0769231	0	0	0	0	0	0	1	0.0384615	2	0.0769231	0	0	4	0.153846	1	0.0384615	3	0.115385	1	0.0384615	1
No calculations performed due to lack of proteins localized to the thylakoid lumen only
[truncated: 319 more columns]

## Sheet: PCC 7421 SP
Thylakoid Lumen only
Uniprot ID	Prediction SignalP 6.0	OTHER	SP(Sec/SPI)	LIPO(Sec/SPII)	TAT(Tat/SPI)	TATLIPO(Sec/SPII)	PILIN(Sec/SPIII)	CS Position	N region start	N region end	H region start	H region end	C region start	C region end	Twin arginine motif (2 Rs)	Lipid-modified cysteine	Predicted Signal Sequence (Cut site is after last AA)	jnetpred	JNETCONF	JNETSOL25	JNETSOL5	JNETSOL0	JNETHMM	JNETPROPE	JNETPROPH	JNETPROPC	Entire SS A count	Entire SS A percentage	Entire SS C count	Entire SS C percentage	Entire SS D count	Entire SS D percentage	Entire SS E count	Entire SS E percentage	Entire SS F count	Entire SS F percentage	Entire SS G count	Entire SS G percentage	Entire SS H count	Entire SS H percentage	Entire SS I count	Entire SS I percentage	Entire SS K count	Entire SS K percentage	Entire SS L count	Entire SS L percentage	Entire SS M count	Entire SS M percentage	Entire SS N count
Q7ND41	SP	0.000159	0.832667	0.166799	0.000148	0.000114	0.000114	CS pos: 23-24. Pr: 0.8126	1	3	4	17	18	23			MGRMGWLLGGLLGLALACPAVRA	---HHHHHHHHHHHHHH------	9.958e+22	----BBBBBBBBBBBBBB--B--	--------B--BBBBB-B-----	--------------B--------	---HHHHHHHHHHHHH-------	[0.0222, 0.0118, 0.0098, 0.0142, 0.017, 0.0131, 0.0097, 0.0079, 0.0088, 0.0119, 0.0122, 0.0141, 0.0148, 0.0197, 0.0288, 0.035, 0.0275, 0.0263, 0.0331, 0.0436, 0.0444, 0.0346, 0.0292]	[0.0191, 0.0216, 0.1001, 0.7539, 0.9167, 0.9521, 0.9625, 0.9641, 0.9671, 0.9664, 0.9634, 0.9541, 0.9386, 0.9197, 0.8779, 0.7552, 0.3684, 0.1377, 0.0714, 0.0444, 0.0269, 0.0163, 0.0149]	[0.9545, 0.9644, 0.8611, 0.2067, 0.0692, 0.0424, 0.0372, 0.0371, 0.0346, 0.0341, 0.0368, 0.0464, 0.0627, 0.0847, 0.1286, 0.2546, 0.5987, 0.8252, 0.8967, 0.9163, 0.9361, 0.9545, 0.9554]	4	0.173913	1	0.0434783	0	0	0	0	0	0	5	0.217391	0	0	0	0	0	0	6	0.26087	2	0.0869565	0
Q7NN67	SP	0.000261	0.998901	0.000218	0.000242	0.000196	0.000191	CS pos: 33-34. Pr: 0.9785	1	11	12	28	29	33			MAPPAKTLLRRTASCSLALGLALGAVAFDGAEA	----HHHHHHHH---HHHHHHHH----------	9.99639e+32	-------BB--BB-BBBBBBBBBBBBBB-----	----------------B-BBBBBB-B-------	-------------------B-------------	----HHHHHHHH--HHHHHHHHH----------	[0.0299, 0.0218, 0.0187, 0.0182, 0.0285, 0.0308, 0.0221, 0.014, 0.012, 0.0142, 0.0185, 0.0212, 0.0122, 0.0065, 0.0105, 0.0193, 0.0235, 0.0181, 0.0172, 0.0173, 0.0218, 0.0445, 0.0608, 0.0486, 0.0882, 0.1946, 0.167, 0.1149, 0.0866, 0.0641, 0.0546, 0.0343, 0.0474]	[0.0194, 0.0182, 0.0368, 0.1853, 0.8132, 0.9153, 0.9361, 0.9405, 0.9331, 0.9242, 0.8807, 0.7478, 0.318, 0.2068, 0.806, 0.9299, 0.9444, 0.9512, 0.9452, 0.9263, 0.9076, 0.8204, 0.6599, 0.3074, 0.1839, 0.1799, 0.0727, 0.0509, 0.047, 0.0438, 0.0284, 0.0196, 0.0155]	[0.9479, 0.965, 0.9387, 0.748, 0.155, 0.0714, 0.0589, 0.0635, 0.0671, 0.0784, 0.1275, 0.2541, 0.6751, 0.7962, 0.2075, 0.0696, 0.052, 0.0501, 0.0586, 0.0777, 0.1025, 0.1492, 0.2726, 0.5613, 0.5994, 0.4984, 0.6815, 0.8087, 0.8615, 0.8858, 0.9162, 0.9459, 0.9336]	9	0.272727	1	0.030303	1	0.030303	1	0.030303	1	0.030303	3	0.0909091	0	0	0	0	1	0.030303	6	0.181818	1	0.030303	0
Q7NEC5	SP	0.000683	0.997637	0.000424	0.000579	0.000415	0.00027	CS pos: 22-23. Pr: 0.9514	1	3	4	19	20	22			MWRSGVLAGLAAGLVLPGLVSA	-----HHHHHHHHHHH------	9.95638e+21	----BBBBBBBBBBBB-B-B--	--------B-----BB------	----------------------	-----HHHHHHHHHHH------	[0.0209, 0.0188, 0.0342, 0.0259, 0.016, 0.0208, 0.0253, 0.0262, 0.0226, 0.0178, 0.0188, 0.0255, 0.054, 0.0633, 0.0902, 0.1, 0.0479, 0.0248, 0.0394, 0.0528, 0.0164, 0.011]	[0.0262, 0.0352, 0.2126, 0.1754, 0.3222, 0.8702, 0.9317, 0.9339, 0.9228, 0.9332, 0.9032, 0.8174, 0.7291, 0.4986, 0.4583, 0.4076, 0.1944, 0.1688, 0.3932, 0.2822, 0.081, 0.0209]	[0.9347, 0.9392, 0.7186, 0.7476, 0.6212, 0.1244, 0.0635, 0.0582, 0.0656, 0.0695, 0.0949, 0.1518, 0.1687, 0.2811, 0.2994, 0.3462, 0.624, 0.7571, 0.5245, 0.5655, 0.8687, 0.9609]	4	0.181818	0	0	0	0	0	0	0	0	4	0.181818	0	0	0	0	0	0	5	0.227273	1	0.0454545	0
Q7NJ52	SP	0.000192	0.999237	0.000156	0.000163	0.000136	0.000129	CS pos: 24-25. Pr: 0.9802	1	3	4	19	20	24			MKQLVGGLLLSAVGIVFAASSLQA	-HHHHHHHHHHHHHHHHH------	7.48888e+23	---BBBBB-BBBBBBBBBB-----	-------BB---BBBBB-------	------------------------	-HHHHHHHHHHHHHHHH-------	[0.0058, 0.0064, 0.0088, 0.0079, 0.0064, 0.0055, 0.0055, 0.0054, 0.0063, 0.0086, 0.0089, 0.0099, 0.0119, 0.0148, 0.0197, 0.0288, 0.035, 0.0275, 0.0263, 0.0331, 0.0436, 0.0444, 0.0346, 0.0292]	[0.0691, 0.5583, 0.8693, 0.9344, 0.9551, 0.9637, 0.9611, 0.9556, 0.9569, 0.9634, 0.9574, 0.9563, 0.9483, 0.9386, 0.9197, 0.8779, 0.7552, 0.3684, 0.1377, 0.0714, 0.0444, 0.0269, 0.0163, 0.0149]	[0.877, 0.3641, 0.0981, 0.0514, 0.0404, 0.0351, 0.0391, 0.0448, 0.0405, 0.036, 0.0442, 0.0472, 0.0548, 0.0627, 0.0847, 0.1286, 0.2546, 0.5987, 0.8252, 0.8967, 0.9163, 0.9361, 0.9545, 0.9554]	4	0.166667	0	0	0	0	0	0	1	0.0416667	3	0.125	0	0	1	0.0416667	1	0.0416667	5	0.208333	1	0.0416667	0
Q7NMC5	SP	0.000187	0.999221	0.000156	0.000171	0.000136	0.000134	CS pos: 29-30. Pr: 0.9714	1	4	5	23	24	29			MLNKFTRLTLATALLLAATAVAVGETAVA	--HHHHHHHHHHHHHHHHHHHH-------	9.949e+28	----BB-BBBBBBBBBBBBBB-BB-----	---------B--BBBBB------------	-----------------------------	--HHHHHHHHHHHHHHHHHHHH-------	[0.0116, 0.006, 0.0097, 0.0126, 0.0109, 0.0079, 0.0067, 0.0058, 0.006, 0.0064, 0.0061, 0.0052, 0.0052, 0.0059, 0.0073, 0.0089, 0.0099, 0.0119, 0.0148, 0.0197, 0.0288, 0.035, 0.0275, 0.0263, 0.0331, 0.0436, 0.0444, 0.0346, 0.0292]	[0.0233, 0.06, 0.6653, 0.9022, 0.9455, 0.963, 0.9644, 0.9599, 0.9561, 0.9538, 0.9479, 0.9315, 0.9315, 0.9429, 0.9544, 0.9574, 0.9563, 0.9483, 0.9386, 0.9197, 0.8779, 0.7552, 0.3684, 0.1377, 0.0714, 0.0444, 0.0269, 0.0163, 0.0149]	[0.952, 0.9147, 0.2792, 0.0764, 0.0451, 0.0351, 0.0355, 0.0419, 0.0439, 0.0446, 0.0516, 0.0696, 0.0696, 0.0573, 0.0466, 0.0442, 0.0472, 0.0548, 0.0627, 0.0847, 0.1286, 0.2546, 0.5987, 0.8252, 0.8967, 0.9163, 0.9361, 0.9545, 0.9554]	8	0.275862	0	0	0	0	1	0.0344828	1	0.0344828	1	0.0344828	0	0	0	0	1	0.0344828	6	0.206897	1	0.0344828	1
Q7NH05	SP	0.0002	0.999195	0.000169	0.000168	0.000138	0.000131	CS pos: 30-31. Pr: 0.9743	1	7	8	24	25	30			MSNKQSRVPFGAALLGILTLLLLFETGAFA	----------HHHHHHHHHHHHHHH-----	9.99889e+29	-------B-BBBBBBBBBBBBBBB------	---------------B-BBBBBB-------	------------------------------	----------HHHHHHHHHHHHHHH-----	[0.054, 0.0434, 0.0492, 0.0618, 0.0745, 0.0801, 0.0826, 0.0705, 0.053, 0.0425, 0.0359, 0.0313, 0.0208, 0.0127, 0.0088, 0.0073, 0.0078, 0.009, 0.0104, 0.0099, 0.0119, 0.0136, 0.0153, 0.0225, 0.0302, 0.0207, 0.0166, 0.0177, 0.0181, 0.021]	[0.0228, 0.0222, 0.0295, 0.042, 0.0566, 0.0759, 0.0924, 0.1187, 0.1658, 0.3429, 0.8182, 0.9069, 0.9387, 0.9556, 0.9602, 0.9609, 0.9631, 0.9659, 0.9647, 0.9563, 0.9483, 0.9449, 0.9277, 0.8728, 0.7116, 0.2693, 0.0687, 0.024, 0.0112, 0.0089]	[0.9106, 0.9382, 0.9257, 0.8964, 0.8669, 0.8461, 0.8325, 0.8227, 0.7933, 0.6439, 0.2017, 0.0988, 0.0635, 0.049, 0.0431, 0.0415, 0.0368, 0.0327, 0.0353, 0.0472, 0.0548, 0.0546, 0.0715, 0.1242, 0.2705, 0.6984, 0.9183, 0.9654, 0.9789, 0.9778]	4	0.133333	0	0	0	0	1	0.0333333	3	0.1	3	0.1	0	0	1	0.0333333	1	0.0333333	7	0.233333	1	0.0333333	1
Q7NFY5	SP	0.000359	0.998807	0.000238	0.000237	0.000179	0.000167	CS pos: 25-26. Pr: 0.9735	1	3	4	18	19	25			MRKLLLKSSLLFALLLAGPQAALLA	-HHHHHHHHHHHHHHH---------	8.29e+24	-------BBBBBBB-BBB-------	-----------BBB-----------	-------------------------	-HHHHHHHHHHHHHHH---------	[0.0058, 0.0064, 0.0088, 0.0079, 0.0064, 0.0055, 0.0055, 0.0062, 0.0077, 0.0104, 0.0099, 0.0119, 0.0136, 0.015, 0.0228, 0.0386, 0.0339, 0.0284, 0.0326, 0.0363, 0.0388, 0.0717, 0.0723, 0.0254, 0.0117]	[0.0691, 0.5583, 0.8693, 0.9344, 0.9551, 0.9637, 0.9611, 0.9618, 0.9645, 0.9647, 0.9563, 0.9483, 0.9355, 0.9093, 0.8572, 0.7276, 0.3859, 0.1669, 0.1102, 0.1135, 0.1605, 0.3249, 0.2698, 0.0951, 0.0323]	[0.877, 0.3641, 0.0981, 0.0514, 0.0404, 0.0351, 0.0391, 0.0379, 0.0339, 0.0353, 0.0472, 0.0548, 0.0667, 0.0952, 0.1494, 0.2842, 0.6019, 0.8246, 0.865, 0.8304, 0.7635, 0.5119, 0.5342, 0.8078, 0.9436]	5	0.2	0	0	0	0	0	0	1	0.04	1	0.04	0	0	0	0	2	0.08	10	0.4	1	0.04	0
Q7NCE0	SP	0.000205	0.999137	0.00018	0.000194	0.00015	0.000148	CS pos: 28-29. Pr: 0.9747	1	4	5	22	23	28			MKKQWIAGAFGLTAALAGLVSVPQSALA	---HHHH---HHHHHHHHHH--------	9.90555e+27	-----BBBBBBBB-BBBBBB-BB-----	-----------B---B--BB--------	----------------------------	---HHHH---HHHHHHHHHH--------	[0.0233, 0.0145, 0.0409, 0.0981, 0.1166, 0.0825, 0.0643, 0.0371, 0.021, 0.02, 0.0197, 0.0343, 0.0326, 0.0294, 0.0234, 0.0226, 0.0202, 0.0282, 0.0573, 0.0654, 0.04, 0.0334, 0.0395, 0.0552, 0.0622, 0.0661, 0.0359, 0.0321]	[0.0257, 0.0331, 0.366, 0.5895, 0.5793, 0.6174, 0.5291, 0.2972, 0.1813, 0.2645, 0.8394, 0.9074, 0.9192, 0.9139, 0.9069, 0.8624, 0.7293, 0.8239, 0.7971, 0.6871, 0.4038, 0.1869, 0.1112, 0.0683, 0.0471, 0.0326, 0.0205, 0.0163]	[0.9328, 0.9325, 0.3775, 0.1213, 0.1122, 0.1613, 0.3531, 0.6478, 0.8184, 0.7257, 0.1869, 0.0864, 0.07, 0.0796, 0.1156, 0.17, 0.2844, 0.191, 0.204, 0.2888, 0.5439, 0.77, 0.8398, 0.8747, 0.8917, 0.9048, 0.9432, 0.9481]	7	0.25	0	0	0	0	0	0	1	0.0357143	3	0.107143	0	0	1	0.0357143	2	0.0714286	4	0.142857	1	0.0357143	0
Q7NMH3	SP	0.000262	0.9989	0.000214	0.000245	0.000204	0.000205	CS pos: 32-33. Pr: 0.9634	1	9	10	27	28	32			MNKPIASKPSLALTAGLLAVGSSLLAAGITFA	----------HHHHHHHHHHHHHHHHH-----	9.99889e+31	--------BBBBBBBBBBBBB-BB-BBB----	------------B--B----------------	--------------------------------	----------HHHHHHHHHHHHHHHHH-----	[0.054, 0.0434, 0.0492, 0.0618, 0.0745, 0.0801, 0.0826, 0.0705, 0.053, 0.0425, 0.0359, 0.0313, 0.0208, 0.0127, 0.0088, 0.0073, 0.0069, 0.0064, 0.0069, 0.0073, 0.0079, 0.008, 0.0101, 0.0126, 0.0138, 0.0191, 0.0233, 0.0127, 0.0114, 0.0248, 0.0188, 0.012]	[0.0228, 0.0222, 0.0295, 0.042, 0.0566, 0.0759, 0.0924, 0.1187, 0.1658, 0.3429, 0.8182, 0.9069, 0.9387, 0.9556, 0.9602, 0.9609, 0.9588, 0.9538, 0.9557, 0.9544, 0.9517, 0.949, 0.9473, 0.947, 0.9345, 0.8835, 0.7477, 0.3122, 0.118, 0.1612, 0.0401, 0.0127]	[0.9106, 0.9382, 0.9257, 0.8964, 0.8669, 0.8461, 0.8325, 0.8227, 0.7933, 0.6439, 0.2017, 0.0988, 0.0635, 0.049, 0.0431, 0.0415, 0.0419, 0.0446, 0.0432, 0.0466, 0.0508, 0.054, 0.054, 0.0502, 0.0655, 0.12, 0.2422, 0.6778, 0.8819, 0.8153, 0.9309, 0.9759]	7	0.21875	0	0	0	0	0	0	1	0.03125	3	0.09375	0	0	2	0.0625	2	0.0625	6	0.1875	1	0.03125	1
Both Thylakoid Lumen and Periplasm
Uniprot ID	Prediction SignalP 6.0	OTHER	SP(Sec/SPI)	LIPO(Sec/SPII)	TAT(Tat/SPI)	TATLIPO(Sec/SPII)	PILIN(Sec/SPIII)	CS Position	N region start	N region end	H region start	H region end	C region start	C region end	Twin arginine motif (2 Rs)	Lipid-modified cysteine	Predicted Signal Sequence (Cut site is after last AA)	jnetpred	JNETCONF	JNETSOL25	JNETSOL5	JNETSOL0	JNETHMM	JNETPROPE	JNETPROPH	JNETPROPC	Entire SS A count	Entire SS A percentage	Entire SS C count	Entire SS C percentage	Entire SS D count	Entire SS D percentage	Entire SS E count	Entire SS E percentage	Entire SS F count	Entire SS F percentage	Entire SS G count	Entire SS G percentage	Entire SS H count	Entire SS H percentage	Entire SS I count	Entire SS I percentage	Entire SS K count	Entire SS K percentage	Entire SS L count	Entire SS L percentage	Entire SS M count	Entire SS M percentage	Entire SS N count
Q7NCU1	SP	0.000272	0.998914	0.00021	0.000241	0.000192	0.000188	CS pos: 49-50. Pr: 0.9675	1	19	20	42	43	49			MQCVCVLLGTEGKQMFSFKLGGLVGSRALAALSAAALTGAALGSSAALA	--EEEEEE-----EEEEEE-------HHHHHHHHHHHH-----------	9.52456e+48	--BBBBBBBB-B--BBBB-BBBBBB--BBBBBBBBBBBBBBBB------	--BBB-BB-------B---B--B-B--B---B----B-B----------	----B--------------------------------------------	--EEEEEE-----EEEEEE-------HHHHHHHHHHH------------	[0.0279, 0.1893, 0.6889, 0.8658, 0.9095, 0.9148, 0.9011, 0.7731, 0.3081, 0.1477, 0.0657, 0.0879, 0.1893, 0.5529, 0.7872, 0.8488, 0.8665, 0.8078, 0.6727, 0.2915, 0.1749, 0.1054, 0.097, 0.0808, 0.066, 0.0509, 0.0389, 0.0322, 0.0245, 0.0186, 0.0151, 0.0141, 0.0164, 0.0188, 0.0238, 0.0309, 0.0429, 0.0361, 0.0382, 0.0542, 0.0768, 0.0879, 0.0939, 0.0882, 0.0814, 0.074, 0.0715, 0.051, 0.0436]	[0.0044, 0.0162, 0.0234, 0.0171, 0.0148, 0.0202, 0.0206, 0.0158, 0.0155, 0.0171, 0.0215, 0.0238, 0.0269, 0.0525, 0.0489, 0.0417, 0.0405, 0.0453, 0.0392, 0.0353, 0.0354, 0.0526, 0.0656, 0.0971, 0.142, 0.2948, 0.7899, 0.8925, 0.9342, 0.9529, 0.9581, 0.9598, 0.9515, 0.94, 0.9214, 0.8679, 0.7401, 0.3981, 0.1986, 0.1327, 0.1112, 0.1056, 0.092, 0.0829, 0.0676, 0.0505, 0.0352, 0.0226, 0.0171]	[0.9565, 0.6318, 0.1861, 0.086, 0.0669, 0.0654, 0.0984, 0.2771, 0.7175, 0.8541, 0.9174, 0.8729, 0.7174, 0.3067, 0.1312, 0.098, 0.0855, 0.1348, 0.2918, 0.6582, 0.81, 0.8642, 0.8464, 0.8281, 0.778, 0.6291, 0.2143, 0.1047, 0.0628, 0.0481, 0.0441, 0.0443, 0.0494, 0.0557, 0.0768, 0.1437, 0.2855, 0.6011, 0.7899, 0.8362, 0.8235, 0.8044, 0.8042, 0.808, 0.8361, 0.8628, 0.8883, 0.9241, 0.9358]	11	0.22449	2	0.0408163	0	0	1	0.0204082	2	0.0408163	7	0.142857	0	0	0	0	2	0.0408163	9	0.183673	2	0.0408163	0
Q7NGA3	SP	0.000188	0.999223	0.00017	0.000173	0.000141	0.000137	CS pos: 33-34. Pr: 0.9726	1	12	13	29	30	33			MDDPIQTLSMPVYLSSCLLGLALLLALAFPALA	----HHHH---HHHHHHHHHHHHHHHHH-----	9.99647e+32	----B--BBBBBBB-BBBBBB-BBB-B-B----	-----------B-B-----BB-B----------	---------------------------------	----HHHH---HHHHHHHHHHHHHHHHH-----	[0.0418, 0.0332, 0.028, 0.0241, 0.0354, 0.0468, 0.0518, 0.0405, 0.0239, 0.017, 0.0149, 0.0191, 0.0232, 0.0158, 0.01, 0.0074, 0.0064, 0.0069, 0.0064, 0.0069, 0.0073, 0.0079, 0.0072, 0.0081, 0.0107, 0.0128, 0.0169, 0.0198, 0.0094, 0.0062, 0.0157, 0.0264, 0.0127]	[0.0252, 0.0281, 0.0531, 0.1608, 0.6708, 0.7646, 0.7613, 0.7035, 0.4053, 0.2308, 0.292, 0.8264, 0.9236, 0.9391, 0.9504, 0.9534, 0.9537, 0.9588, 0.9538, 0.9557, 0.9544, 0.9517, 0.9419, 0.9385, 0.9455, 0.9359, 0.8902, 0.747, 0.3001, 0.1323, 0.3279, 0.2431, 0.0478]	[0.9309, 0.9459, 0.9157, 0.7764, 0.267, 0.1715, 0.1902, 0.3191, 0.6157, 0.7859, 0.7158, 0.1733, 0.0741, 0.0589, 0.0525, 0.0519, 0.0502, 0.0419, 0.0446, 0.0432, 0.0466, 0.0508, 0.0618, 0.0615, 0.0503, 0.0618, 0.1151, 0.2524, 0.6999, 0.8782, 0.6588, 0.6622, 0.9131]	5	0.151515	1	0.030303	2	0.0606061	0	0	1	0.030303	1	0.030303	0	0	1	0.030303	0	0	10	0.30303	2	0.0606061	0
Q7NLB9	SP	0.000308	0.998851	0.000238	0.000237	0.00019	0.000182	CS pos: 28-29. Pr: 0.9723	1	6	7	20	21	28			MTALRRLLGLLVAVWLGWVAPPAPGVSA	-HHHHHHHHHHHHHHH------------	8.29e+27	------BBBB--BB-BBBBBB---B---	-----------B----------------	----------------------------	-HHHHHHHHHHHHHHH------------	[0.0058, 0.0064, 0.0088, 0.0079, 0.0064, 0.0055, 0.0055, 0.0062, 0.0077, 0.0104, 0.0099, 0.0119, 0.0148, 0.0197, 0.0309, 0.0429, 0.0361, 0.0382, 0.0542, 0.0768, 0.0879, 0.0939, 0.0882, 0.0814, 0.074, 0.0715, 0.051, 0.0436]	[0.0691, 0.5583, 0.8693, 0.9344, 0.9551, 0.9637, 0.9611, 0.9618, 0.9645, 0.9647, 0.9563, 0.9483, 0.9386, 0.9197, 0.8679, 0.7401, 0.3981, 0.1986, 0.1327, 0.1112, 0.1056, 0.092, 0.0829, 0.0676, 0.0505, 0.0352, 0.0226, 0.0171]	[0.877, 0.3641, 0.0981, 0.0514, 0.0404, 0.0351, 0.0391, 0.0379, 0.0339, 0.0353, 0.0472, 0.0548, 0.0627, 0.0847, 0.1437, 0.2855, 0.6011, 0.7899, 0.8362, 0.8235, 0.8044, 0.8042, 0.808, 0.8361, 0.8628, 0.8883, 0.9241, 0.9358]	5	0.178571	0	0	0	0	0	0	0	0	3	0.107143	0	0	0	0	0	0	6	0.214286	1	0.0357143	0
Q7NGR6	SP	0.00018	0.83261	0.166805	0.00016	0.000123	0.000126	CS pos: 30-31. Pr: 0.8094	1	5	6	24	25	30			MKTPKFLLPVGLACATVLSLLSAFNMPSWA	-----HHHHHHHHHHHHHHHHHH-------	9.99715e+29	---B-BBBBBBBBBBBBBBBBB-B-B----	-------B--BB-B--BB-BB---------	----------B-------------------	-----HHHH--HHHHHHHHHHHH-------	[0.0351, 0.0442, 0.054, 0.0696, 0.1043, 0.1559, 0.1413, 0.0979, 0.0583, 0.0229, 0.0122, 0.0114, 0.0198, 0.0164, 0.0129, 0.0095, 0.0102, 0.0114, 0.0148, 0.0178, 0.0197, 0.0288, 0.035, 0.0275, 0.0263, 0.0331, 0.0436, 0.0444, 0.0346, 0.0292]	[0.0201, 0.0164, 0.0182, 0.0316, 0.0878, 0.3779, 0.5605, 0.6035, 0.6525, 0.468, 0.39, 0.8766, 0.9377, 0.9491, 0.9497, 0.9599, 0.9616, 0.9594, 0.9538, 0.9427, 0.9197, 0.8779, 0.7552, 0.3684, 0.1377, 0.0714, 0.0444, 0.0269, 0.0163, 0.0149]	[0.9389, 0.9525, 0.9434, 0.8859, 0.6609, 0.2379, 0.1613, 0.2367, 0.3108, 0.5412, 0.625, 0.1535, 0.0607, 0.0483, 0.0433, 0.0424, 0.044, 0.045, 0.0454, 0.0552, 0.0847, 0.1286, 0.2546, 0.5987, 0.8252, 0.8967, 0.9163, 0.9361, 0.9545, 0.9554]	4	0.133333	1	0.0333333	0	0	0	0	2	0.0666667	1	0.0333333	0	0	0	0	2	0.0666667	6	0.2	2	0.0666667	1
Q7NHU7	SP	0.000193	0.999228	0.000161	0.000171	0.000137	0.000134	CS pos: 23-24. Pr: 0.9760	1	4	5	18	19	23			MMNGSKSWCVGLALLLGVGAAAA	------HHHHHHHHHHH------	9.99872e+22	-------BBBBBBBBBBBB----	--------BBBBBBBBB------	--------B-B------------	-------HHHHHHHHHH------	[0.0369, 0.0334, 0.045, 0.0546, 0.0579, 0.0441, 0.0338, 0.0287, 0.0315, 0.0313, 0.0228, 0.0171, 0.0171, 0.021, 0.0231, 0.0293, 0.0328, 0.0251, 0.0215, 0.0264, 0.0312, 0.0274, 0.0276]	[0.022, 0.0205, 0.0297, 0.0435, 0.0675, 0.1203, 0.3042, 0.8215, 0.9039, 0.927, 0.9448, 0.9506, 0.9471, 0.9344, 0.9241, 0.8813, 0.741, 0.3232, 0.1049, 0.0479, 0.0245, 0.0132, 0.0115]	[0.9286, 0.9481, 0.9322, 0.9057, 0.8705, 0.8159, 0.6409, 0.1894, 0.0933, 0.0648, 0.0548, 0.0528, 0.0566, 0.062, 0.0687, 0.1126, 0.2582, 0.628, 0.8731, 0.9304, 0.9527, 0.9683, 0.9656]	5	0.217391	1	0.0434783	0	0	0	0	0	0	4	0.173913	0	0	0	0	1	0.0434783	4	0.173913	2	0.0869565	1
Q7NGF5	SP	0.00021	0.999126	0.000174	0.000192	0.000147	0.000143	CS pos: 29-30. Pr: 0.9712	1	5	6	22	23	29			MSLHRFCRGLLSAVLFSLGPLLGAAPSRA	--HHHHHHHHHHHHHHH------------	9.759e+28	--BB-BB-BBBBBBBBBBB-BBB-B----	------B---B--BB-----BB-------	-----------------------------	--HHHHHHHHHHHHHHH------------	[0.0116, 0.006, 0.0097, 0.0126, 0.0109, 0.0079, 0.0067, 0.0058, 0.0068, 0.009, 0.0104, 0.0099, 0.0119, 0.0148, 0.0197, 0.0309, 0.0429, 0.0361, 0.0382, 0.0542, 0.0768, 0.0879, 0.0939, 0.0882, 0.0814, 0.074, 0.0715, 0.051, 0.0436]	[0.0233, 0.06, 0.6653, 0.9022, 0.9455, 0.963, 0.9644, 0.9599, 0.9615, 0.9659, 0.9647, 0.9563, 0.9483, 0.9386, 0.9197, 0.8679, 0.7401, 0.3981, 0.1986, 0.1327, 0.1112, 0.1056, 0.092, 0.0829, 0.0676, 0.0505, 0.0352, 0.0226, 0.0171]	[0.952, 0.9147, 0.2792, 0.0764, 0.0451, 0.0351, 0.0355, 0.0419, 0.0379, 0.0327, 0.0353, 0.0472, 0.0548, 0.0627, 0.0847, 0.1437, 0.2855, 0.6011, 0.7899, 0.8362, 0.8235, 0.8044, 0.8042, 0.808, 0.8361, 0.8628, 0.8883, 0.9241, 0.9358]	4	0.137931	1	0.0344828	0	0	0	0	2	0.0689655	3	0.103448	1	0.0344828	0	0	0	0	7	0.241379	1	0.0344828	0
Q7NF40	SP	0.133284	0.865843	0.000253	0.000248	0.000188	0.000182	CS pos: 51-52. Pr: 0.8429	1	27	28	45	46	51			MRNSSRCTRGTLDTAPRRWDNVLDLTELFVGRFLLGLMLAGTLSLGAAVRA	--------------------HHHHHHHHHHHHHHHHHHHHHH--HHHH---	9.98878e+50	------B----B--B---B--BB-BB-BBBBBBBBBBBBBBBB-BB--B--	---------------------B--B--B-----BBBBBB---B--------	---------------------------------------------------	---------------------HHHHHHHHHHHHHHHHHHHH---HHHH---	[0.054, 0.0489, 0.0646, 0.0849, 0.1012, 0.1103, 0.1224, 0.1193, 0.1209, 0.1311, 0.1311, 0.1311, 0.1197, 0.1071, 0.1011, 0.0992, 0.0979, 0.0908, 0.0805, 0.0596, 0.0425, 0.0359, 0.0313, 0.0208, 0.0127, 0.0088, 0.0073, 0.0069, 0.0064, 0.0061, 0.0052, 0.0052, 0.0059, 0.0073, 0.0089, 0.0089, 0.0097, 0.0117, 0.0141, 0.0191, 0.0283, 0.0267, 0.021, 0.0246, 0.041, 0.0352, 0.0355, 0.04, 0.0353, 0.012, 0.00…	[0.0228, 0.0223, 0.0301, 0.0409, 0.0535, 0.0655, 0.0749, 0.0778, 0.0838, 0.0896, 0.0896, 0.0896, 0.0956, 0.1022, 0.1042, 0.1063, 0.111, 0.1183, 0.1407, 0.1827, 0.3429, 0.8182, 0.9069, 0.9387, 0.9556, 0.9602, 0.9609, 0.9588, 0.9538, 0.9479, 0.9315, 0.9315, 0.9429, 0.9544, 0.9574, 0.9519, 0.9415, 0.933, 0.9079, 0.8481, 0.7091, 0.3656, 0.191, 0.2136, 0.533, 0.4761, 0.6649, 0.6418, 0.4254, 0.113, 0.0…	[0.9106, 0.933, 0.9142, 0.8798, 0.8486, 0.8248, 0.8057, 0.8076, 0.804, 0.7953, 0.7953, 0.7953, 0.8002, 0.8042, 0.8112, 0.8141, 0.8195, 0.8224, 0.8096, 0.782, 0.6439, 0.2017, 0.0988, 0.0635, 0.049, 0.0431, 0.0415, 0.0419, 0.0446, 0.0516, 0.0696, 0.0696, 0.0573, 0.0466, 0.0442, 0.0526, 0.0605, 0.0667, 0.0915, 0.1586, 0.3021, 0.6314, 0.8169, 0.7912, 0.4536, 0.4366, 0.2587, 0.277, 0.4502, 0.8485, 0.9…	5	0.0980392	1	0.0196078	3	0.0588235	1	0.0196078	2	0.0392157	5	0.0980392	0	0	0	0	0	0	10	0.196078	2	0.0392157	2
Q7NDX2	SP	0.000197	0.999128	0.000167	0.00019	0.000148	0.000156	CS pos: 35-36. Pr: 0.9776	1	15	16	30	31	35			MDRTPRIESLEGMKNGWQGTVGLVVCATLATGAQA	-------------------HHHHHHHHHH------	9.98876e+34	------B--B-BB--BB-BBBBBBBBBBBB-----	--------------------BBBBBBB--------	---------------------BB--B---------	---------H----------EEEEEEEHH------	[0.0447, 0.0355, 0.0519, 0.0734, 0.0887, 0.0786, 0.0866, 0.1065, 0.0831, 0.1215, 0.1242, 0.089, 0.0606, 0.078, 0.0986, 0.1355, 0.1369, 0.1258, 0.114, 0.1729, 0.4929, 0.7329, 0.8233, 0.8323, 0.7525, 0.6286, 0.3603, 0.2641, 0.1293, 0.0491, 0.0256, 0.0338, 0.0463, 0.0352, 0.0347]	[0.0233, 0.0212, 0.0315, 0.047, 0.0799, 0.1202, 0.2127, 0.3801, 0.3468, 0.4267, 0.4209, 0.2576, 0.2239, 0.1272, 0.09, 0.0863, 0.056, 0.063, 0.0582, 0.0487, 0.0738, 0.074, 0.0692, 0.0918, 0.1273, 0.1584, 0.2882, 0.3312, 0.3787, 0.2148, 0.0961, 0.0496, 0.0224, 0.0117, 0.0103]	[0.9212, 0.9453, 0.9253, 0.8869, 0.8349, 0.793, 0.695, 0.5105, 0.5273, 0.4227, 0.4519, 0.6077, 0.7296, 0.8003, 0.8202, 0.796, 0.8178, 0.8068, 0.7856, 0.692, 0.3505, 0.1584, 0.1017, 0.0683, 0.0748, 0.1079, 0.1431, 0.2028, 0.3198, 0.5928, 0.8597, 0.9092, 0.937, 0.9627, 0.9599]	4	0.114286	1	0.0285714	1	0.0285714	2	0.0571429	0	0	5	0.142857	0	0	1	0.0285714	1	0.0285714	3	0.0857143	2	0.0571429	1
Periplasm only
Uniprot ID	Prediction SignalP 6.0	OTHER	SP(Sec/SPI)	LIPO(Sec/SPII)	TAT(Tat/SPI)	TATLIPO(Sec/SPII)	PILIN(Sec/SPIII)	CS Position	N region start	N region end	H region start	H region end	C region start	C region end	Twin arginine motif (2 Rs)	Lipid-modified cysteine	Predicted Signal Sequence (Cut site is after last AA)	jnetpred	JNETCONF	JNETSOL25	JNETSOL5	JNETSOL0	JNETHMM	JNETPROPE	JNETPROPH	JNETPROPC	Entire SS A count	Entire SS A percentage	Entire SS C count	Entire SS C percentage	Entire SS D count	Entire SS D percentage	Entire SS E count	Entire SS E percentage	Entire SS F count	Entire SS F percentage	Entire SS G count	Entire SS G percentage	Entire SS H count	Entire SS H percentage	Entire SS I count	Entire SS I percentage	Entire SS K count	Entire SS K percentage	Entire SS L count	Entire SS L percentage	Entire SS M count	Entire SS M percentage	Entire SS N count
Q7NKD2	SP	0.000184	0.999226	0.000156	0.00017	0.000145	0.000137	CS pos: 22-23. Pr: 0.9808	1	4	5	17	18	22			MWNRLFALALVASALAMPAAHA	-HHHHHHHHHHHHHH-------	8.29e+21	----BBBBBBBBBBB-B-----	-------BBBB-----------	----------------------	-HHHHHHHHHHHHHH-------	[0.0058, 0.0064, 0.0088, 0.0079, 0.0064, 0.0055, 0.0062, 0.0076, 0.0093, 0.0117, 0.0119, 0.0148, 0.0197, 0.0288, 0.035, 0.0275, 0.0263, 0.0331, 0.0436, 0.0444, 0.0346, 0.0292]	[0.0691, 0.5583, 0.8693, 0.9344, 0.9551, 0.9637, 0.9662, 0.9679, 0.9655, 0.9626, 0.9483, 0.9386, 0.9197, 0.8779, 0.7552, 0.3684, 0.1377, 0.0714, 0.0444, 0.0269, 0.0163, 0.0149]	[0.877, 0.3641, 0.0981, 0.0514, 0.0404, 0.0351, 0.0335, 0.0323, 0.0333, 0.0387, 0.0548, 0.0627, 0.0847, 0.1286, 0.2546, 0.5987, 0.8252, 0.8967, 0.9163, 0.9361, 0.9545, 0.9554]	8	0.363636	0	0	0	0	0	0	1	0.0454545	0	0	1	0.0454545	0	0	0	0	4	0.181818	2	0.0909091	1
Q7NLQ2	SP	0.000386	0.998479	0.000342	0.000295	0.000269	0.000227	CS pos: 28-29. Pr: 0.9435	1	9	10	21	22	28			MARRSARRSRGLAALLASLLLGAEPLTA	-----HHHHHHHHHHHHHHHH-------	7.30111e+27	----------BBBBBBBBBBBB---B--	-----------B--BBB-B---------	----------------------------	------HH---HHHHHHHHHH-------	[0.0393, 0.0309, 0.04, 0.0647, 0.0452, 0.032, 0.053, 0.0652, 0.0445, 0.0271, 0.0178, 0.0205, 0.0249, 0.0273, 0.0197, 0.0136, 0.0143, 0.021, 0.0252, 0.0347, 0.035, 0.0275, 0.0263, 0.0331, 0.0436, 0.0444, 0.0346, 0.0292]	[0.0294, 0.0334, 0.0679, 0.2406, 0.231, 0.285, 0.5742, 0.5363, 0.3667, 0.2543, 0.3468, 0.842, 0.9214, 0.9439, 0.955, 0.9542, 0.9468, 0.9344, 0.9154, 0.8779, 0.7552, 0.3684, 0.1377, 0.0714, 0.0444, 0.0269, 0.0163, 0.0149]	[0.9152, 0.9316, 0.8857, 0.6588, 0.6591, 0.6443, 0.4154, 0.4579, 0.6126, 0.7454, 0.6599, 0.1802, 0.0816, 0.0481, 0.0461, 0.0553, 0.0615, 0.062, 0.079, 0.1189, 0.2546, 0.5987, 0.8252, 0.8967, 0.9163, 0.9361, 0.9545, 0.9554]	7	0.25	0	0	0	0	1	0.0357143	0	0	2	0.0714286	0	0	0	0	0	0	7	0.25	1	0.0357143	0
Q7NJG9	SP	0.000268	0.99893	0.000229	0.00022	0.000171	0.00018	CS pos: 31-32. Pr: 0.9714	1	3	4	25	26	31			MHPLFGRSGYGQTAASVLLVAQLGFTPALLA	-------------HHHHHHHHH---------	8.86557e+30	---B-B--BB---BBBBBBBB-BBB--BB--	----------------BBBBB----------	-------------------------------	-------------HHHHHHHHH-----HH--	[0.054, 0.0489, 0.0646, 0.0849, 0.0919, 0.087, 0.0916, 0.0874, 0.0886, 0.1044, 0.0934, 0.0733, 0.0479, 0.0495, 0.0714, 0.0688, 0.0653, 0.0744, 0.0762, 0.0605, 0.0591, 0.0673, 0.0392, 0.0313, 0.0279, 0.0378, 0.0329, 0.0568, 0.0527, 0.0358, 0.0119]	[0.0228, 0.0223, 0.0301, 0.0409, 0.0556, 0.0714, 0.0841, 0.0916, 0.1027, 0.1066, 0.1413, 0.1876, 0.3008, 0.7609, 0.7915, 0.806, 0.8417, 0.8442, 0.8203, 0.779, 0.7191, 0.626, 0.3395, 0.1421, 0.1186, 0.113, 0.1786, 0.4318, 0.4555, 0.2957, 0.0947]	[0.9106, 0.933, 0.9142, 0.8798, 0.855, 0.8383, 0.824, 0.8263, 0.8277, 0.8168, 0.7995, 0.7569, 0.6637, 0.2445, 0.1416, 0.1067, 0.0849, 0.0679, 0.075, 0.1027, 0.1904, 0.3061, 0.6181, 0.8316, 0.8767, 0.8292, 0.7543, 0.3744, 0.3585, 0.5083, 0.8399]	5	0.16129	0	0	0	0	0	0	2	0.0645161	4	0.129032	1	0.0322581	0	0	0	0	6	0.193548	1	0.0322581	0
Q7NPP1	SP	0.000238	0.999046	0.000196	0.000201	0.000158	0.000146	CS pos: 28-29. Pr: 0.9733	1	6	7	24	25	28			MVSVRKEAGLGLIAAALFGAIAAVGAAA	--EEE----HHHHHHHHHHHHHH-----	9.82541e+27	---------BBBBBB--BBBB-BBB---	-----------BBBB-B-BBB-------	----------------------------	--EEE----HHHHHHHHHHHHHH-----	[0.0482, 0.1071, 0.5092, 0.6696, 0.5964, 0.341, 0.1062, 0.035, 0.0187, 0.0291, 0.0302, 0.0255, 0.0131, 0.0087, 0.0072, 0.0097, 0.0109, 0.0117, 0.0119, 0.0136, 0.0153, 0.0225, 0.0302, 0.0207, 0.0166, 0.0177, 0.0181, 0.021]	[0.004, 0.0042, 0.0321, 0.0526, 0.0679, 0.1172, 0.1104, 0.1073, 0.2494, 0.8364, 0.9359, 0.939, 0.9486, 0.952, 0.9584, 0.9674, 0.9661, 0.9626, 0.9483, 0.9449, 0.9277, 0.8728, 0.7116, 0.2693, 0.0687, 0.024, 0.0112, 0.0089]	[0.9618, 0.9158, 0.3174, 0.1422, 0.2075, 0.3726, 0.6869, 0.8308, 0.7476, 0.1667, 0.0672, 0.0508, 0.0487, 0.048, 0.0447, 0.0328, 0.0329, 0.0387, 0.0548, 0.0546, 0.0715, 0.1242, 0.2705, 0.6984, 0.9183, 0.9654, 0.9789, 0.9778]	10	0.357143	0	0	0	0	1	0.0357143	1	0.0357143	4	0.142857	0	0	2	0.0714286	1	0.0357143	3	0.107143	1	0.0357143	0
Q7NKY7	SP	0.000188	0.999169	0.000164	0.000183	0.000138	0.000143	CS pos: 30-31. Pr: 0.9732	1	2	3	24	25	30			MLFTEAAKTGIAFILAAALLGGGFANPARA	---HHHHHHHHHHHHHHHHH----------	8.50234e+29	--B--BB--BBBBBBBBBBBBBBB------	----------BBBBBBBB------------	-------------B----------------	--HHHHHHHHHHHHHHHHHH----------	[0.0135, 0.0068, 0.0116, 0.0165, 0.0163, 0.0143, 0.0122, 0.0067, 0.0066, 0.01, 0.0103, 0.0087, 0.0091, 0.0094, 0.0109, 0.0124, 0.0178, 0.0197, 0.0309, 0.0429, 0.0361, 0.0362, 0.0453, 0.0652, 0.0798, 0.0794, 0.0683, 0.0562, 0.041, 0.0436]	[0.0263, 0.063, 0.6507, 0.8757, 0.9122, 0.9176, 0.8686, 0.6206, 0.8808, 0.9384, 0.946, 0.9485, 0.9587, 0.96, 0.9586, 0.9495, 0.9427, 0.9197, 0.8679, 0.7401, 0.3981, 0.2015, 0.127, 0.095, 0.0791, 0.0634, 0.0535, 0.037, 0.0223, 0.0171]	[0.9459, 0.9141, 0.2834, 0.091, 0.0701, 0.0821, 0.1349, 0.3792, 0.1283, 0.0606, 0.051, 0.0506, 0.0414, 0.0434, 0.0469, 0.0525, 0.0552, 0.0847, 0.1437, 0.2855, 0.6011, 0.7769, 0.8305, 0.8365, 0.8296, 0.8508, 0.8678, 0.8995, 0.9336, 0.9358]	9	0.3	0	0	0	0	1	0.0333333	3	0.1	4	0.133333	0	0	2	0.0666667	1	0.0333333	4	0.133333	1	0.0333333	1
Q7NMA1	SP	0.000187	0.999198	0.000162	0.000179	0.000141	0.000148	CS pos: 23-24. Pr: 0.9795	1	3	4	17	18	23			MRKVMVTLGALAALTVGAHPAFA	-HHHHHHHHHHHHHH--------	7.2789e+22	---BBBBBBBBBBBBBB------	---B-B-B--BBBB-B-------	-----------------------	-HHHHHHHHHHHHHH--------	[0.0075, 0.0076, 0.0098, 0.0096, 0.0085, 0.008, 0.0112, 0.0143, 0.0104, 0.0129, 0.0187, 0.025, 0.0291, 0.0358, 0.0407, 0.0311, 0.0303, 0.0484, 0.0527, 0.0595, 0.0527, 0.0359, 0.0321]	[0.0873, 0.5898, 0.8681, 0.9231, 0.9453, 0.9472, 0.9282, 0.8775, 0.6809, 0.9077, 0.9254, 0.9204, 0.9062, 0.851, 0.7574, 0.4146, 0.1768, 0.1045, 0.0627, 0.046, 0.0302, 0.0205, 0.0163]	[0.8512, 0.3367, 0.1012, 0.057, 0.0464, 0.0515, 0.0734, 0.1265, 0.3152, 0.1074, 0.0815, 0.0757, 0.0943, 0.1562, 0.2685, 0.5661, 0.7936, 0.8372, 0.885, 0.8963, 0.9196, 0.9432, 0.9481]	6	0.26087	0	0	0	0	0	0	1	0.0434783	2	0.0869565	1	0.0434783	0	0	1	0.0434783	3	0.130435	2	0.0869565	0
Q7NCK3	SP	0.000206	0.999132	0.000171	0.000193	0.000148	0.000148	CS pos: 24-25. Pr: 0.9766	1	3	4	18	19	24			MRRGLAGTAVAVGLWALTAGPATA	-------HHHHHHHHHH-------	9.99987e+23	------B-BBBBBBB-B--B----	---------B-BBBB-B-------	------------------------	-------HHHHHHHHHH-------	[0.0369, 0.0334, 0.045, 0.0546, 0.0579, 0.0514, 0.0412, 0.0408, 0.0396, 0.0376, 0.0345, 0.03, 0.0416, 0.0758, 0.1025, 0.1047, 0.0773, 0.0475, 0.0324, 0.0375, 0.0381, 0.0518, 0.036, 0.0366]	[0.022, 0.0205, 0.0297, 0.0435, 0.0675, 0.1161, 0.3201, 0.8017, 0.8603, 0.8977, 0.8961, 0.8933, 0.8824, 0.8553, 0.7806, 0.7058, 0.5645, 0.2685, 0.1227, 0.0613, 0.0488, 0.0275, 0.0153, 0.0128]	[0.9286, 0.9481, 0.9322, 0.9057, 0.8705, 0.8059, 0.6219, 0.1916, 0.1188, 0.0871, 0.0777, 0.0777, 0.0723, 0.0597, 0.0804, 0.1306, 0.2995, 0.6116, 0.8185, 0.8966, 0.9168, 0.926, 0.955, 0.9494]	7	0.291667	0	0	0	0	0	0	0	0	4	0.166667	0	0	0	0	0	0	3	0.125	1	0.0416667	0
Q7NEC6	SP	0.000165	0.999271	0.000143	0.000157	0.000123	0.000127	CS pos: 26-27. Pr: 0.9774	1	3	4	19	20	26			MVRWKLFAIGAFGAASMVFSSDAASA	--EEEEEE--------EEE-------	9.41443e+25	---B-BBBBBBBBBBBBBB-------	--------BB----B-BBB-------	--------------------------	---HHHHHH-------EEE-------	[0.0141, 0.016, 0.0711, 0.2559, 0.3721, 0.2983, 0.1994, 0.1669, 0.1339, 0.0833, 0.0515, 0.054, 0.0868, 0.1215, 0.1893, 0.3452, 0.6947, 0.7775, 0.6824, 0.3443, 0.1521, 0.0974, 0.0709, 0.0632, 0.0449, 0.0444]	[0.0158, 0.0203, 0.2391, 0.4183, 0.4149, 0.4458, 0.4691, 0.4415, 0.4117, 0.254, 0.1545, 0.1165, 0.0622, 0.0405, 0.0296, 0.0391, 0.0532, 0.0472, 0.0413, 0.0288, 0.0312, 0.0328, 0.0313, 0.0243, 0.0166, 0.0109]	[0.9611, 0.9456, 0.3916, 0.1009, 0.063, 0.0698, 0.1237, 0.2292, 0.3413, 0.5763, 0.7791, 0.8382, 0.8617, 0.8566, 0.7968, 0.5984, 0.2503, 0.1739, 0.2584, 0.5869, 0.7929, 0.8688, 0.8981, 0.9151, 0.94, 0.9433]	7	0.269231	0	0	1	0.0384615	0	0	3	0.115385	2	0.0769231	0	0	1	0.0384615	1	0.0384615	1	0.0384615	2	0.0769231	0
Q7NHJ8	SP	0.000235	0.998797	0.000465	0.0002	0.00016	0.000156	CS pos: 37-38. Pr: 0.9730	1	17	18	31	32	37			MKKCKELVWDKHLSARRFRLLALLVACGALFAPGVQA	-HHHHHHHHH-HH-HHHHHHHHHHHHH----------	6.04e+36	---B--BBB---B-B-BBBBBBBBBBBBBBBB-BB--	---B---------------BBBBBBBB--B-------	---------------------B---------------	---HHHHHHH-HH-HHHHHHHHHHHHH----------	[0.0127, 0.014, 0.0119, 0.0104, 0.0129, 0.0135, 0.0129, 0.0111, 0.013, 0.0161, 0.0092, 0.0129, 0.0156, 0.0104, 0.0087, 0.0101, 0.0095, 0.0083, 0.0077, 0.0091, 0.0097, 0.0104, 0.0141, 0.0148, 0.0197, 0.0309, 0.0429, 0.0361, 0.0362, 0.0453, 0.0652, 0.0798, 0.0794, 0.0683, 0.0562, 0.041, 0.0436]	[0.0432, 0.2922, 0.3278, 0.8334, 0.9346, 0.9504, 0.9509, 0.9373, 0.8968, 0.8307, 0.4901, 0.7559, 0.7311, 0.4797, 0.8405, 0.9253, 0.9398, 0.9483, 0.9549, 0.9653, 0.9608, 0.9585, 0.9541, 0.9386, 0.9197, 0.8679, 0.7401, 0.3981, 0.2015, 0.127, 0.095, 0.0791, 0.0634, 0.0535, 0.037, 0.0223, 0.0171]	[0.9155, 0.629, 0.5935, 0.144, 0.0584, 0.0436, 0.0469, 0.0657, 0.1032, 0.171, 0.5006, 0.2602, 0.2733, 0.4932, 0.1689, 0.0753, 0.0603, 0.0551, 0.0437, 0.0356, 0.0427, 0.0438, 0.0464, 0.0627, 0.0847, 0.1437, 0.2855, 0.6011, 0.7769, 0.8305, 0.8365, 0.8296, 0.8508, 0.8678, 0.8995, 0.9336, 0.9358]	6	0.162162	2	0.0540541	1	0.027027	1	0.027027	2	0.0540541	2	0.0540541	1	0.027027	0	0	4	0.108108	7	0.189189	1	0.027027	0
Q7NEU4	SP	0.000197	0.99918	0.000173	0.000171	0.000138	0.000138	CS pos: 29-30. Pr: 0.9749	1	3	4	25	26	29			MKCAFVSDLHRTLTWLLVFTSWPCLPVFA	---HHHHHHHHHHHHHHHHH---------	9.70455e+28	--B-BB--B--BBBBBBBBB-B-BBBBB-	--------B---B-BBBB-----------	-----------------------------	---HHHHHHHHHHHHHHHHH---------	[0.0273, 0.017, 0.0323, 0.0844, 0.1321, 0.0756, 0.027, 0.0139, 0.0129, 0.0144, 0.0088, 0.0103, 0.0086, 0.0117, 0.0104, 0.0141, 0.0148, 0.0197, 0.0309, 0.0429, 0.0343, 0.0313, 0.0426, 0.061, 0.0704, 0.0683, 0.0533, 0.0387, 0.0342]	[0.0155, 0.0099, 0.0383, 0.4054, 0.5111, 0.5889, 0.4576, 0.863, 0.9359, 0.9445, 0.9623, 0.965, 0.9611, 0.9594, 0.9585, 0.9541, 0.9386, 0.9197, 0.8679, 0.7401, 0.4071, 0.1886, 0.1129, 0.0792, 0.0633, 0.0478, 0.0356, 0.0221, 0.0166]	[0.953, 0.9722, 0.8833, 0.2555, 0.1716, 0.1777, 0.3925, 0.127, 0.0699, 0.0523, 0.0409, 0.0337, 0.0412, 0.0391, 0.0438, 0.0464, 0.0627, 0.0847, 0.1437, 0.2855, 0.5791, 0.7838, 0.8428, 0.8518, 0.8641, 0.8804, 0.9067, 0.9359, 0.9455]	2	0.0689655	2	0.0689655	1	0.0344828	0	0	3	0.103448	0	0	1	0.0344828	0	0	1	0.0344828	5	0.172414	1	0.0344828	0
Q7NGV4	SP	0.000416	0.998715	0.000307	0.000232	0.000183	0.000165	CS pos: 24-25. Pr: 0.6769	1	3	4	20	21	24			MPAALRTAVLTVSLLALLQTVGAA	--HHHHHHHHHHHHHHHHHHHH--	9.949e+23	-------BBBB--BB--B------	-----------B--B---------	------------------------	--HHHHHHHHHHHHHHHHHHHH--	[0.0116, 0.006, 0.0097, 0.0126, 0.0109, 0.0079, 0.0067, 0.0058, 0.006, 0.0064, 0.0061, 0.0052, 0.0052, 0.0059, 0.0073, 0.0079, 0.0073, 0.0078, 0.0088, 0.0098, 0.0131, 0.0141, 0.0055, 0.0037]	[0.0233, 0.06, 0.6653, 0.9022, 0.9455, 0.963, 0.9644, 0.9599, 0.9561, 0.9538, 0.9479, 0.9315, 0.9315, 0.9429, 0.9544, 0.9617, 0.9598, 0.9507, 0.9338, 0.8995, 0.7971, 0.49, 0.0497, 0.0092]	[0.952, 0.9147, 0.2792, 0.0764, 0.0451, 0.0351, 0.0355, 0.0419, 0.0439, 0.0446, 0.0516, 0.0696, 0.0696, 0.0573, 0.0466, 0.0394, 0.0422, 0.0492, 0.0594, 0.0939, 0.1908, 0.4875, 0.9462, 0.9896]	6	0.25	0	0	0	0	0	0	0	0	1	0.0416667	0	0	0	0	0	0	6	0.25	1	0.0416667	0
Q7NJA3	SP	0.170012	0.497988	0.00015	0.331735	8e-05	7.5e-05	CS pos: 55-56. Pr: 0.4899	1	34	35	51	52	55			MIDPGSHKPLSSASAAQERPVRSTENATITLMKPLQRRALWAGLALSLWTMPAPA	---------------------------EEHHHHHHHHHHHHHHHHHHHH------	8.98878e+54	---------B--B------BB-----BBB-BB--B---BBBBBBBBBBB-B----	----------------------------B-B------------B-B-B-------	-------------------------------------------------------	---------------------------HEHHHHHHHHHHHHHHHHHHH-------	[0.054, 0.0489, 0.0646, 0.0849, 0.1012, 0.1103, 0.1224, 0.1193, 0.1209, 0.1311, 0.1311, 0.1311, 0.1311, 0.1311, 0.1311, 0.1311, 0.1311, 0.1311, 0.1197, 0.1228, 0.1327, 0.133, 0.1201, 0.1031, 0.1036, 0.1006, 0.1327, 0.2831, 0.3824, 0.296, 0.1482, 0.068, 0.0213, 0.0134, 0.0117, 0.0116, 0.0101, 0.0084, 0.0067, 0.0064, 0.0077, 0.0104, 0.0099, 0.0119, 0.0148, 0.0197, 0.0288, 0.035, 0.0275, 0.0263, 0.0…	[0.0228, 0.0223, 0.0301, 0.0409, 0.0535, 0.0655, 0.0749, 0.0778, 0.0838, 0.0896, 0.0896, 0.0896, 0.0896, 0.0896, 0.0896, 0.0896, 0.0896, 0.0896, 0.0956, 0.0854, 0.078, 0.0894, 0.0906, 0.0939, 0.1023, 0.083, 0.1, 0.3124, 0.3769, 0.4232, 0.5629, 0.6279, 0.5561, 0.87, 0.9396, 0.9601, 0.9542, 0.9492, 0.9439, 0.9512, 0.9588, 0.9647, 0.9563, 0.9483, 0.9386, 0.9197, 0.8779, 0.7552, 0.3684, 0.1377, 0.071…	[0.9106, 0.933, 0.9142, 0.8798, 0.8486, 0.8248, 0.8057, 0.8076, 0.804, 0.7953, 0.7953, 0.7953, 0.7953, 0.7953, 0.7953, 0.7953, 0.7953, 0.7953, 0.8002, 0.7991, 0.7992, 0.7902, 0.7974, 0.8158, 0.8098, 0.8014, 0.7055, 0.2626, 0.136, 0.1211, 0.1633, 0.2355, 0.3934, 0.1364, 0.0639, 0.0427, 0.0468, 0.0451, 0.0523, 0.0512, 0.0411, 0.0353, 0.0472, 0.0548, 0.0627, 0.0847, 0.1286, 0.2546, 0.5987, 0.8252, 0…	9	0.163636	0	0	1	0.0181818	2	0.0363636	0	0	2	0.0363636	1	0.0181818	2	0.0363636	2	0.0363636	7	0.127273	3	0.0545455	1
Q7NM82	SP	0.002572	0.825629	0.002821	0.167921	0.000556	0.000519	CS pos: 33-34. Pr: 0.7813	1	13	14	29	30	33			MRKQARMRNFRRRLTQVGGGLLGAVLCAVPADA	---HHHHHHHHHHHHHH---HHHHHHH------	9.719e+32	------B--B---B--BBBBBBBBBBBBB----	-------------B------BBBBBBB------	-----------------------B---------	---HHHHHHHHHHHHH----HHHHHHH------	[0.0222, 0.0118, 0.0098, 0.0142, 0.017, 0.0131, 0.0097, 0.0079, 0.0088, 0.0119, 0.0122, 0.0126, 0.0111, 0.0132, 0.0198, 0.0321, 0.0265, 0.0231, 0.0207, 0.0266, 0.0556, 0.0786, 0.0866, 0.1013, 0.1014, 0.1053, 0.1023, 0.0574, 0.0341, 0.0298, 0.0266, 0.0321, 0.0289]	[0.0191, 0.0216, 0.1001, 0.7539, 0.9167, 0.9521, 0.9625, 0.9641, 0.9671, 0.9664, 0.9634, 0.9524, 0.9273, 0.9031, 0.8405, 0.693, 0.2993, 0.1143, 0.0991, 0.2397, 0.7322, 0.7882, 0.792, 0.7841, 0.7256, 0.641, 0.4968, 0.2408, 0.107, 0.0417, 0.0272, 0.0137, 0.011]	[0.9545, 0.9644, 0.8611, 0.2067, 0.0692, 0.0424, 0.0372, 0.0371, 0.0346, 0.0341, 0.0368, 0.0493, 0.073, 0.0972, 0.16, 0.3054, 0.7037, 0.8856, 0.8968, 0.7653, 0.2361, 0.142, 0.1105, 0.091, 0.1021, 0.148, 0.2986, 0.6069, 0.8386, 0.9291, 0.9531, 0.9622, 0.9654]	5	0.151515	1	0.030303	1	0.030303	0	0	1	0.030303	4	0.121212	0	0	0	0	1	0.030303	4	0.121212	2	0.0606061	1
Q7NGA9	SP	0.000276	0.998988	0.000221	0.000211	0.000166	0.000151	CS pos: 22-23. Pr: 0.7214	1	2	3	16	17	22			MALWAISALMAASVLMSQAIAA	-HHHHHHHHHHHHHHHHHHH--	8.29e+21	-----BB-BBBBBBBBB-----	-----B-----B---B------	----------------------	-HHHHHHHHHHHHHHHHHHH--	[0.0058, 0.0064, 0.0088, 0.0079, 0.0064, 0.0055, 0.0055, 0.0054, 0.0056, 0.0061, 0.0052, 0.0052, 0.0059, 0.0065, 0.0066, 0.0063, 0.0067, 0.0068, 0.0074, 0.0088, 0.0079, 0.0038]	[0.0691, 0.5583, 0.8693, 0.9344, 0.9551, 0.9637, 0.9611, 0.9556, 0.9495, 0.9479, 0.9315, 0.9315, 0.9429, 0.9582, 0.9596, 0.9568, 0.9416, 0.9222, 0.8728, 0.7095, 0.3454, 0.0352]	[0.877, 0.3641, 0.0981, 0.0514, 0.0404, 0.0351, 0.0391, 0.0448, 0.0482, 0.0516, 0.0696, 0.0696, 0.0573, 0.0424, 0.0411, 0.0452, 0.0561, 0.0742, 0.1196, 0.2683, 0.6296, 0.9591]	8	0.363636	0	0	0	0	0	0	0	0	0	0	0	0	2	0.0909091	0	0	3	0.136364	3	0.136364	0
Q7NGC8	SP	0.000178	0.832555	0.166835	0.000165	0.000132	0.000133	CS pos: 28-29. Pr: 0.8059	1	6	7	20	21	28			MPVKSRLRLWLAWFCCLLALGGGSPGMA	----HHHHHHHHHHHHHHH---------	9.98279e+27	------B-BBBBBBBBBBBBB----B--	--------B-B-BBBBBBBB--------	---------------B------------	----HHHHHHHHHHHHHHH---------	[0.0299, 0.0218, 0.0187, 0.0156, 0.0195, 0.0201, 0.0159, 0.0101, 0.0076, 0.0073, 0.0078, 0.009, 0.0104, 0.0099, 0.0119, 0.0148, 0.0197, 0.0309, 0.0429, 0.0343, 0.0313, 0.0426, 0.061, 0.0704, 0.0683, 0.0533, 0.0387, 0.0342]	[0.0194, 0.0182, 0.0368, 0.1637, 0.7976, 0.9256, 0.9503, 0.9587, 0.9601, 0.9609, 0.9631, 0.9659, 0.9647, 0.9563, 0.9483, 0.9386, 0.9197, 0.8679, 0.7401, 0.4071, 0.1886, 0.1129, 0.0792, 0.0633, 0.0478, 0.0356, 0.0221, 0.0166]	[0.9479, 0.965, 0.9387, 0.7758, 0.1771, 0.0668, 0.0463, 0.0439, 0.0423, 0.0415, 0.0368, 0.0327, 0.0353, 0.0472, 0.0548, 0.0627, 0.0847, 0.1437, 0.2855, 0.5791, 0.7838, 0.8428, 0.8518, 0.8641, 0.8804, 0.9067, 0.9359, 0.9455]	3	0.107143	2	0.0714286	0	0	0	0	1	0.0357143	4	0.142857	0	0	0	0	1	0.0357143	6	0.214286	2	0.0714286	0
Uniprot ID	Prediction SignalP 6.0	OTHER	SP(Sec/SPI)	LIPO(Sec/SPII)	TAT(Tat/SPI)	TATLIPO(Sec/SPII)	PILIN(Sec/SPIII)	CS Position	N region start	N region end	H region start	H region end	C region start	C region end	Twin arginine motif (2 Rs)	Lipid-modified cysteine	Predicted Signal Sequence (Cut site is after last AA)	jnetpred	JNETCONF	JNETSOL25	JNETSOL5	JNETSOL0	JNETHMM	JNETPROPE	JNETPROPH	JNETPROPC	Entire SS A count	Entire SS A percentage	Entire SS C count	Entire SS C percentage	Entire SS D count	Entire SS D percentage	Entire SS E count	Entire SS E percentage	Entire SS F count	Entire SS F percentage	Entire SS G count	Entire SS G percentage	Entire SS H count	Entire SS H percentage	Entire SS I count	Entire SS I percentage	Entire SS K count	Entire SS K percentage	Entire SS L count	Entire SS L percentage	Entire SS M count	Entire SS M percentage	Entire SS N count
all mean									1	7.84375	8.84375	24.5	25.5	30.125													6.03125	0.207798	0.53125	0.0165352	0.375	0.0102113	0.40625	0.0113572	1.125	0.0371079	2.8125	0.0945544	0.21875	0.00735516	0.5	0.0167474	0.90625	0.0290377	5.59375	0.188045	1.5	0.0518862	0.375
all SD									0	7.40823	7.40823	8.11634	8.11634	7.99121													2.12844	0.0772199	0.706416	0.0221736	0.695971	0.0178351	0.605154	0.0166509	0.992157	0.0332977	1.64768	0.0554318	0.413399	0.0144753	0.75	0.0258607	0.913762	0.0275832	2.16303	0.0668574	0.612372	0.0244183	0.544862
lumen mean									1	5.22222	6.22222	21.8889	22.8889	27.3333													5.77778	0.208119	0.222222	0.00819792	0.111111	0.003367	0.333333	0.0109021	1	0.0348241	2.88889	0.110055	0	0	0.555556	0.019246	1.11111	0.0393016	6.11111	0.227653	1.11111	0.042129	0.333333
lumen SD									0	2.85882	2.85882	3.72512	3.72512	3.77124													1.87248	0.0469861	0.41574	0.0156481	0.31427	0.00952332	0.471405	0.0154515	0.816497	0.0274491	1.1967	0.056031	0	0	0.684935	0.0228407	0.737028	0.0267941	1.59474	0.0687562	0.31427	0.0165345	0.471405
both mean									1	11.625	12.625	28.75	29.75	34.75													5.375	0.156945	1	0.0288241	0.75	0.0185001	0.5	0.0121449	1.125	0.0307459	3.625	0.103987	0.125	0.00431034	0.25	0.00735931	0.75	0.0224416	6.875	0.199759	1.75	0.0527001	0.625
both SD									0	7.74496	7.74496	9.36416	9.36416	9.4174													2.17586	0.0431885	0.5	0.0128886	1.08972	0.0255235	0.707107	0.0189944	0.927025	0.0268336	1.93245	0.0479301	0.330719	0.0114041	0.433013	0.012754	0.829156	0.0244645	2.47171	0.0576138	0.433013	0.0172998	0.695971
periplasm mean									1	7.4	8.4	23.8	24.8	29.3333													6.53333	0.234726	0.466667	0.0149834	0.333333	0.00989708	0.4	0.0112102	1.2	0.0418712	2.33333	0.0802234	0.4	0.0133922	0.6	0.0202553	0.866667	0.0263973	4.6	0.158032	1.6	0.0573064	0.266667
periplasm SD									0	8.26075	8.26075	8.43959	8.43959	7.98053													2.12498	0.091088	0.805536	0.0262435	0.471405	0.0145565	0.61101	0.0159789	1.10755	0.0384943	1.53478	0.0552193	0.489898	0.0174297	0.879394	0.0310466	1.02415	0.0279244	1.78139	0.0548977	0.711805	0.0293514	0.442217
lumen + both mean									1	8.23529	9.23529	25.1176	26.1176	30.8235													5.58824	0.184037	0.588235	0.0179044	0.411765	0.0104885	0.411765	0.0114869	1.05882	0.0329049	3.23529	0.107199	0.0588235	0.0020284	0.411765	0.0136523	0.941176	0.0313675	6.47059	0.214527	1.41176	0.0471037	0.470588
periplasm + both mean									1	8.86957	9.86957	25.5217	26.5217	31.2174													6.13043	0.207672	0.652174	0.0197976	0.478261	0.0128894	0.434783	0.0115353	1.17391	0.0380015	2.78261	0.0884889	0.304348	0.0102333	0.478261	0.0157697	0.826087	0.0250214	5.3913	0.172546	1.65217	0.0557042	0.391304
lumen v periplasm ttest									nan	0.38099	0.38099	0.472479	0.472479	0.435288													0.397519	0.3765	0.358662	0.455583	0.19978	0.217874	0.778016	0.96508	0.63368	0.62348	0.357055	0.244274	0.00856354	0.0122334	0.896534	0.931378	0.524799	0.299375	0.0553064	0.0281088	0.037673	0.135081	0.748492
lumen v both ttest									nan	0.0698543	0.0698543	0.102905	0.102905	0.0829865													0.708593	0.0441664	0.00599408	0.0135474	0.172519	0.173883	0.606411	0.892468	0.78706	0.775441	0.401215	0.824216	0.350617	0.350617	0.313913	0.22871	0.390456	0.222217	0.497606	0.406187	0.00682316	0.247359	0.367353
lumen v periplasm + both ttest									nan	0.0844647	0.0844647	0.13148	0.13148	0.104347													0.669994	0.985741	0.060028	0.134645	0.0746829	0.0863861	0.644512	0.92442	0.639581	0.798726	0.853897	0.362827	0.00519566	0.00715193	0.795259	0.729992	0.401186	0.217531	0.348084	0.0662284	0.00450494	0.105369	0.782087
both v periplasm ttest									nan	0.26743	0.26743	0.259709	0.259709	0.215956													0.266253	0.0148737	0.0773516	0.119993	0.360582	0.428826	0.754851	0.912746	0.872115	0.450794	0.15006	0.324404	0.144998	0.168218	0.235222	0.193752	0.782596	0.743604	0.0533711	0.135304	0.556655	0.6567	0.242629
lumen + both v periplasm ttest									nan	0.763459	0.763459	0.661304	0.661304	0.612754													0.224663	0.0800118	0.647035	0.727805	0.752251	0.926926	0.958042	0.9639	0.704077	0.474184	0.129096	0.182343	0.0278153	0.0373595	0.50597	0.500567	0.827888	0.625436	0.0128319	0.0152148	0.41411	0.26932	0.297112
lumen + both v periplasm + both ttest									nan	0.79419	0.79419	0.883662	0.883662	0.886648													0.439135	0.300486	0.773409	0.77842	0.805435	0.716769	0.910739	0.993212	0.714643	0.618371	0.422788	0.290989	0.0389438	0.0481423	0.766996	0.780843	0.690629	0.478745	0.141978	0.0501754	0.195974	0.231755	0.68566
Significant Ttests
category	all mean	all SD	lumen mean	lumen SD	both mean	both SD	periplasm mean	periplasm SD	lumen + both mean	periplasm + both mean	lumen v periplasm ttest	lumen v both ttest	lumen v periplasm + both ttest	both v periplasm ttest	lumen + both v periplasm ttest	lumen + both v periplasm + both ttest
Entire SS H count	0.21875	0.413399	0	0	0.125	0.330719	0.4	0.489898	0.0588235	0.304348	0.00856354	0.350617	0.00519566	0.144998	0.0278153	0.0389438
Entire SS H percentage	0.00735516	0.0144753	0	0	0.00431034	0.0114041	0.0133922	0.0174297	0.0020284	0.0102333	0.0122334	0.350617	0.00715193	0.168218	0.0373595	0.0481423
Entire SS L percentage	0.188045	0.0668574	0.227653	0.0687562	0.199759	0.0576138	0.158032	0.0548977	0.214527	0.172546	0.0281088	0.406187	0.0662284	0.135304	0.0152148	0.0501754
Entire SS M count	1.5	0.612372	1.11111	0.31427	1.75	0.433013	1.6	0.711805	1.41176	1.65217	0.037673	0.00682316	0.00450494	0.556655	0.41411	0.195974
Entire SS R count	1.65625	1.70678	0.888889	0.737028	1.875	2.2044	2	1.67332	1.35294	1.95652	0.0437097	0.289994	0.0329493	0.89719	0.299908	0.304633
Entire SS Bulk	-1.09646	0.393239	-1.29792	0.271771	-1.09361	0.340009	-0.977098	0.430484	-1.20177	-1.01763	0.0437871	0.224649	0.041603	0.508339	0.121936	0.127394
Entire SS z2*z1 with 2 lag auto cross covariance	0.954958	1.23244	1.93325	1.36205	0.388582	1.00294	0.670049	0.87423	1.20635	0.572147	0.0363175	0.0239102	0.0243858	0.538781	0.220378	0.133517
Entire SS z2*z3 with 2 lag auto cross covariance	0.309791	0.585894	0.621223	0.314807	0.529081	0.455146	0.00597768	0.621469	0.577863	0.187927	0.00556437	0.6608	0.0186045	0.0419719	0.00688014	0.0230282
Entire SS z1*z1 with 3 lag auto cross covariance	0.327008	1.63833	-0.824404	1.45609	1.26919	1.86048	0.515357	1.14174	0.160818	0.777561	0.0423934	0.0316921	0.0185383	0.349264	0.544434	0.298705
Entire SS z1*z2 with 3 lag auto cross covariance	1.55748	1.22864	2.13001	0.732186	1.84372	1.69446	1.06129	0.938538	1.99529	1.33344	0.00765705	0.687988	0.0466163	0.284054	0.0294768	0.129123
Entire SS z1*z3 with 5 lag auto cross covariance	0.0765123	0.740902	0.534188	0.428002	-0.114373	0.380013	-0.0962878	0.899533	0.228983	-0.102578	0.0373808	0.00719128	0.00821226	0.949134	0.246703	0.118695
Entire SS z2*z2 with 5 lag auto cross covariance	1.76418	1.06991	2.48987	0.796814	1.45198	0.725774	1.49527	1.15753	2.00145	1.48021	0.0269098	0.0185949	0.0110552	0.917654	0.20089	0.110183
N region V count	0.3125	0.582961	0	0	0.5	0.707107	0.4	0.61101	0.235294	0.434783	0.0280714	0.103552	0.00466948	0.754851	0.445261	0.310695
H region Q percentage	0.0105538	0.0249821	0	0	0.00833333	0.0220479	0.0180704	0.0307604	0.00392157	0.0146836	0.0452644	0.350617	0.0240525	0.416131	0.135877	0.144719
H region R count	0.375	0.544862	0.111111	0.31427	0.375	0.484123	0.533333	0.618241	0.235294	0.478261	0.0456173	0.241845	0.0363347	0.529148	0.141913	0.144113
H region R percentage	0.0220018	0.0327387	0.00584795	0.0165405	0.0197322	0.0257927	0.0329047	0.0385928	0.0123817	0.0283229	0.0331835	0.246152	0.0253884	0.36478	0.0946704	0.0977045
H region Bulk	-1.48364	0.57603	-1.78454	0.375269	-1.49741	0.327496	-1.29575	0.690243	-1.64942	-1.3659	0.0427394	0.134414	0.0326823	0.374329	0.10321	0.0829928
H region z1*z2 with 1 lag auto cross covariance	2.30231	1.67347	2.88262	1.48771	3.24681	1.59952	1.4504	1.37052	3.054	2.07524	0.0405102	0.656268	0.223323	0.0255222	0.00531835	0.0725606
H region z2*z1 with 2 lag auto cross covariance	2.39674	1.57015	3.24411	1.39298	2.65278	1.8202	1.75176	1.20267	2.96584	2.06516	0.022981	0.496906	0.0631549	0.262437	0.0266473	0.0928377
H region z1*z2 with 3 lag auto cross covariance	2.4044	1.88043	3.58402	0.889927	2.47314	2.24808	1.65996	1.72666	3.06125	1.94281	0.00233248	0.251619	0.00394627	0.417869	0.0360297	0.0738223
H region z2*z2 with 4 lag auto cross covariance	2.57294	1.70162	3.6963	1.6401	2.16519	0.998529	2.1164	1.72543	2.97577	2.13337	0.0475336	0.0447423	0.0345299	0.935538	0.167116	0.107079
C region A percentage	0.405469	0.149379	0.321693	0.0729161	0.434226	0.176496	0.440397	0.148079	0.37465	0.438251	0.019946	0.149792	0.0104444	0.937898	0.22838	0.205356
C region P count	0.65625	0.689627	0.333333	0.471405	0.75	0.968246	0.8	0.541603	0.529412	0.782609	0.0482759	0.324935	0.0601728	0.901621	0.272877	0.313437
C region P percentage	0.115997	0.123317	0.0529101	0.0751062	0.116815	0.133297	0.153413	0.125669	0.0829832	0.140683	0.0283338	0.286349	0.030928	0.555748	0.117368	0.149379
C region Electronic Properties	0.180582	0.444583	-0.0291905	0.288203	0.122463	0.476937	0.337443	0.444635	0.0421758	0.262667	0.0287863	0.479001	0.0521933	0.337351	0.0664372	0.124961
[truncated: 403 more columns]

## Sheet: PCC 7421 LIPO
Thylakoid Lumen only
Uniprot ID	Prediction SignalP 6.0	OTHER	SP(Sec/SPI)	LIPO(Sec/SPII)	TAT(Tat/SPI)	TATLIPO(Sec/SPII)	PILIN(Sec/SPIII)	CS Position	N region start	N region end	H region start	H region end	C region start	C region end	Twin arginine motif (2 Rs)	Lipid-modified cysteine	Predicted Signal Sequence (Cut site is after last AA)	jnetpred	JNETCONF	JNETSOL25	JNETSOL5	JNETSOL0	JNETHMM	JNETPROPE	JNETPROPH	JNETPROPC	Entire SS A count	Entire SS A percentage	Entire SS C count	Entire SS C percentage	Entire SS D count	Entire SS D percentage	Entire SS E count	Entire SS E percentage	Entire SS F count	Entire SS F percentage	Entire SS G count	Entire SS G percentage	Entire SS H count	Entire SS H percentage	Entire SS I count	Entire SS I percentage	Entire SS K count	Entire SS K percentage	Entire SS L count	Entire SS L percentage	Entire SS M count	Entire SS M percentage	Entire SS N count
Q7NMB1	LIPO	0	0	1.00003	0	0	0	CS pos: 18-19. Pr: 0.9973	1	3	4	18				19	MGKWSGLGLGLLLLVLAG	------HHHHHHHHHHH-	9.99985e+17	-----BB-BBB-B-----	---------B-BB-----	------------------	------HHHHHHHHHHH-	[0.0361, 0.0326, 0.0403, 0.0453, 0.038, 0.0276, 0.028, 0.0249, 0.0208, 0.0186, 0.0151, 0.0125, 0.0121, 0.0128, 0.015, 0.0164, 0.0203, 0.0105]	[0.0216, 0.0207, 0.0281, 0.0482, 0.0897, 0.275, 0.8309, 0.9146, 0.9373, 0.9529, 0.9581, 0.9657, 0.9597, 0.9484, 0.9205, 0.8361, 0.6128, 0.1103]	[0.9308, 0.9519, 0.9397, 0.9052, 0.8513, 0.6611, 0.1663, 0.0873, 0.0597, 0.0481, 0.0441, 0.0374, 0.0391, 0.044, 0.0656, 0.1546, 0.373, 0.8764]	1	0.0555556	0	0	0	0	0	0	0	0	5	0.277778	0	0	0	0	1	0.0555556	7	0.388889	1	0.0555556	0
Q7NG72	LIPO	2.5e-05	0.166597	0.8334	1.4e-05	1.2e-05	1.2e-05	CS pos: 17-18. Pr: 0.8306	1	2	3	17				18	MCWARCGLLCTVLLLAG	--HHHHHHHHHHHHH--	8.31303e+16	-B---BBBBBBBBBBBB	-----B--BBBBBBB--	--------BBBBB----	--HHHHHHHHHHHHH--	[0.0116, 0.006, 0.0097, 0.0126, 0.0109, 0.0079, 0.0075, 0.0081, 0.0101, 0.0122, 0.0141, 0.0136, 0.0153, 0.0225, 0.0302, 0.0207, 0.0166]	[0.0233, 0.06, 0.6653, 0.9022, 0.9455, 0.963, 0.9673, 0.9686, 0.9667, 0.9634, 0.9541, 0.9449, 0.9277, 0.8728, 0.7116, 0.2693, 0.0687]	[0.952, 0.9147, 0.2792, 0.0764, 0.0451, 0.0351, 0.032, 0.0329, 0.0337, 0.0368, 0.0464, 0.0546, 0.0715, 0.1242, 0.2705, 0.6984, 0.9183]	2	0.117647	3	0.176471	0	0	0	0	0	0	2	0.117647	0	0	0	0	0	0	5	0.294118	1	0.0588235	0
Q7NKH8	LIPO	0.231548	0.047735	0.720713	0	0	0	CS pos: 61-62. Pr: 0.3422	1	45	46	61				62	MVSTATRVLAPCTRLSIRSTRKAHDRKYNWAPCVPIQSLARTEVRLLKLCLGFTLLAALGG	----HHHHH-----EEE---------------------HHHHHHHHHHHHHHHHHHHH---	9.95303e+60	----B--BBBBB--B-B----------B-BBBBBBB--BB-B-B-BBBBBBBBBBBB----	-------B---B--------------------B--B-------B-BB--BB---B------	-----------B----------------------------------B--------------	------HH------E-E---------------------HHHHHHHHHHHHHHHHHHHH---	[0.0409, 0.0443, 0.0578, 0.0675, 0.0605, 0.0636, 0.1077, 0.1659, 0.1201, 0.0695, 0.0597, 0.073, 0.1366, 0.2396, 0.4526, 0.3957, 0.4349, 0.3205, 0.1546, 0.0804, 0.056, 0.1537, 0.1671, 0.1255, 0.0749, 0.0751, 0.0843, 0.1236, 0.1337, 0.1186, 0.0884, 0.0856, 0.1113, 0.1101, 0.0967, 0.0831, 0.0618, 0.0509, 0.0507, 0.0548, 0.0377, 0.0158, 0.0099, 0.0111, 0.0114, 0.0094, 0.0075, 0.0057, 0.0057, 0.0062, …	[0.0229, 0.0242, 0.0351, 0.0635, 0.1174, 0.2229, 0.4426, 0.4095, 0.387, 0.329, 0.1624, 0.1041, 0.0606, 0.0587, 0.1044, 0.0895, 0.1437, 0.174, 0.1674, 0.2, 0.282, 0.3609, 0.3748, 0.2221, 0.203, 0.1388, 0.12, 0.1044, 0.0944, 0.1063, 0.1124, 0.1085, 0.1029, 0.1084, 0.1207, 0.145, 0.1813, 0.3133, 0.7113, 0.7959, 0.8091, 0.7086, 0.9084, 0.9456, 0.9531, 0.9566, 0.9551, 0.9419, 0.9427, 0.9497, 0.9634, 0…	[0.9241, 0.9411, 0.9224, 0.8743, 0.8015, 0.6559, 0.3746, 0.3311, 0.4014, 0.5844, 0.766, 0.8333, 0.8151, 0.6805, 0.3978, 0.3958, 0.3441, 0.431, 0.6003, 0.6835, 0.6842, 0.4644, 0.4448, 0.5624, 0.7223, 0.7938, 0.8193, 0.7978, 0.7979, 0.7932, 0.8081, 0.8177, 0.8084, 0.8164, 0.8136, 0.8025, 0.7747, 0.664, 0.2986, 0.2101, 0.2017, 0.3071, 0.108, 0.0607, 0.0464, 0.0419, 0.0438, 0.0605, 0.0609, 0.0493, 0.…	7	0.114754	3	0.0491803	1	0.0163934	1	0.0163934	1	0.0163934	3	0.0491803	1	0.0163934	2	0.0327869	3	0.0491803	10	0.163934	1	0.0163934	1
Q7NGJ4	LIPO	0.368007	0.150676	0.480936	0.000169	0.000123	0.000109	CS pos: 29-30. Pr: 0.3060	1	13	14	29				30	MLGTSYPDKRMMRRALLVVTTVLVLLLGG	--------HHHHHHHHHHHHHHHHHHH--	9.99889e+28	----------BBB-BBB--BB-B------	---------------B--B----------	-----------------------------	--------HHHHHHHHHHHHHHHHHHH--	[0.0395, 0.034, 0.0458, 0.0601, 0.0679, 0.0642, 0.0515, 0.0344, 0.0307, 0.0313, 0.0208, 0.0127, 0.0088, 0.0073, 0.0069, 0.0064, 0.0061, 0.0052, 0.0059, 0.0073, 0.0079, 0.0073, 0.0078, 0.0088, 0.0098, 0.0131, 0.0141, 0.0055, 0.0037]	[0.0223, 0.0209, 0.0289, 0.0439, 0.0593, 0.0902, 0.1429, 0.3123, 0.8177, 0.9069, 0.9387, 0.9556, 0.9602, 0.9609, 0.9588, 0.9538, 0.9479, 0.9315, 0.9429, 0.9544, 0.9617, 0.9598, 0.9507, 0.9338, 0.8995, 0.7971, 0.49, 0.0497, 0.0092]	[0.9248, 0.9467, 0.9293, 0.8992, 0.875, 0.8421, 0.794, 0.6556, 0.1988, 0.0988, 0.0635, 0.049, 0.0431, 0.0415, 0.0419, 0.0446, 0.0516, 0.0696, 0.0573, 0.0466, 0.0394, 0.0422, 0.0492, 0.0594, 0.0939, 0.1908, 0.4875, 0.9462, 0.9896]	1	0.0344828	0	0	1	0.0344828	0	0	0	0	3	0.103448	0	0	0	0	1	0.0344828	7	0.241379	3	0.103448	0
Q7NI47	LIPO	9e-06	8.5e-05	0.999909	1e-06	0	0	CS pos: 27-28. Pr: 0.9966	1	2	3	27				28	MTFGHCRRASTLRSAFVLGLCGLLLAG	----------HHHHHHHHHHHHHH---	9.99874e+26	--B--B--B--BB-BBBBBBBB-B---	-----B----------BBBBBB-----	---------------------------	-----------HHHHHHHHHHHHHH--	[0.054, 0.0489, 0.058, 0.0656, 0.0753, 0.0809, 0.0891, 0.0799, 0.0726, 0.0596, 0.0425, 0.0359, 0.0313, 0.0208, 0.0127, 0.0088, 0.0083, 0.0097, 0.0097, 0.0086, 0.0078, 0.0088, 0.0098, 0.0131, 0.0141, 0.0055, 0.0037]	[0.0228, 0.0223, 0.0303, 0.0421, 0.0564, 0.0726, 0.089, 0.101, 0.1278, 0.1827, 0.3429, 0.8182, 0.9069, 0.9387, 0.9556, 0.9602, 0.9639, 0.9674, 0.9705, 0.9671, 0.9507, 0.9338, 0.8995, 0.7971, 0.49, 0.0497, 0.0092]	[0.9106, 0.933, 0.9196, 0.893, 0.8666, 0.8435, 0.8287, 0.8336, 0.8192, 0.782, 0.6439, 0.2017, 0.0988, 0.0635, 0.049, 0.0431, 0.0377, 0.0328, 0.0284, 0.0331, 0.0492, 0.0594, 0.0939, 0.1908, 0.4875, 0.9462, 0.9896]	3	0.111111	2	0.0740741	0	0	0	0	2	0.0740741	4	0.148148	1	0.037037	0	0	0	0	6	0.222222	1	0.037037	0
Q7NF36	LIPO	0	0	1.00002	0	0	0	CS pos: 20-21. Pr: 0.9963	1	3	4	20				21	MRHSALVLGLVAISAVSLTG	--HHHHHHHHHHHH------	9.949e+19	--B-BBBBBBB-BB------	-------BBBB---------	--------------------	--HHHHHHHHHHHH------	[0.0116, 0.006, 0.0097, 0.0126, 0.0109, 0.009, 0.0097, 0.0102, 0.0131, 0.0175, 0.0167, 0.0178, 0.0294, 0.0504, 0.085, 0.2548, 0.3201, 0.1166, 0.0323, 0.0215]	[0.0233, 0.06, 0.6653, 0.9022, 0.9455, 0.9647, 0.9685, 0.9662, 0.9634, 0.9458, 0.934, 0.9056, 0.7852, 0.5724, 0.216, 0.1632, 0.0624, 0.0092, 0.0035, 0.0047]	[0.952, 0.9147, 0.2792, 0.0764, 0.0451, 0.0323, 0.0296, 0.0338, 0.0359, 0.0478, 0.0657, 0.093, 0.1484, 0.2278, 0.3781, 0.3003, 0.4629, 0.9003, 0.9827, 0.9831]	3	0.15	0	0	0	0	0	0	0	0	2	0.1	1	0.05	1	0.05	0	0	4	0.2	1	0.05	0
Both Thylakoid Lumen and Periplasm
Uniprot ID	Prediction SignalP 6.0	OTHER	SP(Sec/SPI)	LIPO(Sec/SPII)	TAT(Tat/SPI)	TATLIPO(Sec/SPII)	PILIN(Sec/SPIII)	CS Position	N region start	N region end	H region start	H region end	C region start	C region end	Twin arginine motif (2 Rs)	Lipid-modified cysteine	Predicted Signal Sequence (Cut site is after last AA)	jnetpred	JNETCONF	JNETSOL25	JNETSOL5	JNETSOL0	JNETHMM	JNETPROPE	JNETPROPH	JNETPROPC	Entire SS A count	Entire SS A percentage	Entire SS C count	Entire SS C percentage	Entire SS D count	Entire SS D percentage	Entire SS E count	Entire SS E percentage	Entire SS F count	Entire SS F percentage	Entire SS G count	Entire SS G percentage	Entire SS H count	Entire SS H percentage	Entire SS I count	Entire SS I percentage	Entire SS K count	Entire SS K percentage	Entire SS L count	Entire SS L percentage	Entire SS M count	Entire SS M percentage	Entire SS N count
Q7NM04	LIPO	3.8e-05	0.333689	0.500031	0.166222	2.5e-05	1.9e-05	CS pos: 23-24. Pr: 0.3078	1	5	6	23				24	MRNKRVVLWSASSVLAWASCLVC	----EEEEE----HHHHHHH---	9.99559e+22	-----BBBBBB--BBBBB-BB-B	-------BB-----B----B---	-----------------------	----EEEEE---HHHHHHHH---	[0.0364, 0.0282, 0.0473, 0.2152, 0.7346, 0.8829, 0.901, 0.8441, 0.6497, 0.3083, 0.0969, 0.0534, 0.0595, 0.0793, 0.0573, 0.0357, 0.0256, 0.0214, 0.0126, 0.0186, 0.0295, 0.0109, 0.0059]	[0.0086, 0.0053, 0.0048, 0.0075, 0.017, 0.0199, 0.0225, 0.0276, 0.037, 0.0384, 0.0625, 0.2005, 0.7584, 0.8332, 0.8819, 0.8981, 0.875, 0.8106, 0.5771, 0.6094, 0.4172, 0.0563, 0.0114]	[0.9549, 0.9751, 0.9633, 0.8216, 0.2554, 0.1028, 0.088, 0.1499, 0.3426, 0.6622, 0.824, 0.7088, 0.2045, 0.106, 0.0689, 0.0734, 0.1108, 0.1629, 0.4031, 0.3709, 0.5201, 0.921, 0.9844]	3	0.130435	2	0.0869565	0	0	0	0	0	0	0	0	0	0	0	0	1	0.0434783	3	0.130435	1	0.0434783	1
Q7NLZ6	LIPO	0	0	1.00002	0	0	0	CS pos: 22-23. Pr: 0.9965	1	3	4	22				23	MQRIRRLAGVLAGVAFVLATTA	-HHHHHHHHHHHHHHHHHHH--	8.39e+21	---B--BBBBBBBB-BB-----	----------B--B--------	----------------------	-HHHHHHHHHHHHHHHHHHH--	[0.0075, 0.0076, 0.0098, 0.0096, 0.0085, 0.008, 0.0099, 0.0101, 0.0061, 0.0067, 0.0083, 0.0101, 0.0109, 0.0098, 0.0078, 0.0086, 0.0093, 0.0119, 0.0131, 0.0141, 0.0055, 0.0037]	[0.0873, 0.5898, 0.8681, 0.9231, 0.9453, 0.9472, 0.9212, 0.8427, 0.5323, 0.8562, 0.9133, 0.9413, 0.9567, 0.9644, 0.9628, 0.9544, 0.9362, 0.9106, 0.7971, 0.49, 0.0497, 0.0092]	[0.8512, 0.3367, 0.1012, 0.057, 0.0464, 0.0515, 0.0819, 0.1599, 0.4436, 0.1521, 0.0879, 0.0556, 0.0435, 0.0359, 0.0407, 0.0472, 0.0554, 0.077, 0.1908, 0.4875, 0.9462, 0.9896]	5	0.227273	0	0	0	0	0	0	1	0.0454545	2	0.0909091	0	0	1	0.0454545	0	0	3	0.136364	1	0.0454545	0
Periplasm only
Uniprot ID	Prediction SignalP 6.0	OTHER	SP(Sec/SPI)	LIPO(Sec/SPII)	TAT(Tat/SPI)	TATLIPO(Sec/SPII)	PILIN(Sec/SPIII)	CS Position	N region start	N region end	H region start	H region end	C region start	C region end	Twin arginine motif (2 Rs)	Lipid-modified cysteine	Predicted Signal Sequence (Cut site is after last AA)	jnetpred	JNETCONF	JNETSOL25	JNETSOL5	JNETSOL0	JNETHMM	JNETPROPE	JNETPROPH	JNETPROPC	Entire SS A count	Entire SS A percentage	Entire SS C count	Entire SS C percentage	Entire SS D count	Entire SS D percentage	Entire SS E count	Entire SS E percentage	Entire SS F count	Entire SS F percentage	Entire SS G count	Entire SS G percentage	Entire SS H count	Entire SS H percentage	Entire SS I count	Entire SS I percentage	Entire SS K count	Entire SS K percentage	Entire SS L count	Entire SS L percentage	Entire SS M count	Entire SS M percentage	Entire SS N count
Q7NFT7	LIPO	6.8e-05	0.49974	0.500071	4.7e-05	4.4e-05	4.2e-05	CS pos: 19-20. Pr: 0.4769	1	3	4	19				20	MRRLSQVGTCLAVLALLTA	--HHHHHHHHHHHHHHHH-	9.94889e+18	------BBBBBBBB--B--	---------BBBBB-----	-------------------	--HHHHHHHHHHHHHHHH-	[0.0135, 0.0068, 0.0116, 0.0165, 0.0163, 0.0143, 0.0122, 0.0067, 0.0066, 0.01, 0.0116, 0.0097, 0.0082, 0.0068, 0.0074, 0.0071, 0.0091, 0.0088, 0.0079]	[0.0263, 0.063, 0.6507, 0.8757, 0.9122, 0.9176, 0.8686, 0.6206, 0.8808, 0.9384, 0.9518, 0.9611, 0.9639, 0.9611, 0.9474, 0.9273, 0.8917, 0.7095, 0.3454]	[0.9459, 0.9141, 0.2834, 0.091, 0.0701, 0.0821, 0.1349, 0.3792, 0.1283, 0.0606, 0.0446, 0.0386, 0.0356, 0.0419, 0.0518, 0.0668, 0.0936, 0.2683, 0.6296]	3	0.157895	1	0.0526316	0	0	0	0	0	0	1	0.0526316	0	0	0	0	0	0	5	0.263158	1	0.0526316	0
Q7NGU1	LIPO	0	0	1.00003	0	0	0	CS pos: 18-19. Pr: 0.9974	1	4	5	18				19	MSRRHRVPAALACLLLAA	-------HHHHHHHHHHH	9.99987e+17	------B-BBBBBBBBB-	----------BBBB----	------------------	-------HHHHHHHHHHH	[0.0369, 0.0334, 0.045, 0.0546, 0.0579, 0.0441, 0.0338, 0.0287, 0.0267, 0.0245, 0.0186, 0.0133, 0.0104, 0.0107, 0.0112, 0.0119, 0.0131, 0.0141]	[0.022, 0.0205, 0.0297, 0.0435, 0.0675, 0.1203, 0.3042, 0.8215, 0.9097, 0.9342, 0.9529, 0.9644, 0.9672, 0.96, 0.9428, 0.9106, 0.7971, 0.49]	[0.9286, 0.9481, 0.9322, 0.9057, 0.8705, 0.8159, 0.6409, 0.1894, 0.0946, 0.0628, 0.0481, 0.0369, 0.0347, 0.0377, 0.046, 0.077, 0.1908, 0.4875]	5	0.277778	1	0.0555556	0	0	0	0	0	0	0	0	1	0.0555556	0	0	0	0	4	0.222222	1	0.0555556	0
Q7NI31	LIPO	0	0	0.66667	0	0.33332	0	CS pos: 18-19. Pr: 0.6492	1	4	5	18				19	MKRREFAAGAALLTLLGA	-----HHHHHHHHHHHH-	9.98611e+17	-----B-BBBBBBBBBB-	-----------BB-B---	------------------	-----HHHHHHHHHHHH-	[0.0376, 0.0296, 0.0343, 0.0337, 0.0319, 0.0413, 0.0446, 0.0204, 0.0143, 0.0189, 0.0209, 0.0179, 0.0134, 0.0127, 0.0137, 0.0172, 0.025, 0.0105]	[0.0229, 0.0201, 0.0305, 0.0666, 0.1703, 0.6723, 0.7502, 0.6505, 0.9071, 0.944, 0.9509, 0.9611, 0.9567, 0.9478, 0.913, 0.834, 0.6373, 0.1103]	[0.9315, 0.957, 0.9362, 0.8801, 0.7563, 0.3044, 0.2368, 0.3408, 0.1078, 0.0621, 0.0487, 0.0389, 0.0398, 0.048, 0.0788, 0.1514, 0.331, 0.8764]	5	0.277778	0	0	0	0	1	0.0555556	1	0.0555556	2	0.111111	0	0	0	0	1	0.0555556	4	0.222222	1	0.0555556	0
Q7NGH0	LIPO	0	0	1.00003	0	0	0	CS pos: 9-10. Pr: 0.9917	1	1	2	9				10	MLSSAALVA	---HHHHHE	993132100	-----BBBB	------BBB	---------	--HHHHHHH	[0.0135, 0.0088, 0.0246, 0.0467, 0.0733, 0.0982, 0.113, 0.1085, 0.1123]	[0.0233, 0.0674, 0.5801, 0.7176, 0.7362, 0.7651, 0.7037, 0.6135, 0.4861]	[0.949, 0.9131, 0.282, 0.1266, 0.0897, 0.066, 0.0904, 0.1705, 0.3402]	3	0.333333	0	0	0	0	0	0	0	0	0	0	0	0	0	0	0	0	2	0.222222	1	0.111111	0
Uniprot ID	Prediction SignalP 6.0	OTHER	SP(Sec/SPI)	LIPO(Sec/SPII)	TAT(Tat/SPI)	TATLIPO(Sec/SPII)	PILIN(Sec/SPIII)	CS Position	N region start	N region end	H region start	H region end	C region start	C region end	Twin arginine motif (2 Rs)	Lipid-modified cysteine	Predicted Signal Sequence (Cut site is after last AA)	jnetpred	JNETCONF	JNETSOL25	JNETSOL5	JNETSOL0	JNETHMM	JNETPROPE	JNETPROPH	JNETPROPC	Entire SS A count	Entire SS A percentage	Entire SS C count	Entire SS C percentage	Entire SS D count	Entire SS D percentage	Entire SS E count	Entire SS E percentage	Entire SS F count	Entire SS F percentage	Entire SS G count	Entire SS G percentage	Entire SS H count	Entire SS H percentage	Entire SS I count	Entire SS I percentage	Entire SS K count	Entire SS K percentage	Entire SS L count	Entire SS L percentage	Entire SS M count	Entire SS M percentage	Entire SS N count
all mean									1	7.33333	8.33333	23.4167															3.41667	0.16567	1	0.0412391	0.166667	0.00423968	0.166667	0.00599575	0.416667	0.0159565	2	0.0875711	0.333333	0.0132488	0.333333	0.0106868	0.583333	0.0198544	5	0.225597	1.16667	0.057087	0.166667
all SD									0	11.7284	11.7284	12.3387															1.70579	0.0893496	1.1547	0.0516862	0.372678	0.0101739	0.372678	0.0156092	0.640095	0.0255815	1.52753	0.0749585	0.471405	0.020657	0.62361	0.0188649	0.862007	0.0240496	2.12132	0.067417	0.552771	0.0250443	0.372678
lumen mean									1	11.3333	12.3333	28.6667															2.83333	0.0972584	1.33333	0.0499542	0.333333	0.00847937	0.166667	0.00273224	0.5	0.0150779	3.16667	0.1327	0.5	0.0172384	0.5	0.0137978	0.833333	0.0232031	6.5	0.251757	1.33333	0.053543	0.166667
lumen SD									0	15.5421	15.5421	15.1291															2.03443	0.0395291	1.37437	0.0633443	0.471405	0.0130793	0.372678	0.00610948	0.763763	0.0270544	1.06719	0.0711961	0.5	0.0198222	0.763763	0.0201358	1.06719	0.0240273	1.89297	0.0729968	0.745356	0.0264183	0.372678
both mean									1	4	5	22.5															4	0.178854	1	0.0434783	0	0	0	0	0.5	0.0227273	1	0.0454545	0	0	0.5	0.0227273	0.5	0.0217391	3	0.133399	1	0.0444664	0.5
both SD									0	1	1	0.5															1	0.048419	1	0.0434783	0	0	0	0	0.5	0.0227273	1	0.0454545	0	0	0.5	0.0227273	0.5	0.0217391	0	0.00296443	0	0.000988142	0.5
periplasm mean									1	3	4	16															4	0.261696	0.5	0.0270468	0	0	0.25	0.0138889	0.25	0.0138889	0.75	0.0409357	0.25	0.0138889	0	0	0.25	0.0138889	3.75	0.232456	1	0.0687135	0
periplasm SD									0	1.22474	1.22474	4.06202															1	0.0640778	0.5	0.0270665	0	0	0.433013	0.0240563	0.433013	0.0240563	0.829156	0.0458608	0.433013	0.0240563	0	0	0.433013	0.0240563	1.08972	0.0177257	0	0.0245074	0
lumen + both mean									1	9.5	10.5	27.125															3.125	0.117657	1.25	0.0483352	0.25	0.00635953	0.125	0.00204918	0.5	0.0169903	2.625	0.110889	0.375	0.0129288	0.5	0.0160302	0.75	0.0228371	5.625	0.222168	1.25	0.0512738	0.25
periplasm + both mean									1	3.33333	4.33333	18.1667															4	0.234082	0.666667	0.0325239	0	0	0.166667	0.00925926	0.333333	0.016835	0.833333	0.042442	0.166667	0.00925926	0.166667	0.00757576	0.333333	0.0165056	3.5	0.199437	1	0.0606311	0.166667
lumen v periplasm ttest									nan	0.285448	0.285448	0.126303															0.311494	0.0132922	0.260019	0.500692	0.174688	0.20684	0.79147	0.484309	0.571123	0.950362	0.00807485	0.0577033	0.480252	0.846346	0.203111	0.186034	0.313792	0.613967	0.0313047	0.593304	0.363217	0.438859	0.363217
lumen v both ttest									nan	0.342455	0.342455	0.404636															0.452848	0.316963	0.80508	0.912312	0.174688	0.20684	0.363217	0.363217	1	0.800026	0.231139	0.249626	0.0755868	0.109424	1	0.764434	0.661336	0.958784	0.00904642	0.0149479	0.363217	0.478042	0.624074
lumen v periplasm + both ttest									nan	0.302556	0.302556	0.188543															0.286196	0.00573595	0.369298	0.603823	0.174688	0.20684	1	0.524731	0.688469	0.915647	0.00403432	0.0423794	0.261755	0.547593	0.408564	0.608856	0.370362	0.666041	0.0147602	0.216753	0.363217	0.661054	1
both v periplasm ttest									nan	0.497239	0.497239	0.066809															1	0.294055	0.705241	0.772183	nan	nan	0.391002	0.391002	0.709843	0.774575	0.848685	0.94044	0.391002	0.391002	0.5	0.5	0.709843	0.791266	0.318932	0.0014589	nan	0.185012	0.5
lumen + both v periplasm ttest									nan	0.256559	0.256559	0.0758723															0.365565	0.0195097	0.217539	0.452892	0.170471	0.200523	0.675132	0.458598	0.512045	0.861654	0.0277039	0.10689	0.699938	0.953458	0.103552	0.0851921	0.285635	0.608292	0.105664	0.758742	0.350617	0.339434	0.170471
lumen + both v periplasm + both ttest									nan	0.278586	0.278586	0.13396															0.322912	0.0133579	0.345833	0.570759	0.170471	0.200523	0.845506	0.478432	0.633271	0.991708	0.0199574	0.0763452	0.416491	0.759253	0.31232	0.457943	0.345526	0.655319	0.04821	0.558586	0.350617	0.504035	0.727686
Significant Ttests
category	all mean	all SD	lumen mean	lumen SD	both mean	both SD	periplasm mean	periplasm SD	lumen + both mean	periplasm + both mean	lumen v periplasm ttest	lumen v both ttest	lumen v periplasm + both ttest	both v periplasm ttest	lumen + both v periplasm ttest	lumen + both v periplasm + both ttest
Entire SS A percentage	0.16567	0.0893496	0.0972584	0.0395291	0.178854	0.048419	0.261696	0.0640778	0.117657	0.234082	0.0132922	0.316963	0.00573595	0.294055	0.0195097	0.0133579
Entire SS G count	2	1.52753	3.16667	1.06719	1	1	0.75	0.829156	2.625	0.833333	0.00807485	0.231139	0.00403432	0.848685	0.0277039	0.0199574
Entire SS L count	5	2.12132	6.5	1.89297	3	0	3.75	1.08972	5.625	3.5	0.0313047	0.00904642	0.0147602	0.318932	0.105664	0.04821
Entire SS z2*z3 with 1 lag auto cross covariance	0.39598	0.931366	1.08436	0.706641	-0.142856	0.641808	-0.367176	0.457131	0.777559	-0.292403	0.00785235	0.265388	0.00668105	0.789323	0.0225927	0.022488
Entire SS z1*z2 with 3 lag auto cross covariance	1.96888	1.37432	2.79786	0.883608	1.2728	2.15138	1.07345	0.325603	2.41659	1.1399	0.00571594	0.606241	0.0407278	0.941228	0.0503513	0.136231
Entire SS z3*z2 with 3 lag auto cross covariance	0.707742	0.752034	1.04196	0.61171	0.509489	1.23128	0.305542	0.168485	0.908841	0.373524	0.0431818	0.740512	0.148701	0.895564	0.107258	0.264666
Entire SS z1*z2 with 5 lag auto cross covariance	0.90011	1.19111	1.3728	0.936214	1.9356	0.909054	-0.326673	0.389925	1.5135	0.427417	0.00843832	0.648138	0.203569	0.227014	0.00155416	0.133639
N region Percentage aa Buried at Sol25	0.125712	0.187584	0.251425	0.196897	0	0	0	0	0.188568	0	0.0356015	0.0356015	0.0356015	nan	0.0430815	0.0430815
H region A count	3	1.35401	2	0.816497	4	1	4	1	2.5	4	0.0300779	0.267033	0.00644387	1	0.0829921	0.0383928
H region A percentage	0.199215	0.107614	0.113995	0.0394251	0.214912	0.0482456	0.319196	0.0763837	0.139224	0.284435	0.0126148	0.254791	0.00443915	0.217582	0.0169883	0.00995337
H region G count	1.83333	1.34371	2.83333	0.897527	1	1	0.75	0.829156	2.375	0.833333	0.0133077	0.287739	0.00550783	0.848685	0.0396813	0.0267422
H region G percentage	0.108397	0.0782656	0.165025	0.0511736	0.0526316	0.0526316	0.0513393	0.0586761	0.136926	0.0517701	0.034024	0.240377	0.00793035	0.985496	0.0892557	0.0398998
H region L count	4.66667	1.5456	5.83333	1.06719	3	0	3.75	1.08972	5.125	3.5	0.0373961	0.00193584	0.00463066	0.318932	0.147649	0.0441421
H region z2*z1 with 1 lag auto cross covariance	2.3557	1.4478	3.26523	1.41227	2.34768	0.395271	0.995426	0.356661	3.03584	1.44618	0.0141761	0.268356	0.035677	0.124135	0.00402613	0.0205443
H region z1*z2 with 3 lag auto cross covariance	2.75674	1.75903	4.09616	1.08881	1.40324	1.60458	1.42436	0.913586	3.42293	1.41732	0.00712558	0.324362	0.00406356	0.991746	0.038245	0.0332978
H region z3*z2 with 3 lag auto cross covariance	0.86018	1.01602	1.21787	0.705168	0.887695	1.85777	0.309891	0.360907	1.13532	0.502492	0.0436727	0.888351	0.26713	0.80818	0.112558	0.362178
H region z1*z2 with 4 lag auto cross covariance	2.43885	1.86647	3.54319	1.89138	1.68971	0.922614	1.1569	0.951931	3.07982	1.3345	0.0463451	0.236182	0.0510075	0.674698	0.0587777	0.0602652
[truncated: 319 more columns]

[truncated: 3 more sheets: PCC 7421 TAT, PCC 7421 TATLIPO, Column Key]
