# Supplementary material for: Spatial proteomics reveals signal sequence characteristics correlated with localization in cyanobacteria
Source: Plant Physiol. 2025 Aug 6;198(4):kiaf186. doi: 10.1093/plphys/kiaf186 (PMC12341915; doi:10.1093/plphys/kiaf186)
Supplement: kiaf186_Supplementary_Data [file kiaf186_supplementary_data.zip › Table S8 - Statistically significant in 6803 7120 and 7421.xlsx]

## Sheet: PCC 6803 SP
SP signal sequence Significant Ttests in PCC 6803
category	all mean	all SD	lumen mean	lumen SD	both mean	both SD	periplasm mean	periplasm SD	lumen + both mean	periplasm + both mean	lumen v periplasm ttest	lumen v both ttest	lumen v periplasm + both ttest	both v periplasm ttest	lumen + both v periplasm ttest	lumen + both v periplasm + both ttest
H region Hydrophilicity	-1.87355	0.536628	-2.27515	0.41107	-1.70922	0.551586	-1.60383	0.382653	-2.04097	-1.64598	3e-05	0.00925363	3.63e-05	0.586864	0.00303677	0.00488806
H region z1*z1 with 2 lag auto cross covariance	2.71736	3.32182	4.90687	2.54972	1.80464	4.09502	1.25797	2.06883	3.62319	1.47663	9.09e-05	0.0394664	0.00026564	0.687601	0.00772632	0.0190708
Entire SS Longest Predicted Structure Length helix (HMM)	15.234	5.23171	19.3529	3.72497	12.6667	3.22318	13.0556	5.12588	16.5862	12.9	0.000313547	3.8e-05	7.6e-06	0.807135	0.0283071	0.00412691
Entire SS Hydrophilicity	-1.08602	0.390419	-1.33012	0.376826	-1.06598	0.371091	-0.868849	0.261505	-1.22082	-0.9477	0.000350306	0.0835624	0.00187922	0.142734	0.000827941	0.00634422
H region Mean other prediction value	0.215087	0.114388	0.133861	0.0536713	0.271894	0.117237	0.253929	0.111313	0.190978	0.261115	0.000523447	0.00256709	7.49e-06	0.690087	0.0726078	0.0212885
H region Longest Predicted Structure Length helix (HMM)	12.9574	3.73572	15.5882	2.68018	11.75	2.86138	11.2778	3.72388	14	11.4667	0.000581798	0.00189971	6.36e-05	0.70831	0.0188711	0.00639815
Entire SS Longest Predicted Structure Length (HMM)	15.4468	5.29877	19.4118	3.63089	13.0833	3.42681	13.2778	5.45492	16.7931	13.2	0.000625377	0.000109395	1.54e-05	0.908612	0.0349402	0.00585413
C region Electronic Properties	0.147419	0.382121	0.360006	0.278077	0.170019	0.348203	-0.0684233	0.371207	0.281391	0.0269537	0.000684982	0.146902	0.00167902	0.0972753	0.00296055	0.00855715
H region Mean helix prediction value	0.748179	0.140843	0.850253	0.0963808	0.679033	0.116945	0.697873	0.135451	0.779403	0.690337	0.000754408	0.000656597	2.81e-05	0.699053	0.0577859	0.013569
H region Percent Predicted Structure helix (HMM)	0.786545	0.157017	0.899204	0.094621	0.712267	0.134322	0.729663	0.158085	0.821851	0.722705	0.000787028	0.000841527	1.6e-05	0.757579	0.0591215	0.0138831
H region GRAVY score	1.84585	0.462759	2.13923	0.308722	1.76593	0.364358	1.62206	0.494986	1.98476	1.67961	0.00111016	0.0112043	0.000225378	0.384304	0.0147628	0.0078292
H region Percent Predicted Structure helix (Jnetpred)	0.784644	0.167964	0.899671	0.0929287	0.718943	0.142382	0.719808	0.180043	0.824887	0.719462	0.00120871	0.00171555	2.75e-05	0.988842	0.050815	0.013623
H region Percent Predicted Structure (HMM)	0.808616	0.151341	0.910408	0.068438	0.736777	0.156005	0.760371	0.15363	0.838561	0.750933	0.00125251	0.00378292	2.17e-05	0.697767	0.0977246	0.0298876
H region Percent Predicted Structure (Jnetpred)	0.813541	0.148281	0.910875	0.0659994	0.754564	0.146451	0.760932	0.158003	0.846195	0.758385	0.00152954	0.00505585	3.38e-05	0.91415	0.0715541	0.0239931
H region Longest Predicted Structure Length (HMM)	13.1702	3.88844	15.6471	2.6333	12.1667	3.21023	11.5	4.09946	14.2069	11.7667	0.0016055	0.00737631	0.00022513	0.634779	0.0287509	0.0125642
Entire SS z2*z2 with 4 lag auto cross covariance	0.960989	1.03819	0.404299	0.887347	0.996197	1.00661	1.46328	0.921631	0.649222	1.27645	0.00196705	0.129883	0.00445123	0.228353	0.00799327	0.0193041
Entire SS Mean other prediction value	0.425047	0.0972419	0.355763	0.0743509	0.486064	0.0749266	0.449804	0.0899918	0.409681	0.464308	0.00248085	0.000173434	8.09e-05	0.258757	0.169752	0.0300204
Entire SS z1*z1 with 2 lag auto cross covariance	0.837485	1.5977	1.71398	1.42373	0.5498	1.76532	0.201471	1.21983	1.23225	0.340803	0.00261591	0.083862	0.0043117	0.574492	0.0218197	0.0375381
Entire SS Mean helix prediction value	0.518489	0.128169	0.606368	0.105477	0.45705	0.0878763	0.476453	0.125144	0.544581	0.468691	0.00281597	0.000473561	0.000237748	0.633867	0.0833099	0.0182394
Entire SS Longest Predicted Structure Length helix (Jnetpred)	15.4681	5.39839	19.2353	3.58968	12.8333	3.13138	13.6667	6.00925	16.5862	13.3333	0.00296887	4.41e-05	4.68e-05	0.635188	0.0967081	0.014336
H region Longest Predicted Structure Length helix (Jnetpred)	13.234	3.8604	15.5882	2.59091	12.25	2.77263	11.6667	4.37163	14.2069	11.9	0.00381	0.00447987	0.000401016	0.669027	0.0457843	0.0155987
Entire SS Percent Predicted Structure helix (Jnetpred)	0.520069	0.154431	0.623556	0.112051	0.438345	0.107962	0.476814	0.161881	0.546917	0.461426	0.00480748	0.000234838	0.000150661	0.456984	0.151127	0.0285291
Entire SS Percent Predicted Structure helix (HMM)	0.5366	0.147478	0.633637	0.117443	0.467118	0.100311	0.491275	0.151296	0.564733	0.481612	0.00483191	0.000538771	0.000337996	0.615426	0.111951	0.024554
Entire SS z3*z1 with 2 lag auto cross covariance	0.525966	0.813966	1.03512	0.757836	0.180975	0.709194	0.275094	0.682008	0.68168	0.237446	0.00490133	0.00625121	0.00152649	0.730918	0.0850967	0.0354609
H region z3*z1 with 2 lag auto cross covariance	0.442073	1.06239	1.05128	1.10503	0.186059	0.85468	0.0373855	0.865386	0.693259	0.0968548	0.00651081	0.0301613	0.00593572	0.658698	0.0315109	0.0268255
Entire SS Percent Predicted Structure (HMM)	0.558766	0.130941	0.645146	0.102474	0.481007	0.101587	0.529023	0.126525	0.577226	0.509817	0.00658132	0.00040453	0.000294213	0.277964	0.22824	0.0466864
C region V percentage	0.0612663	0.0912339	0.00980392	0.0392157	0.102183	0.107303	0.0825923	0.0923761	0.0480296	0.0904284	0.00670953	0.0170597	0.000379155	0.623805	0.223728	0.0927567
Entire SS G count	2.25532	1.46546	1.64706	1.23389	2.16667	1.67498	2.88889	1.24226	1.86207	2.6	0.00694429	0.390932	0.0263674	0.234643	0.0159323	0.0623088
H region Longest Predicted Structure Length (Jnetpred)	13.4468	3.99366	15.6471	2.54237	12.6667	3.06413	11.8889	4.67724	14.4138	12.2	0.00757622	0.0148379	0.00119459	0.599176	0.0590848	0.026226
Entire SS Longest Predicted Structure Length (Jnetpred)	15.7872	5.5311	19.2941	3.49394	13.4167	3.04024	14.0556	6.62044	16.8621	13.8	0.00810862	8.98e-05	0.000177808	0.732499	0.132642	0.0235709
Entire SS Longest Predicted Buried at Sol5	3.31915	1.92527	2.35294	1.36946	4	2.48328	3.77778	1.5476	3.03448	3.86667	0.00839249	0.0631434	0.00432166	0.794037	0.178077	0.127142
H region Longest Predicted Buried at Sol5	3.31915	1.92527	2.35294	1.36946	4	2.48328	3.77778	1.5476	3.03448	3.86667	0.00839249	0.0631434	0.00432166	0.794037	0.178077	0.127142
Entire SS G percentage	0.0681213	0.0457425	0.049525	0.0387905	0.0638163	0.0445985	0.0885545	0.04427	0.0554386	0.0786592	0.0109382	0.398225	0.030071	0.163805	0.0180903	0.0510456
Entire SS Percent Predicted Structure (Jnetpred)	0.551114	0.128442	0.635065	0.0951357	0.471173	0.0800956	0.52512	0.1366	0.567248	0.503542	0.0113282	5.23e-05	0.000244354	0.198988	0.302203	0.0503888
Entire SS Bulk	-0.813901	0.31108	-0.707441	0.271145	-0.717093	0.248545	-0.978984	0.312821	-0.711435	-0.874228	0.0117386	0.924667	0.0707428	0.0208167	0.00594201	0.0384834
H region z1*z1 with 4 lag auto cross covariance	3.35775	3.15619	4.49791	3.14691	4.1177	2.68153	1.7743	2.7828	4.34058	2.71166	0.0131053	0.73882	0.0724887	0.0356932	0.00582087	0.0430738
H region z2*z1 with 5 lag auto cross covariance	2.3123	1.62843	3.01468	1.50126	2.2169	1.79782	1.71255	1.34502	2.68457	1.91429	0.0133691	0.239849	0.026461	0.435283	0.0385069	0.0783569
H region z1*z1 with 3 lag auto cross covariance	2.5933	3.17842	4.27491	2.55704	1.34674	3.48004	1.83616	2.80168	3.06325	1.64039	0.0133823	0.0278213	0.00399319	0.699576	0.191148	0.0994609
C region V count	0.404255	0.704381	0.0588235	0.235294	0.5	0.5	0.666667	0.942809	0.241379	0.6	0.0184553	0.0160853	0.00168271	0.547913	0.0938955	0.0395739
H region Number aa in Predicted Structure helix (Jnetpred)	13.8298	3.51483	15.8235	2.52599	12.25	2.77263	13	3.87298	14.3448	12.7	0.0184607	0.00248547	0.00129306	0.555722	0.23647	0.067529
Entire SS L percentage	0.183115	0.0594742	0.208244	0.0576155	0.175481	0.0714212	0.164472	0.0414411	0.194687	0.168875	0.0186763	0.220361	0.0335841	0.649478	0.0650255	0.115907
H region Number aa in Predicted Structure helix (HMM)	13.8511	3.35159	15.8235	2.61748	12.0833	2.46503	13.1667	3.5473	14.2759	12.7333	0.0197151	0.000898026	0.00120551	0.348853	0.29685	0.0720516
Entire SS z2*z2 with 3 lag auto cross covariance	1.08543	0.889754	0.825417	0.852789	0.782743	0.780451	1.5328	0.805689	0.807759	1.23278	0.0200242	0.894172	0.138133	0.0218479	0.00625357	0.0642602
H region K count	0.12766	0.33371	0	0	0.0833333	0.276385	0.277778	0.447903	0.0344828	0.2	0.0204118	0.338801	0.0116548	0.166614	0.0450531	0.0498439
H region K percentage	0.00642374	0.0168505	0	0	0.00438597	0.0145466	0.0138491	0.0224376	0.00181488	0.0100639	0.0209285	0.338801	0.011941	0.186584	0.0483006	0.0543995
H region z2*z2 with 2 lag auto cross covariance	1.68248	1.30193	0.993954	0.970774	2.24876	1.30654	1.95524	1.28914	1.51319	2.07265	0.0210454	0.0138068	0.00306831	0.565089	0.271062	0.107788
Entire SS z1*z1 with 4 lag auto cross covariance	1.43184	1.83317	2.06208	1.89113	1.78421	1.66219	0.601702	1.55177	1.9471	1.0747	0.0217423	0.690086	0.0925565	0.0722777	0.0115107	0.0655973
C region Bulk	-1.12499	0.786972	-0.877742	0.589732	-0.877293	0.53866	-1.52364	0.915241	-0.877556	-1.2651	0.0217649	0.998382	0.079606	0.0261193	0.0147398	0.0473452
H region P percentage	0.0267876	0.0384527	0.00916507	0.0198466	0.0386863	0.0467945	0.0354987	0.0395653	0.0213807	0.0367737	0.0221149	0.068847	0.00500922	0.853631	0.241496	0.149264
C region G percentage	0.0772305	0.12352	0.0387255	0.0709956	0.038961	0.0896637	0.139109	0.153338	0.038823	0.09905	0.0225475	0.994261	0.062292	0.0380531	0.0200785	0.0511512
Entire SS z3*z1 with 5 lag auto cross covariance	0.629439	0.643897	0.998381	0.401816	0.0993935	0.762882	0.634358	0.475623	0.626386	0.420372	0.0233278	0.00267251	0.000698273	0.0535038	0.964814	0.269056
H region P count	0.489362	0.710778	0.176471	0.38122	0.666667	0.849837	0.666667	0.745356	0.37931	0.666667	0.0240251	0.0944825	0.00744153	1	0.200944	0.14215
Entire SS V count	2.21277	1.57015	1.70588	1.60017	1.75	0.721688	3	1.63299	1.72414	2.5	0.0279922	0.923633	0.111795	0.0104561	0.010445	0.0402754
C region G count	0.531915	0.91909	0.235294	0.424183	0.333333	0.745356	0.944444	1.1772	0.275862	0.7	0.0296802	0.698432	0.0452273	0.103718	0.0397223	0.0680939
Entire SS V percentage	0.0662478	0.0451475	0.0507737	0.0474822	0.0559732	0.0224473	0.087712	0.045823	0.0529252	0.0750165	0.0298241	0.706868	0.09676	0.0217564	0.0138935	0.042747
H region z2*z1 with 2 lag auto cross covariance	1.9662	1.74645	2.76779	1.16459	1.2975	2.13716	1.65494	1.62369	2.1594	1.51197	0.0301865	0.0545685	0.00785303	0.641372	0.337418	0.185363
Entire SS Number aa in Predicted Structure helix (Jnetpred)	17.0426	5.47706	20.2353	3.47308	13.6667	3.34996	16.2778	6.4533	17.5172	15.2333	0.0358836	4.85e-05	0.000590475	0.172429	0.496872	0.100024
Entire SS Number aa in Predicted Structure helix (HMM)	17.5957	5.25381	20.5882	3.61466	14.6667	3.09121	16.7222	6.19862	18.1379	15.9	0.0360161	0.000109118	0.00104812	0.255553	0.419031	0.0897674
C region R count	0.12766	0.33371	0	0	0.166667	0.372678	0.222222	0.41574	0.0689655	0.2	0.0416047	0.166087	0.0116548	0.715955	0.18207	0.144524
C region Positively Charged AAs (R and K)	0.12766	0.33371	0	0	0.166667	0.372678	0.222222	0.41574	0.0689655	0.2	0.0416047	0.166087	0.0116548	0.715955	0.18207	0.144524
C region R percentage	0.0221884	0.0584557	0	0	0.0285714	0.0649437	0.0388889	0.0730719	0.0118227	0.0347619	0.0423958	0.17249	0.0123046	0.69931	0.179346	0.144194
Entire SS GRAVY score	0.951883	0.395658	1.12265	0.396925	0.856277	0.402463	0.854338	0.329885	1.01243	0.855114	0.0434538	0.102502	0.0329265	0.989487	0.168127	0.135672
H region Number aa in Predicted Structure (Jnetpred)	14.3617	3.34807	16.0588	2.43674	12.8333	2.79384	13.7778	3.72015	14.7241	13.4	0.0448347	0.00529257	0.00422286	0.450743	0.38316	0.127062
C region Longest Predicted Buried at Sol25	0.87234	0.890064	0.588235	0.599885	0.833333	0.986013	1.16667	0.957427	0.689655	1.03333	0.0453139	0.471975	0.0660333	0.386049	0.0942817	0.151055
H region Number aa in Predicted Structure (HMM)	14.2766	3.40652	16.0588	2.53146	12.5	2.81366	13.7778	3.69016	14.5862	13.2667	0.0460074	0.0028157	0.00336306	0.309227	0.458764	0.136999
Entire SS z1*z1 with 3 lag auto cross covariance	1.1977	1.79451	1.8822	1.41383	0.803172	2.22368	0.814238	1.59085	1.43571	0.809812	0.0493452	0.172581	0.036341	0.988742	0.241981	0.211734

## Sheet: PCC 6803 LIPO
LIPO signal sequence Significant Ttests in PCC 6803
category	all mean	all SD	lumen mean	lumen SD	both mean	both SD	periplasm mean	periplasm SD	lumen + both mean	periplasm + both mean	lumen v periplasm ttest	lumen v both ttest	lumen v periplasm + both ttest	both v periplasm ttest	lumen + both v periplasm ttest	lumen + both v periplasm + both ttest
Entire SS Longest Predicted Structure Length (Jnetpred)	14.7368	3.14295	18.2	0.748331	15.3333	2.86744	13	2.44949	17.125	13.5	3.65e-05	0.291499	3.39e-05	0.371426	0.00288314	0.0062042
Entire SS Longest Predicted Structure Length helix (Jnetpred)	14.6842	3.26146	18.2	0.748331	15.3333	2.86744	12.9091	2.64419	17.125	13.4286	6.25e-05	0.291499	4.84e-05	0.357039	0.00302654	0.00614614
Entire SS Longest Predicted Structure Length helix (HMM)	14.6842	3.14647	18	1.41421	15.3333	2.86744	13	2.44949	17	13.5	0.000429714	0.31817	0.000773066	0.371426	0.0047018	0.00996076
Entire SS Longest Predicted Structure Length (HMM)	14.7895	3.01887	18	1.41421	15.3333	2.86744	13.1818	2.28903	17	13.6429	0.000501609	0.31817	0.000908513	0.403291	0.00564129	0.0117192
H region z3*z1 with 3 lag auto cross covariance	0.420631	1.36303	1.92078	0.722182	1.10262	0.645241	-0.447252	0.977455	1.61397	-0.115137	0.000571105	0.225906	0.00149707	0.0470559	0.000189922	0.000807695
H region Percent Predicted Structure (Jnetpred)	0.724234	0.137955	0.866357	0.0304145	0.673485	0.12897	0.673473	0.12432	0.79403	0.673476	0.000572335	0.165475	0.000100913	0.999914	0.0681853	0.0580387
H region Percent Predicted Structure helix (Jnetpred)	0.714946	0.152022	0.866357	0.0304145	0.673485	0.12897	0.65743	0.144097	0.79403	0.660871	0.00094981	0.165475	0.000161589	0.884613	0.0532593	0.0451398
Entire SS z2*z3 with 1 lag auto cross covariance	0.549669	0.485395	1.07125	0.245737	0.485149	0.121154	0.330184	0.450047	0.851461	0.363391	0.00174936	0.00786857	0.00134294	0.370544	0.0160581	0.0128247
H region Longest Predicted Structure Length helix (Jnetpred)	13.8421	2.75802	16.6	1.62481	14.6667	2.0548	12.3636	2.22681	15.875	12.8571	0.00276854	0.322856	0.00528668	0.248547	0.00389711	0.00863624
H region Longest Predicted Structure Length (Jnetpred)	13.8947	2.63368	16.6	1.62481	14.6667	2.0548	12.4545	2.01646	15.875	12.9286	0.0029984	0.322856	0.00573126	0.262873	0.00370714	0.00876101
H region Mean other prediction value	0.293254	0.102921	0.194628	0.0458315	0.327872	0.0954049	0.328644	0.0941213	0.244594	0.328478	0.00325319	0.177561	0.0017897	0.992343	0.0902531	0.0781233
H region Percent Predicted Structure (HMM)	0.736817	0.138184	0.862948	0.0429227	0.673485	0.12897	0.696758	0.132959	0.791899	0.691771	0.00353822	0.167494	0.000884824	0.832047	0.15372	0.116235
H region Number aa in Predicted Structure helix (Jnetpred)	13.9474	2.68473	16.6	1.62481	14.6667	2.0548	12.5455	2.18938	15.875	13	0.0035946	0.322856	0.006526	0.279661	0.00538923	0.0110905
H region Percent Predicted Structure helix (HMM)	0.723143	0.157026	0.862948	0.0429227	0.673485	0.12897	0.673139	0.158614	0.791899	0.673213	0.00411113	0.167494	0.000945633	0.997538	0.104058	0.0797958
H region Number aa in Predicted Structure (Jnetpred)	14.1053	2.33722	16.6	1.62481	14.6667	2.0548	12.8182	1.58505	15.875	13.2143	0.0051386	0.322856	0.00872242	0.330668	0.00552005	0.0126104
H region Mean helix prediction value	0.674792	0.134968	0.79271	0.0502264	0.652113	0.103182	0.627378	0.136769	0.739986	0.632679	0.00523559	0.184725	0.0022019	0.78674	0.0676597	0.0568243
H region V count	1.63158	1.34597	3	0.894427	1.66667	0.942809	1	1.12815	2.5	1.14286	0.00652218	0.175449	0.00888052	0.438187	0.0159504	0.0212734
Entire SS Number aa in Predicted Structure helix (HMM)	15.6842	3.98752	18.8	1.72047	15.3333	2.86744	14.3636	4.20547	17.5	14.5714	0.0141573	0.22197	0.00842638	0.709932	0.0819033	0.0701032
Entire SS G percentage	0.0677614	0.045523	0.0245495	0.032548	0.0683761	0.0211528	0.0872355	0.0418071	0.0409845	0.0831942	0.0145291	0.0979958	0.017443	0.383381	0.0261381	0.027432
Entire SS Mean extended strand prediction value	0.0429604	0.0392763	0.0177819	0.0122908	0.0224238	0.00989108	0.0600061	0.0433065	0.0195226	0.0519527	0.0145659	0.639911	0.0181989	0.0311418	0.015641	0.0181244
H region Longest Predicted Structure Length helix (HMM)	13.8947	2.75098	16.6	2.24499	14.6667	2.0548	12.4545	2.01646	15.875	12.9286	0.0156898	0.34754	0.0257203	0.262873	0.0079487	0.0172421
Entire SS z3*z1 with 3 lag auto cross covariance	0.329748	1.09066	1.11854	0.722153	1.08701	0.714442	-0.235317	0.959104	1.10671	0.0480379	0.017129	0.961914	0.0450266	0.0955117	0.00430149	0.0160906
H region V percentage	0.0823933	0.0715722	0.163253	0.0646387	0.0734848	0.0364739	0.0480685	0.0491359	0.12959	0.0535149	0.0185965	0.0735937	0.0230054	0.450761	0.0222155	0.0278369
H region Longest Predicted Structure Length (HMM)	14	2.63579	16.6	2.24499	14.6667	2.0548	12.6364	1.87193	15.875	13.0714	0.0190704	0.34754	0.0299703	0.29508	0.0100813	0.0209286
Entire SS z2*z1 with 2 lag auto cross covariance	1.19767	1.05977	1.81634	0.515211	1.99134	0.507522	0.699994	1.07497	1.88196	0.976712	0.0206821	0.711956	0.0550556	0.0387979	0.00859588	0.022758
H region Number aa in Predicted Structure helix (HMM)	14.0526	2.66505	16.6	2.24499	14.6667	2.0548	12.7273	2.00413	15.875	13.1429	0.0209405	0.34754	0.0324079	0.313675	0.0127999	0.0246101
Entire SS Percent Predicted Structure helix (HMM)	0.58274	0.162892	0.731112	0.132362	0.622863	0.123424	0.504356	0.130855	0.690519	0.52975	0.02181	0.375788	0.034231	0.308136	0.0144053	0.0268095
Entire SS Mean helix prediction value	0.553042	0.136812	0.672571	0.115119	0.601189	0.0947059	0.485579	0.110376	0.645803	0.510353	0.0270006	0.45744	0.0451166	0.218051	0.0111096	0.0238266
H region P percentage	0.0259135	0.0378509	0	0	0.0441919	0.0371564	0.0327073	0.0406892	0.016572	0.0351683	0.0292654	0.234595	0.00764976	0.720553	0.368502	0.267667
H region z1*z3 with 5 lag auto cross covariance	0.433553	1.03612	1.26356	0.734513	0.580915	0.0823609	0.0160893	1.0554	1.00757	0.137123	0.0297473	0.136886	0.0361216	0.124798	0.030207	0.0290966
H region z3*z3 with 3 lag auto cross covariance	0.231853	0.415994	0.649129	0.356214	0.0723708	0.123979	0.0856771	0.359985	0.432845	0.0828257	0.0304666	0.0298644	0.0287124	0.928199	0.0897548	0.0717472
Entire SS G count	2.10526	1.8323	0.8	1.16619	1.66667	0.471405	2.81818	1.94554	1.125	2.57143	0.034796	0.245958	0.0429798	0.126424	0.0344338	0.034906
H region Number aa in Predicted Structure (HMM)	14.3158	2.22551	16.6	2.24499	14.6667	2.0548	13.1818	1.19226	15.875	13.5	0.0349048	0.34754	0.0474908	0.415802	0.020629	0.0371375
Entire SS V count	1.94737	1.27625	3.2	1.16619	1.66667	0.942809	1.45455	0.987525	2.625	1.5	0.0362727	0.146147	0.0393972	0.792324	0.0691281	0.0722961
Entire SS Percent Predicted Structure (HMM)	0.599866	0.145201	0.731112	0.132362	0.622863	0.123424	0.533937	0.109444	0.690519	0.552993	0.0368175	0.375788	0.0518462	0.421282	0.0277376	0.045924
H region P count	0.578947	0.877544	0	0	1	0.816497	0.727273	0.962091	0.375	0.785714	0.037929	0.225403	0.00994057	0.702371	0.393315	0.281844
Entire SS Percent Predicted Structure helix (Jnetpred)	0.57753	0.156988	0.713705	0.143015	0.622863	0.123424	0.503269	0.120887	0.679639	0.528896	0.0385816	0.460643	0.0593397	0.303344	0.0190313	0.0371539
N region Mean extended strand prediction value	0.050846	0.0400263	0.02803	0.0216129	0.0276083	0.013064	0.0675544	0.0429574	0.0278719	0.0589945	0.0398934	0.977333	0.0725995	0.0346192	0.0209191	0.0338155
Entire SS V percentage	0.0739105	0.0532592	0.127374	0.0527785	0.0662393	0.034751	0.0517012	0.0386706	0.104448	0.0548165	0.0418825	0.144744	0.048081	0.632197	0.0510033	0.0589531
Entire SS Mean other prediction value	0.398465	0.104786	0.306038	0.10272	0.376688	0.088796	0.446416	0.0755475	0.332532	0.431474	0.049224	0.427314	0.0697862	0.38575	0.0287283	0.0503746

## Sheet: PCC 6803 TAT
TAT signal sequence Significant Ttests in PCC 6803
category	all mean	all SD	lumen mean	lumen SD	periplasm mean	periplasm SD	lumen v periplasm ttest
N region Mean helix prediction value	0.181589	0.131177	0.275734	0.0317575	0.04037	0.0183423	0.00185505
H region z1*z1 with 5 lag auto cross covariance	1.38261	1.45419	2.41909	0.445825	-0.172101	0.063205	0.00824419
H region z3*z1 with 4 lag auto cross covariance	-0.364425	0.494934	-0.0103806	0.107895	-0.895492	0.128247	0.0162632
N region Percent Predicted Structure helix (HMM)	0.139496	0.133081	0.232493	0.0546757	0	0	0.0179406
Entire SS Mean extended strand prediction value	0.111764	0.0847864	0.0520662	0.025738	0.201311	0.0264803	0.0191037
Entire SS z2*z2 with 5 lag auto cross covariance	0.881864	0.929363	1.52179	0.437303	-0.0780276	0.032963	0.0232253
H region Percent Predicted Structure helix (HMM)	0.485464	0.392938	0.745614	0.21433	0.0952381	0.134687	0.0255135
Entire SS A percentage	0.130469	0.0484866	0.097377	0.0203626	0.180108	0.0190082	0.0301535
Entire SS Mean helix prediction value	0.325104	0.200185	0.45608	0.121839	0.12864	0.044104	0.0301845
H region Mean helix prediction value	0.500483	0.322595	0.713695	0.19094	0.180666	0.0491005	0.0315195
Entire SS Percent Predicted Structure helix (HMM)	0.294511	0.234723	0.447841	0.133658	0.0645161	0.0912396	0.0333057
Entire SS Longest Predicted Structure Length helix (HMM)	10.8	9.1214	16.6667	5.7735	2	2.82843	0.0338024
N region Longest Predicted Structure Length helix (HMM)	1.8	1.78885	3	1	0	0	0.0350987
N region Number aa in Predicted Structure helix (HMM)	1.8	1.78885	3	1	0	0	0.0350987
Entire SS Molecular Weight	3763.57	462.991	4071.35	270.99	3301.9	9.86874	0.0387089
Entire SS Number aa in Predicted Structure helix (HMM)	11.2	9.65401	17.3333	6.4291	2	2.82843	0.0389909
Entire SS Percentage aa Buried at Sol5	0.119239	0.0786426	0.0675483	0.0483666	0.196774	0.00456198	0.042063
H region Percent Predicted Structure helix (Jnetpred)	0.505514	0.403806	0.763158	0.251037	0.119048	0.168359	0.0427996
H region z1*z3 with 3 lag auto cross covariance	0.428625	0.936515	-0.170027	0.57458	1.3266	0.400103	0.0436715
H region Longest Predicted Structure Length helix (HMM)	9	7.4162	13.6667	4.93288	2	2.82843	0.0439835
H region Number aa in Predicted Structure helix (HMM)	9	7.4162	13.6667	4.93288	2	2.82843	0.0439835
H region Longest Predicted Structure Length extended strand (Jnetpred)	3	3.08221	1	1.73205	6	1.41421	0.0463404
H region Number aa in Predicted Structure extended strand (Jnetpred)	3	3.08221	1	1.73205	6	1.41421	0.0463404
Entire SS Longest Predicted Buried at Sol5	2.8	1.64317	1.66667	0.57735	4.5	0.707107	0.0465549
H region Longest Predicted Buried at Sol5	2.8	1.64317	1.66667	0.57735	4.5	0.707107	0.0465549
H region Percent Predicted Structure extended strand (Jnetpred)	0.16299	0.158069	0.0625	0.108253	0.313725	0.0277297	0.0469497
Entire SS S count	2	1.58114	3	1	0.5	0.707107	0.0494163
N region Longest Predicted Structure Length (Jnetpred)	2	1.58114	3	1	0.5	0.707107	0.0494163
N region Longest Predicted Structure Length helix (Jnetpred)	2	1.58114	3	1	0.5	0.707107	0.0494163
N region Number aa in Predicted Structure (Jnetpred)	2	1.58114	3	1	0.5	0.707107	0.0494163
N region Number aa in Predicted Structure helix (Jnetpred)	2	1.58114	3	1	0.5	0.707107	0.0494163
Entire SS Percent Predicted Structure extended strand (Jnetpred)	0.102024	0.100701	0.0392157	0.0679236	0.196237	0.0418181	0.0497072

## Sheet: PCC 6803 TATLIPO
TATLIPO signal sequence Significant Ttests in PCC 6803
No calculations performed due to lack of proteins localized to the thylakoid lumen only

## Sheet: PCC 7120 SP
SP signal sequence Significant Ttests in PCC 7120
category	all mean	all SD	lumen mean	lumen SD	both mean	both SD	periplasm mean	periplasm SD	lumen + both mean	periplasm + both mean	lumen v periplasm ttest	lumen v both ttest	lumen v periplasm + both ttest	both v periplasm ttest	lumen + both v periplasm ttest	lumen + both v periplasm + both ttest
Entire SS z3*z1 with 2 lag auto cross covariance	0.612128	0.892953	1.26344	0.83667	0.619003	0.887882	0.217215	0.671327	0.941222	0.367885	0.000525576	0.0580616	0.00193132	0.155899	0.00172685	0.00907625
H region z1*z3 with 1 lag auto cross covariance	0.580293	1.04527	1.39883	0.848619	0.280395	0.887247	0.269112	0.972881	0.83961	0.273343	0.000695195	0.00200171	0.000307861	0.971132	0.0437602	0.0237385
H region Mean helix prediction value	0.771459	0.162244	0.880474	0.046378	0.655323	0.206267	0.775732	0.125902	0.767898	0.730579	0.000837728	0.00113913	7.60419e-06	0.0615394	0.856896	0.402388
Entire SS z1*z1 with 4 lag auto cross covariance	1.53852	2.10047	3.15922	1.80104	0.885878	1.9693	0.957685	1.80672	2.02255	0.930757	0.00106577	0.00353617	0.000572894	0.911854	0.0585372	0.0355512
H region P percentage	0.0238694	0.0351548	0.00648148	0.016718	0.0217138	0.0416782	0.0355956	0.0344567	0.0140976	0.0303899	0.0012532	0.220204	0.00257138	0.302049	0.0247537	0.0619858
N region Percent Predicted Structure (Jnetpred)	0.428466	0.295259	0.625465	0.263768	0.408846	0.303026	0.322039	0.245173	0.517155	0.354592	0.00155998	0.0535084	0.00308898	0.370704	0.0124885	0.0262097
H region z3*z2 with 1 lag auto cross covariance	0.537081	0.650958	0.895773	0.546847	0.682796	0.56508	0.234436	0.616197	0.789284	0.402571	0.00167711	0.319562	0.0097827	0.0294766	0.00140503	0.0102714
H region Mean extended strand prediction value	0.0425617	0.0623618	0.0149894	0.0108677	0.0881666	0.102226	0.0317421	0.0198418	0.051578	0.0529013	0.00178298	0.0182619	0.00209344	0.0595255	0.2137	0.944199
N region Percent Predicted Structure (HMM)	0.466422	0.292415	0.66585	0.266584	0.426131	0.300349	0.37094	0.239571	0.54599	0.391637	0.0020553	0.0338058	0.00290553	0.562491	0.0239345	0.0345692
H region P count	0.454545	0.682727	0.133333	0.339935	0.4	0.8	0.68	0.676461	0.266667	0.575	0.00209196	0.26534	0.0046477	0.281554	0.0265926	0.0678672
H region Mean other prediction value	0.181412	0.104918	0.110665	0.0391936	0.235012	0.0965281	0.1917	0.113455	0.172838	0.207942	0.00316173	0.00028119	1.51284e-05	0.2203	0.522447	0.165819
Entire SS Percent Predicted Structure (Jnetpred)	0.606992	0.114697	0.679931	0.0966132	0.58751	0.119526	0.574919	0.101594	0.63372	0.579641	0.00345217	0.0328567	0.00327719	0.743643	0.0566981	0.0582904
H region Percent Predicted Structure helix (HMM)	0.829161	0.181597	0.940226	0.0537785	0.704888	0.233862	0.837086	0.145842	0.822557	0.787512	0.00371594	0.00217444	4.70946e-05	0.0703153	0.765916	0.480944
N region Percent Predicted Structure helix (Jnetpred)	0.393549	0.311353	0.601465	0.300633	0.34832	0.306824	0.295937	0.256638	0.474892	0.31558	0.00376713	0.0358386	0.00487435	0.595058	0.030489	0.0394994
H region V count	1.81818	1.2805	2.73333	1.52607	1.8	1.04563	1.28	0.872697	2.26667	1.475	0.00397973	0.0708273	0.00983186	0.129074	0.00278224	0.0114701
N region Mean other prediction value	0.537321	0.222359	0.395512	0.221845	0.550093	0.217766	0.614743	0.180653	0.472803	0.590499	0.00433558	0.0733397	0.00818173	0.357006	0.0156908	0.0323285
H region Percent Predicted Structure helix (Jnetpred)	0.832393	0.187721	0.943003	0.0535656	0.706482	0.2494	0.841573	0.14679	0.824743	0.790914	0.00441969	0.00334979	8.15323e-05	0.0795475	0.737889	0.514158
N region Percent Predicted Structure helix (HMM)	0.431583	0.314897	0.644517	0.303636	0.363224	0.317983	0.344837	0.254232	0.50387	0.351732	0.00457288	0.0236295	0.00438559	0.855033	0.0575518	0.0550662
Entire SS z1*z3 with 1 lag auto cross covariance	0.382058	0.755206	0.853378	0.665024	0.31892	0.606217	0.137149	0.757118	0.586149	0.205313	0.00464632	0.0345894	0.00491179	0.422474	0.0298983	0.0297702
H region Percent Predicted Structure (HMM)	0.853118	0.134263	0.940226	0.0537785	0.785476	0.127375	0.841439	0.144063	0.862851	0.820453	0.00482971	0.000507137	4.0002e-05	0.222465	0.569931	0.193891
H region Hydrophilicity	-1.92529	0.514689	-2.26576	0.414922	-1.73761	0.554746	-1.83362	0.442448	-2.00168	-1.79762	0.00502386	0.00840411	0.00175835	0.585276	0.226161	0.121183
H region Percent Predicted Structure (Jnetpred)	0.859489	0.133779	0.943003	0.0535656	0.795159	0.13751	0.847979	0.139664	0.869081	0.828172	0.00531526	0.0014528	7.60523e-05	0.265211	0.572119	0.216596
Entire SS Percent Predicted Structure (HMM)	0.61093	0.119522	0.688932	0.101872	0.57923	0.115631	0.58315	0.110242	0.634081	0.58168	0.00534222	0.0127628	0.00280907	0.919067	0.116694	0.0750862
N region Mean helix prediction value	0.376335	0.24914	0.540597	0.251445	0.333424	0.257844	0.303523	0.190092	0.437011	0.314736	0.00554691	0.0401415	0.00688014	0.708844	0.0423654	0.0533211
Entire SS Longest Predicted Structure Length helix (Jnetpred)	17.1455	6.2564	21.1333	5.84085	15.5333	7.20062	15.72	4.62619	18.3333	15.65	0.00666735	0.0321477	0.00575107	0.93144	0.114292	0.101482
Entire SS Mean other prediction value	0.38623	0.0912611	0.326208	0.083018	0.412359	0.0872595	0.406565	0.0814522	0.369284	0.408738	0.0070985	0.0123116	0.00388083	0.841171	0.130941	0.0811037
Entire SS Mean helix prediction value	0.549645	0.137732	0.640409	0.108248	0.476397	0.167081	0.539135	0.0983952	0.558403	0.515608	0.00776456	0.00509764	0.00155158	0.214908	0.598094	0.251344
Entire SS Percent Predicted Structure helix (Jnetpred)	0.576225	0.154489	0.668393	0.118401	0.513379	0.197171	0.558633	0.113991	0.590886	0.541663	0.00921578	0.0190728	0.00335813	0.441515	0.432421	0.239391
Entire SS Longest Predicted Structure Length (Jnetpred)	17.4727	6.00259	21.1333	5.84085	16.3333	6.42564	15.96	4.78732	18.7333	16.1	0.00952822	0.0480502	0.00978925	0.851785	0.082488	0.0856201
H region z1*z3 with 2 lag auto cross covariance	0.754335	0.865661	1.29198	0.788818	0.583602	0.5764	0.534189	0.914624	0.937791	0.552719	0.0111215	0.0117507	0.00613385	0.839335	0.0936266	0.0507516
H region z1*z2 with 1 lag auto cross covariance	2.39806	1.41533	3.08289	1.44903	2.64831	1.34858	1.83702	1.19255	2.8656	2.14125	0.0116097	0.418361	0.0435997	0.0732551	0.0058855	0.0355455
Entire SS Percent Predicted Structure helix (HMM)	0.583405	0.156684	0.678676	0.122218	0.512404	0.191997	0.568843	0.11936	0.59554	0.547678	0.0116279	0.0116446	0.00312895	0.33206	0.52327	0.255177
H region GRAVY score	1.99335	0.466667	2.33303	0.531079	1.82198	0.282417	1.89236	0.406179	2.0775	1.86596	0.013181	0.0044573	0.00672176	0.534063	0.141184	0.0583259
H region z3*z1 with 2 lag auto cross covariance	0.74781	0.909251	1.20208	0.452442	0.632036	0.742205	0.544715	1.09196	0.917056	0.577461	0.0138172	0.0220803	0.00268139	0.77142	0.153849	0.0952312
H region V percentage	0.108195	0.0889932	0.169467	0.122585	0.101758	0.0612774	0.0752945	0.0528627	0.135613	0.0852183	0.0142026	0.0789352	0.0246694	0.188889	0.0084699	0.0218936
Entire SS Longest Predicted Structure Length helix (HMM)	17.0182	6.04676	20.6667	5.7465	15.2	6.88186	15.92	4.58624	17.9333	15.65	0.0142724	0.0305872	0.00936396	0.730602	0.210479	0.149489
Entire SS Longest Predicted Buried at Sol25	10.5091	4.29322	8.33333	4.22164	10.4	4.2395	11.88	3.78756	9.36667	11.325	0.0152243	0.20676	0.0304228	0.290259	0.0288763	0.0631687
H region z1*z1 with 4 lag auto cross covariance	3.69319	3.61872	5.98383	3.2151	2.27589	3.15991	3.16918	3.46238	4.12986	2.8342	0.0166995	0.00463284	0.0046124	0.423363	0.333457	0.142984
H region Longest Predicted Buried at Sol25	10.0182	4.23187	8	4.09878	9.8	4.4302	11.36	3.64286	8.9	10.775	0.0173409	0.274005	0.0389109	0.275155	0.0294906	0.0751877
Entire SS V count	2.36364	1.31237	3.06667	1.61107	2.53333	1.02415	1.84	1.00717	2.8	2.1	0.0180256	0.306411	0.0509466	0.0521579	0.00505432	0.0268652
Entire SS Hydrophilicity	-0.964899	0.44883	-1.22406	0.433103	-0.853547	0.471267	-0.876216	0.376541	-1.0388	-0.867715	0.0188822	0.0390478	0.0134415	0.879159	0.177556	0.133931
Entire SS Longest Predicted Structure Length (HMM)	17.3636	5.82585	20.6667	5.7465	16.1333	6.16297	16.12	4.80267	18.4	16.125	0.0194605	0.0538702	0.0165737	0.994508	0.143945	0.125222
Entire SS z1*z2 with 1 lag auto cross covariance	1.25071	0.971667	1.75861	1.23228	1.41117	0.710612	0.849686	0.729358	1.58489	1.06024	0.0206564	0.370516	0.0624824	0.0269427	0.0035949	0.0243909
H region Y count	0.145455	0.352559	0	0	0.2	0.4	0.2	0.4	0.1	0.2	0.021983	0.0824179	0.00337305	1	0.317251	0.242895
H region Y percentage	0.00801333	0.0195575	0	0	0.00969697	0.0194176	0.0118111	0.0236773	0.00484848	0.0110183	0.022261	0.0827536	0.00358886	0.767426	0.216288	0.171738
H region A count	1.85455	1.57732	1.2	0.832666	1.86667	1.45449	2.24	1.83913	1.53333	2.1	0.0225422	0.150673	0.0140995	0.494268	0.115661	0.117366
Entire SS z3*z1 with 3 lag auto cross covariance	0.359723	0.694749	0.777874	0.690795	0.146578	0.621253	0.23672	0.629839	0.462226	0.202917	0.0232364	0.016892	0.0118581	0.670841	0.232408	0.129641
H region Electronic Properties	-0.39846	0.220172	-0.513378	0.206275	-0.378051	0.145861	-0.341754	0.238668	-0.445714	-0.355366	0.0259554	0.055901	0.0216852	0.564196	0.0912878	0.0687616
C region V count	0.381818	0.485832	0.133333	0.339935	0.533333	0.498888	0.44	0.496387	0.333333	0.475	0.0302398	0.0203612	0.00767733	0.581554	0.429438	0.236527
C region V percentage	0.0718326	0.0983098	0.0222222	0.0643102	0.106296	0.109486	0.0809206	0.096524	0.0642593	0.0904365	0.0307722	0.0211479	0.00652758	0.478251	0.539367	0.292172
C region P count	0.581818	0.528838	0.8	0.541603	0.666667	0.471405	0.4	0.489898	0.733333	0.5	0.0311683	0.493009	0.082752	0.1077	0.0192664	0.0652431
H region Longest Predicted Structure Length helix (Jnetpred)	14.3091	4.43487	16.6	3.51757	12.6667	5.48533	13.92	3.58798	14.6333	13.45	0.0320847	0.0333406	0.0118931	0.452865	0.54948	0.316313
Entire SS Number aa in Predicted Structure helix (Jnetpred)	18.7091	6.39509	21.6	5.79425	17.8	8.38411	17.52	4.55298	19.7	17.625	0.0332077	0.175307	0.0405111	0.909326	0.197074	0.23003
Entire SS z3*z3 with 5 lag auto cross covariance	0.241426	0.416766	0.389959	0.295895	0.292897	0.386154	0.121422	0.459236	0.341428	0.185726	0.0348264	0.461992	0.0618439	0.227334	0.0596477	0.108257
H region z1*z1 with 1 lag auto cross covariance	2.52884	2.67181	3.92988	2.67731	1.96016	2.71769	2.02942	2.3133	2.94502	2.00345	0.0355998	0.0635547	0.0273468	0.936908	0.204227	0.161764
Entire SS Number aa in Predicted Structure helix (HMM)	18.9091	6.5318	21.9333	5.85909	17.6667	8.43538	17.84	4.79733	19.8	17.775	0.0360456	0.132683	0.0349808	0.944503	0.258029	0.249513
H region Longest Predicted Structure Length (Jnetpred)	14.5636	4.11102	16.6	3.51757	13.4667	4.74506	14	3.56651	15.0333	13.8	0.036809	0.0578828	0.0207236	0.718608	0.353009	0.246077
Entire SS GRAVY score	0.921136	0.446787	1.14807	0.375389	0.805363	0.430352	0.854439	0.447324	0.976717	0.836036	0.0376639	0.032974	0.0166607	0.740555	0.322384	0.196965
H region A percentage	0.103266	0.0842208	0.070256	0.0476658	0.106412	0.0787049	0.121184	0.0976945	0.0883341	0.115645	0.0379728	0.155008	0.023624	0.613566	0.170606	0.160826
H region Longest Predicted Structure Length helix (HMM)	14.0727	4.26766	16.2	3.08113	12.3333	5.31246	13.84	3.5853	14.2667	13.275	0.0396771	0.0276057	0.0104705	0.356019	0.71131	0.382452
H region z2*z1 with 5 lag auto cross covariance	2.29337	1.6754	2.90017	1.47738	2.42242	2.04859	1.85186	1.3863	2.66129	2.06582	0.0397191	0.485534	0.0922221	0.364811	0.0703466	0.17141
Entire SS V percentage	0.0772285	0.049653	0.103031	0.0663533	0.0789167	0.0362764	0.060734	0.0363242	0.0909738	0.0675525	0.0403493	0.24571	0.0748475	0.146983	0.0200443	0.0529944
Entire SS z3*z3 with 1 lag auto cross covariance	0.242984	0.393644	0.41685	0.264139	0.173259	0.391526	0.1805	0.426739	0.295054	0.177785	0.0417073	0.0652619	0.0180698	0.957926	0.299968	0.214347
H region Longest Predicted Structure Length (HMM)	14.3455	3.94608	16.2	3.08113	13.2667	4.58209	13.88	3.60355	14.7333	13.65	0.0433468	0.058124	0.0203175	0.67149	0.427921	0.285784
Entire SS Number aa in Predicted Structure (Jnetpred)	19.7636	6.17609	22.2	6.0575	20	7.28469	18.16	4.88819	21.1	18.85	0.0438787	0.392559	0.0872195	0.409589	0.0731896	0.160343
Entire SS z3*z2 with 1 lag auto cross covariance	0.328688	0.552877	0.529822	0.483432	0.373075	0.603705	0.181375	0.516163	0.451448	0.253263	0.044949	0.454897	0.0891963	0.329087	0.0719762	0.150286
C region Length	5.81818	1.68513	6.8	2.10396	5.4	1.40475	5.48	1.2687	6.1	5.45	0.0455478	0.0491266	0.0373409	0.862075	0.165678	0.123595
Entire SS Number aa in Predicted Structure (HMM)	19.8727	6.2262	22.4667	6.02071	19.6667	7.04903	18.44	5.25418	21.0667	18.9	0.0472251	0.26824	0.068964	0.576945	0.115855	0.173985
H region z3*z3 with 1 lag auto cross covariance	0.0889232	0.360635	0.293612	0.435584	0.00265205	0.281481	0.0178724	0.300159	0.148132	0.0121648	0.0478841	0.0465202	0.0372623	0.876367	0.1784	0.124364
H region z1*z1 with 2 lag auto cross covariance	3.25888	2.71655	4.57273	3.10176	3.11279	2.11542	2.55823	2.49765	3.84276	2.76619	0.0491352	0.158268	0.0614311	0.471447	0.0810162	0.0966716

## Sheet: PCC 7120 LIPO
LIPO signal sequence Significant Ttests in PCC 7120
category	all mean	all SD	lumen mean	lumen SD	both mean	both SD	periplasm mean	periplasm SD	lumen + both mean	periplasm + both mean	lumen v periplasm ttest	lumen v both ttest	lumen v periplasm + both ttest	both v periplasm ttest	lumen + both v periplasm ttest	lumen + both v periplasm + both ttest
H region z3*z1 with 5 lag auto cross covariance	0.837632	1.31267	2.09807	0.737399	1.95378	0.302705	-0.0158178	0.93123	2.05685	0.312449	0.00152403	0.777452	0.00458117	0.0121718	0.000135149	0.000842422
Entire SS z1*z1 with 4 lag auto cross covariance	1.95227	1.66422	3.86813	1.09446	0.314518	0.617956	1.32189	1.12427	2.85281	1.154	0.00511844	0.0272776	0.0036378	0.30766	0.10745	0.0760096
H region z1*z2 with 5 lag auto cross covariance	2.70205	1.79024	4.63409	1.05965	0.497531	0.510069	2.17693	1.31181	3.45222	1.89703	0.00558432	0.0082269	0.00270825	0.0924978	0.215702	0.135704
H region z3*z1 with 2 lag auto cross covariance	1.38446	1.12563	2.50916	0.809116	1.51906	0.463616	0.79519	0.894606	2.22627	0.915835	0.00853937	0.215517	0.0116438	0.321737	0.00796651	0.0106956
Entire SS z2*z3 with 4 lag auto cross covariance	0.498885	0.475298	0.0377478	0.343305	0.363757	0.129327	0.756479	0.381365	0.130893	0.691025	0.0090943	0.19908	0.0137455	0.105973	0.00465376	0.00722148
H region z1*z1 with 4 lag auto cross covariance	2.94159	2.43924	5.48313	1.61217	0.66673	0.426034	2.12579	1.96183	4.10701	1.88261	0.00992931	0.00325823	0.00618598	0.103965	0.13943	0.0937307
H region L percentage	0.237651	0.0785396	0.298323	0.0258075	0.232143	0.0535714	0.208416	0.0829343	0.279415	0.212371	0.012154	0.425357	0.00648188	0.74022	0.0522218	0.0427841
H region R count	0.529412	0.848365	0.8	0.4	2.5	0.5	0	0	1.28571	0.416667	0.0161301	0.142526	0.291375	0.125666	0.011696	0.0812711
H region Longest Predicted Structure Length helix (HMM)	13.5882	2.35294	15.2	0.748331	14.5	0.5	12.6	2.57682	15	12.9167	0.017052	0.367367	0.0152913	0.0925914	0.0231254	0.0211251
H region z3*z3 with 2 lag auto cross covariance	0.28419	0.386495	0.489833	0.171924	0.626688	0.551149	0.112868	0.323195	0.528934	0.198505	0.0174143	0.845367	0.0755595	0.519225	0.0331072	0.0957413
H region R percentage	0.0251587	0.0393127	0.0426826	0.0219745	0.107143	0.0357143	0	0	0.0610998	0.0178571	0.0177697	0.302679	0.164632	0.204833	0.0090469	0.0555593
H region Longest Predicted Structure Length (HMM)	13.6471	2.29939	15.2	0.748331	14.5	0.5	12.7	2.5318	15	13	0.0192002	0.367367	0.0170813	0.104844	0.0261066	0.0236499
H region L count	4.35294	1.53167	5.6	1.2	5.5	0.5	3.5	1.20416	5.57143	3.83333	0.0204506	0.904417	0.040981	0.0640331	0.00335414	0.00999882
H region z1*z2 with 1 lag auto cross covariance	3.34014	1.14828	4.33081	0.767709	2.82105	1.20176	2.94863	0.979863	3.89945	2.92736	0.0214124	0.415178	0.0182576	0.933272	0.121343	0.108736
Entire SS L count	4.58824	1.37451	5.8	1.16619	5.5	0.5	3.8	0.979796	5.71429	4.08333	0.0215551	0.716973	0.0388833	0.10473	0.0034971	0.009549
H region Isoelectric Point	8.24735	1.84391	8.8761	0.74767	11.4302	0.569772	7.29641	1.51906	9.60584	7.98538	0.0262501	0.066652	0.242226	0.0123477	0.00816159	0.0699515
Entire SS z1*z2 with 5 lag auto cross covariance	1.42806	1.18163	2.5707	0.978564	0.742387	0.0772486	0.993874	0.978913	2.04833	0.95196	0.0289329	0.0193381	0.0247196	0.470956	0.0948603	0.0739836
H region GRAVY score	1.69678	0.404603	2.01309	0.140282	1.11071	0.117857	1.65584	0.381157	1.75527	1.56498	0.0290003	0.0298108	0.00625721	0.0339024	0.654282	0.3911
Entire SS z3*z1 with 5 lag auto cross covariance	0.95956	1.21055	1.77628	0.842907	1.87454	0.220979	0.368203	1.1294	1.80435	0.61926	0.0317303	0.844564	0.0624378	0.00891369	0.00896004	0.0201779
H region Longest Predicted Structure Length helix (Jnetpred)	14.0588	3.84204	14.8	0.748331	20.5	5.5	12.4	2.72764	16.4286	13.75	0.0317923	0.488114	0.470451	0.374628	0.0556297	0.225863
H region Longest Predicted Structure Length (Jnetpred)	14.1176	3.7867	14.8	0.748331	20.5	5.5	12.5	2.65518	16.4286	13.8333	0.034453	0.488114	0.500348	0.378642	0.0600534	0.237586
H region z3*z2 with 3 lag auto cross covariance	0.86982	0.568716	1.26792	0.341381	0.906235	0.257927	0.66349	0.596818	1.16458	0.703947	0.0394102	0.364148	0.0376645	0.521148	0.060917	0.0559382
Entire SS z1*z1 with 1 lag auto cross covariance	1.47478	1.79014	2.70227	1.09306	1.52954	1.30383	0.850085	1.83473	2.3672	0.963327	0.0434236	0.526275	0.0430878	0.697233	0.0781975	0.0784277
Entire SS z3*z2 with 3 lag auto cross covariance	0.616525	0.531291	0.907537	0.120507	0.831134	0.304411	0.428098	0.605809	0.885707	0.495271	0.0450146	0.843978	0.0455746	0.383441	0.0575027	0.062611
Entire SS R count	1.17647	1.09734	2	1.09545	2.5	0.5	0.5	0.5	2.14286	0.833333	0.0494524	0.541419	0.104276	0.126327	0.00548043	0.0204271
H region Hydrophilicity	-1.5952	0.391333	-1.87831	0.175713	-1.26339	0.00196429	-1.52	0.420893	-1.70262	-1.47723	0.0496806	0.00218701	0.0166704	0.100669	0.352684	0.218705

## Sheet: PCC 7120 TAT
TAT signal sequence Significant Ttests in PCC 7120
category	all mean	all SD	lumen mean	lumen SD	periplasm mean	periplasm SD	lumen v periplasm ttest
C region Charge at pH 7	-0.582791	0.602184	-0.14603	0.0994988	-1.23793	0.0011948	0.00275156
C region Charge at pH 9	-1.41072	0.517448	-1.03833	0.124304	-1.96932	1.19946e-05	0.00588978
C region Aromaticity	0.141587	0.133023	0.235979	0.0444822	0	0	0.0116378
C region Y percentage	0.113016	0.107154	0.18836	0.0409429	0	0	0.0153867
C region Charge at pH 8	-1.07449	0.652475	-0.617801	0.263327	-1.75951	0.000119904	0.0172738
C region Q percentage	0.112222	0.113882	0.037037	0.06415	0.225	0.0353553	0.0246229
C region Isoelectric Point	5.26273	1.18977	6.0712	0.616462	4.05003	0	0.0296371

## Sheet: PCC 7120 TATLIPO
TATLIPO signal sequence Significant Ttests in PCC 7120
No calculations performed due to lack of proteins localized to the thylakoid lumen only

## Sheet: PCC 7421 SP
SP signal sequence Significant Ttests in PCC 7421
category	all mean	all SD	lumen mean	lumen SD	both mean	both SD	periplasm mean	periplasm SD	lumen + both mean	periplasm + both mean	lumen v periplasm ttest	lumen v both ttest	lumen v periplasm + both ttest	both v periplasm ttest	lumen + both v periplasm ttest	lumen + both v periplasm + both ttest
H region z1*z2 with 3 lag auto cross covariance	2.4044	1.88043	3.58402	0.889927	2.47314	2.24808	1.65996	1.72666	3.06125	1.94281	0.00233248	0.251619	0.00394627	0.417869	0.0360297	0.0738223
Entire SS z2*z3 with 2 lag auto cross covariance	0.309791	0.585894	0.621223	0.314807	0.529081	0.455146	0.00597768	0.621469	0.577863	0.187927	0.00556437	0.6608	0.0186045	0.0419719	0.00688014	0.0230282
Entire SS z1*z2 with 3 lag auto cross covariance	1.55748	1.22864	2.13001	0.732186	1.84372	1.69446	1.06129	0.938538	1.99529	1.33344	0.00765705	0.687988	0.0466163	0.284054	0.0294768	0.129123
Entire SS H count	0.21875	0.413399	0	0	0.125	0.330719	0.4	0.489898	0.0588235	0.304348	0.00856354	0.350617	0.00519566	0.144998	0.0278153	0.0389438
Entire SS H percentage	0.00735516	0.0144753	0	0	0.00431034	0.0114041	0.0133922	0.0174297	0.0020284	0.0102333	0.0122334	0.350617	0.00715193	0.168218	0.0373595	0.0481423
C region A percentage	0.405469	0.149379	0.321693	0.0729161	0.434226	0.176496	0.440397	0.148079	0.37465	0.438251	0.019946	0.149792	0.0104444	0.937898	0.22838	0.205356
H region z2*z1 with 2 lag auto cross covariance	2.39674	1.57015	3.24411	1.39298	2.65278	1.8202	1.75176	1.20267	2.96584	2.06516	0.022981	0.496906	0.0631549	0.262437	0.0266473	0.0928377
Entire SS z2*z2 with 5 lag auto cross covariance	1.76418	1.06991	2.48987	0.796814	1.45198	0.725774	1.49527	1.15753	2.00145	1.48021	0.0269098	0.0185949	0.0110552	0.917654	0.20089	0.110183
N region V count	0.3125	0.582961	0	0	0.5	0.707107	0.4	0.61101	0.235294	0.434783	0.0280714	0.103552	0.00466948	0.754851	0.445261	0.310695
Entire SS L percentage	0.188045	0.0668574	0.227653	0.0687562	0.199759	0.0576138	0.158032	0.0548977	0.214527	0.172546	0.0281088	0.406187	0.0662284	0.135304	0.0152148	0.0501754
C region P percentage	0.115997	0.123317	0.0529101	0.0751062	0.116815	0.133297	0.153413	0.125669	0.0829832	0.140683	0.0283338	0.286349	0.030928	0.555748	0.117368	0.149379
C region Electronic Properties	0.180582	0.444583	-0.0291905	0.288203	0.122463	0.476937	0.337443	0.444635	0.0421758	0.262667	0.0287863	0.479001	0.0521933	0.337351	0.0664372	0.124961
H region R percentage	0.0220018	0.0327387	0.00584795	0.0165405	0.0197322	0.0257927	0.0329047	0.0385928	0.0123817	0.0283229	0.0331835	0.246152	0.0253884	0.36478	0.0946704	0.0977045
Entire SS z2*z1 with 2 lag auto cross covariance	0.954958	1.23244	1.93325	1.36205	0.388582	1.00294	0.670049	0.87423	1.20635	0.572147	0.0363175	0.0239102	0.0243858	0.538781	0.220378	0.133517
Entire SS z1*z3 with 5 lag auto cross covariance	0.0765123	0.740902	0.534188	0.428002	-0.114373	0.380013	-0.0962878	0.899533	0.228983	-0.102578	0.0373808	0.00719128	0.00821226	0.949134	0.246703	0.118695
Entire SS M count	1.5	0.612372	1.11111	0.31427	1.75	0.433013	1.6	0.711805	1.41176	1.65217	0.037673	0.00682316	0.00450494	0.556655	0.41411	0.195974
H region z1*z2 with 1 lag auto cross covariance	2.30231	1.67347	2.88262	1.48771	3.24681	1.59952	1.4504	1.37052	3.054	2.07524	0.0405102	0.656268	0.223323	0.0255222	0.00531835	0.0725606
Entire SS z1*z1 with 3 lag auto cross covariance	0.327008	1.63833	-0.824404	1.45609	1.26919	1.86048	0.515357	1.14174	0.160818	0.777561	0.0423934	0.0316921	0.0185383	0.349264	0.544434	0.298705
H region Bulk	-1.48364	0.57603	-1.78454	0.375269	-1.49741	0.327496	-1.29575	0.690243	-1.64942	-1.3659	0.0427394	0.134414	0.0326823	0.374329	0.10321	0.0829928
Entire SS R count	1.65625	1.70678	0.888889	0.737028	1.875	2.2044	2	1.67332	1.35294	1.95652	0.0437097	0.289994	0.0329493	0.89719	0.299908	0.304633
Entire SS Bulk	-1.09646	0.393239	-1.29792	0.271771	-1.09361	0.340009	-0.977098	0.430484	-1.20177	-1.01763	0.0437871	0.224649	0.041603	0.508339	0.121936	0.127394
H region Q percentage	0.0105538	0.0249821	0	0	0.00833333	0.0220479	0.0180704	0.0307604	0.00392157	0.0146836	0.0452644	0.350617	0.0240525	0.416131	0.135877	0.144719
H region R count	0.375	0.544862	0.111111	0.31427	0.375	0.484123	0.533333	0.618241	0.235294	0.478261	0.0456173	0.241845	0.0363347	0.529148	0.141913	0.144113
H region z2*z2 with 4 lag auto cross covariance	2.57294	1.70162	3.6963	1.6401	2.16519	0.998529	2.1164	1.72543	2.97577	2.13337	0.0475336	0.0447423	0.0345299	0.935538	0.167116	0.107079
C region P count	0.65625	0.689627	0.333333	0.471405	0.75	0.968246	0.8	0.541603	0.529412	0.782609	0.0482759	0.324935	0.0601728	0.901621	0.272877	0.313437

## Sheet: PCC 7421 LIPO
LIPO signal sequence Significant Ttests in PCC 7421
category	all mean	all SD	lumen mean	lumen SD	both mean	both SD	periplasm mean	periplasm SD	lumen + both mean	periplasm + both mean	lumen v periplasm ttest	lumen v both ttest	lumen v periplasm + both ttest	both v periplasm ttest	lumen + both v periplasm ttest	lumen + both v periplasm + both ttest
Entire SS z1*z2 with 3 lag auto cross covariance	1.96888	1.37432	2.79786	0.883608	1.2728	2.15138	1.07345	0.325603	2.41659	1.1399	0.00571594	0.606241	0.0407278	0.941228	0.0503513	0.136231
H region z1*z2 with 3 lag auto cross covariance	2.75674	1.75903	4.09616	1.08881	1.40324	1.60458	1.42436	0.913586	3.42293	1.41732	0.00712558	0.324362	0.00406356	0.991746	0.038245	0.0332978
Entire SS z2*z3 with 1 lag auto cross covariance	0.39598	0.931366	1.08436	0.706641	-0.142856	0.641808	-0.367176	0.457131	0.777559	-0.292403	0.00785235	0.265388	0.00668105	0.789323	0.0225927	0.022488
Entire SS G count	2	1.52753	3.16667	1.06719	1	1	0.75	0.829156	2.625	0.833333	0.00807485	0.231139	0.00403432	0.848685	0.0277039	0.0199574
Entire SS z1*z2 with 5 lag auto cross covariance	0.90011	1.19111	1.3728	0.936214	1.9356	0.909054	-0.326673	0.389925	1.5135	0.427417	0.00843832	0.648138	0.203569	0.227014	0.00155416	0.133639
H region A percentage	0.199215	0.107614	0.113995	0.0394251	0.214912	0.0482456	0.319196	0.0763837	0.139224	0.284435	0.0126148	0.254791	0.00443915	0.217582	0.0169883	0.00995337
Entire SS A percentage	0.16567	0.0893496	0.0972584	0.0395291	0.178854	0.048419	0.261696	0.0640778	0.117657	0.234082	0.0132922	0.316963	0.00573595	0.294055	0.0195097	0.0133579
H region G count	1.83333	1.34371	2.83333	0.897527	1	1	0.75	0.829156	2.375	0.833333	0.0133077	0.287739	0.00550783	0.848685	0.0396813	0.0267422
H region z2*z1 with 1 lag auto cross covariance	2.3557	1.4478	3.26523	1.41227	2.34768	0.395271	0.995426	0.356661	3.03584	1.44618	0.0141761	0.268356	0.035677	0.124135	0.00402613	0.0205443
H region A count	3	1.35401	2	0.816497	4	1	4	1	2.5	4	0.0300779	0.267033	0.00644387	1	0.0829921	0.0383928
Entire SS L count	5	2.12132	6.5	1.89297	3	0	3.75	1.08972	5.625	3.5	0.0313047	0.00904642	0.0147602	0.318932	0.105664	0.04821
H region G percentage	0.108397	0.0782656	0.165025	0.0511736	0.0526316	0.0526316	0.0513393	0.0586761	0.136926	0.0517701	0.034024	0.240377	0.00793035	0.985496	0.0892557	0.0398998
N region Percentage aa Buried at Sol25	0.125712	0.187584	0.251425	0.196897	0	0	0	0	0.188568	0	0.0356015	0.0356015	0.0356015	nan	0.0430815	0.0430815
H region L count	4.66667	1.5456	5.83333	1.06719	3	0	3.75	1.08972	5.125	3.5	0.0373961	0.00193584	0.00463066	0.318932	0.147649	0.0441421
Entire SS z3*z2 with 3 lag auto cross covariance	0.707742	0.752034	1.04196	0.61171	0.509489	1.23128	0.305542	0.168485	0.908841	0.373524	0.0431818	0.740512	0.148701	0.895564	0.107258	0.264666
H region z3*z2 with 3 lag auto cross covariance	0.86018	1.01602	1.21787	0.705168	0.887695	1.85777	0.309891	0.360907	1.13532	0.502492	0.0436727	0.888351	0.26713	0.80818	0.112558	0.362178
H region z1*z2 with 4 lag auto cross covariance	2.43885	1.86647	3.54319	1.89138	1.68971	0.922614	1.1569	0.951931	3.07982	1.3345	0.0463451	0.236182	0.0510075	0.674698	0.0587777	0.0602652

[truncated: 3 more sheets: PCC 7421 TAT, PCC 7421 TATLIPO, Column Key]
